# Supplementary material for: Global redox proteome and phosphoproteome analysis reveals redox switch in Akt
Source: Nat Commun. 2019 Dec 2;10:5486. doi: 10.1038/s41467-019-13114-4 (PMC6889415; doi:10.1038/s41467-019-13114-4)
Supplement: Supplementary file 4 — Supplementary Data 1 [file 41467_2019_13114_MOESM4_ESM.xlsx]

## Sheet: 13451oxidizedpeptides_iodoTMT
Supplementary Data 1: Identification of 13,451 oxidized peptides.
Sequence	N-term cleavage window	C-term cleavage window	Proteins	Leading razor protein	Start position	End position	Gene names	Protein names	Unique (Groups)	Unique (Proteins)	PEP	Score	BCNU_Ctrl_1	BCNU_2h_1	BCNU_24h_1	BCNUAF_Ctrl_1	BCNUAF_2h_1	BCNUAF_24h_1	BCNU_Ctrl_2	BCNU_2h_2	BCNU_24h_2	BCNUAF_Ctrl_2	BCNUAF_2h_2	BCNUAF_24h_2	BCNU_Ctrl_3	BCNU_2h_3	BCNU_24h_3	BCNUAF_Ctrl_3	BCNUAF_2h_3	BCNUAF_24h_3	BCNU_Ctrl_4	BCNU_2h_4	BCNU_24h_4	BCNUAF_Ctrl_4	BCNUAF_2h_4	BCNUAF_24h_4
GLCLSCR	PSKAYRCNSKEAFEKGLCLSCRKNRCNNLG	NSKEAFEKGLCLSCRKNRCNNLGYEINKVR	P11152	P11152	300	306	Lpl	Lipoprotein lipase	yes	yes	0.0049036	168.62	388540	428760	354180	367320	409210	457880	576340	612310	516410	481250	660630	715980	482830	456970	363090	502500	399950	553450	416440	116460	143840	101010	107830	111310
IAVHCTVR	ARYTVRSFGIRRNEKIAVHCTVRGAKAEEI	GIRRNEKIAVHCTVRGAKAEEILEKGLKVR	E9PZB3;Q9CXW4;E9PYL9;A2BH06	Q9CXW4	68	75	Gm5093;Rpl11;Gm10036	60S ribosomal protein L11	no	no	0.00023015	166.86	138300	148620	118950	127690	129660	170380	183890	190900	157950	169430	183450	234520	1082800	1036600	1029000	1076500	1031600	1440500	107260	114910	103840	80621	118400	155310
CDMEVSCPEGYTCCR	DLLTKLPGYPVKEVKCDMEVSCPEGYTCCR	CDMEVSCPEGYTCCRLNTGAWGCCPFAKAV	P28798;Q3U9N4	P28798	282	296	Grn	Granulins;Acrogranin;Granulin-1;Granulin-2;Granulin-3;Granulin-4;Granulin-5;Granulin-6;Granulin-7	yes	no	2.56e-36	234.65	167350	192240	157090	151850	166630	151060	196930	205100	177940	161060	219050	203750	430990	405380	366860	434640	388320	391940	821020	670950	744560	620590	798860	652140
YMACCLLYR	EPANQMVKCDPRHGKYMACCLLYRGDVVPK	DPRHGKYMACCLLYRGDVVPKDVNAAIATI	P68368;A0A0A0MQA5;P05213;P68369;P68373;Q3UX10	P05213	312	320	Tuba4a;Tuba1b;Tuba1a;Tuba1c;Tubal3	Tubulin alpha-4A chain;Tubulin alpha-1B chain;Tubulin alpha-1A chain;Tubulin alpha-1C chain;Tubulin alpha chain-like 3	no	no	7.85e-07	174.64	542260	643250	449120	554440	570620	789510	220770	251150	187970	233510	305760	393640	293320	299170	226640	283000	274470	427600	238830	300520	282440	193450	302390	408350
MIVECVMNNATCTR	DGKESTITRKLKDGKMIVECVMNNATCTRV	KMIVECVMNNATCTRVYEKVQ_________	Q05816	Q05816	116	129	Fabp5	Fatty acid-binding protein, epidermal	yes	yes	6.44e-97	298.84	181550	241820	186340	170220	221770	238530	63793	80245	53340	54547	70962	75766	405450	397370	364930	461790	362680	469750	515840	598850	566130	314280	595750	718330
IQHILCTGNLCTK	NSLPAKFKKLLVPGKIQHILCTGNLCTKES	GKIQHILCTGNLCTKESYDYLKTLAGDVHI	Q9QZ88;D3Z645;Q9QZ88-2;D3YYD5;D3YW98	Q9QZ88	31	43	Vps29	Vacuolar protein sorting-associated protein 29	yes	no	3.45e-36	299.09	19990	23068	18334	17920	22366	19752	61952	73065	55768	61568	76262	73746	481530	481860	398910	440630	446110	479050	614410	713550	684330	579440	711310	690380
CCCVADR	GGQSLKFGKGGQAHRCCCVADRTGHSLLHT	GKGGQAHRCCCVADRTGHSLLHTLYGRSLR	Q8K2B3	Q8K2B3	189	195	Sdha	Succinate dehydrogenase [ubiquinone] flavoprotein subunit, mitochondrial	yes	yes	0.01824	75.189	246020	392070	201660	328390	282470	347870	16591	23056	13944	18762	25022	24724	254550	294810	189800	294040	217840	316640	544100	521230	633550	390150	743410	788950
LECVEPNCR	IFRKKAKTTKKIVLRLECVEPNCRSKRMLA	KKIVLRLECVEPNCRSKRMLAIKRCKHFEL	P83882	P83882	70	78	Rpl36a	60S ribosomal protein L36a	yes	yes	2.34e-07	183.26	150090	159540	127450	121410	153140	132360	53838	55221	44984	49122	64431	55403	260650	251230	200630	230870	208310	224520	667360	712270	734600	517670	810060	715530
DSNNLCLHFNPR	EVASDAKSFVLNLGKDSNNLCLHFNPRFNA	LGKDSNNLCLHFNPRFNAHGDANTIVCNTK	P16045	P16045	38	49	Lgals1	Galectin-1	yes	yes	5.12e-206	375.52	134260	144600	121660	130800	132310	146950	194190	210790	171250	175230	205160	197380	265170	242670	221910	237530	237350	263160	495680	533660	508330	437280	562380	581290
CAQGCVCK	CKKSCCSCCPVGCSKCAQGCVCKGAADKCT	CPVGCSKCAQGCVCKGAADKCTCCA_____	P02802;A0A1D5RLN7	P02802	44	51	Mt1	Metallothionein-1	no	no	0.00058869	119.27	611220	702520	511920	600110	431840	488600	259780	240560	198150	216330	211120	256850	211960	160650	142920	186000	82634	123830	173250	167030	177690	70595	105170	173970
SCYDLSCHAR	KTSYGWIEIVGCADRSCYDLSCHARATKVP	GCADRSCYDLSCHARATKVPLVAEKPLKEP	Q9CZD3	Q9CZD3	455	464	Gars	Glycine--tRNA ligase	yes	yes	5.81e-32	242.2	179050	194380	168310	155300	185660	176060	93838	104370	81520	85956	113240	109760	343000	317450	284540	301990	301960	343470	466130	519560	468670	353660	505400	531340
EQCCYNCGKPGHLAR	GGHIAKDCKEPKREREQCCYNCGKPGHLAR	EQCCYNCGKPGHLARDCDHADEQKCYSCGE	P53996;P53996-2;P53996-3;A0A0N4SVS6	P53996-2	88	102	Cnbp	Cellular nucleic acid-binding protein	no	no	1.62e-14	149.3	119930	154860	110110	126670	132470	162430	149830	161240	146660	122380	196440	216600	342890	351560	288190	386850	291780	437760	372780	396810	448080	244190	459090	550760
KGTDIMYTGTLDCWR	PFDTVRRRMMMQSGRKGTDIMYTGTLDCWR	KGTDIMYTGTLDCWRKIARDEGSKAFFKGA	P51881	P51881	245	259	Slc25a5	ADP/ATP translocase 2;ADP/ATP translocase 2, N-terminally processed	yes	yes	5.55e-154	395.12	121270	124240	106140	118630	126920	154190	29570	29712	21824	26482	30733	35391	393810	408300	371520	401570	388680	527860	433350	558180	465980	325730	480090	655670
REPLGVCVGIGAWNYPFQIACWK	GEHIQLPGGSFGYTRREPLGVCVGIGAWNY	GIGAWNYPFQIACWKSAPALACGNAMIFKP	Q9JLJ2;Q3U367	Q9JLJ2	144	166	Aldh9a1	4-trimethylaminobutyraldehyde dehydrogenase	yes	no	9.29e-51	209.56	563850	350660	310630	349370	581800	372690	318290	203820	156060	164540	316480	212520	329830	353690	234100	298460	252360	446140	45023	85693	49265	38510	49858	59010
FCETTIGCK	VLMGANIASEVAEEKFCETTIGCKDPAQGQ	EVAEEKFCETTIGCKDPAQGQLLKDLMQTP	P13707;E0CXN5	P13707	161	169	Gpd1	Glycerol-3-phosphate dehydrogenase [NAD(+)], cytoplasmic;Glycerol-3-phosphate dehydrogenase [NAD(+)]	yes	no	5.31e-05	157.34	97417	120310	102250	101820	115030	149220	142850	154040	115980	132460	166570	142080	345670	398210	299060	329290	342120	375430	353060	474290	453200	295140	485550	447870
CPVTVCGDVHGQFHDLMELFR	AKEILTKESNVQEVRCPVTVCGDVHGQFHD	GDVHGQFHDLMELFRIGGKSPDTNYLFMGD	P62715;P63330	P62715	50	70	Ppp2cb;Ppp2ca	Serine/threonine-protein phosphatase 2A catalytic subunit beta isoform;Serine/threonine-protein phosphatase 2A catalytic subunit alpha isoform	no	no	3.13e-142	282.17	104170	115360	86910	102250	117670	124490	49293	59927	38873	45071	60062	61998	201120	198540	180620	202770	181680	230420	585880	717200	656410	397830	690680	809380
YQCYCYGR	YQIGDSWEKFVHGVRYQCYCYGRGIGEWHC	KFVHGVRYQCYCYGRGIGEWHCQPLQTYPG	A0A087WR50;P11276;Q3UHL6;A0A087WS56;A0A087WSN6;B9EHT6;B7ZNJ1	A0A087WR50	585	592	Fn1	Fibronectin;Anastellin	no	no	0.00055521	122.78	230900	245980	193310	186360	221210	125760	176650	205130	169250	171730	231040	145260	352960	274570	251750	236830	262400	196950	379440	377220	372640	377720	396550	232350
AMTTFLSTLGAQCVIASR	GKVAFITGGGTGLGKAMTTFLSTLGAQCVI	TFLSTLGAQCVIASRNIDVLKATAEEISSK	Q9CQ62	Q9CQ62	74	91	Decr1	2,4-dienoyl-CoA reductase, mitochondrial	yes	yes	8.77e-87	324.48	30344	31015	24607	31313	31910	38012	213730	215940	157850	202020	199520	234820	322700	310170	277210	323790	307470	390980	398840	481820	428420	333480	427460	583520
EVAELAECIGSGLIQK	GSRKPNQPYEWISYKEVAELAECIGSGLIQ	VAELAECIGSGLIQKGFKPCSEQFIGLFSQ	P41216;D3Z041	P41216	126	141	Acsl1	Long-chain-fatty-acid--CoA ligase 1	yes	no	4.13e-191	366.75	96202	106800	91387	88708	104900	115430	343700	393480	315420	293010	369020	392780	321080	336260	291940	314970	309370	382720	186470	224610	201950	169970	219970	256080
CPEALFQPSFLGMESCGIHETTFNSIMK	LPDGQVITIGNERFRCPEALFQPSFLGMES	ESCGIHETTFNSIMKCDVDIRKDLYANTVL	P60710;E9Q1F2;F8WGM8;P63260	P60710	257	284	Actb;Actg1	Actin, cytoplasmic 1;Actin, cytoplasmic 1, N-terminally processed;Actin, cytoplasmic 2;Actin, cytoplasmic 2, N-terminally processed	no	no	4.73e-117	260.97	15512	20339	14352	14917	21452	26568	120320	156170	98583	117230	152330	209250	257860	262360	239470	287040	248190	424270	443770	576170	492180	284250	543950	832950
CFCQVSGYLDDCTCDVETIDKFNNYR	LGHGEERRPETAAQRCFCQVSGYLDDCTCD	CTCDVETIDKFNNYRLFPRLQKLLESDYFR	Q8R180	Q8R180	35	60	Ero1l	ERO1-like protein alpha	yes	yes	2.75e-80	228.64	23856	28123	21190	21553	26241	18636	11373	15412	9700.4	11598	16813	13891	560250	497130	378110	434350	509190	465800	447710	519620	503210	330920	551480	418850
ACCGVPCK	LDYELAEQLDNIAEKACCGVPCKCSGERGD	LDNIAEKACCGVPCKCSGERGDRGPIGSIG	E9PWQ3;J3QQ16;A0A087WS16	E9PWQ3	2025	2032	Col6a3		no	no	0.0074855	69.382	187290	267500	180440	133100	239960	207790	31947	45179	33930	24608	53439	48147	214370	249430	177810	169000	201170	236810	488120	547810	495640	411490	647200	483600
GCITIIGGGDTATCCAK	GTKSLMDEVVKATSRGCITIIGGGDTATCC	ITIIGGGDTATCCAKWNTEDKVSHVSTGGG	P09411	P09411	366	382	Pgk1	Phosphoglycerate kinase 1	yes	yes	2.46e-30	234.79	94519	121560	76479	82697	117330	125160	93837	89045	58900	67101	104680	96595	237770	257950	177640	241840	178530	324470	452730	701650	527210	256380	531270	695520
AGKPVICATQMLESMIK	KVFLAQKMMIGRCNRAGKPVICATQMLESM	KPVICATQMLESMIKKPRPTRAEGSDVANA	P52480;P52480-2	P52480	320	336	Pkm	Pyruvate kinase PKM	no	no	1.83e-49	292.16	75515	70719	63664	70537	74311	73180	170850	153790	127430	163700	169490	153010	436210	398130	395800	420310	377730	413880	320600	320110	279480	210430	273110	304030
KVIFCAR	FVIERIRVKAGETQKKVIFCAREKVSHLQK	VKAGETQKKVIFCAREKVSHLQKGKDSAVF	P11152	P11152	441	447	Lpl	Lipoprotein lipase	yes	yes	0.0034736	144.9	237990	284610	221790	229420	241380	364480	294800	306830	261030	253200	339050	358540	194720	192520	157950	200980	182990	245160	170260	149220	145140	111170	155490	159100
LLACIASRPGQCGR	AKISSLLEEQFQQGKLLACIASRPGQCGRA	KLLACIASRPGQCGRADGYVLEGKELEFYL	P62242	P62242	171	184	Rps8	40S ribosomal protein S8	yes	yes	5.37e-24	179.42	206030	253670	177670	198660	227580	210990	79578	91229	72884	83349	107400	104330	257630	269820	212990	248200	236950	269920	287860	352770	356560	303650	393430	383380
IIPGFMCQGGDFTR	TGEKGFGYKGSSFHRIIPGFMCQGGDFTRH	RIIPGFMCQGGDFTRHNGTGGRSIYGEKFE	P17742;A0A1L1SST0;F8VPN3	P17742	56	69	Ppia;Gm5160	Peptidyl-prolyl cis-trans isomerase A;Peptidyl-prolyl cis-trans isomerase A, N-terminally processed;Peptidyl-prolyl cis-trans isomerase	yes	no	1.03e-09	186.87	100920	117870	95247	96205	114000	114610	243880	271220	214040	208840	272680	265490	121940	119140	123100	129830	113130	176040	474640	441890	429700	204730	427110	448830
DCVGPEVENACANPAAGTVILLENLR	AELKSLLGKDVLFLKDCVGPEVENACANPA	ANPAAGTVILLENLRFHVEEEGKGKDASGN	P09411;S4R2M7	P09411	98	123	Pgk1	Phosphoglycerate kinase 1;Phosphoglycerate kinase	yes	no	1.89e-130	264.85	72313	78596	59093	74354	93687	76260	147920	176880	109020	151960	193440	167460	227900	233560	194650	238760	223680	262340	338960	514730	407640	306050	401560	479290
YFAGNLASGGAAGATSLCFVYPLDFAR	QIFLGGVDKRTQFWRYFAGNLASGGAAGAT	GATSLCFVYPLDFARTRLAADVGKAGAERE	P48962;P51881	P51881	112	138	Slc25a4;Slc25a5	ADP/ATP translocase 1;ADP/ATP translocase 2;ADP/ATP translocase 2, N-terminally processed	no	no	1.48e-70	241.32	98966	109400	81508	97801	101100	108700	329410	369220	268040	302400	342920	366810	222120	215540	190560	216360	205040	261570	205710	250050	212530	157030	218710	278240
VSHALAEGLGVIACIGEK	RRHVFGESDELIGQKVSHALAEGLGVIACI	ALAEGLGVIACIGEKLDEREAGITEKVVFE	P17751;H7BXC3	P17751	164	181	Tpi1	Triosephosphate isomerase	yes	no	7.43e-67	353.65	82239	121860	82653	93904	124560	135690	103150	151020	89513	100120	137910	156610	414810	438240	402680	461620	397000	561320	165650	202370	172210	154070	180810	243560
LLCGLLSDR	SIGKIGGAQNRNYSKLLCGLLSDRLHISPD	NRNYSKLLCGLLSDRLHISPDRVYINYYDM	P34884	P34884	79	87	Mif	Macrophage migration inhibitory factor	yes	yes	2.44e-05	167.9	724780	736400	589500	692910	735380	707490	59935	59179	50748	58389	65672	62691	18656	18015	18716	21048	14404	38539	162030	67623	76982	54218	66274	65576
SCNCLLLK	TVTNPKRIAKAASEKSCNCLLLKVNQIGSV	AKAASEKSCNCLLLKVNQIGSVTESLQACK	P17182;Q6PHC1	P17182	336	343	Eno1	Alpha-enolase	yes	no	0.00022677	169.57	79083	93883	66415	89002	87906	83866	199870	201110	158340	182690	239600	201480	282010	301960	243270	306340	257120	291860	271560	332570	297360	227830	289860	312770
LNTGAWGCCPFAK	CDMEVSCPEGYTCCRLNTGAWGCCPFAKAV	CRLNTGAWGCCPFAKAVCCEDHIHCCPAGF	P28798;Q3U9N4	P28798	297	309	Grn	Granulins;Acrogranin;Granulin-1;Granulin-2;Granulin-3;Granulin-4;Granulin-5;Granulin-6;Granulin-7	yes	no	3.05e-60	272.43	172070	191090	159390	162650	177880	158200	120880	130930	105470	104100	125420	115010	357600	332700	323750	341770	326350	321800	221810	215640	221550	224030	243750	211100
CHTIMNCTQTCPK	EERLAKLQDPFSVYRCHTIMNCTQTCPKGL	YRCHTIMNCTQTCPKGLNPGKAIAEIKKMM	Q9CQA3	Q9CQA3	245	257	Sdhb	Succinate dehydrogenase [ubiquinone] iron-sulfur subunit, mitochondrial	yes	yes	5.29e-105	357.52	51145	57253	45529	47411	58334	60022	136970	152530	110470	122020	182670	167430	105040	114970	95768	114030	94415	159480	469070	608370	570570	270320	574990	682810
CIAMCMDR	CIGKPGGSLDNSEQKCIAMCMDRYMDAWNT	LDNSEQKCIAMCMDRYMDAWNTVSRAYNSR	P62075;A0A1W2P7H2	P62075	65	72	Timm13	Mitochondrial import inner membrane translocase subunit Tim13	yes	no	0.0013458	113.89	113560	119080	96975	101550	108940	99195	352510	324990	292000	271390	372520	305460	208770	188600	167420	194220	170160	168420	265870	251250	252210	96243	268690	225620
YHIQVCTTTPCMLR	VATFYTMYNRKPVGKYHIQVCTTTPCMLRD	KYHIQVCTTTPCMLRDSDSILETLQRKLGI	Q9D6J6;Q9D6J6-2;M0QWP9	Q9D6J6	129	142	Ndufv2	NADH dehydrogenase [ubiquinone] flavoprotein 2, mitochondrial	yes	no	6.86e-19	217.83	91406	102050	81368	77765	93734	91631	63844	65573	53091	51684	68367	66127	313530	298990	266520	315500	257450	324700	382660	420600	372640	221740	413790	419780
ACGLVASNLNLKPGECLK	______________________________	LVASNLNLKPGECLKVRGEVASDAKSFVLN	P16045	P16045	2	19	Lgals1	Galectin-1	yes	yes	1.51e-150	344.54	123160	132260	113830	119400	136860	154700	184310	152000	120320	129500	161270	177940	248810	237520	217440	243520	225140	301890	278840	278590	267150	202860	299000	351270
SILCCLR	HCIDPNDSKHKRTDRSILCCLRKGESGQSW	SKHKRTDRSILCCLRKGESGQSWPRLTKER	Q9R0Q7;D3Z7C6	Q9R0Q7	72	78	Ptges3	Prostaglandin E synthase 3	yes	no	0.0072389	121.68	118810	134050	96136	116180	120110	150260	0	0	0	0	0	0	34375	34642	28510	36773	31346	49964	529930	635290	635800	507880	681890	896060
DMHGDSEYNIMFGPDICGPGTK	GGGYVKLFPSGLDQKDMHGDSEYNIMFGPD	YNIMFGPDICGPGTKKVHVIFNYKGKNVLI	P14211	P14211	121	142	Calr	Calreticulin	yes	yes	3.75e-289	454.08	46756	54263	47129	42771	50915	50596	30184	35644	26339	28309	31732	31809	208360	191480	192380	192070	195940	225840	507460	552340	486290	395320	548140	569150
GICECGACK	TGPCLASNGQICNGRGICECGACKCTDPKF	QICNGRGICECGACKCTDPKFQGPTCETCQ	P09055;P09055-2	P09055	611	619	Itgb1	Integrin beta-1	yes	no	0.00082729	101.11	128690	141070	112480	107260	116850	116030	121890	129030	109730	102040	137460	137590	97992	87481	76605	87804	73614	83756	528920	434380	466050	317860	540000	448930
VIGSGCNLDSAR	LTYVAWKISGFPKNRVIGSGCNLDSARFRY	KNRVIGSGCNLDSARFRYLMGERLGVHALS	P06151;Q564E2;A0A1B0GSX0;A0A1B0GSR9;D3YZQ9;A0A1B0GQX5;A0A1B0GT41;P00342;D3YVR7;D3YZE4;P16125;D3Z7F0;A0A0N4SVV8	P06151	158	169	Ldha;Ldhc;Ldhb	L-lactate dehydrogenase A chain;L-lactate dehydrogenase;L-lactate dehydrogenase C chain;L-lactate dehydrogenase B chain	no	no	6.17e-15	208.84	149740	148390	126330	148880	166460	182930	114970	101310	70014	97952	106410	95950	202220	208830	175340	201460	191410	233090	398490	347260	298090	294160	302670	333370
EACPELDYFVAFSSVSCGR	KPKYNGTLNLDRATREACPELDYFVAFSSV	ELDYFVAFSSVSCGRGNAGQTNYGFANSTM	P19096;A0A0U1RNJ1	P19096	2001	2019	Fasn	Fatty acid synthase;[Acyl-carrier-protein] S-acetyltransferase;[Acyl-carrier-protein] S-malonyltransferase;3-oxoacyl-[acyl-carrier-protein] synthase;3-oxoacyl-[acyl-carrier-protein] reductase;3-hydroxyacyl-[acyl-carrier-protein] dehydratase;Enoyl-[acyl-carrier-protein] reductase;Oleoyl-[acyl-carrier-protein] hydrolase	yes	no	1.02e-150	407.43	66026	82151	54697	69086	78514	88190	92688	119920	75155	90856	105210	131040	419870	448030	358100	450790	441290	550500	125460	165940	135910	108760	168030	221170
KPCPFWNDINQCGR	LLESDYFRYYKVNLKKPCPFWNDINQCGRR	KKPCPFWNDINQCGRRDCAVKPCHSDEVPD	Q8R180	Q8R180	83	96	Ero1l	ERO1-like protein alpha	yes	yes	2.58e-24	210.91	106200	130270	102100	101440	115510	142230	219960	260530	203780	195430	267270	295820	225980	201690	194490	226310	217130	259390	184180	204400	175100	131750	184130	224170
AVCCEDHIHCCPAGFQCHTEK	CRLNTGAWGCCPFAKAVCCEDHIHCCPAGF	HIHCCPAGFQCHTEKGTCEMGILQVPWMKK	P28798;Q3U9N4	P28798	310	330	Grn	Granulins;Acrogranin;Granulin-1;Granulin-2;Granulin-3;Granulin-4;Granulin-5;Granulin-6;Granulin-7	yes	no	2.74e-15	165.06	21658	26640	20267	21181	20582	18853	59299	64941	61415	49946	89909	64875	138980	126520	118630	131440	131790	136240	512360	433910	647950	407890	763320	455340
SACGVCPGR	RIVYLYTKKVGKAPKSACGVCPGRLRGVRA	VGKAPKSACGVCPGRLRGVRAVRPKVLMRL	Q9D1R9;A0A0G2JEY6;A0A0G2JGY8	Q9D1R9	44	52	Rpl34	60S ribosomal protein L34	yes	no	0.00073811	139.68	158890	176680	135370	144120	161440	171340	66236	74702	53586	60264	82552	89580	240680	244390	200120	232810	200060	243910	263890	317180	304500	194960	327080	375550
TVPFCSTFAAFFTR	QNMVSIAVGCATRDRTVPFCSTFAAFFTRA	RTVPFCSTFAAFFTRAFDQIRMAAISESNI	P40142	P40142	382	395	Tkt	Transketolase	yes	yes	6.87e-14	186.58	229780	231140	180550	242680	230730	218310	203650	187990	156890	185970	197150	183100	171190	186390	166370	192750	173080	183630	125390	153050	136930	123360	139110	160800
SCCSCCPVGCSK	SSCACKNCKCTSCKKSCCSCCPVGCSKCAQ	CKKSCCSCCPVGCSKCAQGCVCKGAADKCT	P02802	P02802	32	43	Mt1	Metallothionein-1	yes	yes	1.51e-05	152.17	82655	101770	77082	88462	60069	70847	49011	58631	44130	47033	53263	56773	441780	410120	314310	547780	132280	312580	274120	261980	329680	68664	183910	251730
LVVVDFSATWCGPCK	SKEAFQEALAAAGDKLVVVDFSATWCGPCK	LVVVDFSATWCGPCKMIKPFFHSLCDKYSN	P10639	P10639	22	36	Txn	Thioredoxin	yes	yes	1.91e-53	255.19	54261	47320	39938	39397	63698	44481	157810	147130	112890	101700	201060	152930	261990	252070	197570	236260	257520	290310	225170	347270	241230	189120	332830	313390
IVSNASCTTNCLAPLAK	FVMGVNHEKYDNSLKIVSNASCTTNCLAPL	SNASCTTNCLAPLAKVIHDNFGIVEGLMTT	A0A1D5RLD8;V9GXA7;P16858;A0A0A0MQF6;S4R257	P16858	144	160	Gm15294;Gapdh	Glyceraldehyde-3-phosphate dehydrogenase	no	no	8.99e-147	341.72	107310	125600	98186	113000	124320	165490	125550	80028	64722	82402	90557	86017	145470	137500	119080	143130	126750	198870	339550	412800	349340	245460	356050	419660
CSDFTEEICR	KDGKSLTKDLGGNAKCSDFTEEICRRVKDL	GGNAKCSDFTEEICRRVKDLD_________	Q9D6R2;A0A1L1STE6;Q9D6R2-2	Q9D6R2	351	360	Idh3a	Isocitrate dehydrogenase [NAD] subunit alpha, mitochondrial	yes	no	1.66e-32	249.93	29676	36293	27012	31347	34788	32974	37928	53174	35043	48323	59541	60080	271350	277650	221280	245050	262620	300310	300650	389490	372430	287550	399550	412520
FMPIVYTPTVGLACQQYSLAFR	NEKLFYSVLMSDVEKFMPIVYTPTVGLACQ	PTVGLACQQYSLAFRKPRGLFISIHDKGHI	P06801;Q3TQP6	P06801	97	118	Me1	NADP-dependent malic enzyme;Malic enzyme	yes	no	5.7e-63	231.58	56869	61295	47324	61167	61412	57425	227510	242500	188580	229590	226260	223900	126520	127850	111850	125890	127540	129810	265840	325090	299230	243000	304550	333440
ILLNACCPGWVR	RILARKLNEQRRGDKILLNACCPGWVRTDM	GDKILLNACCPGWVRTDMAGPKATKSPEEG	P48758	P48758	221	232	Cbr1	Carbonyl reductase [NADPH] 1	no	no	2.25e-25	289.14	253490	225520	164630	220010	284420	213760	195040	167920	132280	159330	270490	210220	159630	167630	116560	140530	125520	183050	116470	184360	134560	97307	132420	147250
RPYGVGLLIAGYDDMGPHIFQTCPSANYFDCR	LIGSKTQIPTQRYGRRPYGVGLLIAGYDDM	HIFQTCPSANYFDCRAMSIGARSQSARTYL	Q9R1P4;A0A1B0GS70	Q9R1P4	126	157	Psma1	Proteasome subunit alpha type-1	yes	no	1.7e-106	243.86	23611	26559	21970	23084	26379	27894	27507	34693	24784	22809	27061	31554	183190	183920	177660	187610	174120	207230	436990	528060	453910	206770	480360	560140
VTDGALVVVDCVSGVCVQTETVLR	PGHVDFSSEVTAALRVTDGALVVVDCVSGV	DCVSGVCVQTETVLRQAIAERIKPVLMMNK	P58252	P58252	121	144	Eef2	Elongation factor 2	yes	yes	4.12e-50	200.95	0	0	0	0	0	0	0	0	0	0	0	0	130630	101100	97573	103230	109620	106700	576840	653780	558530	294440	699170	650510
ISSIQATTAAGSGHPTSCCSAAEIMAVLFFHTMR	QQKLQALKDTANRLRISSIQATTAAGSGHP	SAAEIMAVLFFHTMRYKALDPRNPHNDRFV	P40142	P40142	24	57	Tkt	Transketolase	yes	yes	2.64e-132	278.96	19650	21072	17121	20603	23621	21914	9208.1	10050	8167.9	8478.2	10919	9688.4	333800	352160	289680	364270	304050	371970	273720	365030	307040	195210	324620	349720
IQPFQNLTLHPACSGLHYSLQLFEGLK	LMVEWNNKAGWGPPRIQPFQNLTLHPACSG	CSGLHYSLQLFEGLKAYKGGDQQVRLFRPW	O35855;O88374;A0A1B0GX27;A0A1B0GST1	O35855	81	107	Bcat2	Branched-chain-amino-acid aminotransferase, mitochondrial;Branched-chain-amino-acid aminotransferase	yes	no	1.06e-32	199.01	211590	204930	158900	198010	217870	231720	77996	72296	58642	65303	77926	80006	212440	225490	185780	230950	215870	250890	139160	187240	158240	134500	161490	196080
LTEGCSFR	GCSTVLCQPTGGKARLTEGCSFRRKQH___	PTGGKARLTEGCSFRRKQH___________	Q6ZWU9;A0A0G2JDW7;A0A0G2JEX7;Q6ZWY3	Q6ZWU9	73	80	Rps27;Rps27l	40S ribosomal protein S27;40S ribosomal protein S27-like	no	no	0.0008716	139.68	3783.7	3744.5	3359.8	3890.9	4484.6	5282.9	329810	378060	291990	310670	355240	417620	157030	147770	138960	150100	147450	190230	132430	152960	146300	137690	148910	192770
CLQNHPEHM	YKVCYEGQPVGEFIRCLQNHPEHM______	VGEFIRCLQNHPEHM_______________	P13707;E0CXN5	P13707	341	349	Gpd1	Glycerol-3-phosphate dehydrogenase [NAD(+)], cytoplasmic;Glycerol-3-phosphate dehydrogenase [NAD(+)]	yes	no	1.87e-07	205.58	63179	73970	60027	59848	71974	61566	90879	104080	72150	87471	98073	101070	188670	200320	189390	171570	177680	299150	307590	305750	280640	232310	328940	321640
DCDLQEDACYNCGR	PDICYRCGESGHLAKDCDLQEDACYNCGRG	KDCDLQEDACYNCGRGGHIAKDCKEPKRER	P53996-2;P53996-3;A0A0N4SVS6	P53996-2	59	72	Cnbp	Cellular nucleic acid-binding protein	yes	no	4.35e-73	252.3	95054	108200	102570	97520	121400	134020	72183	88689	76361	72094	109620	126100	118170	118680	104630	121860	103810	150570	268530	341750	364990	224970	367930	451290
YTCSFCGK	LRKMVKKIEISQHAKYTCSFCGKTKMKRRA	EISQHAKYTCSFCGKTKMKRRAVGIWHCGS	P61514;A0A1D5RL86	P61514	37	44	Rpl37a	60S ribosomal protein L37a	yes	no	0.00097881	120.49	156300	208890	154400	141260	176300	179150	46337	56391	42609	41663	60156	55471	174430	167420	151320	177000	151090	181510	260510	275460	272400	134600	306340	326440
DVGGIVLANACGPCIGQWDR	IRATIERDGYAQILRDVGGIVLANACGPCI	VLANACGPCIGQWDRKDIKKGEKNTIVTSY	Q99KI0	Q99KI0	438	457	Aco2	Aconitate hydratase, mitochondrial	yes	yes	2.3e-62	305.98	99003	92047	70714	75835	105110	85909	74834	72899	56464	59392	93557	84762	68358	68984	50369	61832	56201	80217	360510	541060	409730	295270	420420	509480
VNPCIGGVILFHETLYQK	NRRFYRQLLLTADDRVNPCIGGVILFHETL	CIGGVILFHETLYQKADDGRPFPQVIKSKG	A6ZI44;A0A0U1RPT5;D3YV98;A6ZI47;P05064;D3YWI1;A0A0U1RPN8;D3Z510	P05064	70	87	Aldoa;Aldoart2	Fructose-bisphosphate aldolase;Fructose-bisphosphate aldolase A	no	no	1.75e-79	334.6	138670	129180	94927	125980	126510	135450	131340	131790	105960	119440	139050	160770	130920	120760	104310	123490	111250	133790	248150	283980	260910	205710	257610	342230
LTPIHDHIFCCR	RTTTGSYIANRVTDKLTPIHDHIFCCRSGS	TDKLTPIHDHIFCCRSGSAADTQAVADAVT	Q60692	Q60692	67	78	Psmb6	Proteasome subunit beta type-6	yes	yes	3.5e-58	271.26	172680	208820	166440	170930	184070	161730	71776	81446	68100	63776	83127	71141	328950	314690	277040	315350	303380	300320	83222	89406	86050	74725	90665	85163
CFCQVSGYLDDCTCDVETIDK	LGHGEERRPETAAQRCFCQVSGYLDDCTCD	GYLDDCTCDVETIDKFNNYRLFPRLQKLLE	Q8R180	Q8R180	35	55	Ero1l	ERO1-like protein alpha	yes	yes	8.47e-14	151.45	32756	39132	31268	26937	38220	27691	13218	17962	13126	13677	17729	16785	113470	100730	80248	91154	99832	92448	488710	544200	541570	346940	587650	459460
MTPGCEAEAEAEALCFFIK	SHTYVLAYTQSYRAKMTPGCEAEAEAEALC	CEAEAEAEALCFFIKQFLDVEHSKVLEALL	P19096;A0A0U1RNJ1	P19096	2348	2366	Fasn	Fatty acid synthase;[Acyl-carrier-protein] S-acetyltransferase;[Acyl-carrier-protein] S-malonyltransferase;3-oxoacyl-[acyl-carrier-protein] synthase;3-oxoacyl-[acyl-carrier-protein] reductase;3-hydroxyacyl-[acyl-carrier-protein] dehydratase;Enoyl-[acyl-carrier-protein] reductase;Oleoyl-[acyl-carrier-protein] hydrolase	yes	no	7.51e-81	281.38	38959	50473	31379	41435	44518	56025	222690	290550	174380	223830	254220	329940	37888	41914	32170	42308	35737	50846	240900	351320	271620	163860	303520	459290
SCGSSCAVHDLIFWR	GGGGSPGACPALGAKSCGSSCAVHDLIFWR	SCGSSCAVHDLIFWRDVKKTGFVFGTTLIM	Q9ES97-3	Q9ES97-3	42	56	Rtn3	Reticulon-3	yes	yes	1.49e-144	343.81	50910	53583	45538	51189	52033	58567	143760	137360	126990	120470	156710	168090	183090	171210	165210	203980	155500	210030	248650	261460	271270	127680	283610	340570
SGECPAALVGGINLLLKPNTSVQFMK	SSSLLALQNAYQAIRSGECPAALVGGINLL	INLLLKPNTSVQFMKLGMLSPDGTCRSFDD	P19096;A0A0U1RNJ1	P19096	177	202	Fasn	Fatty acid synthase;[Acyl-carrier-protein] S-acetyltransferase;[Acyl-carrier-protein] S-malonyltransferase;3-oxoacyl-[acyl-carrier-protein] synthase;3-oxoacyl-[acyl-carrier-protein] reductase;3-hydroxyacyl-[acyl-carrier-protein] dehydratase;Enoyl-[acyl-carrier-protein] reductase;Oleoyl-[acyl-carrier-protein] hydrolase	yes	no	3.23e-180	384.31	82797	98405	69186	86046	95156	106410	49393	52961	39215	49237	52362	53516	188250	210020	169020	196920	209150	235880	246130	322310	272480	245180	293890	359270
AECCVPVCPR	______________________________	______________________________	Q60930;D3YZT5;D3YUN8	Q60930	2	11	Vdac2	Voltage-dependent anion-selective channel protein 2	yes	no	0.00015077	116.25	64633	76247	42819	59867	74231	79954	37318	50584	25739	36067	55441	65733	238620	251740	176780	259470	209800	345900	203000	309240	242780	154100	292490	394800
LLCGGGAAADR	KILGYIKSGQQEGAKLLCGGGAAADRGYFI	EGAKLLCGGGAAADRGYFIQPTVFGDVKDG	P47738;A0A0G2JEU1;A0A0G2JF60	P47738	386	396	Aldh2	Aldehyde dehydrogenase, mitochondrial	yes	no	2.95e-08	164.96	126580	152610	108450	115690	146470	154190	167570	191870	146680	145460	206280	210670	217050	228190	186380	207440	190610	241690	93222	107040	93759	66501	114510	122670
DMAGLLKPAACTMLVSSLR	AEELVRAGTHILCIKDMAGLLKPAACTMLV	LLKPAACTMLVSSLRDRFPDLPLHIHTHDT	G5E8R3;E9QPD7;Q05920	G5E8R3	742	760	Pcx;Pc	Pyruvate carboxylase;Pyruvate carboxylase, mitochondrial	no	no	1.1e-40	256.18	107420	111350	83574	107390	104600	92852	102950	107310	75138	109960	109360	99175	160640	159280	131430	144860	163950	167460	228330	291580	252720	284240	262380	258770
GLQGSFEELCR	VVPDVESLPSWAQKRGLQGSFEELCRNKDI	AQKRGLQGSFEELCRNKDINKAILDDLLKL	P41216;D3Z041	P41216	617	627	Acsl1	Long-chain-fatty-acid--CoA ligase 1	yes	no	8.64e-34	241.96	38708	45175	33522	34990	42556	45971	87673	116300	74506	100690	109170	128470	274980	306060	234730	237860	286140	354310	140260	193480	174910	191470	190880	232580
ELAGHTGYLSCCR	IYNLKTREGNVRVSRELAGHTGYLSCCRFL	SRELAGHTGYLSCCRFLDDNQIVTSSGDTT	P62874;H3BKR2	P62874	138	150	Gnb1	Guanine nucleotide-binding protein G(I)/G(S)/G(T) subunit beta-1	yes	no	2.99e-187	361.91	64407	76527	58552	59140	71315	63599	22244	26281	18132	19558	26886	24849	162240	155130	135000	155540	144770	169360	331370	392860	365860	289260	403830	437310
HGGEDYVFSLLTGYCEPPTGVSLR	NGALPPDLSYIVRARHGGEDYVFSLLTGYC	LLTGYCEPPTGVSLREGLYFNPYFPGQAIG	Q9D0M3;Q9D0M3-2	Q9D0M3	205	228	Cyc1	Cytochrome c1, heme protein, mitochondrial	yes	no	1.45e-77	228.42	10256	13767	9536.1	12704	15625	15832	7290.6	8578.3	6120.5	6206.4	9317.5	8675.1	242150	258140	221460	253430	258770	310000	309220	384090	320140	253330	322470	406920
CLYHTEGDHCQLCQYGYYGDALR	TDPEACDKETGRCLKCLYHTEGDHCQLCQY	HCQLCQYGYYGDALRQDCRKCVCNYLGTVK	P02469;E9QN70	P02469	1000	1022	Lamb1	Laminin subunit beta-1	yes	no	1.42e-14	153.65	34235	34441	31964	28181	31048	26125	13081	12402	12988	10571	14112	13224	186410	169670	154520	176270	169930	160950	438280	380690	412260	351880	459820	330270
CSDGGIYCK	IDKFSRGYESFGIHRCSDGGIYCKEWAPGA	SFGIHRCSDGGIYCKEWAPGAEGVFLTGEF	Q9D6Y9;F6ZHD8;G3UW30	Q9D6Y9	81	89	Gbe1	1,4-alpha-glucan-branching enzyme	yes	no	0.00026386	113.71	82827	66412	56699	65603	84090	67425	118910	95491	75872	92275	124540	105980	84303	82576	68056	74199	65944	89503	322820	470640	327740	306230	326420	381410
LTCQCLGFGSGHFR	AIGEEWERLSDAGFKLTCQCLGFGSGHFRC	KLTCQCLGFGSGHFRCDSSKWCHDNGVNYK	A0A087WR50;P11276;Q3UHL6;A0A087WS56;A0A087WSN6;B9EHT6;B7ZNJ1	A0A087WR50	2230	2243	Fn1	Fibronectin;Anastellin	no	no	4.06e-30	219.35	140960	159790	131250	132710	145220	95000	118940	122580	112800	104340	146730	86766	129800	116740	105050	111290	101660	85881	270570	245150	276970	244580	273490	171460
VAPEEVSEVIFGHVLTAGCGQNPTR	EMGTTVIKEVLQRAKVAPEEVSEVIFGHVL	FGHVLTAGCGQNPTRQASVGAGIPYSVPAW	Q8CAY6;G3XA25;Q80X81;F2Z459	Q8CAY6	47	71	Acat2;Acat3	Acetyl-CoA acetyltransferase, cytosolic	yes	no	2.47e-78	256.89	45984	50702	41400	48117	53139	53984	16148	16610	14032	14949	18607	17446	197530	216790	180220	209370	195150	224150	283920	373020	320530	316680	328460	390770
EVLADRPLFPHVLCHNCAVEFNFGQK	AKNGQDLGVAFKISKEVLADRPLFPHVLCH	VLCHNCAVEFNFGQKEKPYFPIPEDCTFIQ	Q8VEK3;Q8VEK3-2	Q8VEK3	413	438	Hnrnpu	Heterogeneous nuclear ribonucleoprotein U	yes	no	2.93e-171	330.28	19497	21865	20527	18436	20243	20608	89834	100670	86395	75949	98951	105460	221970	198610	181550	194270	198700	235900	289270	286370	300660	219940	303650	294790
KVVGCSCVVVK	EWVGLCKIDREGKPRKVVGCSCVVVKDYGK	GKPRKVVGCSCVVVKDYGKESQAKDVIEEY	F7AEH4;Q6ZWZ6;P63323;A0A1W2P7A1	F7AEH4	107	117	Rps12	40S ribosomal protein S12	yes	no	2.4e-08	166.86	54063	62146	48108	46299	52015	51984	96778	105460	85157	86307	118690	112120	194430	190230	166220	183940	168490	200350	241330	270190	268800	185080	287940	309880
VCALMSCAK	SEDMATLLSYNRNWRVCALMSCAKHKDYPF	YNRNWRVCALMSCAKHKDYPFHAEV_____	P45376	P45376	298	306	Akr1b1	Aldose reductase	yes	yes	0.00015821	138.83	87389	96233	69050	75603	95155	91001	190250	204350	142890	159680	226790	212500	138500	135910	111520	143310	114420	167470	179860	221710	182920	67715	199490	237180
CLCLPGFSGPR	LHEPCLNGGTCRGARCLCLPGFSGPRCQQG	RGARCLCLPGFSGPRCQQGAGYGVVESDWH	B1B0C7;E9PZ16;Q05793	E9PZ16	4157	4167	Hspg2	Basement membrane-specific heparan sulfate proteoglycan core protein;Endorepellin;LG3 peptide	no	no	3.69e-05	130.98	194170	200270	174670	171340	202260	151480	118700	122910	111780	105650	144680	111420	77871	65799	57514	64749	67788	58767	234750	230880	222380	233680	244180	167010
ETCGCCDCEK	GDPGLTECDVMTYVRETCGCCDCEKRCGAL	MTYVRETCGCCDCEKRCGALDVVFVIDSSE	D3Z7D5;Q02788	Q02788	615	624	Col6a2	Collagen alpha-2(VI) chain	no	no	0.00045677	79.659	89776	128980	83162	61529	106360	86514	84394	119770	91735	55368	148920	121050	147510	168390	106560	108840	123720	143390	300360	293280	257150	143870	331270	228590
NMSVHLSPCFR	LHYIRKYNRFEKRHKNMSVHLSPCFRDVQI	KRHKNMSVHLSPCFRDVQIGDIVTVGECRP	P62281;A0A1B0GRR3;A0A1B0GSE8	P62281	108	118	Rps11	40S ribosomal protein S11	yes	no	2.09e-13	212.03	149160	156540	129520	135350	150690	167580	79007	81798	67436	69762	81455	91445	173460	171510	166750	173390	167370	210270	174230	197210	179950	127420	193460	228250
GVSVCETECTDMGLR	GTVSKVWIYPIKSCKGVSVCETECTDMGLR	GVSVCETECTDMGLRCGKVRDRFWMVVKED	Q922Q1	Q922Q1	70	84	2002-03-01	Mitochondrial amidoxime reducing component 2	yes	yes	3.8e-31	224.42	57769	60871	48315	55102	61110	67679	56820	62161	45638	49912	60256	67968	64691	64322	56071	64258	52380	78339	368270	463730	402910	246180	433350	534420
ICLAGDSAGGNLCITVSLR	WAVKHCDLLGSTGERICLAGDSAGGNLCIT	GDSAGGNLCITVSLRAAAYGVRVPDGIMAA	E9Q4M2;P54310;P54310-2	P54310-2	460	478	Lipe	Hormone-sensitive lipase	no	no	8.84e-113	251.63	0	0	0	0	0	0	13911	19469	12300	14439	16488	23928	127100	116750	109930	127770	109020	164720	373900	506720	451550	186890	454270	683800
GLCGAIHSSVAK	EDKKKHLIIGVSSDRGLCGAIHSSVAKQMK	SDRGLCGAIHSSVAKQMKNEVAALTAAGKE	Q8C2Q8;Q91VR2;A2AKU9;A2AKV1;A2AKV2;A2AKV3;A2AKV0	Q8C2Q8	77	88	Atp5c1	ATP synthase subunit gamma;ATP synthase subunit gamma, mitochondrial	yes	no	2.99e-18	224.86	100100	115150	88472	106830	109880	138260	139660	155300	114290	145020	151520	175150	170720	187500	158780	175030	163920	221110	136160	149030	149100	110320	155060	183770
AWIGGVGDCK	SMTPVSLLADPSFVRAWIGGVGDCKLGGNY	PSFVRAWIGGVGDCKLGGNYGPTVAVQREA	O35855;O88374;A0A1B0GX27;A0A1B0GQY4	O35855	221	230	Bcat2	Branched-chain-amino-acid aminotransferase, mitochondrial;Branched-chain-amino-acid aminotransferase	yes	no	4.13e-06	160.88	140050	126000	94878	105960	141830	145960	132360	115920	88744	96573	139860	130860	191430	206410	157860	182040	177160	238800	122650	189710	128260	115030	138570	171970
ADDLDFETGDAGASATFPMQCSALR	______________________________	AGASATFPMQCSALRKNGFVVLKGRPCKIV	P63242;A0A0A0MQM0	P63242	2	26	Eif5a	Eukaryotic translation initiation factor 5A-1;Eukaryotic translation initiation factor 5A	yes	no	5.69e-204	385.8	10768	14585	10152	11468	12952	13912	1791.2	2841.5	1944.7	2046.9	2614.7	2705.1	225910	228150	219830	228150	216080	252310	321460	367130	344420	229700	355060	400700
NTGIICTIGPASR	HMCRLDIDSAPITARNTGIICTIGPASRSV	ARNTGIICTIGPASRSVEMLKEMIKSGMNV	P52480;A0A1L1SU37;A0A1L1SQV8;A0A1L1SSN6;A0A1L1STV8;A0A1L1SUV0;A0A1L1ST52;P52480-2	P52480	44	56	Pkm	Pyruvate kinase PKM	no	no	6.02e-105	311.02	134670	143760	120720	146530	152350	170720	103540	107230	83841	103670	110810	116840	174330	160540	158200	174180	152060	196470	147420	169950	159830	132540	162280	184090
IGIASQALGIAQASLDCAVK	GMGFKIAMQTLDMGRIGIASQALGIAQASL	QALGIAQASLDCAVKYAENRNAFGAPLTKL	Q07417	Q07417	273	292	Acads	Short-chain specific acyl-CoA dehydrogenase, mitochondrial	yes	yes	4.76e-144	323.37	62350	66359	52162	67686	70010	79458	88689	94336	64382	83136	90015	106740	165820	178620	147200	166250	168930	228100	209570	269470	244300	199350	233060	315870
EYVTCHTCR	FQQKQIENVLRRYIKEYVTCHTCRSPDTIL	LRRYIKEYVTCHTCRSPDTILQKDTRLYFL	Q99L45	Q99L45	275	283	Eif2s2	Eukaryotic translation initiation factor 2 subunit 2	yes	yes	3.45e-14	238.83	20355	22252	19826	17058	21619	24719	101740	119330	93530	92789	113610	131540	259170	213430	225400	206720	222940	278280	196890	212220	181310	176170	215820	236020
ACMDYPVR	ECLRNVSCLWCNENKACMDYPVRKILPPAS	LWCNENKACMDYPVRKILPPASLCKLSSAR	Q8R143;E0CXB5	Q8R143	62	69	Pttg1ip	Pituitary tumor-transforming gene 1 protein-interacting protein	yes	no	0.00042876	169.37	108420	86658	93722	85264	103420	99598	179260	144460	147740	139780	179590	163770	125600	116220	101180	101750	109700	117170	202530	212270	185030	206140	210210	180540
HCCPGGFHCSAR	ACCPYLKGVCCRDGRHCCPGGFHCSARGTK	DGRHCCPGGFHCSARGTKCLRKKIPRWDMF	P28798;Q3U9N4;H3BJE0	P28798	553	564	Grn	Granulins;Acrogranin;Granulin-1;Granulin-2;Granulin-3;Granulin-4;Granulin-5;Granulin-6;Granulin-7	yes	no	1.35e-06	156.01	32369	47277	32702	31699	35162	33864	136210	190660	145850	128110	176950	167080	130200	132390	123190	127770	108340	132180	244380	241990	275910	170890	296100	242750
GSIITNPCVVCR	GPFVMRSTCRRCGGRGSIITNPCVVCRGAG	GGRGSIITNPCVVCRGAGQAKQKKRVTIPV	Q99M87;Q99M87-2;Q99M87-3	Q99M87	282	293	Dnaja3	DnaJ homolog subfamily A member 3, mitochondrial	yes	no	2.37e-15	167.6	72258	81210	71723	73183	81761	78567	47847	54119	45310	46289	52653	57082	208840	184520	170960	202440	171860	197590	251710	275750	248760	187530	250970	257890
CYSCGEFGHIQK	PGHLARDCDHADEQKCYSCGEFGHIQKDCT	EQKCYSCGEFGHIQKDCTKVKCYRCGETGH	P53996;P53996-2;P53996-3;A0A0N4SVS6	P53996-2	112	123	Cnbp	Cellular nucleic acid-binding protein	no	no	4.99e-15	146.36	60717	69239	64239	56142	70464	71345	22016	22259	18775	22000	25679	26086	330530	327210	280030	345490	284990	384380	139670	142700	154290	103060	165760	177650
TALNHCNLCR	IKDTWHQVYRRHFLKTALNHCNLCRRGFYY	RHFLKTALNHCNLCRRGFYYYQRHFIDSEL	P58281-2;P58281;H7BX01	P58281-2	885	894	Opa1	Dynamin-like 120 kDa protein, mitochondrial;Dynamin-like 120 kDa protein, form S1	yes	no	1.75e-08	196.88	69158	71560	61178	53188	68972	52596	73730	85919	67038	80373	95969	80095	97521	85284	70203	68467	78781	78186	334710	358930	333100	299290	379880	302520
VNQIGSVTESLQACK	AKAASEKSCNCLLLKVNQIGSVTESLQACK	VNQIGSVTESLQACKLAQSNGWGVMVSHRS	P17182;Q6PHC1	P17182	344	358	Eno1	Alpha-enolase	yes	no	2.95e-89	293.71	41259	44914	40134	41011	48772	45451	58429	61180	45667	56056	61164	60835	116660	111230	100870	108440	114290	113590	408930	350480	321390	348990	320340	325490
AVLFCLSEDKK	VRKSSTPEEVKKRKKAVLFCLSEDKKNIIL	KRKKAVLFCLSEDKKNIILEEGKEILVGDV	P18760;F8WGL3	P18760	35	45	Cfl1	Cofilin-1	yes	no	5.13e-14	209.03	51181	63340	50209	46515	61849	55535	81468	103800	76042	75957	105310	96903	188240	191550	167420	179240	175930	186890	228620	255280	258040	105870	271550	266040
TVVPCCSGPK	SQDPDFTQVVELDLKTVVPCCSGPKRPQDK	ELDLKTVVPCCSGPKRPQDKVAVSEMKKDF	P28271	P28271	365	374	Aco1	Cytoplasmic aconitate hydratase	yes	yes	0.0013351	88.948	96287	124360	109020	100270	107460	111880	22105	20703	17473	21174	23561	21844	114730	117750	109760	113060	102630	125040	293730	331780	308360	190940	374630	358290
TVIGCSGFHGDCLTLTK	IHTRDSPKCYKLTDKTVIGCSGFHGDCLTL	IGCSGFHGDCLTLTKIIEARLKMYKHSNNK	O09061	O09061	77	93	Psmb1	Proteasome subunit beta type-1	yes	yes	3.07e-43	271.56	30297	32179	28179	30155	33748	31118	56411	62043	48995	50138	66411	58534	231060	239650	194550	214530	209710	221170	232100	263300	257180	172070	274360	276850
EYLGAICSCTCFGGQR	YDDGKTYHVGEQWQKEYLGAICSCTCFGGQ	YLGAICSCTCFGGQRGWRCDNCRRPGAAEP	A0A087WR50;P11276;Q3UHL6;A0A087WS56;A0A087WSN6;B9EHT6;B7ZNJ1	A0A087WR50	2310	2325	Fn1	Fibronectin;Anastellin	no	no	2.19e-49	261.22	146550	153060	127220	127030	139870	84812	80597	91698	73853	77926	109400	68524	202390	176730	143590	147890	155300	125060	183350	180410	195040	184170	207730	128550
LYFLQCETCHSR	HTCRSPDTILQKDTRLYFLQCETCHSRCSV	DTRLYFLQCETCHSRCSVASIKTGFQAVTG	Q99L45	Q99L45	295	306	Eif2s2	Eukaryotic translation initiation factor 2 subunit 2	yes	yes	6e-11	197.06	89797	109520	88463	84488	95113	113140	32792	37158	30509	28491	36511	44434	142920	136930	130850	142880	122820	181510	270890	289100	283450	165330	289930	360790
CACTYGFTGPQCER	ESGCLNGGRCVAPNRCACTYGFTGPQCERD	RCACTYGFTGPQCERDYRTGPCFTVVSNQM	Q61554	Q61554	166	179	Fbn1	Fibrillin-1	yes	yes	1.81e-10	138.21	116220	141310	105340	101750	121680	107030	41212	48348	38881	33799	53771	42392	177620	177650	152080	182110	168960	184020	215240	227010	222710	172610	243190	202830
LYCIYVAIGQK	INQKRFNDGTDEKKKLYCIYVAIGQKRSTV	EKKKLYCIYVAIGQKRSTVAQLVKRLTDAD	Q03265;D3Z6F5	Q03265	242	252	Atp5a1	ATP synthase subunit alpha, mitochondrial;ATP synthase subunit alpha	yes	no	4.22e-23	225.78	91078	102170	78372	96354	87865	105720	126310	130060	102510	120080	128190	147720	159450	170400	152230	184860	152220	194870	141610	161000	156890	124180	159310	188020
EICCYSISCK	KELIEKMNLSAIQDREICCYSISCKEKDNI	AIQDREICCYSISCKEKDNIDITLQWLIQH	Q9CQW2;A0A0N4SVB8;Q8VEH3;F6QKK2	Q8VEH3	156	165	Arl8b;Arl8a	ADP-ribosylation factor-like protein 8B;ADP-ribosylation factor-like protein 8A	no	no	0.00010856	149.94	51223	68833	42709	51538	60908	76226	16756	24030	14486	17246	26122	30059	113210	132060	100120	116960	106410	169550	269950	372200	334390	208660	355960	501180
VIVCNTK	VAFHFNPRFNENNRRVIVCNTKQDNNWGKE	RFNENNRRVIVCNTKQDNNWGKEERQSAFP	P16110;Q8C253	P16110	184	190	Lgals3	Galectin-3;Galectin	yes	no	0.0026384	179.16	82766	85132	69907	73951	85061	92154	114820	123180	93426	112030	124310	150130	286360	255280	241380	248450	274060	309950	70064	69384	69795	62357	64501	89837
CCLTYCFNKPEDK	GVFMGSHFDRHYCGKCCLTYCFNKPEDK__	GKCCLTYCFNKPEDK_______________	P62983	P62983	144	156	Rps27a	Ubiquitin-40S ribosomal protein S27a;Ubiquitin;40S ribosomal protein S27a	yes	yes	8.32e-19	178.15	120860	149780	98964	116920	144400	113970	59694	74293	56366	63069	98125	80217	194520	213730	153120	197960	171860	199330	127040	171150	169070	124850	180290	166260
LAENFCVCHLATGDMLR	LLGPPGAGKGTQAPKLAENFCVCHLATGDM	ENFCVCHLATGDMLRAMVASGSELGKKLKA	F7BP55;Q9WTP6;Q9WTP6-2	Q9WTP6	35	51	Ak2	Adenylate kinase 2, mitochondrial;Adenylate kinase 2, mitochondrial, N-terminally processed	no	no	7.06e-64	338.51	72098	83803	57548	80798	81070	85992	51768	53401	41885	53042	61628	62960	159800	168330	146450	174620	150990	179400	227280	283550	277150	114120	262980	309620
SFDDSGSGYCR	QFMKLGMLSPDGTCRSFDDSGSGYCRSEAV	GTCRSFDDSGSGYCRSEAVVAVLLTKKSLA	P19096;A0A0U1RNJ1	P19096	214	224	Fasn	Fatty acid synthase;[Acyl-carrier-protein] S-acetyltransferase;[Acyl-carrier-protein] S-malonyltransferase;3-oxoacyl-[acyl-carrier-protein] synthase;3-oxoacyl-[acyl-carrier-protein] reductase;3-hydroxyacyl-[acyl-carrier-protein] dehydratase;Enoyl-[acyl-carrier-protein] reductase;Oleoyl-[acyl-carrier-protein] hydrolase	yes	no	5.4e-25	234.05	25082	24275	20601	21398	24799	25020	21427	21657	17051	21768	21853	21195	184640	173350	151260	170580	163380	184580	304940	361440	298600	230690	348990	394850
VPTPNVSVVDLTCR	VIPELNGKLTGMAFRVPTPNVSVVDLTCRL	RVPTPNVSVVDLTCRLEKPAKYDDIKKVVK	P16858;A0A0A0MQF6;S4R1W1;S4R257;Q64467;A0A0R4J0X7;S4R2G5	P16858	233	246	Gapdh;Gm3839;Gapdhs	Glyceraldehyde-3-phosphate dehydrogenase;Glyceraldehyde-3-phosphate dehydrogenase, testis-specific	no	no	2.84e-67	322.23	80243	90797	70372	82502	94624	102360	97059	117050	79498	101870	119200	136400	157980	150450	134250	159620	154820	193970	185520	201870	168250	158940	170990	223530
MGEEICACIR	PQVQEAQVVGVKDERMGEEICACIRLKSGE	VKDERMGEEICACIRLKSGETTTAEEIKAF	Q8VCW8	Q8VCW8	548	557	Acsf2	Acyl-CoA synthetase family member 2, mitochondrial	yes	yes	6.01e-05	163.99	41930	48289	39073	42961	47444	32157	129330	180110	118650	152690	172410	133310	114690	106220	88379	112790	101120	92137	217810	278840	260700	171600	282420	251200
ATATACRPCPCPYIDASR	QCDKCKPGFFGDATKATATACRPCPCPYID	TACRPCPCPYIDASRRFSDTCFLDTDGQAT	B1B0C7;E9PZ16;Q05793	E9PZ16	806	823	Hspg2	Basement membrane-specific heparan sulfate proteoglycan core protein;Endorepellin;LG3 peptide	no	no	1.36e-10	158.65	0	0	0	0	0	0	70423	74893	57449	54016	79267	63074	181730	181290	141640	177300	148680	159060	332490	328040	306620	249400	320770	286380
FCETTIGCKDPAQGQLLK	VLMGANIASEVAEEKFCETTIGCKDPAQGQ	TTIGCKDPAQGQLLKDLMQTPNFRITVVQE	P13707;E0CXN5	P13707	161	178	Gpd1	Glycerol-3-phosphate dehydrogenase [NAD(+)], cytoplasmic;Glycerol-3-phosphate dehydrogenase [NAD(+)]	yes	no	1.93e-81	328.14	40936	47320	35619	38715	45879	42048	82382	100170	72701	78808	108760	93594	160060	172530	133520	158890	162950	171190	208640	277950	259130	178460	269110	250260
KGADIMYTGTLDCWR	PFDTVRRRMMMQSGRKGADIMYTGTLDCWR	KGADIMYTGTLDCWRKIAKDEGANAFFKGA	P48962	P48962	245	259	Slc25a4	ADP/ATP translocase 1	yes	yes	3.81e-124	378.62	30549	30069	24499	29377	30400	38061	16844	18766	15049	16288	18150	21004	172040	170510	149870	171310	163910	234600	282700	348160	293350	208190	290460	413260
DGDKLVVECVMK	VQKWDGKSTTIKRKRDGDKLVVECVMKGVT	RKRDGDKLVVECVMKGVTSTRVYERA____	P04117	P04117	110	121	Fabp4	Fatty acid-binding protein, adipocyte	yes	yes	1.02e-22	238.92	70019	71822	72885	65031	65473	82587	65538	37284	34936	36089	33710	38869	179390	182800	186390	184630	176520	248270	234630	256080	220860	163160	210690	263980
IMDCVGCFK	KLKEDFRLHFRNISRIMDCVGCFKCRLWGK	FRNISRIMDCVGCFKCRLWGKLQTQGLGTA	Q8R180	Q8R180	384	392	Ero1l	ERO1-like protein alpha	yes	yes	0.00011024	150.17	83753	114610	80350	75943	90743	86062	154680	211390	148720	166450	215900	221400	151940	136730	120970	129130	134950	162540	117610	129220	113280	79802	124810	124020
AAICSGK	VGVNGFGRIGRLVTRAAICSGKVEIVAIND	RIGRLVTRAAICSGKVEIVAINDPFIDLNY	P16858;A0A0A0MQF6;S4R1N5;S4R1W1	P16858	19	25	Gapdh;Gm3839	Glyceraldehyde-3-phosphate dehydrogenase	no	no	0.0075397	119.56	107290	116850	85865	101630	105470	114670	82624	85348	59623	72045	82354	91221	183410	181730	160540	185940	168170	234570	160030	191400	146500	92041	159330	185850
CQYVTEK	VEPEILPDGDHDLKRCQYVTEKVLAAVYKA	DGDHDLKRCQYVTEKVLAAVYKALSDHHVY	A6ZI44;P05064;D3YWI1;P05063	P05064	202	208	Aldoa;Aldoc	Fructose-bisphosphate aldolase;Fructose-bisphosphate aldolase A;Fructose-bisphosphate aldolase C	no	no	6.18e-09	221.25	79188	67290	58740	62497	65942	62493	140180	152110	107620	144990	143590	171610	202000	132460	125550	125390	133280	135640	171730	163450	143810	148780	169550	235290
GFDVASVMSVTLSCDHR	IGASEDKLIPADNEKGFDVASVMSVTLSCD	DVASVMSVTLSCDHRVVDGAVGAQWLAEFK	Q8BMF4	Q8BMF4	600	616	Dlat	Dihydrolipoyllysine-residue acetyltransferase component of pyruvate dehydrogenase complex, mitochondrial	yes	yes	4.08e-92	303.22	12748	16093	10634	12523	12740	15408	109930	125340	89623	106300	110240	127920	299960	267560	258290	302930	260460	325760	109910	128220	107280	60665	104810	155860
AGTHILCIK	YSLEYYMGLAEELVRAGTHILCIKDMAGLL	AEELVRAGTHILCIKDMAGLLKPAACTMLV	G5E8R3;E9QPD7;Q05920	G5E8R3	733	741	Pcx;Pc	Pyruvate carboxylase;Pyruvate carboxylase, mitochondrial	no	no	1.93e-07	187.8	130640	159220	114750	143890	125430	137900	99201	114060	82339	105980	105460	104340	162330	175500	148370	168790	164600	182390	98327	120600	115610	92739	117910	132080
CCSGAIIVLTK	PTEAAAVGAVEASFKCCSGAIIVLTKSGRS	ASFKCCSGAIIVLTKSGRSAHQVARYRPRA	P52480	P52480	423	433	Pkm	Pyruvate kinase PKM	yes	yes	1.7e-09	182.16	81236	115000	67726	87662	99727	102470	87362	122820	67924	88574	121560	120930	157530	157110	129870	180270	131410	195780	162830	191160	165580	75808	175690	214190
SAPFIECHGR	GQALASPGSCLEEFRSAPFIECHGRGTCNY	LEEFRSAPFIECHGRGTCNYYANAYSFWLA	P02463	P02463	1610	1619	Col4a1	Collagen alpha-1(IV) chain;Arresten	no	no	1.61e-08	190.73	86742	89076	78569	77652	85146	83769	100940	96872	88829	87727	101110	107790	248540	237310	219190	223200	221260	244750	105900	105910	96204	97169	103140	107560
NCWQNYLDFHR	TAPFDSRFPNQNQTKNCWQNYLDFHRCEKA	NQTKNCWQNYLDFHRCEKAMTAKGGDVSVC	P56391	P56391	29	39	Cox6b1	Cytochrome c oxidase subunit 6B1	yes	yes	1.14e-57	270.06	153210	163430	131670	150330	158000	179700	101290	97873	88163	89680	107670	108280	179040	184770	167740	191040	172060	203390	88143	79198	79101	34548	78843	85588
CSQGCICK	CKKSCCSCCPVGCAKCSQGCICKEASDKCS	CPVGCAKCSQGCICKEASDKCSCCA_____	P02798	P02798	44	51	Mt2	Metallothionein-2	yes	yes	0.00057027	130.96	184330	211150	170560	182890	126330	139520	63317	66669	56685	56032	56966	60809	224290	165600	158220	213530	88744	117110	162390	139550	152290	52115	90111	129620
LFQECCPHSTDR	AKIKELRENTQTTIKLFQECCPHSTDRVVL	TIKLFQECCPHSTDRVVLIGGKPDRVVECI	B2M1R6;P61979-3;H3BKD0;H3BKI8;P61979-2;P61979;H3BLL4;H3BK96	P61979-2	180	191	Hnrnpk	Heterogeneous nuclear ribonucleoprotein K	no	no	3.99e-12	234.3	46819	57357	46642	45587	52731	61828	43028	46943	36998	43009	52113	58559	176790	176770	155910	170630	167640	228230	215080	234060	229070	183350	242410	296280
NIVAVGAGFCDGLGFGDNTK	VVQEVDTVEICGALKNIVAVGAGFCDGLGF	GAGFCDGLGFGDNTKAAVIRLGLMEMIAFA	P13707;E0CXN5	P13707	205	224	Gpd1	Glycerol-3-phosphate dehydrogenase [NAD(+)], cytoplasmic;Glycerol-3-phosphate dehydrogenase [NAD(+)]	yes	no	3.7e-232	363.97	36154	36310	28138	33329	36259	29455	55468	62030	45213	59291	64852	51021	140990	152840	126300	135650	143940	159930	225080	299850	290560	255690	304920	292570
DSMIWDCTCIGAGR	TGNTYKVGDTYERPKDSMIWDCTCIGAGRG	KDSMIWDCTCIGAGRGRISCTIANRCHEGG	A0A087WR50;P11276;Q3UHL6;A0A087WS56;Q4KL80;A0A087WSN6;B9EHT6;B7ZNJ1	A0A087WR50	118	131	Fn1	Fibronectin;Anastellin	no	no	6.86e-13	205.53	67975	65103	61466	58338	66556	43356	47846	51505	42169	41473	50750	35425	298820	243380	242530	243170	223000	169590	193320	179930	182460	159780	175250	121730
RPLWFICSGMGTQWR	VEGRVQEVQQVSTNKRPLWFICSGMGTQWR	RPLWFICSGMGTQWRGMGLSLMRLDSFRES	P19096;A0A0U1RNJ1	P19096	490	504	Fasn	Fatty acid synthase;[Acyl-carrier-protein] S-acetyltransferase;[Acyl-carrier-protein] S-malonyltransferase;3-oxoacyl-[acyl-carrier-protein] synthase;3-oxoacyl-[acyl-carrier-protein] reductase;3-hydroxyacyl-[acyl-carrier-protein] dehydratase;Enoyl-[acyl-carrier-protein] reductase;Oleoyl-[acyl-carrier-protein] hydrolase	yes	no	1.48e-40	272.5	97201	93381	76916	93226	100620	95871	129560	116030	85734	111630	128270	126810	89229	93307	68548	85137	90460	117100	174010	249860	188380	172650	218310	257850
AEVITCDVLLVCIGR	DGKIDVSVEAASGGKAEVITCDVLLVCIGR	AEVITCDVLLVCIGRRPFTQNLGLEELGIE	O08749	O08749	301	315	Dld	Dihydrolipoyl dehydrogenase, mitochondrial	yes	yes	1.18e-24	214.26	19458	23504	18059	15493	19626	17537	165120	214210	150510	154600	195860	201180	193160	210390	177280	203230	180960	227840	90386	144830	117440	58050	116370	137920
EIIAVSCGPSQCQETIR	AVEEAVRLKEKKLVKEIIAVSCGPSQCQET	IAVSCGPSQCQETIRTALAMGADRGIHVEI	Q9DCW4;A0A0U1RNP5;A0A0N4SVE0;A0A0U1RNR3;A0A0N4SWE9	Q9DCW4	60	76	Etfb	Electron transfer flavoprotein subunit beta	yes	no	1.67e-146	357.54	48897	56782	37888	40041	55278	45245	23541	32721	21604	27019	37041	33822	58288	57947	46005	51687	52788	57554	321820	423270	385730	309480	413610	411840
SGDAAIVDMVPGKPMCVESFSDYPPLGR	RRSGKKLEDGPKFLKSGDAAIVDMVPGKPM	PMCVESFSDYPPLGRFAVRDMRQTVAVGVI	P10126	P10126	396	423	Eef1a1	Elongation factor 1-alpha 1	yes	yes	1.8e-83	259.77	10801	12159	10985	12694	13854	18030	28510	33565	24874	26909	29620	42488	81330	84803	76952	87112	83231	129910	324230	404940	340670	272880	359400	536300
CFCMGVSR	GSFHLSKQNPDGCLKCFCMGVSRQCSSSSW	NPDGCLKCFCMGVSRQCSSSSWSRAQVLGA	B1B0C7;E9PZ16;Q05793	E9PZ16	924	931	Hspg2	Basement membrane-specific heparan sulfate proteoglycan core protein;Endorepellin;LG3 peptide	no	no	0.00083087	131.03	103060	114010	91970	98535	108330	83711	160940	179480	145060	148790	195070	147620	106770	102690	86830	93532	107450	87612	156650	151610	152390	127650	168980	120780
KFSTMPFLFCNINNVCNFASR	RAHGQDLGTAGSCLRKFSTMPFLFCNINNV	FLFCNINNVCNFASRNDYSYWLSTPEPMPM	P02463;A0A1B0GSI7;A0A1B0GRC0	P02463	1496	1516	Col4a1	Collagen alpha-1(IV) chain;Arresten	yes	no	8.45e-60	252.76	43923	48771	40242	39448	48991	41146	21261	27215	22584	21380	29783	27665	150730	131650	122450	119920	127160	138330	307690	337270	312110	247530	334670	292710
DQGSCGSCWAFGAVEAISDR	AREQWSNCPTIGQIRDQGSCGSCWAFGAVE	GSCWAFGAVEAISDRTCIHTNGRVNVEVSA	P10605	P10605	101	120	Ctsb	Cathepsin B;Cathepsin B light chain;Cathepsin B heavy chain	yes	yes	6.85e-58	323.91	0	0	0	0	0	0	0	0	0	0	0	0	101880	104240	95475	105550	100210	111050	396730	459550	396720	343730	395530	394100
VVEDLPHGFLSLAALCR	FARRLRDLGQPVTLKVVEDLPHGFLSLAAL	EDLPHGFLSLAALCRETRQATEFCVQRIRL	E9Q4M2;P54310;P54310-2	P54310-2	761	777	Lipe	Hormone-sensitive lipase	no	no	5.26e-108	306.44	59166	69354	49964	64630	63622	82430	112490	134960	90600	128040	122410	177790	176520	176030	147720	158260	182010	277370	93673	123330	112350	92533	123510	183930
GFGFVTYSCVEEVDAAMCAR	TDCVVMRDPQTKRSRGFGFVTYSCVEEVDA	TYSCVEEVDAAMCARPHKVDGRVVEPKRAV	Q8BG05;A2AL12;J3QNY1;Q8BG05-2;B2RXM2	Q8BG05	77	96	Hnrnpa3;Gm9242;Gm6793	Heterogeneous nuclear ribonucleoprotein A3	no	no	1.25e-76	231.44	14270	19095	15857	14402	19168	19351	61747	77964	55965	56193	79683	94539	195830	186150	177170	198020	181360	242470	188220	237650	219720	126500	211660	287530
CDPHEATCYDDGK	RMSCTCLGNGKGEFKCDPHEATCYDDGKTY	FKCDPHEATCYDDGKTYHVGEQWQKEYLGA	A0A087WR50;P11276;Q3UHL6;A0A087WS56;A0A087WSN6;B9EHT6;B7ZNJ1	A0A087WR50	2287	2299	Fn1	Fibronectin;Anastellin	no	no	1.73e-10	147.26	55813	52012	54702	47153	54904	42632	92835	106670	82457	82880	111650	83653	103140	79322	79498	77961	77787	62003	288720	277030	285870	279140	295830	204650
TCDESSFCK	VCLGITLAVDRSNFKTCDESSFCKRQRSIR	DRSNFKTCDESSFCKRQRSIRPGLSPYRAL	Q8BHN3-2;Q8BHN3	Q8BHN3-2	40	48	Ganab	Neutral alpha-glucosidase AB	yes	no	5.95e-05	154.85	49292	57300	52681	42158	54013	57918	56068	66696	50261	51111	65780	75869	55915	52156	53576	46685	51173	60683	311810	352810	322740	230360	342750	387920
RVEPVCSGLQAQILR	FHEAASKAESTIKPRRVEPVCSGLQAQILR	RVEPVCSGLQAQILRCYRDHLHEVLLCSDL	Q91VN4;E9Q4M4	Q91VN4	230	244	Chchd6	MICOS complex subunit Mic25	yes	no	4.39e-41	186.72	60474	60357	54511	52073	61544	68995	29319	27850	27601	27061	29973	34255	190450	164210	156630	166070	168820	165960	250530	234370	219610	218250	236870	237490
TLPGGNQCIVPICR	VCGSRYNAYCCPGWKTLPGGNQCIVPICRH	KTLPGGNQCIVPICRHSCGDGFCSRPNMCT	Q61554;Q61555	Q61554	73	86	Fbn1;Fbn2	Fibrillin-1;Fibrillin-2	no	no	7.51e-06	145.34	66125	70056	55579	52528	66189	51828	28489	31063	24789	23311	32742	27727	99358	91966	76898	82631	87912	85852	302220	324850	310990	296210	351300	288810
VCENIPIVLCGNK	VTYKNVPNWHRDLVRVCENIPIVLCGNKVD	VRVCENIPIVLCGNKVDIKDRKVKAKSIVF	P62827;Q61820;Q14AA6	P62827	111	123	Ran;Rasl2-9;1700009N14Rik	GTP-binding nuclear protein Ran;GTP-binding nuclear protein Ran, testis-specific isoform	no	no	9.76e-06	211.31	34660	44331	31385	37387	40111	45348	17572	21250	14316	19159	21782	22470	76568	77560	65424	77444	72113	98297	295390	389990	356940	263700	366640	432340
FIECYIAEQNMVSIAVGCATR	NSTFSELFKKEHPDRFIECYIAEQNMVSIA	AEQNMVSIAVGCATRDRTVPFCSTFAAFFT	P40142	P40142	359	379	Tkt	Transketolase	yes	yes	8.15e-38	229.68	32534	35592	25279	32953	39386	26305	145420	190910	119670	155690	188050	154510	70075	78161	61012	73641	67657	68137	194580	280480	237610	128830	244440	247830
SITVIGGGFLGSELACALGR	IGDFRALEKISREVKSITVIGGGFLGSELA	GGGFLGSELACALGRKSQASGIEVIQLFPE	B1AU25;Q9Z0X1	B1AU25	297	316	Aifm1	Apoptosis-inducing factor 1, mitochondrial	yes	no	4.46e-155	366.88	23594	25413	20370	25298	23077	27152	212130	208530	160210	207970	193550	219830	99845	110130	93142	105600	99842	111840	132820	171530	158080	131550	148540	175220
ECLVCTGCK	LTQGGVTYRDQPWHRECLVCTGCKTPLAGQ	DQPWHRECLVCTGCKTPLAGQQFTSRDDDP	Q9R059;F2Z455	Q9R059	184	192	Fhl3	Four and a half LIM domains protein 3	yes	no	0.00027242	113.62	131360	128060	110370	102860	139320	122300	19352	18908	15105	13892	23090	22431	120150	106840	80888	101510	79480	123180	226230	279670	231880	174960	243020	266620
KNVFVEFYAPWCGHCK	VLVGANFEEVAFDEKKNVFVEFYAPWCGHC	NVFVEFYAPWCGHCKQLAPIWDKLGETYKD	P09103	P09103	388	403	P4hb	Protein disulfide-isomerase	yes	yes	5.84e-24	166.9	54658	49869	40152	49641	59201	42910	26442	23881	18496	21056	32101	22465	106750	97795	80751	100620	92771	94440	301380	395900	306130	285920	288240	271860
ASCCCSLGK	GDTACSNEIGVGVSKASCCCSLGKAWGTPC	GVGVSKASCCCSLGKAWGTPCELCPSVNTS	Q61554	Q61554	1562	1570	Fbn1	Fibrillin-1	yes	yes	0.0021022	83.278	117980	114410	126170	84368	141590	102020	31261	33360	29985	29510	39762	31436	237860	181680	190970	144340	202800	186060	142100	134920	139540	118830	171840	128800
VVVFIKPTCPYCR	______________________________	GKVVVFIKPTCPYCRKTQEILSQLPFKQGL	Q9QUH0	Q9QUH0	15	27	Glrx	Glutaredoxin-1	yes	yes	7.39e-08	208.63	137120	182710	125080	147180	159100	143950	119680	128230	97871	108410	142160	108760	149140	175170	140770	181160	146380	145600	52509	56825	54084	32827	64453	49242
TIAPCQK	TRAQFEGIVTDLIKRTIAPCQKAMQDAEVS	IVTDLIKRTIAPCQKAMQDAEVSKSDIGEV	P38647	P38647	362	368	Hspa9	Stress-70 protein, mitochondrial	yes	yes	0.010392	98.133	154790	127280	131160	105880	150230	152920	65553	105480	49561	88819	71897	108270	226870	138830	138310	93188	163720	154420	103720	107010	77208	87538	99864	128230
GADIMYTGTLDCWR	FDTVRRRMMMQSGRKGADIMYTGTLDCWRK	KGADIMYTGTLDCWRKIAKDEGANAFFKGA	P48962	P48962	246	259	Slc25a4	ADP/ATP translocase 1	yes	yes	1.07e-45	220.25	64118	60661	51354	63478	66133	78855	117700	114380	88208	109550	118810	147180	46245	45391	40438	47633	41610	63902	210750	282320	229260	164980	232970	332730
EGIECEVINLR	RPVGHCLEAAAVLSKEGIECEVINLRTIRP	VLSKEGIECEVINLRTIRPMDIEAIEASVM	Q9D051	Q9D051	259	269	Pdhb	Pyruvate dehydrogenase E1 component subunit beta, mitochondrial	yes	yes	3.01e-18	228.05	47748	56839	40453	50936	49446	56510	203960	225420	164240	196640	220620	233920	89599	87405	77427	90302	84567	102340	109820	133140	123570	94816	124080	151950
DACGCCPVCAR	CPALPRLGCPLGETRDACGCCPVCARGEGE	GETRDACGCCPVCARGEGEPCGGGAAGRGH	F8WH23;Q61581;E9Q5D9	F8WH23	55	65	Igfbp7	Insulin-like growth factor-binding protein 7	yes	no	0.008817	57.348	122400	148860	161930	115900	118340	128100	0	0	0	0	0	0	121980	118350	137710	112720	93117	128350	206400	183970	305040	149630	226870	235480
STLATSSSQPVWLTAMDCPTSGVVGLVNCLR	LSVEDTSFQWVDSLKSTLATSSSQPVWLTA	DCPTSGVVGLVNCLRKEPGGHRIRCILLSN	P19096;A0A0U1RNJ1	P19096	1424	1454	Fasn	Fatty acid synthase;[Acyl-carrier-protein] S-acetyltransferase;[Acyl-carrier-protein] S-malonyltransferase;3-oxoacyl-[acyl-carrier-protein] synthase;3-oxoacyl-[acyl-carrier-protein] reductase;3-hydroxyacyl-[acyl-carrier-protein] dehydratase;Enoyl-[acyl-carrier-protein] reductase;Oleoyl-[acyl-carrier-protein] hydrolase	yes	no	4.85e-106	240.44	14243	20587	15562	15486	18133	15111	44087	49742	36724	42451	51623	52767	279380	267740	218170	272350	263750	291600	127560	168820	138390	90664	152850	167220
RGCGGVITLNRPK	RMSMHTEAAEVLLERRGCGGVITLNRPKFL	ERRGCGGVITLNRPKFLNALSLNMIRQIYP	Q8QZS1;E0CX19	Q8QZS1	42	54	Hibch	3-hydroxyisobutyryl-CoA hydrolase, mitochondrial	yes	no	7.35e-07	157.68	66454	73784	69540	66434	70149	84446	169890	172020	135690	156630	176760	187590	124620	120670	111440	119510	115510	142940	95524	106710	104070	99138	101240	129220
SQTEEDCTEELFDFLHAR	ARERLELCDNRVSSRSQTEEDCTEELFDFL	EEDCTEELFDFLHARDHCVAHKLFKNLK__	P99028	P99028	59	76	Uqcrh	Cytochrome b-c1 complex subunit 6, mitochondrial	yes	yes	2.86e-277	476.56	48265	42248	38255	40877	45882	42241	33467	28487	23843	25314	30963	28080	243440	217440	206300	231880	221900	222310	205630	210150	193800	40559	165100	196320
CDCKPGFQR	CGEGQLCYNLPGSYRCDCKPGFQRDAFGRT	LPGSYRCDCKPGFQRDAFGRTCIDVNECWV	P37889;P37889-2	P37889	921	929	Fbln2	Fibulin-2	yes	no	0.00049164	111.06	130750	133690	125890	108460	117660	66737	190200	187390	183250	156190	189520	99443	105070	86800	90225	87228	65528	44940	121990	102850	122630	93578	106060	56718
GTDIMYTGTLDCWR	FDTVRRRMMMQSGRKGTDIMYTGTLDCWRK	KGTDIMYTGTLDCWRKIARDEGSKAFFKGA	P51881	P51881	246	259	Slc25a5	ADP/ATP translocase 2;ADP/ATP translocase 2, N-terminally processed	yes	yes	1e-26	232	46816	45690	38723	45130	47934	54835	107600	109620	82557	100170	106850	125080	89389	94479	85469	97643	81871	125030	198640	240580	206850	137950	203280	286880
GAMITHQNIINDCSGFIK	LAIICFTSGTTGNPKGAMITHQNIINDCSG	ITHQNIINDCSGFIKATESAFIASTDDVLI	P41216;D3Z041	P41216	286	303	Acsl1	Long-chain-fatty-acid--CoA ligase 1	yes	no	0	446.54	29064	33293	27866	28745	32085	36167	43087	51635	36825	39378	46334	50975	68804	70862	60620	61740	69893	86246	281600	341100	297300	246980	319290	390880
AECSAEQCYK	NERPIIFALSNPTSKAECSAEQCYKVTKGR	NPTSKAECSAEQCYKVTKGRAIFASGSPFD	P06801;Q3TQP6	P06801	413	422	Me1	NADP-dependent malic enzyme;Malic enzyme	yes	no	7.47e-12	203.02	27128	26008	23013	23641	25218	24637	83436	87457	72254	76759	87455	88207	196820	193290	159460	195310	175330	175110	163760	173850	173220	120610	188520	189470
CDLCQEVLADIGFVK	VIKAMNNSWHPECFRCDLCQEVLADIGFVK	CDLCQEVLADIGFVKNAGRHLCRPCHNREK	Q99JW4;A0A0R4J005;E9QP62;Q9D7B2	Q99JW4	97	111	Lims1	LIM and senescent cell antigen-like-containing domain protein 1	yes	no	1.74e-24	180.62	180900	178980	144190	144220	201000	164440	136610	134810	97588	116230	158240	137350	23255	21296	17936	19867	20804	23469	123070	163430	125990	113860	142290	133870
VCHCQCAR	SCGSACGSWDIREEKVCHCQCARIDWTAAR	WDIREEKVCHCQCARIDWTAARCCKLQVAS	Q99P87	Q99P87	92	99	Retn	Resistin	yes	yes	0.0030699	88.942	64509	86175	63913	56117	66772	72287	127510	138000	132510	80483	167520	148470	157130	178320	143980	163640	150550	174220	77368	82458	102400	54980	113890	100420
RDCAVKPCHSDEVPDGIK	KKPCPFWNDINQCGRRDCAVKPCHSDEVPD	AVKPCHSDEVPDGIKSASYKYSEEANRIEE	Q8R180	Q8R180	97	114	Ero1l	ERO1-like protein alpha	yes	yes	1.25e-38	194.27	46843	56534	46694	43657	50151	59870	88243	102420	75709	82429	92434	105140	90524	81728	76171	87073	86480	105660	235560	226390	201020	165040	225210	257680
CDPAGYYCGFK	ILIGIDEEQGPQVYKCDPAGYYCGFKATAA	QVYKCDPAGYYCGFKATAAGVKQTESTSFL	Q9QUM9;E0CXB1	Q9QUM9	154	164	Psma6	Proteasome subunit alpha type-6	yes	no	0.00010615	123.8	119690	140440	106290	113230	126860	109170	18940	21824	15457	16836	21219	21065	152340	144120	127320	136130	138570	151670	152900	189040	172810	132440	180950	179290
FNAHGDANTIVCNTK	LGKDSNNLCLHFNPRFNAHGDANTIVCNTK	FNAHGDANTIVCNTKEDGTWGTEHREPAFP	P16045	P16045	50	64	Lgals1	Galectin-1	yes	yes	1.88e-121	361.23	46015	47408	45911	44318	59175	55130	86809	93789	74795	82602	95169	89140	171450	153580	141240	145750	159380	177210	141510	156760	143260	140060	164750	165710
GETVLIHSGSGGVGQAAISIALSLGCR	TTAYYSLVVRGRIQRGETVLIHSGSGGVGQ	VGQAAISIALSLGCRVFTTVGSAEKRAYLQ	P19096;A0A0U1RNJ1	P19096	1661	1687	Fasn	Fatty acid synthase;[Acyl-carrier-protein] S-acetyltransferase;[Acyl-carrier-protein] S-malonyltransferase;3-oxoacyl-[acyl-carrier-protein] synthase;3-oxoacyl-[acyl-carrier-protein] reductase;3-hydroxyacyl-[acyl-carrier-protein] dehydratase;Enoyl-[acyl-carrier-protein] reductase;Oleoyl-[acyl-carrier-protein] hydrolase	yes	no	8.69e-223	322.63	1773.4	1899.5	1796.4	1584.1	1312.3	1791.2	1662.2	1297.8	1705.2	1773.4	1600.9	1618.5	152000	149950	128510	148620	152490	165750	304290	348650	309580	149450	329270	322260
MIKPFFHSLCDK	LVVVDFSATWCGPCKMIKPFFHSLCDKYSN	PCKMIKPFFHSLCDKYSNVVFLEVDVDDCQ	P10639	P10639	37	48	Txn	Thioredoxin	yes	yes	2.51e-15	209.97	63631	62511	50902	47715	82964	58992	76583	78502	51555	54812	112970	83882	113390	128440	99281	101090	120840	141370	150040	251840	173450	119210	228490	209820
DAGYEFDICFTSVQK	PAGHEEAKRGGQALRDAGYEFDICFTSVQK	DAGYEFDICFTSVQKRAIRTLWTVLDAIDQ	Q9DBJ1	Q9DBJ1	47	61	Pgam1	Phosphoglycerate mutase 1	yes	yes	1.64e-74	280.56	38150	41818	29577	40262	44606	46084	23964	22427	17007	22544	27256	26612	88838	87668	83192	96293	87784	112500	281680	320690	284620	186650	274780	376970
ALVDGPCTR	AGKLVAIVDVIDQNRALVDGPCTRVRRQAM	VIDQNRALVDGPCTRVRRQAMPFKCMQLTD	Q9CR57	Q9CR57	36	44	Rpl14	60S ribosomal protein L14	yes	yes	0.0001531	138.54	71468	80406	62166	71598	76965	94591	64990	72049	52211	60378	68219	89360	133490	140220	122380	141150	131970	173750	133870	162400	152070	136070	153820	211570
QAFTDVATGSLGQGLGAACGMAYTGK	LRKISSDLDGHPVPKQAFTDVATGSLGQGL	GQGLGAACGMAYTGKYFDKASYRVYCMLGD	P40142	P40142	115	140	Tkt	Transketolase	yes	yes	2.35e-238	451.15	2459.7	1814.3	1489.9	1950.1	2354.7	1509.9	2697.8	2509.3	2512.2	3044.8	3219.3	3128.3	120900	136240	116310	127270	123340	132740	283210	377980	320700	269340	310590	307000
KICALDDNVCMAFAGLTADAR	EKKSVAKLQDERTVRKICALDDNVCMAFAG	DNVCMAFAGLTADARIVINRARVECQSHRL	Q9Z2U0	Q9Z2U0	61	81	Psma7	Proteasome subunit alpha type-7	yes	yes	4.54e-72	311.92	14602	17722	13637	11175	16087	12020	3891.5	6283.5	4869.1	4813.8	5982.1	5839.7	200680	190750	159940	172310	168820	183370	235750	292900	249340	128830	280700	272290
LELCDNR	EHCEQLEKCVKARERLELCDNRVSSRSQTE	KCVKARERLELCDNRVSSRSQTEEDCTEEL	P99028	P99028	48	54	Uqcrh	Cytochrome b-c1 complex subunit 6, mitochondrial	yes	yes	0.0053699	138.25	57208	50635	46449	47636	57386	51128	94475	82875	74114	77375	93061	86324	198230	177320	163140	195280	169570	191410	149300	148940	140670	21919	118380	142510
EEIVYLPCIYR	GPGYSTPLEAMKGPREEIVYLPCIYRNTGT	KGPREEIVYLPCIYRNTGTEAPDYLATVDV	P17563;Q63836;A0A0R4J135;G3UYY2;D6RHN2;G3UWK0	P17563	24	34	Selenbp1;Selenbp2	Selenium-binding protein 1;Selenium-binding protein 2	yes	no	1.12e-08	198.54	52009	58934	37424	59425	61317	61831	173090	188180	126120	187100	208690	209470	67231	68023	56659	76385	62079	69456	129210	151280	128110	126380	125110	150080
RGLQGSFEELCR	VVVPDVESLPSWAQKRGLQGSFEELCRNKD	AQKRGLQGSFEELCRNKDINKAILDDLLKL	P41216;D3Z041	P41216	616	627	Acsl1	Long-chain-fatty-acid--CoA ligase 1	yes	no	1.14e-41	245.4	47214	55729	42738	45529	51043	54664	14670	18117	12290	18623	17002	20584	76697	82274	69093	67663	78782	102410	223580	307420	275310	292620	294970	358530
SCYQDPVTLQLACVCDPGYIGSR	CPCPDGPDSGRQFARSCYQDPVTLQLACVC	LQLACVCDPGYIGSRCDDCASGFFGNPSDF	P02469;E9QN70	P02469	932	954	Lamb1	Laminin subunit beta-1	yes	no	1.72e-14	152.88	16108	18939	17270	13791	18127	13131	15976	20261	17070	15713	22653	17105	38585	34939	31085	30899	35668	34261	389830	376520	380590	349370	419250	287670
CVICDSYVRPCTLVR	AGVAIGRLCEKCDGKCVICDSYVRPCTLVR	CVICDSYVRPCTLVRICDECNYGSYQGRCV	P83870	P83870	30	44	Phf5a	PHD finger-like domain-containing protein 5A	yes	yes	6.34e-11	137.8	39320	47525	33683	35143	38856	37804	0	0	0	0	0	0	95721	91745	79288	100350	76446	95018	290520	331900	343960	195510	334880	336820
LGMLSPDGTCR	INLLLKPNTSVQFMKLGMLSPDGTCRSFDD	QFMKLGMLSPDGTCRSFDDSGSGYCRSEAV	P19096;A0A0U1RNJ1	P19096	203	213	Fasn	Fatty acid synthase;[Acyl-carrier-protein] S-acetyltransferase;[Acyl-carrier-protein] S-malonyltransferase;3-oxoacyl-[acyl-carrier-protein] synthase;3-oxoacyl-[acyl-carrier-protein] reductase;3-hydroxyacyl-[acyl-carrier-protein] dehydratase;Enoyl-[acyl-carrier-protein] reductase;Oleoyl-[acyl-carrier-protein] hydrolase	yes	no	4.56e-05	169.09	70995	72584	61053	63263	70687	68910	159990	139510	110900	123190	136490	128640	119570	118680	98919	116760	111250	132940	122350	128690	103710	84344	124130	128330
VCPAGTAACLLK	CRDIDSLRDPSTQLRVCPAGTAACLLKGNQ	QLRVCPAGTAACLLKGNQAFDVGRPKEGLK	Q07113	Q07113	222	233	Igf2r	Cation-independent mannose-6-phosphate receptor	yes	yes	7.37e-05	120.57	89741	106040	91040	80147	97950	110830	51743	58861	48564	43471	56634	64778	159810	144670	140290	154360	146210	195860	125450	127470	119180	107270	128550	142830
KTFDLYANVRPCVSIEGYK	TPIAAGHPSMNLLLRKTFDLYANVRPCVSI	LYANVRPCVSIEGYKTPYTDVNIVTIRENT	Q9D6R2;A0A1L1STE6;Q9D6R2-2	Q9D6R2	116	134	Idh3a	Isocitrate dehydrogenase [NAD] subunit alpha, mitochondrial	yes	no	2.2e-81	329.06	27888	33477	26059	32298	34977	38768	20479	19629	16565	18080	20884	23732	156410	161280	143630	169100	162080	180720	202290	223390	222420	192580	215310	249480
LCSGVLGTVVHGK	SIDGRRGLFTGLTPRLCSGVLGTVVHGKVL	PRLCSGVLGTVVHGKVLQYYQESEKPEELG	A2AFW6;Q9D050;Q791V5	Q791V5	78	90	Mtch2	Mitochondrial carrier homolog 2	no	no	4.44e-14	180.19	72125	80943	65097	69563	70925	77593	87011	94787	74635	79010	92560	97144	164870	153280	133450	147380	137590	187740	117900	115860	114960	88164	127110	135470
CPLLKPWALTFSYGR	QSEEEASINLNAINKCPLLKPWALTFSYGR	CPLLKPWALTFSYGRALQASALKAWGGKKE	A6ZI44;A6ZI47;Q9CPQ9;A6ZI46;P05064	P05064	290	304	Aldoa;Aldoart2;Aldoart1	Fructose-bisphosphate aldolase;Fructose-bisphosphate aldolase A	no	no	1.02e-19	193.73	66695	68698	60207	73203	71989	86765	117140	73962	62202	81806	85893	82856	136140	144240	124920	147860	132390	151370	125390	147020	138400	123330	132060	149930
GVLFGVPGAFTPGCSK	PGKKVNLAELFKGKKGVLFGVPGAFTPGCS	VLFGVPGAFTPGCSKTHLPGFVEQAGALKA	P99029-2;P99029;G3UZJ4;H3BJQ7	P99029-2	35	50	Prdx5	Peroxiredoxin-5, mitochondrial	yes	no	8.65e-07	145.01	21173	21187	16797	19709	23858	22264	25843	29820	22593	25792	29002	31778	39401	40797	39388	42702	38573	47548	329650	368680	356130	229890	333280	417780
VVQDLCK	GGEVSCLVAGTKCDKVVQDLCKVAGVAKVL	VAGTKCDKVVQDLCKVAGVAKVLVAQHDAY	Q99LC5	Q99LC5	63	69	Etfa	Electron transfer flavoprotein subunit alpha, mitochondrial	yes	yes	0.0075822	119.56	41065	42911	33053	36468	41285	42718	164210	171020	122680	154590	183680	189730	138080	138020	118340	126760	125580	146670	90739	99471	85794	75470	86509	102780
VQEVQQVSTNKRPLWFICSGMGTQWR	AMPFRGYTVLGVEGRVQEVQQVSTNKRPLW	RPLWFICSGMGTQWRGMGLSLMRLDSFRES	P19096;A0A0U1RNJ1	P19096	479	504	Fasn	Fatty acid synthase;[Acyl-carrier-protein] S-acetyltransferase;[Acyl-carrier-protein] S-malonyltransferase;3-oxoacyl-[acyl-carrier-protein] synthase;3-oxoacyl-[acyl-carrier-protein] reductase;3-hydroxyacyl-[acyl-carrier-protein] dehydratase;Enoyl-[acyl-carrier-protein] reductase;Oleoyl-[acyl-carrier-protein] hydrolase	yes	no	3.61e-130	266.94	15387	14920	13264	13286	16660	18301	4623.5	4357.8	3245.8	4059.1	5172.2	4993.6	169430	181230	135180	160960	165460	221140	203500	277680	209090	191730	236540	286690
ICNQVLVCER	IGQKLITKQTGEKGRICNQVLVCERKYPRR	GEKGRICNQVLVCERKYPRREYYFAITMER	Q9Z2I9	Q9Z2I9	151	160	Sucla2	Succinyl-CoA ligase [ADP-forming] subunit beta, mitochondrial	yes	yes	8.74e-25	234.03	85796	115090	76934	87527	94771	106700	108970	140400	93917	111790	141730	160520	115870	118020	103540	120970	112830	140310	78404	90795	82643	65256	84650	111050
DCMLGMEFSGR	GKLSPDAIPGKWASRDCMLGMEFSGRDRCG	WASRDCMLGMEFSGRDRCGRRVMGLVPAEG	P19096;A0A0U1RNJ1	P19096	1589	1599	Fasn	Fatty acid synthase;[Acyl-carrier-protein] S-acetyltransferase;[Acyl-carrier-protein] S-malonyltransferase;3-oxoacyl-[acyl-carrier-protein] synthase;3-oxoacyl-[acyl-carrier-protein] reductase;3-hydroxyacyl-[acyl-carrier-protein] dehydratase;Enoyl-[acyl-carrier-protein] reductase;Oleoyl-[acyl-carrier-protein] hydrolase	yes	no	1.13e-29	232.75	53861	55642	43527	53367	52711	56771	97564	96230	76963	85755	99504	100560	89019	91608	75836	91459	80605	101890	173510	223910	173310	128650	196830	244280
EGDVLCIYEAEMQWR	YHRQYRRVPDITECKEGDVLCIYEAEMQWR	EGDVLCIYEAEMQWRRDFKVDQEIMNIIQE	Q9DCS9;D3YUK4	Q9DCS9	79	93	Ndufb10	NADH dehydrogenase [ubiquinone] 1 beta subcomplex subunit 10	yes	no	3.79e-46	280.21	26282	23630	20166	22514	23315	22212	147090	129730	114730	115740	130590	127560	99457	96038	91882	102640	94116	102090	195510	193420	179230	91337	187290	183550
GDSVDQCALIQSIR	GDPGYPGPSGHKGNRGDSVDQCALIQSIRD	RGDSVDQCALIQSIRDKCPCCYGPLECPVF	E9PWQ3;J3QQ16;A0A087WS16	E9PWQ3	2368	2381	Col6a3		no	no	2.25e-23	180.09	24604	28820	22876	17830	30761	30459	17153	21880	15416	12773	22269	22344	120700	132060	117930	105610	126860	140450	235510	275380	228850	240100	273420	255550
EGVVECSFVQSK	GARFVFSLVDAMNGKEGVVECSFVQSKETE	NGKEGVVECSFVQSKETECTYFSTPLLLGK	P08249	P08249	270	281	Mdh2	Malate dehydrogenase, mitochondrial	yes	yes	8.93e-42	272.16	44649	48188	38399	42101	47917	47635	24071	23982	19376	22263	25292	27676	130710	133000	111240	130350	119280	147200	217290	241610	209390	160060	225250	280160
HLVGVCYTEEEAK	QVCSSCHSMDYVAYRHLVGVCYTEEEAKAL	YRHLVGVCYTEEEAKALAEEVEVQDGPNDD	Q9D0M3;Q9D0M3-2	Q9D0M3	134	146	Cyc1	Cytochrome c1, heme protein, mitochondrial	yes	no	1.62e-114	318.75	17696	19780	17502	16175	20007	20487	9134.9	9995.4	6621.9	8083.9	8719	8962.3	50363	49197	47490	49868	51062	55463	354610	375840	345630	231520	336700	399350
ADHQPLTEASYVNLPTIALCNTDSPLR	AAFREPRLLVVTDPRADHQPLTEASYVNLP	NLPTIALCNTDSPLRYVDIAIPCNNKGAHS	P14206;A0A1L1SRW0	P14206	129	155	Rpsa	40S ribosomal protein SA	yes	no	7.3e-133	301.57	17956	20884	16660	16559	21468	24616	0	0	0	0	0	0	129210	138370	126550	135550	141550	177390	220310	285570	240040	225000	249120	321260
EQCCYNCGK	GGHIAKDCKEPKREREQCCYNCGKPGHLAR	EPKREREQCCYNCGKPGHLARDCDHADEQK	P53996;P53996-2;P53996-3;A0A0N4SVS6	P53996-2	88	96	Cnbp	Cellular nucleic acid-binding protein	no	no	0.00037961	110.53	85868	111330	80400	86189	99712	111810	44052	49136	40025	41656	53204	66118	104310	102990	89937	108600	93842	128430	146210	158770	172810	100790	181850	222900
ELPGHTGYLSCCR	IYSLKTREGNVRVSRELPGHTGYLSCCRFL	SRELPGHTGYLSCCRFLDDNQIITSSGDTT	P62880;E9QKR0;D3Z1M1;D3YZX3;D3Z1T4;E9PWM7;P29387	P62880	138	150	Gnb2;Gnb4	Guanine nucleotide-binding protein G(I)/G(S)/G(T) subunit beta-2;Guanine nucleotide-binding protein subunit beta-4	no	no	6.48e-11	214.81	41444	54491	40015	45826	53535	50193	6761.1	8674.7	5430.6	6395	8145	8529.2	136070	135140	114770	132510	126970	155720	203900	239820	219770	170830	235040	275280
CPNCGTHYK	CTVIWFWLHKGESQRCPNCGTHYKLVPHQM	KGESQRCPNCGTHYKLVPHQMAH_______	P19536;Q9D881	P19536	112	120	Cox5b	Cytochrome c oxidase subunit 5B, mitochondrial	yes	no	9.34e-05	118.67	103150	106510	83957	92556	94834	86800	0	0	0	0	0	0	174070	167920	144570	172230	140300	170250	163110	175660	167350	84624	169510	174540
HGYPLILYDVFPDVCK	GLGNMGNPMAKNLMKHGYPLILYDVFPDVC	GYPLILYDVFPDVCKEFKEAGEQVASSPAE	Q99L13	Q99L13	60	75	Hibadh	3-hydroxyisobutyrate dehydrogenase, mitochondrial	yes	yes	1.41e-32	234.92	44768	57653	38164	43545	52555	56628	120010	152270	101440	118240	158480	172450	95501	99881	84515	93442	91815	115010	115560	143120	127550	90972	129350	164500
ILDIACWVHHK	DTGSSNLWVPSIHCKILDIACWVHHKYNSD	IHCKILDIACWVHHKYNSDKSSTYVKNGTS	P18242;F8WIR1	P18242	112	122	Ctsd	Cathepsin D	yes	no	7.94e-05	153.05	41082	42457	44545	39292	42090	70305	119750	114740	106020	95064	119730	116430	93353	94730	88512	90358	82870	95778	180420	160560	154690	152430	163940	155760
NCEQCKPFYFQHPER	SGGVCDNCQHNTMGRNCEQCKPFYFQHPER	NCEQCKPFYFQHPERDIRDPNLCEPCTCDP	P02469;E9QN70	P02469	373	387	Lamb1	Laminin subunit beta-1	yes	no	4.14e-24	172.57	63066	66406	62337	59499	59418	59445	32213	29193	26893	27923	31669	27163	150940	131670	137990	148300	133820	139560	190920	192850	187670	147500	184310	171330
ALCDVGTAISCSR	ALHVKAARARDENYRALCDVGTAISCSRVF	YRALCDVGTAISCSRVFSSRWGRGFGLVEH	Q9CRC0	Q9CRC0	41	53	Vkorc1	Vitamin K epoxide reductase complex subunit 1	yes	yes	3.01e-10	192.5	25480	30970	22996	21106	26394	29851	3668.3	4651.3	3465.7	3884.1	5011.2	5694.5	132800	132510	105920	118310	114750	155760	218240	298010	252080	141690	250950	346870
CSCAAGFLLAADGK	RLCQHTCENTPGSYRCSCAAGFLLAADGKH	RCSCAAGFLLAADGKHCEDVNECETRRCSQ	P37889;P37889-2	P37889	963	976	Fbln2	Fibulin-2	yes	no	1.29e-07	129.04	75382	90656	78612	66630	70412	39098	132340	150240	128760	114250	134220	70362	84070	69118	79321	76373	56773	39844	178180	158560	192150	127860	149510	81089
SSGGFVWACK	YEHRLIDDMVAQVLKSSGGFVWACKNYDGD	AQVLKSSGGFVWACKNYDGDVQSDILAQGF	P54071	P54071	300	309	Idh2	Isocitrate dehydrogenase [NADP], mitochondrial	yes	yes	3.81e-06	182.73	69701	67088	54723	70948	73278	80932	99112	101990	72980	92079	106020	119570	171950	169440	146310	176870	165380	211280	64331	73599	64863	51481	57011	80264
PKPHSEAGTAFIQTQQLHAAMADTFLEHMCR	______________________________	LHAAMADTFLEHMCRLDIDSAPITARNTGI	P52480;A0A1L1SU37;A0A1L1SQV8;A0A1L1SSN6;A0A1L1STV8;A0A1L1SUV0;A0A1L1ST52;A0A1L1SVH2;P52480-2	P52480	2	32	Pkm	Pyruvate kinase PKM	no	no	2.78e-155	313.47	37899	43163	31066	42309	46843	52817	14480	17628	15498	17481	20178	22410	124990	121770	117650	131090	134620	160090	192460	241870	197530	175320	218210	244200
KFVSDDSICVLGICK	EWISAKLKGSQGTGKKFVSDDSICVLGICK	KFVSDDSICVLGICKRDLLFQPVAELKKVT	Q9WUA3;Q8C605;F6YL81	Q9WUA3	709	723	Pfkp	ATP-dependent 6-phosphofructokinase, platelet type;ATP-dependent 6-phosphofructokinase	yes	no	2.58e-36	176.33	9964	9610.3	7902.3	10125	9727	9244.1	89764	82626	66891	95079	98098	91275	198290	174570	156220	196210	164000	167730	136890	142560	132250	122060	126270	123740
CNTEEHIFVSK	HSLKALQATVGNSYKCNTEEHIFVSKMLSL	NSYKCNTEEHIFVSKMLSLNVFSVQVQAFK	P11438	P11438	327	337	Lamp1	Lysosome-associated membrane glycoprotein 1	yes	yes	6.56e-46	308.21	25872	25191	27448	21799	30968	31067	27325	27039	19439	24140	31583	28955	146490	149120	126160	127310	133230	179370	206020	245260	182620	190290	212910	198300
DSCPLDCK	______________________________	______________________________	P84104;P84104-2	P84104	4	11	Srsf3	Serine/arginine-rich splicing factor 3	yes	no	0.00058869	119.27	23949	28568	21947	23083	26500	25125	23573	31011	19850	24878	29701	29802	81567	83340	73897	78763	77402	87295	217550	298080	254740	241930	279000	316620
CDVRDPDMVHNTVLELIK	EEISSKTGNKVHAIRCDVRDPDMVHNTVLE	RDPDMVHNTVLELIKVAGHPDVVINNAAGN	Q9CQ62	Q9CQ62	116	133	Decr1	2,4-dienoyl-CoA reductase, mitochondrial	yes	yes	2.07e-95	301.7	23373	24883	19525	23486	27830	29422	3372.2	4604	2200.6	2579.6	3521.5	4142.3	190820	201080	170430	191890	185070	247940	147310	200620	163120	128630	170520	226300
GGDVSVCEWYR	NYLDFHRCEKAMTAKGGDVSVCEWYRRVYK	MTAKGGDVSVCEWYRRVYKSLCPVSWVSAW	P56391;A0A140LIU3	P56391	48	58	Cox6b1	Cytochrome c oxidase subunit 6B1	yes	no	2.59e-17	214.93	97985	99129	85885	85936	95247	93215	29794	25307	22277	23951	27699	29034	200380	194870	182010	197470	185320	202160	90050	92085	97754	37702	97546	99288
RLDLTYSFLGSQGVGQCYDSSPCER	AHFHGCVGEVSVNGKRLDLTYSFLGSQGVG	SQGVGQCYDSSPCERQPCQNGATCMPAGEY	B1B0C7;E9PZ16;Q05793	E9PZ16	4079	4103	Hspg2	Basement membrane-specific heparan sulfate proteoglycan core protein;Endorepellin;LG3 peptide	no	no	5.55e-40	195.24	9052.8	9783.4	8712.1	8629.1	10412	10752	24517	25736	19744	21486	24525	24026	339690	276320	331050	266370	245670	491960	42145	42342	39763	34076	42645	42109
MAAMAKPDCIITCDGNNITVK	EEYMKELGVGLALRKMAAMAKPDCIITCDG	PDCIITCDGNNITVKTESTVKTTVFSCNLG	Q05816	Q05816	35	55	Fabp5	Fatty acid-binding protein, epidermal	yes	yes	1.04e-71	310.46	22301	33438	22031	21625	29828	29395	32970	49740	32293	31401	44880	49317	71936	66539	59343	77142	56078	87908	240220	292590	247700	146190	286940	352350
CPIGYSGLSCESCDAHFTR	HTTIHGRAHSVEECRCPIGYSGLSCESCDA	YSGLSCESCDAHFTRVPGGPYLGTCSGCNC	B1B0C7;E9PZ16;Q05793	E9PZ16	733	751	Hspg2	Basement membrane-specific heparan sulfate proteoglycan core protein;Endorepellin;LG3 peptide	no	no	8.83e-21	165.8	20014	25428	21403	20054	22123	19851	37970	43121	37061	32832	43841	36079	175860	162170	142650	172550	155130	148510	204110	208760	180310	132710	185510	152870
KVCIVGSGNWGSAIAK	______________________________	VCIVGSGNWGSAIAKIVGSNAGRLAHFDPR	P13707;E0CXN5	P13707	5	20	Gpd1	Glycerol-3-phosphate dehydrogenase [NAD(+)], cytoplasmic;Glycerol-3-phosphate dehydrogenase [NAD(+)]	yes	no	2.91e-62	286.74	75243	74131	64984	68474	83973	78385	49754	50648	41513	45112	59961	50571	127550	152670	117140	133010	134000	160410	116190	149740	140560	109640	147580	147910
AGLPCQDLEFVQFHPTGIYGAGCLITEGCR	SAHTSTGDGTAMVTRAGLPCQDLEFVQFHP	TGIYGAGCLITEGCRGEGGILINSQGERFM	Q8K2B3	Q8K2B3	283	312	Sdha	Succinate dehydrogenase [ubiquinone] flavoprotein subunit, mitochondrial	yes	yes	3.57e-83	247.52	0	0	0	0	0	0	10262	15735	9377.6	12027	16103	19272	182740	194220	157610	199020	177020	239560	150610	228870	183480	122420	189300	264780
SLHDALCVIR	FIRGGNKMIIEEAKRSLHDALCVIRNLIRD	EEAKRSLHDALCVIRNLIRDNRVVYGGGAA	P80316	P80316	401	410	Cct5	T-complex protein 1 subunit epsilon	yes	yes	6.79e-10	182.29	55099	64112	54822	57761	64524	70079	87518	104650	71871	93716	95356	109980	119340	120280	116570	122910	121620	141000	100630	127140	116340	93931	109830	150930
SCFLCMVCK	YFAEEVQCEGNSFHKSCFLCMVCKKNLDST	GNSFHKSCFLCMVCKKNLDSTTVAVHGEEI	P97315	P97315	33	41	Csrp1	Cysteine and glycine-rich protein 1	yes	yes	0.0017186	90.629	77914	104370	71458	78300	82428	68931	85301	102790	80219	77195	116090	94237	50210	45930	42688	49886	38782	43704	184140	193550	202060	75502	217630	185600
GCGPCLR	SGAGSRLAVVKFTMRGCGPCLRIAPAFSSM	AVVKFTMRGCGPCLRIAPAFSSMSNKYPQA	Q8CDN6	Q8CDN6	33	39	Txnl1	Thioredoxin-like protein 1	yes	yes	0.0095371	112.27	116370	140320	98401	111730	71147	42301	126530	159420	103820	130330	91247	54670	152320	142260	116660	136980	68852	58503	89370	109990	87776	70401	48618	31430
CLDAFPNLRDFLAR	LAYDILDQYRMFEPKCLDAFPNLRDFLARF	KCLDAFPNLRDFLARFEGLKKISAYMKSSR	F6WHQ7;P10649;A2AE89	P10649	174	187	Gstm1	Glutathione S-transferase Mu 1	no	no	2.53e-18	163.27	174790	189580	140830	187370	198390	210700	43306	50887	36329	45060	50901	54806	38794	43687	40459	45465	43167	53277	95472	134130	128520	82845	113050	153770
YNPTWHCIVGR	EKDIAAHIKKEFDKKYNPTWHCIVGRNFGS	FDKKYNPTWHCIVGRNFGSYVTHETKHFIY	P63168;Q80ZS7;Q9D0M5	P63168	50	60	Dynll1;BC048507;Dynll2	Dynein light chain 1, cytoplasmic;Dynein light chain 2, cytoplasmic	no	no	3.28e-57	270.06	124970	127940	101890	93934	129580	140000	140840	142850	108220	106800	148440	170330	39076	40245	41395	42238	35778	52479	82687	128850	92879	32938	82343	145470
NNVEQVCCSFECQAAR	EVISQTIDTIVDMIKNNVEQVCCSFECQAA	NVEQVCCSFECQAARGPPGPRGDPGYEGER	Q04857	Q04857	240	255	Col6a1	Collagen alpha-1(VI) chain	yes	yes	8.48e-146	337.8	47922	77026	51819	28499	81191	71935	15567	27482	19556	11632	32866	33897	58634	65274	55249	43347	59121	79741	239960	276080	222770	195620	307420	244880
ALANSLACQGK	KKENLKAAQEEYIKRALANSLACQGKYTPS	YIKRALANSLACQGKYTPSGQSGAAASESL	A6ZI44;Q9CPQ9;A6ZI46;P05064	P05064	332	342	Aldoa;Aldoart1	Fructose-bisphosphate aldolase;Fructose-bisphosphate aldolase A	no	no	1.91e-31	221.94	129110	141550	120210	132340	148470	170540	71007	62447	48988	60277	63519	67468	80943	77266	72513	79747	77496	126050	117830	106050	94876	88125	93151	116660
TGALCWFLDEAAAR	EDKEGTLPAALVQPRTGALCWFLDEAAARL	RTGALCWFLDEAAARLLSVPFEKHSTL___	Q9CQ60;D3Z4X1	Q9CQ60	232	245	Pgls	6-phosphogluconolactonase	yes	no	9.8e-36	283.63	73719	68747	56855	76211	83169	73085	101670	100390	76607	100140	110030	96246	67536	71064	65055	68655	67140	71247	143060	178280	166370	97338	158950	171870
CECVEGYHFSDR	CGNHAVCNNLPGTFRCECVEGYHFSDRGTC	TFRCECVEGYHFSDRGTCVAAEDQRPINYC	P10493	P10493	734	745	Nid1	Nidogen-1	yes	yes	4.27e-05	122.42	28699	27985	32814	25551	27870	26104	60158	54672	59454	46004	58476	51758	99175	84919	97827	87725	81099	85631	246450	218810	243980	197590	214270	185960
LTDCVVMR	TTEESLRNYYEQWGKLTDCVVMRDPASKRS	YYEQWGKLTDCVVMRDPASKRSRGFGFVTF	O88569;O88569-2;O88569-3	O88569	47	54	Hnrnpa2b1	Heterogeneous nuclear ribonucleoproteins A2/B1	no	no	3.42e-05	187.63	61189	79337	59290	48419	79884	73870	48228	61354	46038	39484	67668	63546	84525	84723	73513	81008	74649	99389	176900	228200	183670	89148	201060	231020
LIHEGGAHIYVCGDAR	YVQHLLKRDKEHLWKLIHEGGAHIYVCGDA	IHEGGAHIYVCGDARNMAKDVQNTFYDIVA	P37040	P37040	619	634	Por	NADPH--cytochrome P450 reductase	yes	yes	3.04e-11	191.06	45321	51797	43950	41289	49030	63579	24515	24388	19964	21912	23110	27481	100240	106180	108960	106120	103570	143250	188030	208370	198070	128240	205510	294560
GCDVVVIPAGVPR	VKGYLGPEQLPDCLKGCDVVVIPAGVPRKP	LKGCDVVVIPAGVPRKPGMTRDDLFNTNAT	P08249;A0A0G2JF23	P08249	92	104	Mdh2	Malate dehydrogenase, mitochondrial	yes	no	1.07e-14	202.36	109360	85733	74125	82998	90743	79239	117560	109120	90193	104820	116730	161420	105580	86798	72634	87666	79895	91112	83431	100990	91662	87669	87745	128460
AAYCACR	ASMCGDEARCVRTEKAAYCACRSGFHTVPG	ARCVRTEKAAYCACRSGFHTVPGQPGCQDI	Q91ZX7;A0A0R4J0I9	Q91ZX7	3805	3811	Lrp1	Prolow-density lipoprotein receptor-related protein 1;Low-density lipoprotein receptor-related protein 1 85 kDa subunit;Low-density lipoprotein receptor-related protein 1 515 kDa subunit;Low-density lipoprotein receptor-related protein 1 intracellular domain	yes	no	0.0073767	102.98	169120	184590	152520	149810	176650	197190	48625	53479	39755	39064	49531	60133	173800	159090	151640	157840	153720	199900	0	0	0	0	0	0
CMPTFQFYK	DVDDCQDVAADCEVKCMPTFQFYKKGQKVG	ADCEVKCMPTFQFYKKGQKVGEFSGANKEK	P10639	P10639	73	81	Txn	Thioredoxin	yes	yes	0.00045813	168.23	51872	63142	53449	55202	58347	93264	102300	108230	90315	90331	108760	98053	32912	30621	28446	29476	36518	28380	181330	207440	191690	146600	211630	218090
IECDDKGDGSCDVR	VGTLGFSVEGPSQAKIECDDKGDGSCDVRY	KIECDDKGDGSCDVRYWPQEAGEYAVHVLC	Q8BTM8;B7FAU9;B7FAV1;Q8VHX6;Q8VHX6-2	Q8BTM8	621	634	Flna;Flnc	Filamin-A;Filamin-C	no	no	3.97e-06	174.73	40464	42714	40820	38195	52066	51756	22109	23014	17366	19638	25913	28412	139190	117800	115270	116340	133400	210080	160600	186640	173910	128360	201690	229440
EQWSNCPTIGQIR	AFGEDIDLPETFDAREQWSNCPTIGQIRDQ	AREQWSNCPTIGQIRDQGSCGSCWAFGAVE	P10605	P10605	88	100	Ctsb	Cathepsin B;Cathepsin B light chain;Cathepsin B heavy chain	yes	yes	6.27e-27	233.54	37426	39225	31284	32612	40073	36432	85221	85379	74270	75171	91699	83310	70599	72552	67162	69405	67382	100650	181990	200270	179240	196340	190760	206450
MQCCCDLGR	ANGRCSNQLPQSITKMQCCCDLGRCWSPGV	PQSITKMQCCCDLGRCWSPGVTVAPEMCPI	Q61554	Q61554	356	364	Fbn1	Fibrillin-1	yes	yes	0.00025361	125.53	80649	97073	76376	70492	87262	63944	0	0	0	0	0	0	0	0	0	0	0	0	302610	338250	307530	274230	359760	251200
CYECGEK	FDRPPARRPFDPNDRCYECGEKGHYAYDCH	RPFDPNDRCYECGEKGHYAYDCHRYSRRRR	Q8BL97;Q8BL97-2;Q8BL97-4;Q8BL97-3	Q8BL97	135	141	Srsf7	Serine/arginine-rich splicing factor 7	yes	no	0.0097199	98.009	129020	118140	105470	103750	118830	108800	23932	44790	27858	32198	41781	53251	255370	175630	121020	125790	138970	131230	70225	73790	69164	52170	90342	95052
CYETCGK	IGIPSLTKCCNQHDRCYETCGKSKNDCDEE	KCCNQHDRCYETCGKSKNDCDEEFQYCLSK	A0A0G2JH03;Q9EPR2;Q9EPR2-2	A0A0G2JH03	85	91	Pla2g12a	Group XIIA secretory phospholipase A2	yes	no	0.0093818	101.99	84472	73637	70052	62503	73466	69386	14439	15051	13396	10667	15394	13799	150620	133830	119620	118800	134140	130900	171400	162850	166370	124350	197990	177950
LNCQVIGASVDSHFCHLAWINTPK	TEIIAFSDRADEFKKLNCQVIGASVDSHFC	VDSHFCHLAWINTPKKQGGLGPMNIPLISD	P35700;B1AXW5;B1AXW6;B1AXW4	P35700	69	92	Prdx1	Peroxiredoxin-1	yes	no	1.39e-54	253.71	17081	19276	16540	14902	19110	21550	9232.5	10545	7153	8464.9	11043	12248	74821	85206	75414	82319	82993	124720	219030	294910	267600	167790	287280	373220
AVCMLSNTTAIAEAWAR	PPTVVPGGDLAKVQRAVCMLSNTTAIAEAW	CMLSNTTAIAEAWARLDHKFDLMYAKRAFV	P68368;A0A0A0MQA5;P05213;P68369;P68373;Q9JJZ2;P05214	P05213	374	390	Tuba4a;Tuba1b;Tuba1a;Tuba1c;Tuba8;Tuba3a	Tubulin alpha-4A chain;Tubulin alpha-1B chain;Tubulin alpha-1A chain;Tubulin alpha-1C chain;Tubulin alpha-8 chain;Tubulin alpha-3 chain	no	no	2.57e-146	401.32	42573	42993	33843	39451	44752	60172	70535	61622	50855	58409	65876	81442	85946	84169	75118	85990	81895	127990	175220	198150	173290	119230	186870	255600
THICVTR	VAHIQTVQHKLAELKTHICVTRAFVDSCLQ	QHKLAELKTHICVTRAFVDSCLQLHETKRL	P51174;A0A0R4J083	P51174	339	345	Acadl	Long-chain specific acyl-CoA dehydrogenase, mitochondrial	yes	no	0.0048289	172.97	96065	114290	94117	97185	104390	110790	120650	141180	101250	116060	134550	146370	103310	95141	88074	90297	93881	105250	60344	67796	51646	43254	58834	66482
KLYCIYVAIGQK	IINQKRFNDGTDEKKKLYCIYVAIGQKRST	EKKKLYCIYVAIGQKRSTVAQLVKRLTDAD	Q03265;D3Z6F5	Q03265	241	252	Atp5a1	ATP synthase subunit alpha, mitochondrial;ATP synthase subunit alpha	yes	no	1.33e-53	260.19	55741	60986	44458	58595	53517	71625	79594	75057	58872	73352	73881	82398	141750	148660	125290	152510	140030	169510	105300	108700	104130	83486	109170	124300
HLYTLDGGDIINALCFSPNR	GKDGQAMLWDLNEGKHLYTLDGGDIINALC	DGGDIINALCFSPNRYWLCAATGPSIKIWD	P68040	P68040	226	245	Gnb2l1	Guanine nucleotide-binding protein subunit beta-2-like 1;Guanine nucleotide-binding protein subunit beta-2-like 1, N-terminally processed	yes	yes	5.59e-253	409.9	306880	239370	208460	207800	325250	243290	15270	13213	10297	10830	16369	13913	48570	53992	40845	44521	44571	68601	50554	90301	56308	52690	58201	73070
AFYECLAACEGSR	TSISDMELALPDFLKAFYECLAACEGSREI	LKAFYECLAACEGSREIKDFKDFYLSIADH	Q9CYD3	Q9CYD3	238	250	Crtap	Cartilage-associated protein	yes	yes	4.62e-07	179.42	30171	29238	25229	24898	27296	24866	0	0	0	0	0	0	149820	133760	123900	122360	135070	130420	212380	218850	221160	230830	243260	203300
GEGEVCVK	VKLVDVEEMNYLASKGEGEVCVKGANVFKG	MNYLASKGEGEVCVKGANVFKGYLKDPART	P41216;D3Z041	P41216	505	512	Acsl1	Long-chain-fatty-acid--CoA ligase 1	yes	no	0.001314	130.22	88626	68974	63814	48492	65699	62588	28062	32303	24965	24071	30196	36251	233950	138340	122700	89216	123050	140690	158460	140060	116370	113320	138340	190940
TTVFSCNLGEK	CDGNNITVKTESTVKTTVFSCNLGEKFDET	STVKTTVFSCNLGEKFDETTADGRKTETVC	Q05816	Q05816	62	72	Fabp5	Fatty acid-binding protein, epidermal	yes	yes	1.85e-17	240.1	49207	61965	52466	44225	56834	76980	69987	84684	67723	52999	78910	77331	109540	103410	90039	101630	91013	108550	157590	167150	138930	103020	155850	169050
LFACSNR	SPRLKDKKMDAHPPRLFACSNRIGRFVIEE	KMDAHPPRLFACSNRIGRFVIEEVPGELMQ	P13020-2;P13020	P13020-2	618	624	Gsn	Gelsolin	yes	no	0.0049968	170.43	0	0	0	0	0	0	79093	102520	71816	82507	99650	92440	92733	93381	81098	90312	83657	87985	205570	226300	190230	161990	200410	227370
SQDLHCGACR	ALLLGVLLGTAWARRSQDLHCGACRALVDE	AWARRSQDLHCGACRALVDELEWEIARVDP	Q9QXT0;A0A1W2P729	Q9QXT0	23	32	Cnpy2	Protein canopy homolog 2	yes	no	0.00023172	122.33	90784	98249	76930	73286	90810	68345	99653	119890	87713	89901	119250	92115	87627	88677	67722	66953	78579	74532	118580	117670	116570	109410	140770	93907
ACFHCETCK	YPTEKVNCLDKYWHKACFHCETCKMTLNMK	DKYWHKACFHCETCKMTLNMKNYKGYEKKP	Q61792	Q61792	28	36	Lasp1	LIM and SH3 domain protein 1	yes	yes	0.00019311	118.18	62293	75413	51346	48984	70510	69458	56419	69281	52599	49214	83296	89316	122810	125870	100060	110700	104560	160490	103400	140800	124100	67410	148910	167710
GCHVNECLSR	LCNGQDDCGDGSDERGCHVNECLSRKLSGC	GSDERGCHVNECLSRKLSGCSQDCEDLKIG	Q91ZX7;A0A0R4J0I9	Q91ZX7	2939	2948	Lrp1	Prolow-density lipoprotein receptor-related protein 1;Low-density lipoprotein receptor-related protein 1 85 kDa subunit;Low-density lipoprotein receptor-related protein 1 515 kDa subunit;Low-density lipoprotein receptor-related protein 1 intracellular domain	yes	no	8.11e-05	119.53	69231	67994	72445	55288	70325	79973	37113	38568	30794	34712	36585	46362	164470	146360	142440	148290	145410	186790	114270	107430	103320	97982	115620	134220
GLYAAFDCTATMK	LERVFDYSEYWEGARGLYAAFDCTATMKSG	ARGLYAAFDCTATMKSGNSDVYENEIPGGQ	G5E8R3;E9QPD7;Q05920	G5E8R3	843	855	Pcx;Pc	Pyruvate carboxylase;Pyruvate carboxylase, mitochondrial	no	no	3.2e-18	204.52	38613	51204	34447	35778	41473	51379	45776	64614	42971	45122	53190	66504	51973	51500	46266	52846	51458	77371	211630	244670	214360	141870	224150	300560
INISEGNCPER	KGESVKRIREESGARINISEGNCPERIITL	SGARINISEGNCPERIITLTGPTNAIFKAF	P57722;P57722-2;E9Q7D8;P60335;Q61990;Q61990-3;Q61990-2	P60335	47	57	Pcbp3;Pcbp1;Pcbp2	Poly(rC)-binding protein 3;Poly(rC)-binding protein 1;Poly(rC)-binding protein 2	no	no	1.1e-17	221.57	35907	37909	29768	33240	36855	50024	10894	11507	8929	11127	11256	15105	92859	96539	82261	91060	94033	131030	184640	228200	200240	202230	220480	319090
VLISDSLDPCCR	______________________________	LRKVLISDSLDPCCRKILQDGGLQVVEKQN	Q61753	Q61753	9	20	Phgdh	D-3-phosphoglycerate dehydrogenase	yes	yes	1.76e-41	246.93	35427	43126	31601	32443	38132	37987	86605	111520	73820	87410	107330	119210	127460	133010	109520	120680	122510	149750	87079	115280	108890	96347	120820	136900
VLGPYTFSICDTSNFSDYIR	QGMIQLNGCQPMEIKVLGPYTFSICDTSNF	TFSICDTSNFSDYIRGGIVSQVKVPKKISF	Q02053	Q02053	269	288	Uba1	Ubiquitin-like modifier-activating enzyme 1	yes	yes	5.71e-144	405.59	0	0	0	0	0	0	46807	52008	38561	47558	53009	52866	163150	165370	150640	168850	165200	177220	141860	174120	159410	132860	156450	186560
TGQCECQPGITGQHCER	DCHALGSTNGQCDIRTGQCECQPGITGQHC	QCECQPGITGQHCERCETNHFGFGPEGCKP	F8VQJ3;P02468	F8VQJ3	949	965	Lamc1	Laminin subunit gamma-1	yes	no	5.93e-05	87.16	53827	52162	60611	46094	52589	42075	45836	44205	42057	40376	47295	39759	110740	84443	88135	94693	78924	76474	230700	182210	202230	134390	219440	163100
KQCVPFR	HIRKATKYLKDVTLKKQCVPFRRYNGGVGR	YLKDVTLKKQCVPFRRYNGGVGRCAQAKQW	Q9CPR4;Q6ZWZ7	Q9CPR4	55	61	Rpl17	60S ribosomal protein L17	no	no	0.0034254	119.22	74003	84567	65690	73324	78564	81085	74926	79090	59031	71711	83403	82928	131240	137790	122340	125370	129090	149380	79912	90658	84635	84211	89164	93172
ENFSCLTR	TNCLTASKSAPSIPKENFSCLTRLDHNRAK	SAPSIPKENFSCLTRLDHNRAKSQIALKLG	P14152	P14152	150	157	Mdh1	Malate dehydrogenase, cytoplasmic	yes	yes	0.00038239	160.52	59115	64574	49826	58930	63502	60409	59006	65045	48147	57236	62225	60943	145420	153160	134230	138800	142980	147030	97795	119710	105790	105310	111020	113960
QVCQLPGLFCYAQHIASIDGR	YEPLPPTIGRNIFGRQVCQLPGLFCYAQHI	GLFCYAQHIASIDGRRGLFTGLTPRLCSGV	A2AFW6;Q9D050;Q791V5	Q791V5	47	67	Mtch2	Mitochondrial carrier homolog 2	no	no	1.68e-30	195.54	88250	89712	71930	87843	79013	87942	43728	40451	34820	35325	40137	46596	46374	41500	40524	48618	43792	50122	199120	210020	203100	134200	211330	246510
FDTGNLCMVTGGANLGR	IQIDLETGKITDFIKFDTGNLCMVTGGANL	TGNLCMVTGGANLGRIGVITNRERHPGSFD	P62702;V9GWY0	P62702	175	191	Rps4x;Gm15013	40S ribosomal protein S4, X isoform;40S ribosomal protein S4	yes	no	2.55e-108	376.88	15898	16600	13600	15362	16674	21727	5691.8	6385	3974.6	5589.4	5383.3	7694.8	117400	116110	109690	120860	116870	169860	188340	229140	204450	177450	213950	320170
CHVGWEGPLCDK	CDPQYGFCEADNVCRCHVGWEGPLCDKCVT	VCRCHVGWEGPLCDKCVTAPGCVNGVCKEP	Q925U3;Q09163;Q9DAU5;E9PVN3;G3UWU8;B4YB46;B4YB48;Q09163-6;Q09163-5;Q09163-4;Q09163-3;Q09163-2;G3UX30	Q925U3	45	56	Dlk1	Protein delta homolog 1;Fetal antigen 1	yes	no	3.57e-06	131.69	80436	91250	84311	67778	67377	76033	31838	34566	30225	24534	29236	29627	104010	99385	99644	90106	74444	95649	163340	177800	188160	165250	154720	158000
KPASFMTSICDER	VPMDYSWARELGLIRKPASFMTSICDERGQ	IRKPASFMTSICDERGQELIYAGMPITEVF	Q3V117;Q91V92	Q91V92	826	838	Acly	ATP-citrate synthase	no	no	2.51e-36	244.18	9303	9736.8	8671.1	9851	10219	10709	14084	16277	12006	15043	18353	17890	107000	122810	95952	113520	112620	122910	182440	264380	214490	209330	226380	270850
YICTTSAIQNR	AKAISEQTGKELLYKYICTTSAIQNRFKYA	LLYKYICTTSAIQNRFKYARVTPDTDWAHL	Q3V117;Q3TS02;Q91V92	Q91V92	18	28	Acly	ATP-citrate synthase	no	no	1.19e-17	221.16	37739	42334	33983	37325	42938	40901	55112	63334	38110	60627	63205	57668	83672	88482	74035	84155	81197	99697	160570	197960	176740	169130	196230	203570
FSVCVLGDQQHCDEAK	RFSGTVRLKSTPRPKFSVCVLGDQQHCDEA	SVCVLGDQQHCDEAKAVDIPHMDIEALKKL	Q5XJF6	Q5XJF6	63	78	Rpl10a	Ribosomal protein	yes	yes	4.88e-91	299.04	31675	35463	30431	32670	37920	33370	21293	22895	18953	20284	25073	24272	54301	55113	51444	51931	54120	53576	242400	281710	282610	168160	291020	267800
CSCKPGVMGDK	SPVGSLSTQCDSYGRCSCKPGVMGDKCDRC	SYGRCSCKPGVMGDKCDRCQPGFHSLTEAG	F8VQJ3;P02468	F8VQJ3	414	424	Lamc1	Laminin subunit gamma-1	yes	no	0.00025338	91.858	60140	58819	60896	54714	55570	50191	61935	61076	57145	51531	64197	54591	142200	123360	114520	118080	109830	105610	144450	121920	125720	124560	147910	118000
IICQGFTGK	YTASRKHIYIDKNTKIICQGFTGKQGTFHS	IDKNTKIICQGFTGKQGTFHSQQALEYGTK	Q9WUM5;A0A0N4SVU4	Q9WUM5	58	66	Suclg1	Succinyl-CoA ligase [ADP/GDP-forming] subunit alpha, mitochondrial	yes	no	7.45e-05	185.58	70791	84181	59281	71934	74655	83554	93399	97714	73239	88430	96028	110650	84773	90204	78748	92535	86123	107150	99196	112550	108360	75782	112460	134030
SCCSCCPVGCAK	GACKCKQCKCTSCKKSCCSCCPVGCAKCSQ	CKKSCCSCCPVGCAKCSQGCICKEASDKCS	P02798	P02798	32	43	Mt2	Metallothionein-2	no	no	0.0042949	59.739	78406	101510	70730	81301	61185	67489	36132	42641	29787	33936	39489	40136	140740	125110	95453	172220	49833	103100	174810	167900	174910	44508	102120	148410
DCFGCLR	EWLKDTCGANAKQSRDCFGCLREWCDAFL_	GANAKQSRDCFGCLREWCDAFL________	O54962	O54962	76	82	Banf1	Barrier-to-autointegration factor;Barrier-to-autointegration factor, N-terminally processed	yes	yes	0.0069015	124.32	199110	180040	143970	122450	207530	150730	92340	82727	67438	53907	108060	86071	57835	56052	43548	48614	43935	66442	51878	91694	64934	29293	56403	76541
FNIWGGSLSLGHPFGATGCR	YMGRKTKVGSPPLEKFNIWGGSLSLGHPFG	GSLSLGHPFGATGCRLVMAAANRLRKDGGQ	Q99JY0	Q99JY0	418	437	Hadhb	Trifunctional enzyme subunit beta, mitochondrial;3-ketoacyl-CoA thiolase	yes	yes	9.54e-155	408.9	53893	56325	44120	55388	56018	51060	45081	47052	33447	42109	46993	44570	140850	149110	120300	148680	128930	144180	158390	142930	124270	96058	118040	133270
TYLGNALVCTCYGGSR	FDNGKHYQINQQWERTYLGNALVCTCYGGS	YLGNALVCTCYGGSRGFNCESKPEPEETCF	A0A087WR50;P11276;Q3UHL6;A0A087WS56;Q4KL80;A0A087WSN6;B9EHT6;B7ZNJ1	A0A087WR50	69	84	Fn1	Fibronectin;Anastellin	no	no	1.26e-09	187.11	59227	62120	53311	53212	54538	32507	58109	61771	54735	51910	65559	42039	122490	94608	99602	98333	88087	61190	179380	166430	184090	159280	168200	107360
CMMAQYNR	DLDSSCKEAADGYQRCMMAQYNRHDSPEDV	AADGYQRCMMAQYNRHDSPEDVKRRAMADP	Q60864	Q60864	471	478	Stip1	Stress-induced-phosphoprotein 1	yes	yes	0.00028595	166.13	87901	84197	74098	86183	86440	96678	102420	94461	86805	90033	111170	114400	63015	58618	55428	59523	55029	67488	120630	117590	102250	92408	118610	151750
ETECTYFSTPLLLGK	NGKEGVVECSFVQSKETECTYFSTPLLLGK	ETECTYFSTPLLLGKKGLEKNLGIGKITPF	P08249	P08249	282	296	Mdh2	Malate dehydrogenase, mitochondrial	yes	yes	1.27e-35	247.79	67165	76912	61211	67365	75056	86880	48121	52832	37300	41442	49834	56021	135640	147720	132700	153030	129860	173770	133420	100950	90834	64243	90498	102810
RAECLTQCAVR	GPGVWEPLLLRATLRRAECLTQCAVRRLGP	ATLRRAECLTQCAVRRLGPGGAARLRVGSA	Q8CG70;D6RHQ3	Q8CG70	119	129	Leprel2;P3h3	Prolyl 3-hydroxylase 3	yes	no	3.91e-05	128.57	45171	53054	50746	39665	60485	53189	71955	74942	63591	57922	73339	72302	103180	97079	104590	97060	104080	106810	148190	146840	142160	127200	151870	129810
LIVNLMRPLAYCDAK	LIEDLKYELTGKFERLIVNLMRPLAYCDAK	LIVNLMRPLAYCDAKEIKDAISGVGTDEKC	F8WIT2;P14824	F8WIT2	85	99	Anxa6	Annexin;Annexin A6	no	no	6.85e-75	289.71	21804	25448	18052	22593	24334	24254	83606	98671	69181	96104	102550	113310	79641	83259	70380	75276	79861	92375	130490	174940	162680	143550	174500	207720
FCQPCPCPLPHLANFAESCYR	CLDGYIGDSIRGTPRFCQPCPCPLPHLANF	CPLPHLANFAESCYRKNGAVRCICKENYVG	P97927	P97927	128	148	Lama4	Laminin subunit alpha-4	yes	yes	1.44e-13	146.1	54572	63456	52503	47227	56301	39752	50945	57730	51144	45843	65370	46623	56583	56077	45307	50317	48790	47323	212790	200840	231780	198660	245510	148490
DAEVVLCGGTESMSQSPYCVR	GFQSIVSGCQEICSKDAEVVLCGGTESMSQ	CGGTESMSQSPYCVRNVRFGTKFGLDLKLE	Q8BWT1	Q8BWT1	110	130	Acaa2	3-ketoacyl-CoA thiolase, mitochondrial	yes	yes	0	512.54	5439.2	5056.6	4515.4	4890.1	4787.3	5634.6	7614.2	8758.5	6035.1	8903.6	8866.8	9084.4	116050	113850	96808	125920	108060	139730	216250	260830	226230	154950	239750	295600
TNELGDGGVGLVLQGLQNPTCK	SAVQANPALTELSLRTNELGDGGVGLVLQG	GVGLVLQGLQNPTCKIQKLSLQNCGLTEAG	Q91VI7;A0A1B0GSG5;A0A1B0GRG4;A0A1B0GRY7	Q91VI7	60	81	Rnh1	Ribonuclease inhibitor	yes	no	0	420.53	15145	16134	13704	14275	17074	22206	15043	16013	13312	13810	15992	21590	164060	181010	160920	175630	176060	227010	131390	158380	144910	103420	146230	206860
DCGTCDPGYYNLQSGQGCER	PVTGQCQCLPHVSGRDCGTCDPGYYNLQSG	DPGYYNLQSGQGCERCDCHALGSTNGQCDI	F8VQJ3;P02468	F8VQJ3	913	932	Lamc1	Laminin subunit gamma-1	yes	no	3.37e-28	177.6	8314.9	9203.4	10892	8225.3	9427.1	8348.4	0	0	0	0	0	0	34306	29403	30417	29985	30056	27711	373570	323340	335920	273830	356390	259060
CSWLVVQCLLR	PSVTGKVGTDIQDNKCSWLVVQCLLRASPQ	QDNKCSWLVVQCLLRASPQQRQILEENYGQ	Q920E5;A0A0G2JE82	Q920E5	267	277	Fdps	Farnesyl pyrophosphate synthase	yes	no	1.21e-70	279.69	29191	29968	22309	30313	33931	27416	28277	33162	22731	32986	42132	38807	121760	151780	110990	127980	120190	143280	121390	217020	201270	79125	182710	208070
SDQQLDCALDLMR	______________________________	______________________________	P47757;A0A0A0MQI9;F6YHZ8;P47757-2	P47757-2	2	14	Capzb	F-actin-capping protein subunit beta	no	no	3.69e-74	280.19	44681	61766	41429	49668	56847	66983	139880	186150	125630	144860	179510	207490	83600	90088	78141	89120	85631	112340	42103	53699	44604	35973	54128	72225
CESAPGCGVWQR	DMDGEWEAPQIANPKCESAPGCGVWQRPMI	NPKCESAPGCGVWQRPMIDNPNYKGKWKPP	P35564	P35564	361	372	Canx	Calnexin	yes	yes	4.7e-08	138.98	35503	34520	32261	32011	35400	43694	42418	43063	37090	39268	42872	55520	170170	168620	148750	170720	156130	226590	97725	109380	99968	85463	105440	133150
LTTPTYGDLNHLVSATMSGVTTCLR	IDNEALYDICFRTLKLTTPTYGDLNHLVSA	HLVSATMSGVTTCLRFPGQLNADLRKLAVN	P99024;Q7TMM9;Q9CWF2;P68372;Q9D6F9	P68372	217	241	Tubb5;Tubb2a;Tubb2b;Tubb4b;Tubb4a	Tubulin beta-5 chain;Tubulin beta-2A chain;Tubulin beta-2B chain;Tubulin beta-4B chain;Tubulin beta-4A chain	no	no	3.23e-132	315.28	10816	11737	9076.5	10476	10074	13607	22045	21560	17193	18532	21093	25757	153730	136970	128880	135400	172690	186650	165260	189440	163780	128690	176570	215200
VDEFPLCGHMVSDEYEQLSSEALEAAR	DAKIRIFDLGRKKAKVDEFPLCGHMVSDEY	DEYEQLSSEALEAARICANKYMVKSCGKDG	Q6ZWV3;I7HLV2;P86048;A0A1B0GXC3	Q6ZWV3	43	69	Rpl10;Rpl10l	60S ribosomal protein L10;60S ribosomal protein L10-like	yes	no	1.63e-112	256.88	5654.2	5099.3	5455.2	5322.7	7311.7	7174.1	7609.1	9739.3	6892.3	7278.8	9389.4	9094.5	108680	109820	99546	109090	105290	142070	217450	254570	223830	156270	235580	288090
GWAPTLIGYSMQGLCK	FSITLKEDGVRGLAKGWAPTLIGYSMQGLC	WAPTLIGYSMQGLCKFGFYEVFKALYSNIL	Q8VEM8;G5E902	Q8VEM8	117	132	Slc25a3	Phosphate carrier protein, mitochondrial	yes	no	2.52e-56	258.01	101470	102760	87761	95302	93717	106920	120260	122660	99962	109050	114610	129980	52230	48690	48393	52000	52005	67038	86546	101850	85919	52365	88533	112700
GSNTCELVFEDCK	PGFSTSKKLDKLGMRGSNTCELVFEDCKVP	MRGSNTCELVFEDCKVPAANVLSQESKGVY	Q9JHI5	Q9JHI5	248	260	Ivd	Isovaleryl-CoA dehydrogenase, mitochondrial	yes	yes	5.07e-13	202.68	39832	47180	35724	38135	44962	50269	3744.8	4798.2	3537.6	3253.7	5115.2	5307.5	116750	119570	107100	113330	115780	142960	165310	211240	184310	134890	197390	234210
LFAECHEECFWFR	PDIGGGYIPTEEEWRLFAECHEECFWFRSV	WRLFAECHEECFWFRSVPLAATSMLITQGL	Q9CRD0;Q9CRD0-2;A0A0J9YUK7;Q9CRD0-3	Q9CRD0	34	46	Ociad1	OCIA domain-containing protein 1	no	no	1.92e-36	286.4	40109	44584	35669	38084	47460	45541	124090	134380	96509	104370	139090	136350	53854	55669	48706	55850	50041	65408	119520	154630	139580	88491	139280	161190
LFCSGTVSSATFLESCGVADLITTCYGGR	AVIRLGLMEMIAFAKLFCSGTVSSATFLES	SCGVADLITTCYGGRNRKVAEAFARTGKSI	P13707;E0CXN5	P13707	241	269	Gpd1	Glycerol-3-phosphate dehydrogenase [NAD(+)], cytoplasmic;Glycerol-3-phosphate dehydrogenase [NAD(+)]	yes	no	9.93e-101	249.79	9064	12004	7404.1	9531.1	12690	7314	0	0	0	0	0	0	266230	334570	220400	230520	315210	277670	40817	83754	74424	43357	84715	88306
KLAECIR	LCNLNYGEGPKAHIRKLAECIRWSYGAGVV	EGPKAHIRKLAECIRWSYGAGVVLRLGNIA	Q8BGH2	Q8BGH2	417	423	Samm50	Sorting and assembly machinery component 50 homolog	yes	yes	0.003819	140.98	98433	103400	82124	87527	94082	107700	161610	150080	118070	133560	157230	179580	40292	38419	35568	36929	36526	51727	61793	76425	64593	40750	65561	94185
CILLSNLSNTSHAPK	LVNCLRKEPGGHRIRCILLSNLSNTSHAPK	CILLSNLSNTSHAPKLDPGSPELQQVLKHD	P19096;A0A0U1RNJ1	P19096	1464	1478	Fasn	Fatty acid synthase;[Acyl-carrier-protein] S-acetyltransferase;[Acyl-carrier-protein] S-malonyltransferase;3-oxoacyl-[acyl-carrier-protein] synthase;3-oxoacyl-[acyl-carrier-protein] reductase;3-hydroxyacyl-[acyl-carrier-protein] dehydratase;Enoyl-[acyl-carrier-protein] reductase;Oleoyl-[acyl-carrier-protein] hydrolase	yes	no	5.81e-31	257.13	67891	69364	61201	66300	69024	74556	47589	48321	42651	47525	46168	48563	94631	103380	89995	98179	97436	112120	146460	137240	131940	123000	144130	147660
QECCCALK	EGGKCSSPKSRNHSKQECCCALKGEGWGDP	KSRNHSKQECCCALKGEGWGDPCELCPTEP	Q61554	Q61554	2083	2090	Fbn1	Fibrillin-1	yes	yes	0.00030787	169.21	157160	165670	158470	124230	179020	134590	32768	43170	24628	34279	32640	32420	33373	34141	27366	31976	30279	31067	138450	136890	135100	104280	155330	129850
MGVPICGACR	RELKGELYCLPCHDKMGVPICGACRRPIEG	PCHDKMGVPICGACRRPIEGRVVNAMGKQW	Q99JW4;A0A0R4J005;E9QP62;Q9D7B2	Q99JW4	188	197	Lims1	LIM and senescent cell antigen-like-containing domain protein 1	yes	no	0.00019039	112.84	60460	64915	48147	53846	63132	60174	92811	94120	72866	78835	109300	104190	84280	79041	65106	77312	66257	90422	120470	139570	122590	79124	135250	144820
WSLPMALSVCHR	TSSNRPLSPHLTIYKWSLPMALSVCHRGSG	IYKWSLPMALSVCHRGSGIALSGGVSLFGL	Q9CZB0;F8WGB3	Q9CZB0	61	72	Sdhc	Succinate dehydrogenase cytochrome b560 subunit, mitochondrial	yes	no	3.84e-13	196.16	56630	65154	46757	52075	59574	62333	99831	112760	79450	92676	107900	107870	79877	73267	69995	77323	67191	92651	107240	135230	110970	70781	123900	152950
ILDSSCCLLITTDAFYR	SIVFAGFSAESLCERILDSSCCLLITTDAF	DSSCCLLITTDAFYRGEKLVNLKELADESL	Q9QXG4;A2AQN4;A2AQN5;F7CU63	Q9QXG4	203	219	Acss2	Acetyl-coenzyme A synthetase, cytoplasmic	yes	no	8.75e-79	292.81	31672	35581	26226	29979	36047	35815	85206	105710	69410	88679	103510	117940	91377	88649	72674	92899	71499	111630	106860	160080	130220	70919	141060	197010
GRDCGDEVAQWFTNYLK	SNKIHNCRLFGLDIKGRDCGDEVAQWFTNY	DCGDEVAQWFTNYLKTQAYRLVQFDTSMKG	Q922Q1;E0CZH6	Q922Q1	157	173	2002-03-01	Mitochondrial amidoxime reducing component 2	yes	no	1.31e-62	243.8	16406	18232	13687	14858	17572	19138	21130	22804	16299	20694	21639	22237	112790	118020	101220	111560	109660	139410	168070	219140	184190	174690	194910	241370
KDLEQGVVGAHGLLCR	DCEVEQWNSDDPIPRKDLEQGVVGAHGLLC	DLEQGVVGAHGLLCRLSDRVDKKLLDAAGA	D6REG4;Q91Z53	Q91Z53	43	58	Grhpr	Glyoxylate reductase/hydroxypyruvate reductase	no	no	1.48e-108	284.24	61424	63143	47574	68612	65230	66758	21039	22813	16108	23819	22578	23223	103650	108610	93280	106710	105620	115240	139780	173080	161090	145570	158780	181980
SHCAEPFTEYWTCLDYSNMQLFR	KLVNGCALNFFRQIKSHCAEPFTEYWTCLD	EYWTCLDYSNMQLFRHCRQQQAKFDQCVLD	Q9DCJ5	Q9DCJ5	76	98	Ndufa8	NADH dehydrogenase [ubiquinone] 1 alpha subcomplex subunit 8	yes	yes	2.51e-109	252.66	12149	14190	11152	8612.4	13986	11457	9207.4	10814	9212.3	8844.7	13069	11974	157850	146260	123410	126440	138390	150470	199470	209460	181140	118460	221500	179260
VHCCPHGASCDLVHTR	WGCCPMPQASCCEDRVHCCPHGASCDLVHT	HCCPHGASCDLVHTRCVSPTGTHTLLKKFP	P28798;Q3U9N4;H3BLC9	P28798	161	176	Grn	Granulins;Acrogranin;Granulin-1;Granulin-2;Granulin-3;Granulin-4;Granulin-5;Granulin-6;Granulin-7	yes	no	2.8e-08	184.48	50099	52704	54377	44132	53896	47254	6070.3	5199.8	4396.4	8118	6016.4	4253.3	155950	154850	137840	149460	152180	162080	142460	144620	141520	135700	151540	118850
IHMGNCAENTAK	EDLIVKDGLTDVYNKIHMGNCAENTAKKMN	YNKIHMGNCAENTAKKMNISRQEQDTYALS	Q8QZT1	Q8QZT1	188	199	Acat1	Acetyl-CoA acetyltransferase, mitochondrial	yes	yes	1.1e-41	265.36	15179	22064	15079	16092	21054	24959	31739	43695	29304	31527	43209	56479	142450	142090	136940	154230	143230	201760	122350	143850	119770	94879	134850	187570
CGVEIISLK	IMDSYGSDLVERGKKCGVEIISLKALEDLG	VERGKKCGVEIISLKALEDLGRVNRVKPKP	P41216;D3Z041	P41216	242	250	Acsl1	Long-chain-fatty-acid--CoA ligase 1	yes	no	1.21e-09	199.29	30563	33604	26479	25247	31091	31041	74608	86110	65065	69511	85296	84196	96058	104730	79438	82586	95589	111100	174550	138570	134600	114260	145500	152690
HTGCCGDNDPIDVCEIGSK	GAIPQTWEDPGHSDKHTGCCGDNDPIDVCE	CGDNDPIDVCEIGSKVCARGEIIRVKVLGI	Q9D819	Q9D819	110	128	Ppa1	Inorganic pyrophosphatase	yes	yes	3.95e-36	247.29	28079	28349	23608	28385	32749	33613	42792	43044	28387	38856	52792	53617	69662	72024	57596	73962	67527	101330	154890	251620	191130	137940	203720	256240
FLSQIESDCLALLQVR	RISERLKTRGIFETKFLSQIESDCLALLQV	LSQIESDCLALLQVRAILRHLGLESTCDDS	E9Q5B5;O08528	O08528	786	801	Hk2	Hexokinase;Hexokinase-2	no	no	5.04e-85	347.26	82476	86982	62988	87287	80662	100770	38738	43837	30502	41683	39780	47278	120710	124050	109860	129850	130100	158130	82684	105710	84809	69130	90544	121140
GATDFCHHPLR	ATALIGKWHLGLSCRGATDFCHHPLRHGFD	LSCRGATDFCHHPLRHGFDRFLGVPTTNLR	P50427	P50427	151	161	Sts	Steryl-sulfatase	yes	yes	6.67e-09	141.29	0	0	0	0	0	0	48732	50251	43929	41206	50878	52197	98195	91874	91356	89863	93385	117320	210270	202670	194260	174820	192310	224600
CTTDHISAAGPWLK	KDLEDLQILIKVKGKCTTDHISAAGPWLKF	KCTTDHISAAGPWLKFRGHLDNISNNLLIG	Q99KI0	Q99KI0	592	605	Aco2	Aconitate hydratase, mitochondrial	yes	yes	1.72e-60	306.68	32089	33965	28336	34492	36298	38349	24921	24121	18973	25232	28069	29465	146520	149560	124310	149450	140390	176490	129490	151560	137890	100050	137250	165470
RLPCNHIFHTSCLR	NVCIICREEMVTGAKRLPCNHIFHTSCLRS	KRLPCNHIFHTSCLRSWFQRQQTCPTCRMD	Q9DBY1;D3Z1Y1;A0A0R4J1R1;E9QQ99;Q9DBY1-2	Q9DBY1	304	317	Syvn1	E3 ubiquitin-protein ligase synoviolin	yes	no	2.87e-09	170.26	24725	23162	20631	20044	24357	26694	27551	26736	20640	24868	29942	28298	69386	69322	63769	70398	73252	96292	208830	250210	206920	165340	226550	260840
KSDCGEWQWSVCVPTSGDCGLGTR	TAEAGKKEKPEKKVKKSDCGEWQWSVCVPT	SVCVPTSGDCGLGTREGTRTGAECKQTMKT	P63089;Q3UZI5	P63089	44	67	Ptn	Pleiotrophin	yes	no	2.33e-20	156.88	6226.4	5174.4	5321.2	5596.1	6131.4	4716.2	0	0	0	0	0	0	173780	144030	153220	173020	122670	179730	156500	152670	152010	261770	169460	181950
VNDGVCDCCDGTDEYNSGTVCENTCR	CTNTGYKPLYILSSRVNDGVCDCCDGTDEY	TDEYNSGTVCENTCREKGRKEKESLQQLAE	O08795-2;O08795;A0A1L1ST83	O08795-2	92	117	Prkcsh	Glucosidase 2 subunit beta	yes	no	1.57e-06	73.839	0	0	0	0	0	0	0	0	0	0	0	0	41753	37518	32315	30603	33130	45244	297590	325530	324610	235480	349920	299920
QCCDCCGLGLR	CGAEDNDTCGVSLYKQCCDCCGLGLRVRAE	SLYKQCCDCCGLGLRVRAEGQSCESNPNLG	P37889;P37889-2	P37889	507	517	Fbln2	Fibulin-2	yes	no	1.46e-09	174.02	119260	142170	115240	96936	110190	44165	0	0	0	0	0	0	134780	116520	109060	96219	98361	56557	145080	136350	181120	127100	158060	65866
DVQIGDIVTVGECRPLSK	KRHKNMSVHLSPCFRDVQIGDIVTVGECRP	IGDIVTVGECRPLSKTVRFNVLKVTKAAGT	P62281;A0A1B0GSE8	P62281	119	136	Rps11	40S ribosomal protein S11	yes	no	5.43e-66	301.48	5239.9	5849.7	5271.1	5453	5821.8	6174.1	13134	15496	12363	11672	14838	15514	199070	199660	180770	191890	199650	232290	108590	134290	120580	97047	125250	145880
CFGGLQK	______________________________	LKQISSNRCFGGLQKVFEHSSVELKCKMRF	Q9R0P3;H3BKH6;H3BLJ9;H3BJL6;H3BJP2;H3BK43;H3BJC6	Q9R0P3	11	17	Esd	S-formylglutathione hydrolase	yes	no	0.0017774	166.66	52648	62508	51834	54668	60840	85005	110370	124100	97400	104220	120160	177010	58021	62907	59358	64320	60970	98242	78517	93283	86918	72358	80958	131710
YLLQYQEPIPCEQLVTALCDIK	DANVLTNELRLIAQRYLLQYQEPIPCEQLV	PIPCEQLVTALCDIKQAYTQFGGKRPFGVS	Q9R1P0;E9PW69;E9Q0X0	Q9R1P0	97	118	Psma4	Proteasome subunit alpha type-4;Proteasome subunit alpha type	yes	no	1.57e-13	146.89	23892	30639	23041	26937	31426	26594	51793	67739	40900	61611	72099	69861	178590	208940	168480	189060	210110	209620	44179	69989	60901	41727	63152	71585
GLQVVEHACSVTSLMLGETMPSITK	EQGKTLADAEGDVFRGLQVVEHACSVTSLM	VTSLMLGETMPSITKDMDLYSYRLPLGVCA	Q9EQ20	Q9EQ20	141	165	Aldh6a1	Methylmalonate-semialdehyde dehydrogenase [acylating], mitochondrial	yes	yes	3e-149	287.14	3761.4	3878.3	2881.4	3783.4	3452.7	4456.7	3336.7	3322.5	2275.2	2706	3804.2	3926.6	184640	199240	172440	191360	187100	220070	128030	156330	142110	119910	138440	159530
KGVLFGVPGAFTPGCSK	EPGKKVNLAELFKGKKGVLFGVPGAFTPGC	VLFGVPGAFTPGCSKTHLPGFVEQAGALKA	P99029-2;P99029;G3UZJ4;H3BJQ7	P99029-2	34	50	Prdx5	Peroxiredoxin-5, mitochondrial	yes	no	1.57e-11	198.74	43838	50862	36423	46642	51160	54032	18722	20606	13570	17098	21708	23629	108500	111570	107140	111680	114380	128580	142400	172760	165500	113360	164120	200560
LLCEGLQDPQCR	ELHLNDNPMGDAGLKLLCEGLQDPQCRLEK	GLKLLCEGLQDPQCRLEKLQLEYCNLTATS	Q91VI7;A0A1B0GSG5;A0A1B0GRG4	Q91VI7	127	138	Rnh1	Ribonuclease inhibitor	yes	no	4.93e-18	261.16	56245	65490	53783	64080	64210	74662	35732	42054	31291	38069	44153	52993	85301	84394	74400	86455	86818	106520	118570	148530	146560	124880	153340	188180
EHINLGCDVDFDIAGPSIR	NTGKKNAKIKTGYKREHINLGCDVDFDIAG	LGCDVDFDIAGPSIRGALVLGYEGWLAGYQ	Q60932-2;Q60932;F2Z471	Q60932-2	121	139	Vdac1	Voltage-dependent anion-selective channel protein 1	yes	no	0	440.58	2638.6	2341.7	1941.9	2957.7	2476.1	3692.3	15263	15361	12497	12865	12181	14613	31680	34330	29454	29443	33219	43105	250380	325580	273840	231070	277940	361960
VGLTNYAAAYCTGLLLAR	VCAAYAHELPKYGVKVGLTNYAAAYCTGLL	TNYAAAYCTGLLLARRLLNRFGMDKIYEGQ	P47962;D3YYV8	P47962	90	107	Rpl5	60S ribosomal protein L5	yes	no	5.63e-111	334.04	53275	67294	48143	47531	55266	54761	51582	62221	46994	47853	56612	60828	97235	91482	88223	92132	86961	104120	125640	143400	130010	85236	138460	166450
LTETCFLDCVK	DQIKQFKEFLGTYNKLTETCFLDCVKDFTT	TYNKLTETCFLDCVKDFTTREVKPEEVTCS	Q9WV98	Q9WV98	24	34	Timm9	Mitochondrial import inner membrane translocase subunit Tim9	yes	yes	4.91e-12	208.25	14977	16663	15051	11765	15933	15726	52915	56574	48894	40046	62483	60694	146870	130360	111850	128750	121580	132170	154690	154790	170320	12930	156090	157180
ACDEGHIIPK	TRLMASRQYVYNVAKACDEGHIIPKDCAGV	YNVAKACDEGHIIPKDCAGVILYAAECATQ	Q9JHI5	Q9JHI5	347	356	Ivd	Isovaleryl-CoA dehydrogenase, mitochondrial	yes	yes	6.04e-06	180.45	64999	77102	62681	60388	77404	69774	30780	30748	23820	33423	29874	32427	66923	75705	66104	66846	71725	80985	134710	173970	158910	134770	166380	196870
LVVECVMK	DGKSTTIKRKRDGDKLVVECVMKGVTSTRV	RKRDGDKLVVECVMKGVTSTRVYERA____	P04117	P04117	114	121	Fabp4	Fatty acid-binding protein, adipocyte	yes	yes	0.0020198	150.84	47615	51861	45707	40050	40811	55159	118040	124950	111120	102330	110450	112620	79928	77740	72536	78539	84925	85879	86189	105040	87204	58238	96672	113390
LNIISNLDCVNEVIGIR	PLFLAQLKDECPEVRLNIISNLDCVNEVIG	IISNLDCVNEVIGIRQLSQSLLPAIVELAE	Q76MZ3;Q7TNP2;Q3TTF6;H3BKU1;G3UWS4;H3BLQ0;H3BLE7;H3BIV7	Q76MZ3	382	398	Ppp2r1a;Ppp2r1b	Serine/threonine-protein phosphatase 2A 65 kDa regulatory subunit A alpha isoform;Serine/threonine-protein phosphatase 2A 65 kDa regulatory subunit A beta isoform	no	no	4.66e-192	369.35	2348.4	2234.1	1246.6	2068.3	2258.3	2342.2	42647	47117	33194	45735	43708	50244	154860	165950	137080	157950	171720	188050	104670	140740	124570	85973	129810	150440
GVEICIATPGR	YGGAPKGPQIRDLERGVEICIATPGRLIDF	DLERGVEICIATPGRLIDFLECGKTNLRRT	Q61656;Q8BTS0;S4R1I6;Q501J6;Q3U741;Q501J6-2	Q61656	217	227	Ddx5;Ddx17	Probable ATP-dependent RNA helicase DDX5;Probable ATP-dependent RNA helicase DDX17	no	no	5.51e-07	157.59	25831	27603	24793	24990	25834	29246	60476	55355	52757	52113	60980	70785	164480	152720	147960	149070	154160	187610	81870	89714	86445	75500	87298	96520
SCQFVAVR	KGVPVRLEVGPRDMKSCQFVAVRRDTGEKL	VGPRDMKSCQFVAVRRDTGEKLTIAEKEAE	Q8CGC7	Q8CGC7	1376	1383	Eprs	Bifunctional glutamate/proline--tRNA ligase;Glutamate--tRNA ligase;Proline--tRNA ligase	yes	yes	0.00087881	150.4	47943	55816	41302	44191	46960	56107	114940	135760	106680	103600	131520	146120	26663	25349	23304	26116	25677	32664	128030	141200	125770	93389	131540	172330
PAQYIAVHVVPDQLMTFSGTNDPCALCSLHSIGK	FLSELTQQLAQATGKPAQYIAVHVVPDQLM	TNDPCALCSLHSIGKIGGAQNRNYSKLLCG	P34884	P34884	34	67	Mif	Macrophage migration inhibitory factor	yes	yes	2.09e-84	228.53	7767.7	10339	7216.2	9948.7	9449.6	9003	7530.8	8969	7884.9	8573.1	10459	9711.3	61615	57369	55329	64353	57028	61988	273020	290980	265920	146360	257270	283080
MTEQPMMCAYCVTEPSAGSDVAAIK	ILAGNDQQKKKYLGRMTEQPMMCAYCVTEP	CVTEPSAGSDVAAIKTKAEKKGDEYVINGQ	P45952;D3Z2A5	P45952	149	173	Acadm	Medium-chain specific acyl-CoA dehydrogenase, mitochondrial	yes	no	2.56e-92	307.57	16464	15893	13265	13515	15723	13550	13523	13902	11999	14105	13401	13285	33734	28663	27462	31738	26003	33552	295750	324590	271810	140340	296460	300390
WYFGGLASCGAACCTHPLDLLK	______________________________	SCGAACCTHPLDLLKVHLQTQQEVKLRMTG	Q9QZD8	Q9QZD8	9	30	Slc25a10	Mitochondrial dicarboxylate carrier	yes	yes	5.91e-43	235.35	108120	133070	82619	93845	121880	108120	49373	63805	40711	42686	69236	63861	126100	136360	97340	128180	99488	175170	34384	49102	39139	14571	41495	56561
TCEWIHDSSLSASCK	KDNATQEEILHYLEKTCEWIHDSSLSASCK	TCEWIHDSSLSASCKEVVDSYLPVILDMIK	E9PZ00;Q8BFQ1;K3W4L3;J3QPG5;Q61207	E9PZ00	90	104	Psap	Prosaposin	yes	no	4.12e-214	376.2	5652.9	5481.7	6278.4	5282.5	6894	6677.2	22178	22125	18856	22816	25142	21034	139400	145200	105200	99994	116360	118020	150910	189240	178220	220620	200860	138320
KAYWQVHMDQLEVGNELTLCK	SKYYHGELSYLNVTRKAYWQVHMDQLEVGN	HMDQLEVGNELTLCKGGCEAIVDTGTSLLV	P18242;F6Y6L6;A0A1B0GT66	P18242	265	285	Ctsd	Cathepsin D	yes	no	7.91e-103	305.58	19428	19708	18180	17849	18793	20132	34740	38027	29583	31828	40110	36836	57721	62571	58121	59328	58622	67485	221210	230670	217370	164860	216450	231120
VYSYFECR	YKVTHYKQYPPNTSKVYSYFECREKKTENS	YPPNTSKVYSYFECREKKTENSKVRKVKYE	Q99KQ4	Q99KQ4	33	40	Nampt	Nicotinamide phosphoribosyltransferase	yes	yes	3.83e-05	186.43	36655	38452	30583	39622	38535	42650	26695	29420	24481	28980	30840	31649	143490	150690	126950	146180	146390	153080	97107	132040	113210	108890	114460	137930
GSYHCICK	VIHDVCRNGECVNDRGSYHCICKTGYTPDI	GECVNDRGSYHCICKTGYTPDITGTACVDL	Q61554	Q61554	2425	2432	Fbn1	Fibrillin-1	yes	yes	0.0038013	77.789	65509	77930	64926	58789	72279	57580	55388	55903	50779	41678	65496	50435	141360	140600	118440	130550	126940	122600	78173	78150	76518	67446	92869	72603
KTETVCTFQDGALVQHQQWDGK	CNLGEKFDETTADGRKTETVCTFQDGALVQ	FQDGALVQHQQWDGKESTITRKLKDGKMIV	Q05816	Q05816	82	103	Fabp5	Fatty acid-binding protein, epidermal	yes	yes	0	490.17	29520	37371	28664	27709	30845	34872	44622	48936	39908	38129	47197	46942	93406	89489	81374	91223	83235	103450	160640	170070	161830	108540	173670	189410
TDDYLDQPCCETINR	QDVIDFTGHSLALYRTDDYLDQPCCETINR	TDDYLDQPCCETINRIKLYSESLARYGKSP	Q61598;Q61598-2	Q61598	194	208	Gdi2	Rab GDP dissociation inhibitor beta	yes	no	5.69e-49	265.72	27995	32520	25458	26687	30999	27867	37475	46154	33235	36703	40138	38217	63246	62480	60655	64968	60128	63433	171530	219240	203200	141650	219890	226060
AFCAGGDIK	DPDTFLIIIKGAGGKAFCAGGDIKALSEAK	KGAGGKAFCAGGDIKALSEAKKARQNLTQD	Q8QZS1;E0CX19	Q8QZS1	92	100	Hibch	3-hydroxyisobutyryl-CoA hydrolase, mitochondrial	yes	no	0.0005065	152.63	67779	79214	60234	67124	75244	78458	50530	52502	42246	49607	51647	58027	88309	91036	82761	94362	88081	106150	108820	123230	103770	93564	112810	130830
KLCLNICVGESGDR	DQGEKENPMRELRIRKLCLNICVGESGDRL	RKLCLNICVGESGDRLTRAAKVLEQLTGQT	Q9CXW4;E9PYL9;A2BH06	Q9CXW4	19	32	Rpl11;Gm10036	60S ribosomal protein L11	yes	no	2.73e-14	176.05	22212	30843	19326	21896	28258	32477	44203	60443	36428	47948	62782	81159	131760	130840	109310	124070	127250	196070	88890	116250	106760	71004	108640	154820
CACPTNFYLGGDGR	GCSNLCLLSPGGGHKCACPTNFYLGGDGRT	KCACPTNFYLGGDGRTCVSNCTASQFVCKN	Q91ZX7;A0A0R4J0I9	Q91ZX7	3316	3329	Lrp1	Prolow-density lipoprotein receptor-related protein 1;Low-density lipoprotein receptor-related protein 1 85 kDa subunit;Low-density lipoprotein receptor-related protein 1 515 kDa subunit;Low-density lipoprotein receptor-related protein 1 intracellular domain	yes	no	6.01e-15	128.96	59008	61116	52451	54677	58967	65768	45922	48502	42518	35917	49120	54338	110570	101110	97626	99975	93652	123100	119090	111420	115040	102720	120910	127560
FAAAYCR	RVDGMDILCVREATKFAAAYCRSGKGPILM	LCVREATKFAAAYCRSGKGPILMELQTYRY	P35486	P35486	268	274	Pdha1	Pyruvate dehydrogenase E1 component subunit alpha, somatic form, mitochondrial	yes	yes	0.0048491	161.52	70727	75257	57055	61853	72532	63521	66181	77192	50804	67823	75569	67387	98199	98976	83161	88999	96267	104440	86061	113070	92065	83294	99504	96687
AIGAVPLIQGEYMIPCEK	SLLVGPVEEVKELQKAIGAVPLIQGEYMIP	AVPLIQGEYMIPCEKVSSLPTVYLKLGGKN	P18242;F8WIR1;F6Y6L6;A0A1B0GT66	P18242	312	329	Ctsd	Cathepsin D	yes	no	1.38e-18	214.23	20614	25066	19956	19531	23073	28972	27470	32650	25120	22657	30347	34248	108570	114620	109760	112230	110620	145540	147950	163020	144570	142370	150220	185850
GEYQGVFHCAMETAK	CQPLDVLKTRLMNSKGEYQGVFHCAMETAK	GEYQGVFHCAMETAKLGPQAFFKGLFPAGI	Q9QZD8	Q9QZD8	231	245	Slc25a10	Mitochondrial dicarboxylate carrier	yes	yes	7.05e-82	316.65	27149	29490	25777	27550	28317	32486	23344	21979	19885	23195	22198	23206	80808	79825	77378	81752	71926	96793	182240	202080	182100	143840	187180	251560
AYGGSMCAK	KVLMRLSKTQKHVSRAYGGSMCAKCVRDRI	QKHVSRAYGGSMCAKCVRDRIKRAFLIEEQ	Q9D1R9;A0A0G2JEY6	Q9D1R9	77	85	Rpl34	60S ribosomal protein L34	yes	no	0.00051146	129.65	25099	26690	25035	20636	27035	24861	86504	85601	71255	79729	93153	91122	67710	62025	57347	59617	56565	64653	154380	164040	147810	121500	162520	160870
FVLPANAFASPLQNPDNHCFCTEK	VFGSEIDLKGIPVYRFVLPANAFASPLQNP	SPLQNPDNHCFCTEKVISNNCTSYGVLDIG	Q08857	Q08857	293	316	Cd36	Platelet glycoprotein 4	yes	yes	1.05e-31	248.54	30954	38218	33882	24571	41011	42697	46756	67091	49842	39238	66515	74468	63464	62675	56723	62312	60074	87387	169590	171100	135900	136540	182520	191510
LQLEYCNLTATSCEPLASVLR	LLCEGLQDPQCRLEKLQLEYCNLTATSCEP	NLTATSCEPLASVLRVKADFKELVLSNNDL	Q91VI7;A0A1B0GSG5;A0A1B0GRG4	Q91VI7	142	162	Rnh1	Ribonuclease inhibitor	yes	no	2.36e-136	327	17516	21061	15605	18322	22464	25514	21054	28786	19949	23646	28078	34461	42333	46673	34660	40345	42918	55183	180080	253980	232600	182910	244620	300180
AAVEEGIVLGGGCALLR	NEKKDRVTDALNATRAAVEEGIVLGGGCAL	VEEGIVLGGGCALLRCIPALDSLKPANEDQ	P63038;P63038-2	P63038	430	446	Hspd1	60 kDa heat shock protein, mitochondrial	no	no	1.03e-76	322.07	7018.7	6691.7	6779.8	7436.8	7047.2	13287	87084	95700	75713	90590	97453	110120	154040	162720	138470	156950	161130	180540	55932	67529	60232	53737	61192	75436
LCEAICPAQAITIEAEPR	LRRYPSGEERCIACKLCEAICPAQAITIEA	AICPAQAITIEAEPRADGSRRTTRYDIDMT	Q8K3J1	Q8K3J1	118	135	Ndufs8	NADH dehydrogenase [ubiquinone] iron-sulfur protein 8, mitochondrial	yes	yes	5.61e-29	254.84	25996	29876	22330	23489	28283	21940	2515.3	2552.9	2079.2	2077.9	2723.3	2347.4	60094	58445	47452	54399	55021	55657	240460	264260	262780	170120	264840	230390
AYWQVHMDQLEVGNELTLCK	KYYHGELSYLNVTRKAYWQVHMDQLEVGNE	HMDQLEVGNELTLCKGGCEAIVDTGTSLLV	P18242;F6Y6L6;A0A1B0GT66	P18242	266	285	Ctsd	Cathepsin D	yes	no	6.98e-71	274.56	17523	18730	15872	14973	18807	18421	42112	46149	35813	39069	42384	44337	135430	135450	127430	129470	126430	142140	128110	143640	131670	100890	134320	135730
SIQFVDWCPTGFK	PKDVNAAIATIKTKRSIQFVDWCPTGFKVG	KRSIQFVDWCPTGFKVGINYQPPTVVPGGD	P68368;A0A0A0MQA5;P05213	P05213	340	352	Tuba4a;Tuba1b	Tubulin alpha-4A chain;Tubulin alpha-1B chain	no	no	1.49e-47	261.29	66462	68780	53275	67150	68672	85011	70315	69354	52295	67633	73252	92263	51892	50941	44110	54029	52046	71605	113000	137600	119840	98922	126110	169450
LCYVALDFEQEMATAASSSSLEK	TTTAEREIVRDIKEKLCYVALDFEQEMATA	EQEMATAASSSSLEKSYELPDGQVITIGNE	P60710;E9Q1F2;P63260;E9Q5F4	P60710	216	238	Actb;Actg1	Actin, cytoplasmic 1;Actin, cytoplasmic 1, N-terminally processed;Actin, cytoplasmic 2;Actin, cytoplasmic 2, N-terminally processed	no	no	9.81e-94	292.66	17505	25661	14920	18717	23413	22169	33221	48990	30343	36510	47304	46883	99299	101910	92021	95484	98861	128110	134280	177360	146380	114450	169820	191780
TYCYDLR	SRGNSLFFRKVPCGKTYCYDLRMLI_____	FRKVPCGKTYCYDLRMLI____________	A2AFW6;Q9D050;Q791V5	Q791V5	294	300	Mtch2	Mitochondrial carrier homolog 2	no	no	0.008879	131.3	22884	23043	19861	22698	21471	23966	144150	140010	114170	132990	144550	151930	109100	104910	88779	105360	95425	112660	52373	59202	53570	51065	57743	62837
GLGTDEDSLIEIICSR	TPAQYDASELKASMKGLGTDEDSLIEIICS	LGTDEDSLIEIICSRTNQELQEINRVYKEM	P07356;B0V2N7;B0V2N8	P07356	120	135	Anxa2	Annexin A2;Annexin	yes	no	2.4e-229	395.9	16703	22542	14718	19232	22893	25850	100750	163680	88174	136700	166950	192530	54042	54692	46480	52064	57263	72635	77662	111830	93957	73122	107340	142410
QATEFCVQR	PHGFLSLAALCRETRQATEFCVQRIRLILT	LCRETRQATEFCVQRIRLILTPPAAPLN__	E9Q4M2;P54310;P54310-2	P54310-2	781	789	Lipe	Hormone-sensitive lipase	no	no	2.58e-14	217.81	59775	66385	52020	63919	60396	84701	25301	30027	18826	24492	24743	36856	118210	113000	112460	113580	122770	198430	79049	97197	91070	71844	95675	151710
ELWLGDCDVTNSGCSSLANVLLANR	QELCKALSQPDTVLRELWLGDCDVTNSGCS	NSGCSSLANVLLANRSLRELDLSNNCMGGP	Q91VI7;A0A1B0GSG5	Q91VI7	369	393	Rnh1	Ribonuclease inhibitor	yes	no	2.48e-78	225.05	0	0	0	0	0	0	10151	7208.6	6417	5925	9867.5	12956	125770	137290	99674	113540	122790	197390	129850	228320	158730	139020	170140	236440
VLDALFPCVQGGTTAIPGAFGCGK	TEKLPANHPLLTGQRVLDALFPCVQGGTTA	QGGTTAIPGAFGCGKTVISQSLSKYSNSDV	P50516;P50516-2	P50516	233	256	Atp6v1a	V-type proton ATPase catalytic subunit A	yes	no	9.82e-29	234.57	34423	37616	31958	35879	40559	42380	46267	49794	38215	38128	50002	53641	68528	65733	59059	63896	61243	76516	150400	197010	170330	117080	169420	212810
NAGTCLSPAVIVGLLR	PKGTIQVVTQGTSLKNAGTCLSPAVIVGLL	AGTCLSPAVIVGLLREASKQADVNLVNAKL	Q61753	Q61753	365	380	Phgdh	D-3-phosphoglycerate dehydrogenase	yes	yes	1.06e-125	322.24	53394	58920	50194	49024	57484	62099	81139	92538	68400	72509	86851	94052	81751	90626	78875	83843	85629	99332	84308	99039	92368	75106	98444	114490
TTCQDITECQTSPAR	CPPNYVRVSETKCERTTCQDITECQTSPAR	TTCQDITECQTSPARITHYQLNFQTGLLVP	P37889;P37889-2	P37889	1108	1122	Fbln2	Fibulin-2	yes	no	1.86e-89	298.31	13776	14812	15993	12198	13784	11822	17720	19337	14944	14728	19050	16078	112360	91002	101780	92177	80318	86916	240440	213590	228030	144880	191350	140350
GCALQCAILSPAFK	KELSTTLNADEAVTRGCALQCAILSPAFKV	RGCALQCAILSPAFKVREFSITDVVPYPIS	Q3U2G2;Q61316;P48722;P48722-2;E0CY23;Q61699;Q61699-2;E9Q0U7	Q3U2G2	375	388	Hspa4;Hspa4l;Hsph1	Heat shock 70 kDa protein 4;Heat shock 70 kDa protein 4L;Heat shock protein 105 kDa	no	no	6.8e-53	251.43	64075	75696	56481	64863	71433	104570	69160	79683	59503	65368	75725	115370	77196	81053	70019	84609	76695	127520	71527	83127	81791	51535	78644	121670
GCGGVITLNRPK	MSMHTEAAEVLLERRGCGGVITLNRPKFLN	ERRGCGGVITLNRPKFLNALSLNMIRQIYP	Q8QZS1;E0CX19	Q8QZS1	43	54	Hibch	3-hydroxyisobutyryl-CoA hydrolase, mitochondrial	yes	no	7.94e-14	200.6	19817	24259	21384	20433	23405	25167	22433	21905	17409	19764	21535	22506	88591	90533	83849	89125	84697	107170	172650	189000	175200	160430	181840	220280
SCEECLR	AQEPPRVGCSEYTNRSCEECLRNVSCLWCN	GCSEYTNRSCEECLRNVSCLWCNENKACMD	Q8R143;E0CXB5	Q8R143	44	50	Pttg1ip	Pituitary tumor-transforming gene 1 protein-interacting protein	yes	no	0.0053699	138.25	21744	18386	17986	16549	19354	17931	99911	82817	85648	77771	111010	105650	165960	162240	128790	137190	138810	154300	55774	56236	50606	58664	64204	54288
SQMIYEIIDNSQGFYVCPVER	NNGGAAAMEKLSSIKSQMIYEIIDNSQGFY	IIDNSQGFYVCPVERQNRSRMNIPFRIGNA	Q99K85;Q3U6K9	Q99K85	275	295	Psat1	Phosphoserine aminotransferase	yes	no	2.1e-227	346.87	8675.2	8111.5	6635.6	8262.8	8149.4	10398	0	0	0	0	0	0	114340	125360	113870	126970	124310	133070	165320	195160	179130	178850	175750	218570
HSSLAGCQIINYR	WSMEGESQPVKMFDRHSSLAGCQIINYRTD	DRHSSLAGCQIINYRTDAKQKWLLLTGISA	Q68FD5;Q5SXR6	Q68FD5	145	157	Cltc	Clathrin heavy chain 1;Clathrin heavy chain	yes	no	1.72e-187	366.5	43012	51187	43308	46428	49812	57881	44924	51451	40714	44205	49294	56874	136540	141210	128470	142460	132980	181660	71204	75971	72368	58388	74251	102850
AGLSSGFVGCVR	ELYLGGYPDYGAIPKAGLSSGFVGCVRELR	IPKAGLSSGFVGCVRELRIQGEEVVFHDVN	B1B0C7;E9PZ16;Q05793	E9PZ16	3803	3814	Hspg2	Basement membrane-specific heparan sulfate proteoglycan core protein;Endorepellin;LG3 peptide	no	no	1.08e-16	207.29	16203	20213	13772	13210	18491	17191	72423	92643	69719	64582	92322	84871	173460	155290	138170	149800	155940	171480	70932	65721	53106	61091	65491	58276
VCHAHPTLSEAFR	ALALEYGASCEDIARVCHAHPTLSEAFREA	ARVCHAHPTLSEAFREANLAAAFGKPINF_	O08749	O08749	483	495	Dld	Dihydrolipoyl dehydrogenase, mitochondrial	yes	yes	5.46e-54	226.29	23090	30101	27342	25752	28652	30878	40819	48449	34814	42705	47401	45057	67384	74706	71927	65203	82938	78897	153930	180500	162750	167160	182760	180540
NVLCSACSGQGGK	EDLYNGKTTKLQLSKNVLCSACSGQGGKSG	SKNVLCSACSGQGGKSGAVQKCSACRGRGV	Q9QYJ0	Q9QYJ0	140	152	Dnaja2	DnaJ homolog subfamily A member 2	yes	yes	8.52e-20	224.75	63526	74871	69909	58279	69675	68274	73591	80836	67161	68983	80206	92304	69000	70458	62241	63433	59404	77977	102120	102800	106270	78699	113040	119980
CIESLIAVFQK	______________________________	ETERCIESLIAVFQKYSGKDGNNTQLSKTE	P50543	P50543	8	18	S100a11	Protein S100-A11	yes	yes	5.97e-25	219.54	28843	37950	26637	27534	35369	40275	50357	50726	35642	39670	55470	47639	57764	58389	53160	59214	51497	63704	188560	199780	212560	42484	205750	223770
CDAFVGTWK	______________________________	______________________________	P04117	P04117	2	10	Fabp4	Fatty acid-binding protein, adipocyte	yes	yes	7.17e-05	161.02	62323	69544	51981	62903	74766	71202	84852	90736	69150	78326	103550	96670	63564	72049	61211	65679	67632	82277	78766	104940	89171	86988	93701	109950
FVSDDSICVLGICK	WISAKLKGSQGTGKKFVSDDSICVLGICKR	KFVSDDSICVLGICKRDLLFQPVAELKKVT	Q9WUA3;Q8C605;F6YL81	Q9WUA3	710	723	Pfkp	ATP-dependent 6-phosphofructokinase, platelet type;ATP-dependent 6-phosphofructokinase	yes	no	7.76e-41	239.36	41770	35428	30912	42578	39812	35628	69172	64054	50667	66259	70224	68726	134310	112550	101260	126150	104670	108400	99636	108190	101360	87402	95075	97066
SGINCPIQK	GIRVPFPIPEPDGCKSGINCPIQKDKVYSY	EPDGCKSGINCPIQKDKVYSYLNKLPVKNE	Q9Z0J0	Q9Z0J0	95	103	Npc2	Epididymal secretory protein E1	yes	yes	1.94e-08	215.39	45802	47738	62629	41263	45507	46323	4835.5	3870.5	3562.2	4178.8	4339.5	4766.6	100420	104790	116180	84947	103310	102420	177520	148230	150100	175110	161380	146360
GHFGPIHCVR	YKYDYNSGEELESYKGHFGPIHCVRFSPDG	LESYKGHFGPIHCVRFSPDGELYASGSEDG	Q9Z1Z2	Q9Z1Z2	263	272	Strap	Serine-threonine kinase receptor-associated protein	yes	yes	2.14e-08	155.51	48633	59542	47155	48263	57575	61905	44645	45520	36669	39076	48981	51694	119690	171110	182080	127110	150440	164610	50929	64595	61998	51280	65062	80808
ISLGLPVGAVINCADNTGAK	MSKRGRGGSSGAKFRISLGLPVGAVINCAD	PVGAVINCADNTGAKNLYIISVKGIKGRLN	P62830;A2A6F8	P62830	16	35	Rpl23	60S ribosomal protein L23	yes	no	4.56e-71	276.31	4793.8	6153	4294.1	4407.8	5334.5	6327	37500	41636	30976	37116	39533	53749	39539	38631	36305	39295	40931	55402	187290	233110	210070	191800	209120	326020
AVQGMLDFDYVCSR	FSRHTKAIVWGMQTRAVQGMLDFDYVCSRD	RAVQGMLDFDYVCSRDEPSVAAMVYPFTGD	Q3V117;Q91V92	Q91V92	498	511	Acly	ATP-citrate synthase	no	no	8.8e-48	262.56	25351	24633	17263	25677	27124	25577	58535	65095	47076	60616	62871	68680	98175	102570	92906	106270	97366	109920	108050	140960	119400	105400	126340	163370
AHNQDLGLAGSCLAR	LWSGYSLLYFEGQEKAHNQDLGLAGSCLAR	AHNQDLGLAGSCLARFSTMPFLYCNPGDVC	P08122	P08122	1521	1535	Col4a2	Collagen alpha-2(IV) chain;Canstatin	yes	yes	6.43e-30	223.22	22505	22768	20189	18546	24515	25253	41468	44171	36558	38413	46607	44429	109790	99258	90122	84827	98974	116070	158200	152630	138780	139350	150210	146360
ADIFVDPVLHTACALDIK	ELCKKEVLNMLKESKADIFVDPVLHTACAL	FVDPVLHTACALDIKHHCAAITPGRGRQMS	Q61543;F8WHM5;F6RSH1	Q61543	1055	1072	Glg1	Golgi apparatus protein 1	yes	no	2.07e-31	275.42	36836	38194	35720	30558	35748	41846	70261	79414	64140	60287	71597	76708	51106	50869	48006	49901	49949	62310	165350	160150	150080	133650	149270	157490
VCNLIDSGTK	GADLGPLITPQAKERVCNLIDSGTKEGASI	QAKERVCNLIDSGTKEGASILLDGRRIKVK	Q9EQ20	Q9EQ20	367	376	Aldh6a1	Methylmalonate-semialdehyde dehydrogenase [acylating], mitochondrial	yes	yes	9.2e-10	231.38	44001	47687	39985	46320	49773	49178	128780	155370	104520	136620	159500	155900	82871	85473	70811	84143	79062	92781	39271	46216	42476	36047	44452	45904
LVEGCLVGGR	GTCKDREIMRHDPHKLVEGCLVGGRAMGAR	HDPHKLVEGCLVGGRAMGARAAYIYIRGEF	Q91YT0;D3YUM1;D3Z1U9;D3Z0K1;D3YXX5	Q91YT0	138	147	Ndufv1	NADH dehydrogenase [ubiquinone] flavoprotein 1, mitochondrial	yes	no	0.00010976	148.99	51952	49719	42010	46434	52788	51407	57098	64557	48481	57702	69611	70213	124250	126330	105590	116080	123090	135810	65541	92188	74026	67939	82851	91378
YQYVDCGR	TTAYFGHSEQISQERYQYVDCGRNTTYQLA	EQISQERYQYVDCGRNTTYQLAQSEYLNVL	Q80X71	Q80X71	249	256	Tmem106b	Transmembrane protein 106B	yes	yes	0.00090945	126.67	99145	93780	92595	86207	108120	133690	67260	64624	56349	63014	72562	100690	123240	112320	99146	104230	120800	131740	23240	22613	21313	27933	21863	20458
TGCIGAK	VLGRPGFSIADKKRRTGCIGAKHRISKEEA	SIADKKRRTGCIGAKHRISKEEAMRWFQQK	E9PZB3;Q9CXW4;E9PYL9;A2BH06	Q9CXW4	148	154	Gm5093;Rpl11;Gm10036	60S ribosomal protein L11	no	no	0.022694	99.511	68781	89126	70110	70861	82967	189100	103810	102390	83783	86245	108050	145550	55422	53051	54887	52091	56380	82365	53552	64937	44617	40817	44472	62396
TRDDEPTCGRPLGIR	GEIETIARFGSGPCKTRDDEPTCGRPLGIR	TRDDEPTCGRPLGIRAGPNGTLFVVDAYKG	Q9D7N9	Q9D7N9	141	155	Apmap	Adipocyte plasma membrane-associated protein	yes	yes	3.86e-24	180.74	36291	44591	34683	35615	41822	52961	60309	68773	50427	50561	63003	72701	59041	59162	63556	58962	59925	81072	129510	139820	142880	114990	147420	197170
LPCIFICENNR	QGQIFEAYNMAALWKLPCIFICENNRYGMG	ALWKLPCIFICENNRYGMGTSVERAAASTD	P35486	P35486	216	226	Pdha1	Pyruvate dehydrogenase E1 component subunit alpha, somatic form, mitochondrial	yes	yes	5.89e-31	210.37	11761	6686.1	6127.3	5782.7	12277	7215.8	12623	7462.8	5641.3	3556.9	12123	6710.4	151420	187170	98191	127760	104280	278410	90597	287310	101730	67183	108230	155540
SGNCYLDIRPR	DFELNPTRVGCVDTRSGNCYLDIRPRGDNG	VDTRSGNCYLDIRPRGDNGDTACSNEIGVG	Q61554	Q61554	1533	1543	Fbn1	Fibrillin-1	yes	yes	5.47e-06	156.71	9422.5	10155	7914.2	6784.8	9331.3	7394.7	3431.6	2771.5	3602.4	2622.3	2569.4	2372.7	96404	87087	85543	90455	92933	97435	212400	217580	198550	204070	214340	187790
TQCPDDSTCCELPTGK	RAVSLPFSVVCPDAKTQCPDDSTCCELPTG	QCPDDSTCCELPTGKYGCCPMPNAICCSDH	P28798;Q3U9N4	P28798	212	227	Grn	Granulins;Acrogranin;Granulin-1;Granulin-2;Granulin-3;Granulin-4;Granulin-5;Granulin-6;Granulin-7	yes	no	6.85e-13	181.76	0	0	0	0	0	0	25814	32221	24366	22388	30888	30673	112240	110280	105700	118100	112610	123190	160400	166400	154350	187000	181690	146910
VLQLPVVSGTCECFQK	LLDGDLPEQENVLQRVLQLPVVSGTCECFQ	LQLPVVSGTCECFQKTYNSTKEAHPLVASV	Q8CGN5;Q8CGN5-2;Q8CGN5-4;A0A0U1RQ08;A0A0U1RNY2;Q8CGN5-3	Q8CGN5	24	39	Plin1	Perilipin-1	no	no	2.78e-13	199.27	15215	27558	15005	16773	22771	27694	10327	18613	10625	13145	15978	19726	51869	45613	42314	46419	43657	72932	184070	238910	199380	117200	238580	348640
CICKPGFQLASDGR	MCLNGMCINEDGSFKCICKPGFQLASDGRY	KCICKPGFQLASDGRYCKDINECETPGICM	Q61554	Q61554	598	611	Fbn1	Fibrillin-1	yes	yes	2.59e-18	159	47305	56035	47578	39888	54094	40442	37926	45153	31993	30507	50175	33523	57324	55399	47625	53195	55374	57831	166370	171330	165590	160270	193380	137530
KEAESCDCLQGFQLTHSLGGGTGSGMGTLLISK	TEGAELVDSVLDVVRKEAESCDCLQGFQLT	GGGTGSGMGTLLISKIREEYPDRIMNTFSV	P99024;P68372;Q9D6F9	P68372	122	154	Tubb5;Tubb4b;Tubb4a	Tubulin beta-5 chain;Tubulin beta-4B chain;Tubulin beta-4A chain	no	no	9.82e-187	322.87	5423.8	7959.1	5383.6	5750.3	8212.5	9584.4	2879.8	4415	2567	3489.5	4788.7	5930.5	169880	178310	151310	194980	156640	258330	103500	111300	103070	69587	112360	158380
DYCAHYLIR	TQQEMMDAQLTLQQRDYCAHYLIRLLKCKR	LTLQQRDYCAHYLIRLLKCKRDSFPNFLAC	Q9CR61	Q9CR61	57	65	Ndufb7	NADH dehydrogenase [ubiquinone] 1 beta subcomplex subunit 7	yes	yes	2.21e-05	168.23	34139	36664	31480	31809	36232	41759	92729	91756	81742	76280	92991	100840	65988	65493	57083	59602	62534	69529	130960	131140	127670	39018	132690	140310
LCHSEMCR	TRFYHPEKDDGMLSKLCHSEMCRCAEENCF	DDGMLSKLCHSEMCRCAEENCFMQQSQEKI	P01027;P01027-2	P01027	1505	1512	C3	Complement C3;Complement C3 beta chain;C3-beta-c;Complement C3 alpha chain;C3a anaphylatoxin;Acylation stimulating protein;Complement C3b alpha chain;Complement C3c alpha chain fragment 1;Complement C3dg fragment;Complement C3g fragment;Complement C3d fragment;Complement C3f fragment;Complement C3c alpha chain fragment 2	yes	no	0.00031812	117.04	45476	59463	56059	41491	52574	46302	9692.2	14605	12202	9994.8	12310	13086	80988	74383	87947	64842	86183	86755	167460	163470	178970	124060	177300	164590
GQCDLELINVCNENSLFK	CEKRDPHLACVAYERGQCDLELINVCNENS	DLELINVCNENSLFKSLSRYLVRRKDPELW	Q68FD5;Q5SXR6	Q68FD5	924	941	Cltc	Clathrin heavy chain 1;Clathrin heavy chain	yes	no	1.03e-129	327.82	12946	14512	12114	11699	17621	14229	18380	23518	17046	19993	23767	24126	58268	62062	55477	57716	63407	72374	171620	226160	205700	154360	216880	269130
ERLELCDNR	VREHCEQLEKCVKARERLELCDNRVSSRSQ	KCVKARERLELCDNRVSSRSQTEEDCTEEL	P99028	P99028	46	54	Uqcrh	Cytochrome b-c1 complex subunit 6, mitochondrial	yes	yes	2.57e-08	169.37	59835	56880	56046	49795	62919	57008	38533	34112	29343	31246	33004	31889	84341	82629	83034	81368	86753	93140	158190	154520	140350	47832	131680	135290
ECPGIEPVCVDLGDWDATEK	VAVTRTNSDLVSLAKECPGIEPVCVDLGDW	EPVCVDLGDWDATEKALGGIGPVDLLVNNA	P08074	P08074	50	69	Cbr2	Carbonyl reductase [NADPH] 2	yes	yes	3.7e-49	238.07	13507	13977	11192	13166	16113	17758	26560	31284	21450	25884	34507	36932	77459	83930	66051	77604	72892	106360	143580	221240	177050	116520	172090	241540
ITQACMEGHDFHEGVR	GSSKTLQEVLIMEYRITQACMEGHDFHEGV	TQACMEGHDFHEGVRAVLIDKDQTPKWKPA	Q8QZS1	Q8QZS1	331	346	Hibch	3-hydroxyisobutyryl-CoA hydrolase, mitochondrial	yes	yes	1.57e-62	308.68	36563	46977	44530	35424	50832	59354	44368	54262	36872	45457	50007	65939	54704	51116	55823	50454	52947	69410	140480	162350	131240	126580	151110	200860
MLSCAGADR	IRVRLHPFHVIRINKMLSCAGADRLQTGMR	VIRINKMLSCAGADRLQTGMRGAFGKPQGT	Q6ZWV3;I7HLV2;P86048;A0A1B0GXC3	Q6ZWV3	102	110	Rpl10;Rpl10l	60S ribosomal protein L10;60S ribosomal protein L10-like	yes	no	0.0001449	143.01	61075	68277	52410	57109	62569	70728	31598	32798	27371	33164	34832	42772	90717	89245	83582	89790	87816	109800	100310	120550	112480	82186	123130	150110
LGVSCEVIDLR	QVHVIREVASMAQEKLGVSCEVIDLRTIVP	AQEKLGVSCEVIDLRTIVPWDVDTVCKSVI	Q6P3A8;Q6P3A8-2	Q6P3A8	293	303	Bckdhb	2-oxoisovalerate dehydrogenase subunit beta, mitochondrial	yes	no	5.69e-07	227.08	25439	31013	22597	26830	28400	26662	49009	53008	38095	48227	50548	52730	145890	150620	126670	152590	139660	155820	72499	92446	78845	67793	80407	96182
LVIVGDGACGK	______________________________	IRKKLVIVGDGACGKTCLLIVFSKDQFPEV	Q62159;H3BL56;A0A0G2JEP8;Q9QUI0;A0A0A6YXF6;Q9CR99;A0A0A6YWJ1	Q9QUI0	8	18	Rhoc;Rhoa;4930544G11Rik	Rho-related GTP-binding protein RhoC;Transforming protein RhoA	no	no	0.0001787	145.92	67440	83512	65526	65195	78594	87049	80588	84281	67147	73035	86907	92135	78740	80355	71873	76219	77615	96193	59447	72622	62697	43874	64613	85571
AEMDAAVESCK	PATNEVVGRVPQSTKAEMDAAVESCKRAFP	QSTKAEMDAAVESCKRAFPAWADTSILSRQ	Q9EQ20	Q9EQ20	77	87	Aldh6a1	Methylmalonate-semialdehyde dehydrogenase [acylating], mitochondrial	yes	yes	9.2e-25	230.06	37704	40283	37818	32990	42641	38656	25943	24882	18874	25640	26858	26807	73946	73645	69916	68901	73531	84174	145360	176740	149830	152700	159480	192990
NMMAACDPR	ALTVPELTQQMFDAKNMMAACDPRHGRYLT	QMFDAKNMMAACDPRHGRYLTVAAVFRGRM	P99024;Q7TMM9;Q9CWF2;Q9ERD7;P68372;Q9D6F9;Q922F4	P68372	298	306	Tubb5;Tubb2a;Tubb2b;Tubb3;Tubb4b;Tubb4a;Tubb6	Tubulin beta-5 chain;Tubulin beta-2A chain;Tubulin beta-2B chain;Tubulin beta-3 chain;Tubulin beta-4B chain;Tubulin beta-4A chain;Tubulin beta-6 chain	no	no	0.00011281	138.54	30148	30178	25269	28825	34867	38293	40349	42754	29628	37801	44416	56486	79021	70503	65883	73548	74470	103960	139600	157350	135980	102800	144540	210190
HQCSVHAECR	FSYNTGSQQTCANNRHQCSVHAECRDYATG	CANNRHQCSVHAECRDYATGFCCRCVANYT	P10493	P10493	393	402	Nid1	Nidogen-1	yes	yes	0.00014551	113.22	34922	37432	35257	29506	31617	30325	38653	35957	36146	30080	39863	37068	43257	39511	36298	36394	36715	33568	205810	184960	213800	177570	197650	173980
SSCTIIPLMK	APHALLQAVLKRGVKSSCTIIPLMKRDHKD	KRGVKSSCTIIPLMKRDHKDNLEFFLTNLG	P19096;A0A0U1RNJ1	P19096	777	786	Fasn	Fatty acid synthase;[Acyl-carrier-protein] S-acetyltransferase;[Acyl-carrier-protein] S-malonyltransferase;3-oxoacyl-[acyl-carrier-protein] synthase;3-oxoacyl-[acyl-carrier-protein] reductase;3-hydroxyacyl-[acyl-carrier-protein] dehydratase;Enoyl-[acyl-carrier-protein] reductase;Oleoyl-[acyl-carrier-protein] hydrolase	yes	no	1.92e-06	172.21	38467	43715	35718	38743	39925	44170	28826	28579	23535	26407	30006	32225	65724	67823	52722	64588	64597	71667	147720	182360	151460	136880	169960	206950
HEQNIDCGGGYVK	FSNKGQTLVVQFTVKHEQNIDCGGGYVKLF	VKHEQNIDCGGGYVKLFPSGLDQKDMHGDS	P14211	P14211	99	111	Calr	Calreticulin	yes	yes	3.02e-123	328.7	41041	44144	44979	34702	39702	44541	53412	58848	46597	45515	51665	62947	64194	59600	62895	55664	61520	66721	135690	136310	135030	136320	148380	160690
QFSYTHICAGASAFGK	LLPEELTPLILETQKQFSYTHICAGASAFG	FSYTHICAGASAFGKNLLPRVAAKLNVAPV	Q99LC5	Q99LC5	102	117	Etfa	Electron transfer flavoprotein subunit alpha, mitochondrial	yes	yes	6.61e-192	435.55	45420	46579	42924	43298	52541	55283	36881	38466	30053	33073	40353	41493	149270	145660	129710	140700	141370	172910	71334	76289	65692	44821	65434	75524
GEVPCTVTTASPLDDAVLSELK	QGIISAFSTIMSVHRGEVPCTVTTASPLDD	TTASPLDDAVLSELKTVLKSFLSPNQILKL	Q9DB20	Q9DB20	137	158	Atp5o	ATP synthase subunit O, mitochondrial	yes	yes	3.41e-37	293.42	9759	11755	7995.5	10550	10782	15992	13351	16031	11341	13976	17913	19118	138270	156900	139270	155940	154730	192360	97305	128680	110860	76551	113460	161120
AALEQDMAFWYGPHWQEIIPCTPATQHYVK	PVYAPLYFPEELHRRAALEQDMAFWYGPHW	QEIIPCTPATQHYVKRLHEVGRTHPELLVA	P14901	P14901	87	116	Hmox1	Heme oxygenase 1	yes	yes	5.47e-26	181.21	13598	16091	31567	12736	9313.7	193810	3943.7	2998.2	8685.3	4224.7	965.78	50406	28868	29690	71788	27373	24346	405230	34204	42209	112600	40195	692.7	615580
RDPHLACVAYER	NPYYDSRVVGKYCEKRDPHLACVAYERGQC	CEKRDPHLACVAYERGQCDLELINVCNENS	Q68FD5;Q5SXR6	Q68FD5	912	923	Cltc	Clathrin heavy chain 1;Clathrin heavy chain	yes	no	2.52e-05	156.36	34382	35378	35122	32469	37363	41020	23545	21515	17387	21977	19969	22081	72974	74545	70740	68860	70371	82789	156690	177850	157340	157200	171600	175940
KITISDCGQL	EAMERFGSRNGKTSKKITISDCGQL_____	GKTSKKITISDCGQL_______________	P17742;A0A1L1SST0	P17742	155	164	Ppia	Peptidyl-prolyl cis-trans isomerase A;Peptidyl-prolyl cis-trans isomerase A, N-terminally processed	yes	no	3.24e-12	206.43	20354	26444	17229	20472	24625	24366	45283	59508	38349	44037	52103	54386	104390	104810	98549	101670	100610	120450	111180	127470	116880	87173	121830	155640
GVDCPYLATYVDWHFLLESQAPK	DGSFGIGKYSTPLIRGVDCPYLATYVDWHF	TYVDWHFLLESQAPKTLRDAFCVFEQNQGL	O70423;O70423-2	O70423	401	423	Aoc3	Membrane primary amine oxidase	yes	no	1.23e-92	246.16	54202	61073	51219	49067	64292	68821	82378	87056	66812	64230	83265	90225	51159	52479	48401	51516	45599	59556	114670	122440	97755	83634	106910	118940
LSLDGQNIYNACCTLR	ALLQYADPVSAQHAKLSLDGQNIYNACCTL	SLDGQNIYNACCTLRIDFSKLTSLNVKYNN	Q8BGJ5;Q922I7;Q8CB58;P17225;E9QMW9;F7AXP1	Q8BGJ5	238	253	Ptbp1	Polypyrimidine tract-binding protein 1	yes	no	1.01e-125	322.81	28002	38522	23086	23198	35073	29710	6310.3	10524	6234	7595.5	10092	9804.9	74661	79249	62582	65260	76291	91962	138890	225580	186850	106810	203830	228520
SCVDVNECATGFHR	DYTCECTPGFQGDGRSCVDVNECATGFHRC	RSCVDVNECATGFHRCGPNSVCVNLVGSYR	O88322	O88322	821	834	Nid2	Nidogen-2	yes	yes	2.89e-07	122.78	9245.1	9366.8	10770	8069.2	11089	10895	35469	39086	29425	29104	33693	30756	23818	18842	20917	20388	21179	25577	253860	249980	226170	216660	234610	198390
AQLNIGNVLPVGTMPEGTIVCCLEEKPGDR	AEGIHTGQFVYCGKKAQLNIGNVLPVGTMP	EGTIVCCLEEKPGDRGKLARASGNYATVIS	P62918	P62918	94	123	Rpl8	60S ribosomal protein L8	yes	yes	1.53e-64	215.79	19994	23008	18209	19773	24913	25540	3861.3	5380.2	3265.7	4126.3	4844.8	5172	138200	144170	121890	138880	138790	172160	118540	140260	121740	90158	132960	150190
LQINAQNCVHCK	GVYEFVPLEQGDGFRLQINAQNCVHCKTCD	GFRLQINAQNCVHCKTCDIKDPSQNINWVV	Q921G7;Q6PF96	Q921G7	578	589	Etfdh	Electron transfer flavoprotein-ubiquinone oxidoreductase, mitochondrial	yes	no	9.59e-35	246.51	42413	45301	41287	39293	39122	42091	62287	61089	51619	51638	63995	62551	65354	64258	58663	63475	58682	71094	133250	132850	130650	91295	145130	144190
LVSSPCCIVTSTYGWTANMER	EILDKKVEKVTISNRLVSSPCCIVTSTYGW	CIVTSTYGWTANMERIMKAQALRDNSTMGY	P11499	P11499	584	604	Hsp90ab1	Heat shock protein HSP 90-beta	yes	yes	1.03e-76	322.23	7557.2	8182.1	6568.8	6786.1	7303.6	9567.2	27701	31102	26250	24424	30716	40396	42061	43152	46195	46764	39970	66768	172310	217650	199230	137970	200890	314650
CDMDQFQCK	HDCADGSDEKDCTPRCDMDQFQCKSGHCIP	KDCTPRCDMDQFQCKSGHCIPLRWRCDADA	Q91ZX7;A0A0R4J0I9	Q91ZX7	3614	3622	Lrp1	Prolow-density lipoprotein receptor-related protein 1;Low-density lipoprotein receptor-related protein 1 85 kDa subunit;Low-density lipoprotein receptor-related protein 1 515 kDa subunit;Low-density lipoprotein receptor-related protein 1 intracellular domain	yes	no	0.00024389	121.67	42488	42602	39187	39356	42360	45949	35368	33914	27931	30498	36025	37542	89663	77934	75234	83698	75636	101990	136360	133490	123150	110940	138810	149130
EFLHCVQK	WIGCNVSSYSGRNAREFLHCVQKCLEDMFD	YSGRNAREFLHCVQKCLEDMFDALEGKAIK	P52825;A2A8E7	P52825	635	642	Cpt2	Carnitine O-palmitoyltransferase 2, mitochondrial	yes	no	3.37e-16	244.84	85187	89736	71627	81242	83278	81157	61064	63487	50355	59088	63353	59991	125590	136600	121100	125990	124040	130650	18714	23176	23154	21252	21802	26097
LMSSLPNFCGIFNHLER	KPTPDYLMQLMNDKKLMSSLPNFCGIFNHL	SSLPNFCGIFNHLERLLDEEISRVRKDMYN	Q9QYS9;Q9QYS9-8;Q9QYS9-4;Q9QYS9-3;Q9QYS9-2;Q9QYS9-7;Q9QYS9-5;Q9QYS9-6	Q9QYS9	27	43	Qki	Protein quaking	no	no	1.8e-22	175.26	40420	43963	30414	44833	49929	49504	154250	159350	117630	156170	170280	172220	29367	26078	23383	28018	25618	29739	65162	70295	68073	43996	70950	77625
YCTQDAFFQIK	CIGGGVDLVSACDIRYCTQDAFFQIKEVDM	CDIRYCTQDAFFQIKEVDMGLAADVGTLQR	O35459;F7B227	O35459	185	195	Ech1	Delta(3,5)-Delta(2,4)-dienoyl-CoA isomerase, mitochondrial	yes	no	7e-18	223.32	15447	15585	12532	15352	17605	16761	100150	103300	83118	97886	109260	106820	111850	111110	94786	115560	108410	119200	61575	76005	64840	52715	60988	76269
IFCCHGGLSPDLQSMEQIR	DCFNCLPIAAIVDEKIFCCHGGLSPDLQSM	HGGLSPDLQSMEQIRRIMRPTDVPDQGLLC	P62137;P62141;A0A0J9YUG2;P63087-2;P63087;A0A0G2JGC1	P62137	169	187	Ppp1ca;Ppp1cb;Ppp1cc	Serine/threonine-protein phosphatase PP1-alpha catalytic subunit;Serine/threonine-protein phosphatase PP1-beta catalytic subunit;Serine/threonine-protein phosphatase PP1-gamma catalytic subunit	no	no	2.81e-131	250.27	31959	34175	27232	32730	37673	41239	15248	15152	11596	14402	17959	17223	56266	56523	51888	59228	50747	77932	155670	208970	190650	113000	193780	234710
CDCKPGYR	CQRNAECINTAGSYRCDCKPGYRLTSTGQC	NTAGSYRCDCKPGYRLTSTGQCNDRNECQE	Q61554	Q61554	1835	1842	Fbn1	Fibrillin-1	yes	yes	0.0044868	89.752	72775	81383	67269	61625	75961	59517	57856	65310	53734	47339	70473	53438	107500	103270	85399	96181	97900	94119	66115	66927	64106	57552	79895	59142
LGVHALSCHGWVLGEHGDSSVPVWSGVNVAGVSLK	CNLDSARFRYLMGERLGVHALSCHGWVLGE	VPVWSGVNVAGVSLKSLNPELGTDADKEQW	P06151;Q564E2;A0A1B0GSX0;A0A1B0GSR9;D3YZQ9	P06151	178	212	Ldha	L-lactate dehydrogenase A chain;L-lactate dehydrogenase	yes	no	5.12e-93	243.16	69902	57363	50207	58395	76184	61706	1663.2	531.11	537.41	1209.9	1516	1787.6	52977	62409	47392	54969	51920	73622	156030	223360	162080	136140	160520	178690
LPACVVDCGTGYTK	______________________________	RLPACVVDCGTGYTKLGYAGNTEPQFIIPS	Q99JY9;A0A087WRA1;A0A087WQ14;A0A087WPR6	Q99JY9	5	18	Actr3	Actin-related protein 3	yes	no	3.49e-105	306.48	27774	29968	25596	26250	31791	24753	23921	24483	20473	20309	27005	23223	156940	146460	126550	136650	136010	134460	90759	106390	106370	82138	110040	95796
KHPFPCPTTYR	DVIMSLNNLDEESNKKHPFPCPTTYRTALT	ESNKKHPFPCPTTYRTALTYYLDITNPPRT	P37040;Q05DV1	P37040	358	368	Por	NADPH--cytochrome P450 reductase	yes	no	3.91e-06	150.46	7204.5	9264.4	6119.7	6539.4	9046.9	12053	9667.3	11109	8974.2	10846	11291	15480	85523	95174	92160	93136	88948	140910	155800	171550	153760	142820	163620	232330
ITGTNAEVMPAQWEFQIGPCEGIR	IVEAHYRACLYAGVKITGTNAEVMPAQWEF	PAQWEFQIGPCEGIRMGDHLWIARFILHRV	P15105	P15105	190	213	Glul	Glutamine synthetase	yes	yes	1.48e-131	312.05	0	0	0	0	0	0	39867	40423	29830	29147	40625	34140	76179	81562	71454	73336	78976	80493	159220	207690	167750	124590	190340	202750
AVAHHTDCTFIR	LLYGPPGTGKTLLARAVAHHTDCTFIRVSG	LARAVAHHTDCTFIRVSGSELVQKFIGEGA	P62196;Q8K1K2	P62196	202	213	Psmc5	26S protease regulatory subunit 8	yes	no	8.16e-09	163.46	26488	29208	27986	29200	38767	34603	20915	20993	14415	22500	20516	24269	62146	63162	65988	59440	70747	79893	161330	174380	159900	157830	151530	207770
IWSVIYEENCFKPQTIQRPLASGR	NPERYTGYKGPDAWRIWSVIYEENCFKPQT	CFKPQTIQRPLASGRGKSKENTFYNWLEGL	Q8R180	Q8R180	198	221	Ero1l	ERO1-like protein alpha	yes	yes	2.35e-78	237.45	16243	18145	16903	13870	18245	22349	12568	14012	10493	10118	14673	15995	52492	44980	41335	43365	46775	63804	217060	233060	173200	185710	208540	228450
SSFATPGVNVGLFCSTPAVALGR	CQLVASCDIAVASDKSSFATPGVNVGLFCS	NVGLFCSTPAVALGRAVPRKVALEMLFTGE	Q9D7J9	Q9D7J9	170	192	Echdc3	Enoyl-CoA hydratase domain-containing protein 3, mitochondrial	yes	yes	8.58e-65	319.33	55599	55691	43267	50021	57287	48419	29734	36145	25085	28540	36036	30691	112560	105860	98803	110520	102550	103290	99011	116700	99987	61561	106770	105810
DHLPTPGEEPLILMCGPPPMIQFACLPNLER	AWDYSQGFVNEEMIRDHLPTPGEEPLILMC	PPPMIQFACLPNLERVGHPKERCFTF____	Q9DCN2;Q9DCN2-2	Q9DCN2	260	290	Cyb5r3	NADH-cytochrome b5 reductase 3;NADH-cytochrome b5 reductase 3 membrane-bound form;NADH-cytochrome b5 reductase 3 soluble form	yes	no	5.11e-107	249.96	23716	31129	23598	25283	33006	42076	7677.8	10696	5870.7	7160.8	8955	17135	83350	87188	80118	85887	77371	166910	125600	175400	132390	81467	140740	245960
LQSGICHLFR	RVIDLRTSTSQAIFRLQSGICHLFRETLIN	QAIFRLQSGICHLFRETLINKGFVEIQTPK	Q922B2	Q922B2	198	207	Dars	Aspartate--tRNA ligase, cytoplasmic	yes	yes	2.34e-08	195.88	41098	45016	36393	46964	39565	48066	74911	74288	54654	74203	69912	87294	35264	33306	28733	34946	36248	44120	112890	141170	135410	114650	136880	170310
NTLDCGLK	VIKTRMQGLEAHKYRNTLDCGLKILKNEGP	LEAHKYRNTLDCGLKILKNEGPKAFYKGTV	Q8JZU2;F6VVY4	Q8JZU2	258	265	Slc25a1	Tricarboxylate transport protein, mitochondrial	yes	no	0.00087561	150.36	21638	22873	18723	20921	24386	25059	80189	91586	64040	80546	85876	101430	103680	104350	93179	97728	103400	118790	65856	79258	71884	66094	73753	100150
CLGITVSGGIHISR	RLKEDTQVADVTTSRCLGITVSGGIHISRL	RCLGITVSGGIHISRLQTTATSRRQQEQLV	P19096;A0A0U1RNJ1	P19096	1084	1097	Fasn	Fatty acid synthase;[Acyl-carrier-protein] S-acetyltransferase;[Acyl-carrier-protein] S-malonyltransferase;3-oxoacyl-[acyl-carrier-protein] synthase;3-oxoacyl-[acyl-carrier-protein] reductase;3-hydroxyacyl-[acyl-carrier-protein] dehydratase;Enoyl-[acyl-carrier-protein] reductase;Oleoyl-[acyl-carrier-protein] hydrolase	yes	no	1.61e-39	223.77	19804	26098	18564	20928	24007	24473	2824.9	3969	2255.6	3386.1	3376.9	3738.4	197520	203180	169700	200060	198120	220900	57881	68200	56377	40395	65605	76582
LSTLPSDFCGLTHLVK	AALPKATVLDLSCNKLSTLPSDFCGLTHLV	STLPSDFCGLTHLVKLDLSKNKLQQLPADF	Q922Q8	Q922Q8	51	66	Lrrc59	Leucine-rich repeat-containing protein 59	yes	yes	6.65e-09	184.34	53126	58807	45472	50737	53821	65871	38413	42736	34210	34518	41748	49206	96436	87716	82405	88409	86031	99413	87931	95259	96525	86744	98664	132870
CTVIGGSGFLGQHMVEQLLER	VTGTHLTNDISKAKKCTVIGGSGFLGQHMV	SGFLGQHMVEQLLERGYTVNVFDIHQGFDN	Q9R1J0	Q9R1J0	29	49	Nsdhl	Sterol-4-alpha-carboxylate 3-dehydrogenase, decarboxylating	yes	yes	4.17e-127	275.37	18513	24805	21239	21637	22413	31728	32487	35169	27691	30604	33197	44786	120560	123120	115770	122660	123280	172560	86477	102380	93734	73724	96738	129910
TSACGLFSVCYPR	PLVKRLAGGDWFTSRTSACGLFSVCYPRVS	SRTSACGLFSVCYPRVSSAVKAELRQYFRN	Q76MZ3;Q7TNP2;Q3TTF6;H3BKU1;G3UWS4;H3BLQ0;H3BLE7	Q76MZ3	145	157	Ppp2r1a;Ppp2r1b	Serine/threonine-protein phosphatase 2A 65 kDa regulatory subunit A alpha isoform;Serine/threonine-protein phosphatase 2A 65 kDa regulatory subunit A beta isoform	no	no	4.19e-36	242.49	41634	49141	34161	41059	45091	41539	43370	50969	35408	44444	50356	54372	154140	150010	128150	143830	147260	157870	45165	57511	51754	25500	49665	59391
CGETGHVAINCSK	FGHIQKDCTKVKCYRCGETGHVAINCSKTS	YRCGETGHVAINCSKTSEVNCYRCGESGHL	P53996;P53996-2;P53996-3;A0A0N4SVS6	P53996-2	133	145	Cnbp	Cellular nucleic acid-binding protein	no	no	1.31e-18	143.25	61798	71959	64250	64014	68310	80804	37101	40028	37971	34456	46092	55415	61577	58438	56525	61158	58795	77068	98636	110340	113520	77828	118360	146630
CHTPPLYR	LREYKVVGRCLPTPKCHTPPLYRMRIFAPN	RCLPTPKCHTPPLYRMRIFAPNHVVAKSRF	P62717;A0A1D5RM85;A0A1D5RM79;A0A1D5RMC7	P62717	22	29	Rpl18a	60S ribosomal protein L18a	yes	no	0.00024254	111.65	58660	101040	96340	79313	71517	87416	95749	100930	80765	124140	108540	101850	56736	70121	66795	62544	69692	81669	33176	34922	27402	27480	30285	33144
VTVFAEGCHGHLAK	APKTTFERGLELHAKVTVFAEGCHGHLAKQ	KVTVFAEGCHGHLAKQLYKKFDLRASCDAQ	Q921G7;Q6PF96	Q921G7	240	253	Etfdh	Electron transfer flavoprotein-ubiquinone oxidoreductase, mitochondrial	yes	no	1.71e-26	254.34	17177	20920	20786	16645	19112	20772	21565	21263	17345	23346	21598	21870	75626	70523	67871	64292	69609	87492	161100	173630	148370	161320	182890	194430
ELEVLLMCNK	MLPSGFRKFLVHNVKELEVLLMCNKSYCAE	VHNVKELEVLLMCNKSYCAEIAHNVSSKNR	P62911	P62911	84	93	Rpl32	60S ribosomal protein L32	yes	yes	4.18e-64	286.51	24896	27850	22966	21742	28507	28115	45345	53455	37916	37839	49844	53229	83345	78601	77881	84125	72980	95979	128330	154840	139290	35978	139360	176050
GQPLCVLSAMK	KVIDIKVAAGDKVAKGQPLCVLSAMKMETV	KVAKGQPLCVLSAMKMETVVTSPMEGTIRK	G5E8R3;E9QPD7;Q05920	G5E8R3	1134	1144	Pcx;Pc	Pyruvate carboxylase;Pyruvate carboxylase, mitochondrial	no	no	2.03e-06	152.27	28197	47092	31868	28426	38976	51079	67289	94157	74387	62221	86876	108980	54519	67913	63081	66347	63805	96283	80459	99743	93612	62777	96383	129980
NMGADLCR	KLVGPEVRMANADARNMGADLCRQDQTCTY	MANADARNMGADLCRQDQTCTYYFSVDADV	Q9R0E2	Q9R0E2	364	371	Plod1	Procollagen-lysine,2-oxoglutarate 5-dioxygenase 1	yes	yes	0.0020694	148.04	19687	20160	18407	19455	20931	20884	72181	77125	62775	67452	78360	87696	118290	100050	103810	109760	102660	135490	82775	86200	72490	53801	70938	92895
TIYAGNALCTVK	VSDIIEIKSPDTFVRTIYAGNALCTVKCDE	FVRTIYAGNALCTVKCDEKVKVFSVRGTSF	Q99LC5	Q99LC5	147	158	Etfa	Electron transfer flavoprotein subunit alpha, mitochondrial	yes	yes	7.91e-06	144.47	24616	21856	19912	20880	21958	32222	132350	119570	99998	108600	125630	149870	80423	67147	64297	75817	61286	76842	59053	70782	63726	48847	63710	84032
SGDLFNCGSLTIR	AFDQIVNEAAKYRYRSGDLFNCGSLTIRAP	YRSGDLFNCGSLTIRAPWGCVGHGALYHSQ	Q6P3A8;Q6P3A8-2	Q6P3A8	169	181	Bckdhb	2-oxoisovalerate dehydrogenase subunit beta, mitochondrial	yes	no	5.92e-19	234.39	67670	62100	49155	60595	64674	55838	140130	129640	99378	119830	139480	123790	46934	46917	39219	45303	40508	46535	46028	63340	49657	48700	50898	56967
CSEAFVR	GRTETIRPASIFTKRCSEAFVREPSKHSVG	PASIFTKRCSEAFVREPSKHSVGELQHMMA	P52825	P52825	512	518	Cpt2	Carnitine O-palmitoyltransferase 2, mitochondrial	yes	yes	0.0024555	134.66	24001	25814	23069	22767	25200	24321	37402	40886	29197	36037	39339	35981	64688	68012	63238	63817	65783	67861	156150	165890	151350	136780	161390	162730
YYGGAEVVDEIELLCQR	SCLNNKYSEGYPGKRYYGGAEVVDEIELLC	GGAEVVDEIELLCQRRALEAFDLDPAQWGV	Q9CZN7;Q3TFD0	Q9CZN7	105	121	Shmt2	Serine hydroxymethyltransferase	yes	no	4.4e-64	326.79	56834	63722	49917	64202	67661	76405	72904	76794	53283	72234	78014	87561	43965	42785	39009	46713	43735	52419	94274	104070	97356	86379	93676	125000
VLTLDTMNPCVR	RNDRIQASRNGLKGKVLTLDTMNPCVRRVE	KGKVLTLDTMNPCVRRVEYAVRGPIVQRAL	Q8QZR5	Q8QZR5	20	31	Gpt	Alanine aminotransferase 1	yes	yes	1.22e-102	312.99	81376	79255	69556	78813	80480	76513	120700	121730	96823	115160	126040	114140	47669	46176	42997	44263	45718	44842	36087	46318	43219	33853	47748	48230
RVPDITECK	QHAKNRTYYYHRQYRRVPDITECKEGDVLC	YHRQYRRVPDITECKEGDVLCIYEAEMQWR	Q9DCS9;D3YUK4	Q9DCS9	70	78	Ndufb10	NADH dehydrogenase [ubiquinone] 1 beta subcomplex subunit 10	yes	no	1.48e-08	188.66	32563	31623	34538	26214	32971	33462	30715	32790	26277	32081	32602	32642	91597	81591	76104	78369	79916	90249	153390	143450	133190	99966	138430	142020
ALSDHHVYLEGTLLKPNMVTPGHACTQK	RCQYVTEKVLAAVYKALSDHHVYLEGTLLK	LKPNMVTPGHACTQKFSNEEIAMATVTALR	A6ZI44;Q9CPQ9;A6ZI46;P05064	P05064	216	243	Aldoa;Aldoart1	Fructose-bisphosphate aldolase;Fructose-bisphosphate aldolase A	no	no	2.65e-126	299.63	13477	17742	13894	15366	16964	20270	28522	30863	26592	27640	32883	33857	56780	56467	53718	60220	57728	71965	193080	191440	164410	142280	159910	198520
DPETLLGYSMVGCQR	WVGVSGSEASEALSRDPETLLGYSMVGCQR	DPETLLGYSMVGCQRAMMANRLSFFFDFKG	P19096;A0A0U1RNJ1	P19096	123	137	Fasn	Fatty acid synthase;[Acyl-carrier-protein] S-acetyltransferase;[Acyl-carrier-protein] S-malonyltransferase;3-oxoacyl-[acyl-carrier-protein] synthase;3-oxoacyl-[acyl-carrier-protein] reductase;3-hydroxyacyl-[acyl-carrier-protein] dehydratase;Enoyl-[acyl-carrier-protein] reductase;Oleoyl-[acyl-carrier-protein] hydrolase	yes	no	2.68e-106	316.34	31346	29824	24211	29093	31849	35564	53113	54363	41797	48859	55243	60615	111070	107490	97585	115210	102540	138870	80175	97725	76077	56931	87120	115500
DCIGGCSDLISMQQTGELMTR	QLTGARTVPRVFIGKDCIGGCSDLISMQQT	SDLISMQQTGELMTRLKQIGALQL______	Q9QUH0	Q9QUH0	78	98	Glrx	Glutaredoxin-1	yes	yes	1.51e-101	303.36	1879.2	1157.2	793.84	1425.6	1154.8	1391.4	0	0	0	0	0	0	72388	69775	62055	65827	68707	69721	201230	246220	217610	148150	232680	218050
CIYNTAGFYCDR	NAVGNCNRLTGECLKCIYNTAGFYCDRCKE	CLKCIYNTAGFYCDRCKEGFFGNPLAPNPA	F8VQJ3;P02468	F8VQJ3	850	861	Lamc1	Laminin subunit gamma-1	yes	no	1.63e-05	128.67	75148	73595	71598	60669	63918	52915	56576	56345	55001	49085	56338	45224	93584	78338	76210	75543	79812	68603	92122	77292	80010	89837	90975	58660
VAVPSTIHCDHLIEAQVGGEK	AQMAMLQFISSGLPKVAVPSTIHCDHLIEA	IHCDHLIEAQVGGEKDLRRAKDINQEVYNF	Q99KI0	Q99KI0	118	138	Aco2	Aconitate hydratase, mitochondrial	yes	yes	2.98e-69	302.4	33498	34046	28549	33604	36042	40755	19424	18849	14488	20314	19506	22934	67221	71185	62752	69059	70949	92786	138300	159720	147210	137960	155670	180200
LDVGNFSWGSECCTR	TVRVRGGNKKYRALRLDVGNFSWGSECCTR	LDVGNFSWGSECCTRKTRIIDVVYNASNNE	P62242	P62242	60	74	Rps8	40S ribosomal protein S8	yes	yes	7.24e-75	287.45	27888	29007	21035	20570	33926	34266	12942	12596	9344.8	7725.2	14929	19014	79281	82855	67625	82841	66058	135500	116460	199630	133050	72636	142350	251050
MLCDSWCIEAATR	SRSLSEGYPTAQHEKMLCDSWCIEAATRIR	EKMLCDSWCIEAATRIRENMASLQSSPQHQ	P50544;B1AR28	P50544	602	614	Acadvl	Very long-chain specific acyl-CoA dehydrogenase, mitochondrial	yes	no	4.01e-36	242.97	26361	23303	19248	19442	25817	21772	46349	45248	33362	38122	49675	46630	41238	41175	34014	37176	35219	53612	143890	225290	159340	109680	178970	217080
SVLFVCLGNICR	______________________________	GSKSVLFVCLGNICRSPIAEAVFRKLVTDE	Q561M1;Q9D358-2;Q9D358;A0A1W2P7X3	Q9D358	8	19	Acp1	Low molecular weight phosphotyrosine protein phosphatase	no	no	5.33e-35	228.4	58481	56300	41791	44676	55759	36075	67573	78337	55524	85553	90367	76182	16559	17060	12009	12323	16455	14320	115580	162830	137640	149370	158270	112270
MSIFGHSMGGHGALICALK	LPQLINANFPVDPQRMSIFGHSMGGHGALI	GHSMGGHGALICALKNPGKYRSVSAFAPIC	Q9R0P3;H3BKH6;H3BLJ9;H3BJL6;H3BJP2;H3BK43	Q9R0P3	143	161	Esd	S-formylglutathione hydrolase	yes	no	6.01e-107	337.53	26408	25601	25195	29291	28569	39195	72087	59655	57875	65559	66129	87995	103910	97929	104330	105890	88612	147200	71691	74276	74483	49010	66679	94854
IEFDDFEECLLR	CAHGIGGTRAKKECKIEFDDFEECLLRYKT	ECKIEFDDFEECLLRYKTMRRMHDIKKQRE	Q99LY9;B1ARW4	Q99LY9	58	69	Ndufs5	NADH dehydrogenase [ubiquinone] iron-sulfur protein 5;NADH dehydrogenase [ubiquinone] iron-sulfur protein 5, N-terminally processed	yes	no	1.88e-25	231.23	46917	47486	41828	44369	49515	45917	151430	156710	123390	127390	149220	152460	44058	45113	40637	47405	41102	58093	44125	47646	48646	11778	47967	48199
ILLNACCPGWVK	RILARQLDEKRKADRILLNACCPGWVKTDM	ADRILLNACCPGWVKTDMARDQGSRTVEEG	Q8K354	Q8K354	221	232	Cbr3	Carbonyl reductase [NADPH] 3	yes	yes	4.55e-35	249.93	53443	59759	41706	48370	67902	57942	83092	95656	63890	84426	117830	115860	67142	71985	53948	57419	62718	99084	46957	79451	56936	43449	56520	75576
NALVSHLDGTTPVCEDIGR	SATESEVTRGKNILRNALVSHLDGTTPVCE	SHLDGTTPVCEDIGRSLLTYGRRIPLAEWE	Q9CZ13;A0A0A6YWX6	Q9CZ13	397	415	Uqcrc1	Cytochrome b-c1 complex subunit 1, mitochondrial	yes	no	1.29e-112	326.09	8029.3	9316.5	6864.3	8579.1	9642.4	10706	20949	20085	16515	21469	21628	22750	127090	143020	117700	142570	139210	156570	95904	110330	111920	108560	103640	125950
KCTVIGGSGFLGQHMVEQLLER	QVTGTHLTNDISKAKKCTVIGGSGFLGQHM	SGFLGQHMVEQLLERGYTVNVFDIHQGFDN	Q9R1J0	Q9R1J0	28	49	Nsdhl	Sterol-4-alpha-carboxylate 3-dehydrogenase, decarboxylating	yes	yes	1.8e-77	235.76	46867	57534	43175	49209	53274	73965	8185.2	8377.3	6975.2	5571.8	8600.6	12077	82964	91209	81714	89780	81569	122880	110030	125230	120000	90962	120690	164610
KLNCQVIGASVDSHFCHLAWINTPK	PTEIIAFSDRADEFKKLNCQVIGASVDSHF	VDSHFCHLAWINTPKKQGGLGPMNIPLISD	P35700;B1AXW5;B1AXW6;B1AXW4	P35700	68	92	Prdx1	Peroxiredoxin-1	yes	no	8.94e-79	252.84	6941.5	8210.2	6889.3	6603.7	8416.5	9115.7	20482	20698	16280	17675	26251	25455	127100	139190	122530	137560	136040	204340	83284	117250	100350	63347	111400	139200
STQFEYAWCLVR	ERKFQSEQAAGSVSKSTQFEYAWCLVRSKY	VSKSTQFEYAWCLVRSKYNEDIRRGIVLLE	Q9CQ92;G3X9U9	Q9CQ92	33	44	Fis1	Mitochondrial fission 1 protein	yes	no	1.35e-41	242.59	40733	40268	34469	34577	42696	43181	71902	72770	59093	61682	76749	75566	48693	54072	47272	50413	46132	55991	93960	174490	131340	32087	92383	170360
TVLCGTCGQPADK	CSGSGDPAEYNLRSRTVLCGTCGQPADKAA	SRTVLCGTCGQPADKAAGGAGAQVGGSISS	P48678	P48678	587	599	Lmna	Prelamin-A/C;Lamin-A/C	yes	yes	1.54e-13	209.96	48315	53251	45485	47199	55143	55129	104490	115740	91072	97283	108570	113240	28394	26628	27742	26878	26777	31861	90732	88806	90183	68939	102390	106520
YADLTEDQLPSCESLK	EPDHPFYSNISKDRRYADLTEDQLPSCESL	ADLTEDQLPSCESLKDTIARALPFWNEEIV	Q9DBJ1	Q9DBJ1	142	157	Pgam1	Phosphoglycerate mutase 1	yes	yes	1.15e-91	304.51	19803	23400	17617	19682	29283	28806	21434	27348	20019	20925	28970	30236	113000	114450	104770	125880	104810	140070	113210	127990	104940	59741	108250	145710
NFLIEPFVPHSQAEEFYVCIYATR	LGHEATVGKAKGFLKNFLIEPFVPHSQAEE	HSQAEEFYVCIYATREGDYVLFHHEGGVDV	Q3V117;Q3TS02;Q91V92	Q91V92	104	127	Acly	ATP-citrate synthase	no	no	1.99e-109	272.48	19171	20569	15988	21806	22005	22156	12456	13832	10480	13851	12956	12972	75510	85794	70795	88728	86349	92297	141520	176580	150270	141550	158790	182580
FGFCPMAAHEEICTTNEGVMYR	MKWCGTTQNYDADQKFGFCPMAAHEEICTT	AHEEICTTNEGVMYRIGDQWDKQHDLGHMM	A0A087WR50;P11276;Q3UHL6;A0A087WS56;A0A087WSN6;B9EHT6;B7ZNJ1	A0A087WR50	458	479	Fn1	Fibronectin;Anastellin	no	no	7.68e-63	243.44	8965.8	9283.9	9525.2	9368.5	9744.3	7597.3	30843	31180	28775	26821	34927	24101	102770	82730	84174	90412	81015	76757	186120	158580	153950	114740	163530	121450
MEEFKDQLPADECNK	AVNMAEGIIHDTETKMEEFKDQLPADECNK	MEEFKDQLPADECNKLKEEISKMRALLAGK	P38647	P38647	596	610	Hspa9	Stress-70 protein, mitochondrial	yes	yes	1.45e-124	358.05	16669	21854	18699	15790	21240	24784	27063	36562	23958	26200	31770	38967	42582	44167	40895	42285	41837	61577	178300	190960	167610	98893	177360	256280
VRPCVVYGGAEIGQQIR	VQIYEEARKFSYRSRVRPCVVYGGAEIGQQ	PCVVYGGAEIGQQIRDLERGCHLLVATPGR	Q62167	Q62167	295	311	Ddx3x	ATP-dependent RNA helicase DDX3X	yes	yes	6.81e-23	173.03	48386	58023	45248	50629	52816	70750	42740	43036	36183	38215	42286	57316	67549	68817	64548	66646	70906	91317	96486	109170	102300	83646	98134	140710
CTGYRPILQGFR	TVEEIENAFQGNLCRCTGYRPILQGFRTFA	LCRCTGYRPILQGFRTFAKDGGCCGGSGNN	Q00519	Q00519	152	163	Xdh	Xanthine dehydrogenase/oxidase;Xanthine dehydrogenase;Xanthine oxidase	yes	yes	2.74e-19	199.8	27991	33959	28314	30444	32696	31036	52158	51427	44924	44261	53873	48761	119240	110510	103220	120490	113560	117010	82216	89740	77465	63240	81802	86532
RPPSAFFLFCSEYRPK	KGETKKKFKDPNAPKRPPSAFFLFCSEYRP	PPSAFFLFCSEYRPKIKGEHPGLSIGDVAK	P63158;A0A0J9YUZ4;A0A0J9YUD8;D3YZ18	P63158	97	112	Hmgb1	High mobility group protein B1	yes	no	2.28e-29	173.37	26618	29074	21261	30419	29135	27508	21050	22148	15459	23291	24815	22656	138090	154080	131280	136710	159540	164130	59311	84054	77184	96911	74618	74867
LSTQFTAANELACR	ASNLAAWSMEPVVRRLSTQFTAANELACRG	RLSTQFTAANELACRGLDHLEEKIPALQYP	Q8CGN5;Q8CGN5-2;Q8CGN5-4;A0A0U1RQ08;Q8CGN5-3	Q8CGN5	80	93	Plin1	Perilipin-1	no	no	9.03e-75	290.28	47724	63151	37475	41552	51385	60027	39317	52612	31706	35812	44153	38227	112860	106350	94926	105160	92676	106710	72682	85651	77066	66980	83142	90171
GYVSCALGCPYEGK	AGVMQAAQAASISVRGYVSCALGCPYEGKV	RGYVSCALGCPYEGKVSPAKVAEVAKKLYS	P38060	P38060	166	179	Hmgcl	Hydroxymethylglutaryl-CoA lyase, mitochondrial	yes	yes	7.11e-13	267.31	36048	42708	32471	34673	43646	40418	26352	31488	22837	24596	32895	31422	100020	100720	94681	108780	90144	114150	99183	125570	112000	52761	109220	130130
AQCIYMGGSSYTCSCLPGFSGDGR	NYCETGLHNCDIPQRAQCIYMGGSSYTCSC	SYTCSCLPGFSGDGRACRDVDECQHSRCHP	P10493	P10493	773	796	Nid1	Nidogen-1	yes	yes	1.14e-05	74.274	6528.1	5353.1	6081.3	4701.8	5414.2	5274.7	4907.3	4831	4793.5	3466.4	5457.3	4718.4	58932	53649	53229	52010	44337	48107	236570	214120	229160	186550	220970	177680
NVVTIFSAPNYCYR	AHQLVMEGYNWCHDRNVVTIFSAPNYCYRC	RNVVTIFSAPNYCYRCGNQAAIMELDDTLK	P62715;P63330	P62715	255	268	Ppp2cb;Ppp2ca	Serine/threonine-protein phosphatase 2A catalytic subunit beta isoform;Serine/threonine-protein phosphatase 2A catalytic subunit alpha isoform	no	no	4.95e-81	285.83	40786	37795	36398	36129	39148	40012	100500	92319	82126	84792	95797	93368	78261	79078	65514	75415	73292	76834	67009	70528	66298	55745	71987	69349
AQAWCYSK	GNKIDLENRQVATKRAQAWCYSKNNIPYFE	RQVATKRAQAWCYSKNNIPYFETSAKEAIN	P51150	P51150	139	146	Rab7a	Ras-related protein Rab-7a	yes	yes	0.0004908	157.58	31132	34918	27969	27321	38434	36387	68005	77163	57774	57978	77569	87899	104960	110210	89101	95534	112050	136260	56533	72463	53913	45000	58643	70318
AEACFVNCVER	WEKCMDKPGPKLDSRAEACFVNCVERFIDT	LDSRAEACFVNCVERFIDTSQFILNRLEQT	Q9WVA2	Q9WVA2	59	69	Timm8a1	Mitochondrial import inner membrane translocase subunit Tim8 A	yes	yes	8.38e-06	171.85	37183	37903	32878	29888	36960	26629	21057	19555	16748	17421	22525	16995	69534	60791	52422	54835	57868	52114	152180	166660	169960	152640	187560	130380
NIANPTATLLASCMMLDHLK	FETATRNTGKSIANKNIANPTATLLASCMM	TATLLASCMMLDHLKLHSYATSIRKAVLAS	P70404	P70404	321	340	Idh3g	Isocitrate dehydrogenase [NAD] subunit gamma 1, mitochondrial	yes	yes	5.51e-100	302.35	39475	40931	31262	42315	37673	40404	45810	49143	34378	48447	49045	53965	148170	134430	120840	139680	130090	164880	46576	50552	44422	33982	43472	51639
SDFCWCVDKDGR	CDDLGHFIPLQCHGKSDFCWCVDKDGRELQ	HGKSDFCWCVDKDGRELQGTRSQPGTRPAC	O88322	O88322	1086	1097	Nid2	Nidogen-2	yes	yes	6.87e-05	121.21	16292	15546	15441	13323	16144	14275	17101	19103	17693	16036	20777	17021	88671	76838	74475	79518	82028	76286	167840	155080	154990	162040	167150	137540
TLCCATVGR	NQMCQGQLSGIVCTKTLCCATVGRAWGHPC	GIVCTKTLCCATVGRAWGHPCEMCPAQPHP	Q61554	Q61554	207	215	Fbn1	Fibrillin-1	yes	yes	0.00018933	131.06	105110	117030	93213	88670	106580	81906	35383	39941	34150	29468	45506	32163	56387	51355	46283	49917	53298	53864	81285	86046	86511	74580	92928	79319
VDCTQHYAVCSEHQVR	LALGLEHSETVKIGKVDCTQHYAVCSEHQV	DCTQHYAVCSEHQVRGYPTLLWFRDGKKVD	Q91W90;E9PXX7;A0A0R4J1Y7	Q91W90	231	246	Txndc5	Thioredoxin domain-containing protein 5	yes	no	6.24e-38	246.5	50705	57264	52307	49195	55859	56385	42234	51574	36295	38117	43208	45102	84780	81067	76432	74747	84600	83388	84240	99810	94449	74520	100810	102470
ECPSDECGAGVFMGSHFDR	YYKVDENGKISRLRRECPSDECGAGVFMGS	DECGAGVFMGSHFDRHYCGKCCLTYCFNKP	P62983	P62983	120	138	Rps27a	Ubiquitin-40S ribosomal protein S27a;Ubiquitin;40S ribosomal protein S27a	yes	yes	1.81e-20	206.67	21516	23883	20231	20695	24291	25413	36103	38184	30963	33172	40185	40134	51216	52494	48024	51297	48300	58680	148630	179220	156170	130060	168310	170170
WDMCNFLVNLQYR	PYVRKALHIPESLPRWDMCNFLVNLQYRRL	PRWDMCNFLVNLQYRRLYQSMNSQYLKLLS	G3X8T3;P16675	G3X8T3	371	383	Ctsa	Carboxypeptidase;Lysosomal protective protein;Lysosomal protective protein 32 kDa chain;Lysosomal protective protein 20 kDa chain	yes	no	2e-13	170.89	66791	73475	59999	54335	75720	70669	93048	110710	87927	74358	107270	104680	56968	51583	50071	52494	55064	56011	53827	56663	52453	41357	54390	55623
CLPQQIIFYIGHGELGHPAILVSR	YCTQSERHWVPEQSRCLPQQIIFYIGHGEL	IGHGELGHPAILVSRNLFKPSLPTQKWKEV	Q8CFX1;A2A7A7	Q8CFX1	390	413	H6pd	GDH/6PGL endoplasmic bifunctional protein;Glucose 1-dehydrogenase;6-phosphogluconolactonase	yes	no	5.81e-128	270.74	13607	15439	12297	12294	13583	17692	123550	127360	104740	99475	115760	135960	1397.9	1157.2	989.11	1176.8	998.26	1775.9	135820	137230	133500	109860	135720	161710
SLDLFGCEVTNR	DISTLEPLKRLDCLKSLDLFGCEVTNRSDY	CLKSLDLFGCEVTNRSDYRETVFRLLPQLS	Q9EST5;Q9EST5-2	Q9EST5	117	128	Anp32b	Acidic leucine-rich nuclear phosphoprotein 32 family member B	yes	no	2.99e-23	242.97	83311	91263	73248	80870	90229	110840	32987	42241	29039	31835	39315	44433	109750	111530	100930	107060	117260	144080	22595	27979	27197	22695	30583	38705
LCAATATILDKPEDR	TNLPASRIPAGLENRLCAATATILDKPEDR	LCAATATILDKPEDRVSVTIRPGMTLLMNK	O35215	O35215	23	37	Ddt	D-dopachrome decarboxylase	yes	yes	1.07e-105	375.33	32688	43172	33692	30351	43054	49962	18408	24057	17101	16376	24276	26996	70393	77739	67528	70207	65307	92307	117740	140500	129580	92118	137580	184930
TLVSGMASSACAATR	KYGLGHVTEPRADTKTLVSGMASSACAATR	TLVSGMASSACAATRSVEECGQLAATGFAA	O88492;O88492-2	O88492	1155	1169	Plin4	Perilipin-4	yes	no	6.36e-30	238.98	23815	22601	19899	22411	27002	28301	2465	2776.8	2735.8	2434.2	2738	3442.2	85946	82343	81788	83697	83977	93389	137550	160070	157700	108970	170680	199010
NVFVEFYAPWCGHCK	LVGANFEEVAFDEKKNVFVEFYAPWCGHCK	NVFVEFYAPWCGHCKQLAPIWDKLGETYKD	P09103	P09103	389	403	P4hb	Protein disulfide-isomerase	yes	yes	3.92e-08	164.9	45141	40886	36170	44127	47267	35419	25773	22516	18107	22973	32395	23146	157480	149000	120900	145610	130020	141720	61492	73781	63926	56428	56469	54186
HLYFACR	LRVAELSSDDFHLDRHLYFACRDDRERFCE	SDDFHLDRHLYFACRDDRERFCENTQAGEG	Q61543;F8WHM5	Q61543	307	313	Glg1	Golgi apparatus protein 1	yes	no	0.0038488	181.07	81944	83469	75171	67262	74015	87716	39576	44128	38815	35550	42956	45135	49191	40296	41663	39185	37299	46686	106960	98288	98136	87221	113230	127370
LILDVFCGSQMHFVR	GNRYKNVKLPDAYERLILDVFCGSQMHFVR	LILDVFCGSQMHFVRSDELREAWRIFTPLL	Q00612	Q00612	440	454	G6pdx	Glucose-6-phosphate 1-dehydrogenase X	yes	yes	1.09e-36	316.12	57149	58551	50045	60832	57991	65814	31313	32265	26496	28029	30689	36756	48547	45328	41145	49236	48975	58664	118010	142090	127330	87742	132060	160530
TLGKHPVSCK	MTSQKTFESLVDFCKTLGKHPVSCKDTPGF	VDFCKTLGKHPVSCKDTPGFIVNRLLVPYL	Q61425	Q61425	203	212	Hadh	Hydroxyacyl-coenzyme A dehydrogenase, mitochondrial	yes	yes	2.24e-06	166.66	33540	28176	20258	27923	29007	33839	53398	62834	40167	51649	61848	75874	103350	97506	81546	93161	94170	123510	66209	83340	69891	65744	75486	121140
LTDCVVMRDPASK	TTEESLRNYYEQWGKLTDCVVMRDPASKRS	GKLTDCVVMRDPASKRSRGFGFVTFSSMAE	O88569;O88569-2;O88569-3	O88569	47	59	Hnrnpa2b1	Heterogeneous nuclear ribonucleoproteins A2/B1	no	no	8.22e-74	308.55	18184	23019	24618	20607	23196	97356	13438	15761	11142	13176	13703	16981	66401	68584	60107	63987	61813	82263	143450	178310	153370	86395	153720	180910
EQDAYSTLLSHIFHCR	FGRPLSDYYAYRPVREQDAYSTLLSHIFHC	QDAYSTLLSHIFHCRKESFITTENLLASWV	Q8CFX1;A2A7A7	Q8CFX1	452	467	H6pd	GDH/6PGL endoplasmic bifunctional protein;Glucose 1-dehydrogenase;6-phosphogluconolactonase	yes	no	1.36e-50	212.24	2743.2	3015.9	2269.6	2370.5	3532	3388	0	0	0	0	0	0	161330	163070	155970	159730	157610	216590	90672	101580	90324	73910	86200	113170
HLGVCISVANNR	EAVKLCDSYEIRPGKHLGVCISVANNRLFV	PGKHLGVCISVANNRLFVGSIPKNKTKENI	Q8VHM5;F7B5B5;A2AW41	Q8VHM5	236	247	Hnrnpr		yes	no	8.05e-24	188.91	31003	32277	28161	29269	32552	30939	23364	27278	21351	25663	26524	26856	51454	51779	47317	44552	48580	57172	147180	179260	161470	138520	160890	162860
ECPSVLDYK	TVVIVRDDLLGFSLRECPSVLDYKVQAGNN	LGFSLRECPSVLDYKVQAGNNSLYNTPPCF	Q99K85;Q3U6K9	Q99K85	223	231	Psat1	Phosphoserine aminotransferase	yes	no	0.00042581	167.24	17851	19818	15714	17363	19647	14479	82358	95048	69000	85640	84971	88255	83569	80168	73050	81390	81072	81233	75668	88697	83957	74909	79069	92637
SGFHTVPGQPGCQDINECLR	ARCVRTEKAAYCACRSGFHTVPGQPGCQDI	VPGQPGCQDINECLRFGTCSQLCNNTKGGH	Q91ZX7;A0A0R4J0I9	Q91ZX7	3812	3831	Lrp1	Prolow-density lipoprotein receptor-related protein 1;Low-density lipoprotein receptor-related protein 1 85 kDa subunit;Low-density lipoprotein receptor-related protein 1 515 kDa subunit;Low-density lipoprotein receptor-related protein 1 intracellular domain	yes	no	1.14e-13	125.23	10316	9882.3	8740.2	9636.9	9968.6	11529	28746	30370	23376	23729	29596	31576	25101	24653	22871	24267	21295	30054	199960	197690	194210	183150	202260	229870
GDFCIQVGR	LGETNPADSKPGTIRGDFCIQVGRTMANLE	KPGTIRGDFCIQVGRTMANLERTFIAIKPD	E9PZF0;Q01768;P15532;Q5NC80	E9PZF0	106	114	Gm20390;Nme2;Nme1	Nucleoside diphosphate kinase;Nucleoside diphosphate kinase B;Nucleoside diphosphate kinase A	no	no	6.49e-06	170.87	19791	23274	17619	18841	24505	18733	60303	67181	46315	54550	70942	58052	122320	130780	102320	111750	120180	124110	55460	74837	65635	52264	71903	69351
WVPEITHHCPK	FSVVSPSSFENVKEKWVPEITHHCPKTPFL	VKEKWVPEITHHCPKTPFLLVGTQIDLRDD	P60766;P60766-1	P60766	97	107	Cdc42	Cell division control protein 42 homolog	yes	no	8.38e-05	104.52	54768	62412	50373	55411	62809	74582	71965	76255	58733	70294	78370	88073	85750	86658	80085	86665	81475	111090	36820	43257	36125	37388	38635	52424
SIQCLTVHR	NNPSKPLRVIKGHSKSIQCLTVHRNGGKSY	IKGHSKSIQCLTVHRNGGKSYIYSGSHDGH	O88342;A0A0J9YU05	O88342	322	330	Wdr1	WD repeat-containing protein 1	yes	no	0.00010892	151.44	18754	22235	20049	19730	22828	21656	73840	93240	65901	71544	83335	83797	98760	91638	96655	97093	110710	165750	56188	58297	51310	43875	53260	58759
CGPLIDLCR	ILNEKVNTPTTTVYRCGPLIDLCRGPHVRH	TTTVYRCGPLIDLCRGPHVRHTGKIKTLKI	Q9D0R2	Q9D0R2	253	261	Tars	Threonine--tRNA ligase, cytoplasmic	yes	yes	0.00025656	135.71	20232	26729	16908	18748	20093	18359	71735	108060	63908	92529	114980	110110	47912	43357	35238	38719	44698	49223	82642	118290	103470	86023	115830	130960
TCPFCSK	LPLSNSLQLTLYQYKTCPFCSKVRAFLDFH	QLTLYQYKTCPFCSKVRAFLDFHSLPYQVV	Q8BWM0	Q8BWM0	108	114	Ptges2	Prostaglandin E synthase 2;Prostaglandin E synthase 2 truncated form	yes	yes	0.015392	99.375	25838	28175	28581	27072	33398	51497	117110	76767	48853	76107	69256	52161	94476	104220	99818	91100	100830	211980	63302	37927	32104	36392	41020	26664
SEGGFIWACK	YEHRLIDDMVAQAMKSEGGFIWACKNYDGD	AQAMKSEGGFIWACKNYDGDVQSDSVAQGY	O88844	O88844	261	270	Idh1	Isocitrate dehydrogenase [NADP] cytoplasmic	yes	yes	2.76e-08	185.47	61269	66889	52499	67346	68955	66623	43893	51744	38956	46381	50212	45163	128380	125320	118810	128080	124040	120860	25609	30086	26965	25870	29310	30915
CPGESSHICDFIR	ISVGGQHQGVFGLPRCPGESSHICDFIRKS	PRCPGESSHICDFIRKSLNAGAYSKLVQER	O88531;B1B0P8;B1B0P9	O88531	152	164	Ppt1	Palmitoyl-protein thioesterase 1	yes	no	7.8e-08	128.54	11574	14879	12165	10403	14917	12988	2720.3	3454.1	2512.5	2533.6	3412.7	3675.3	47615	46960	41343	43789	40897	46126	203530	227970	203560	162450	210200	203810
YFLVGAGAIGCELLK	AVFGSDFQEKLSKQKYFLVGAGAIGCELLK	YFLVGAGAIGCELLKNFAMIGLGCGEGGEV	P31254;Q02053	Q02053	471	485	Uba1y;Uba1	Ubiquitin-like modifier-activating enzyme 1 Y;Ubiquitin-like modifier-activating enzyme 1	no	no	1.54e-06	190.26	37882	37939	31412	42598	35973	34010	8363.3	8656.2	6125.9	8529.3	9671.3	8483.2	95465	92763	78352	92513	94678	96271	112900	134060	126100	110400	132120	132900
ITEFCHR	MTKYKPESDELTAEKITEFCHRFLEGKIKP	SDELTAEKITEFCHRFLEGKIKPHLMSQEV	P09103	P09103	341	347	P4hb	Protein disulfide-isomerase	yes	yes	1.53e-08	213.66	31985	47558	31729	30348	41372	37630	73340	117940	68527	95139	101180	102300	26105	26845	23158	23393	28106	31819	98381	110120	102680	88931	111720	116420
NFNLPMCK	KADRAGNVIFRKSARNFNLPMCKAAGTTVV	IFRKSARNFNLPMCKAAGTTVVEVEEIVDI	Q9D0K2;Q3UJQ9	Q9D0K2	229	236	Oxct1	Succinyl-CoA:3-ketoacid coenzyme A transferase 1, mitochondrial;Succinyl-CoA:3-ketoacid-coenzyme A transferase	yes	no	0.00047894	157.86	29892	36018	26915	31045	30626	35683	74157	79329	60133	73544	78841	88620	66564	71130	64730	75352	62797	77870	74481	91869	78483	64511	80543	105490
TAVCDIPPR	KNSSYFVEWIPNNVKTAVCDIPPRGLKMSA	IPNNVKTAVCDIPPRGLKMSATFIGNSTAI	P99024;Q7TMM9;Q9CWF2;P68372;Q9D6F9	P68372	351	359	Tubb5;Tubb2a;Tubb2b;Tubb4b;Tubb4a	Tubulin beta-5 chain;Tubulin beta-2A chain;Tubulin beta-2B chain;Tubulin beta-4B chain;Tubulin beta-4A chain	no	no	0.00011962	148.99	29743	32590	27836	31277	33873	41227	76465	87192	63064	78460	89011	104910	67534	68494	59792	63589	73778	98102	72730	74534	66008	62121	66906	87778
EAESCDCLQGFQLTHSLGGGTGSGMGTLLISK	EGAELVDSVLDVVRKEAESCDCLQGFQLTH	GGGTGSGMGTLLISKIREEYPDRIMNTFSV	P99024;P68372;Q9D6F9	P68372	123	154	Tubb5;Tubb4b;Tubb4a	Tubulin beta-5 chain;Tubulin beta-4B chain;Tubulin beta-4A chain	no	no	2.86e-162	287.57	5448.2	7956.9	4960.9	5129	7335.1	11187	4456.5	6131.1	3303	3835.9	6089	7560.7	69022	70168	62135	70513	72855	106130	157910	188000	160410	100970	174580	250900
TPADCPVIAIDSFR	ADCDKFRHPLLHIQKTPADCPVIAIDSFRH	KTPADCPVIAIDSFRHMYVFGDFKDVLIPG	Q9D1Q6	Q9D1Q6	314	327	Erp44	Endoplasmic reticulum resident protein 44	yes	yes	1.65e-47	263.57	15471	18463	15009	12751	17610	19266	74111	89804	67939	62134	84073	93659	18908	18181	18144	18401	19955	24712	139850	142790	137880	124430	149220	168760
DVRPITEQIAVTAGCK	ISESGVAFIPGMFTKDVRPITEQIAVTAGC	VRPITEQIAVTAGCKTTTSAVIVHCMRQKT	Q91WU0	Q91WU0	259	274	Ces1f	Carboxylic ester hydrolase	yes	yes	1.44e-23	176.4	44701	55107	46391	41619	52112	62355	12228	12779	9844.2	9037.7	11441	12893	74430	69081	70590	67133	68398	85338	116660	132800	126090	97362	122630	150100
ILYSQCGDVMR	FKEAFQLFDRTGDGKILYSQCGDVMRALGQ	GDGKILYSQCGDVMRALGQNPTNAEVLKVL	Q60605;A0A1W2P6F6;A0A1W2P7Q9;Q60605-2;A0A1W2P6G5	Q60605-2	27	37	Myl6	Myosin light polypeptide 6	no	no	9.87e-10	226.76	17354	21521	15852	18824	23389	26665	42589	50726	38228	44438	63458	70647	54322	53851	49490	53009	56882	79807	110070	130740	122630	70282	151640	184220
AYICAHPLDR	DEQIKKVSRQILEKRAYICAHPLDRAS___	ILEKRAYICAHPLDRAS_____________	Q8JZN5	Q8JZN5	614	623	Acad9	Acyl-CoA dehydrogenase family member 9, mitochondrial	yes	yes	2.91e-06	183.65	31481	37762	32905	28254	33612	44084	80613	85937	67380	72808	84224	91138	92796	100300	93289	93974	92438	132680	41418	44430	39825	32202	44504	52041
IQLAMVCYSPDFEK	RIRVDILENQAMDTRIQLAMVCYSPDFEKK	RIQLAMVCYSPDFEKKKPEYLEGLPEKMKL	P15626;D3YX76	P15626	109	122	Gstm2	Glutathione S-transferase Mu 2	yes	no	6.13e-22	226.4	37469	45152	33714	42955	51565	48369	23283	27480	18072	23610	28003	29565	79498	80834	75271	76230	73744	89088	110900	131330	122010	47675	115550	136520
RFSDTCFLDTDGQATCDACAPGYTGR	TACRPCPCPYIDASRRFSDTCFLDTDGQAT	GQATCDACAPGYTGRRCESCAPGYEGNPIQ	B1B0C7;E9PZ16;Q05793	E9PZ16	824	849	Hspg2	Basement membrane-specific heparan sulfate proteoglycan core protein;Endorepellin;LG3 peptide	no	no	1.23e-08	121.86	8995.8	10523	8688.7	8269.5	9273.3	7875.9	8496.5	10736	7910.6	7342.2	10235	9130.6	58093	51564	48725	53173	51574	48463	198510	204280	189880	157360	211980	164820
RPAEIYHCR	KNKIVYPPQLPGEPRRPAEIYHCRRQIKYS	LPGEPRRPAEIYHCRRQIKYSKDKMWYLAK	Q8BU88	Q8BU88	63	71	Mrpl22	39S ribosomal protein L22, mitochondrial	yes	yes	8.41e-05	107.83	85405	54920	54132	40580	57758	45892	69300	119840	69409	117880	99676	261270	0	0	0	0	0	0	68133	81959	67436	53422	80078	118450
CKDDEFTHLYTLIVRPDNTYEVK	FNYKGKNVLINKDIRCKDDEFTHLYTLIVR	LYTLIVRPDNTYEVKIDNSQVESGSLEDDW	P14211	P14211	163	185	Calr	Calreticulin	yes	yes	1.81e-124	310.4	29663	36582	29946	25357	33650	34255	23029	27342	19747	18278	22242	25711	76775	74912	75678	67639	81568	96579	127570	132870	114700	106110	127840	136080
LLGHWEEAAHDLALACK	PDSAQPYKWRGKAHRLLGHWEEAAHDLALA	GHWEEAAHDLALACKLDYDEDASAMLREVQ	Q99L47;F8WJK8	Q99L47	193	209	St13	Hsc70-interacting protein	yes	no	6.47e-33	268.08	12752	16819	11019	13444	15802	15683	62934	83127	52840	66138	85017	86778	57965	66802	57838	60076	67741	81185	78292	120950	99153	97362	103430	130540
ECFVCTACK	ITTGGVTYREQPWHKECFVCTACKKQLSGQ	EQPWHKECFVCTACKKQLSGQRFTARDEFP	O70433	O70433	184	192	Fhl2	Four and a half LIM domains protein 2	yes	yes	0.00031014	111.46	10303	11657	10133	9272.3	11618	15072	2219.7	2171.1	1949.8	1788.3	3379	3367.3	79445	78367	66213	73935	78150	152280	134840	167970	135970	95324	185330	210990
SAVLISSKPGCFVAGADINMLSSCTTPQEATR	FIEVMNEIWANDQIRSAVLISSKPGCFVAG	INMLSSCTTPQEATRISQEGQRMFEKLEKS	Q8BMS1	Q8BMS1	87	118	Hadha	Trifunctional enzyme subunit alpha, mitochondrial;Long-chain enoyl-CoA hydratase;Long chain 3-hydroxyacyl-CoA dehydrogenase	yes	yes	1.12e-77	220.01	17821	19293	14026	16269	17729	19102	0	0	0	0	0	0	67403	62352	57561	72549	63980	73024	163800	199610	176770	99309	186220	213480
CPFTGNVSIR	KTPKEAIEGTYIDKKCPFTGNVSIRGRILS	YIDKKCPFTGNVSIRGRILSGVVTKMKMQR	P62281;A0A1B0GRR3	P62281	60	69	Rps11	40S ribosomal protein S11	yes	no	4.89e-07	166.19	37453	43325	32191	39432	40527	52127	65117	73714	57895	63036	74006	93350	50332	55298	48602	54127	51752	70722	73853	91961	83036	74705	88014	125040
VGLIGSCTNSSYEDMGR	VGTVAEKEGWPLDIRVGLIGSCTNSSYEDM	LIGSCTNSSYEDMGRSAAVAKQALAHGLKC	Q99KI0	Q99KI0	379	395	Aco2	Aconitate hydratase, mitochondrial	yes	yes	7.37e-77	343.87	9703.7	11300	8628.7	11131	12263	11988	12807	12671	9603.2	11723	14613	13857	25796	27137	23812	30476	24716	31686	181770	227430	199900	168510	197500	259890
GYDYGPQFQGICEATLEGEQGK	SRLTQGEVYKELRLRGYDYGPQFQGICEAT	FQGICEATLEGEQGKLLWKDNWVTFMDTML	P19096;A0A0U1RNJ1	P19096	999	1020	Fasn	Fatty acid synthase;[Acyl-carrier-protein] S-acetyltransferase;[Acyl-carrier-protein] S-malonyltransferase;3-oxoacyl-[acyl-carrier-protein] synthase;3-oxoacyl-[acyl-carrier-protein] reductase;3-hydroxyacyl-[acyl-carrier-protein] dehydratase;Enoyl-[acyl-carrier-protein] reductase;Oleoyl-[acyl-carrier-protein] hydrolase	yes	no	2.66e-260	392.84	21402	17276	13479	14739	24491	19846	2627.5	2837.7	1805.9	2437.7	4761.5	2131.1	9684	12703	7715.9	8895.5	10986	16597	159120	334730	168800	217040	195120	266690
HSVGELQHMMAECSK	FTKRCSEAFVREPSKHSVGELQHMMAECSK	HSVGELQHMMAECSKYHGQLTKEAAMGQGF	P52825	P52825	523	537	Cpt2	Carnitine O-palmitoyltransferase 2, mitochondrial	yes	yes	4.77e-75	314.18	19060	21813	20391	19904	22716	22113	17375	19886	14018	18038	18415	19364	68447	64070	63326	58812	70332	81854	146660	164160	135290	138980	145440	164790
GYSIPECQK	YETSVLDPDEGIRFRGYSIPECQKMLPKAK	EGIRFRGYSIPECQKMLPKAKGGEEPLPEG	Q80X68;Q9CZU6	Q9CZU6	95	103	Csl;Cs	Citrate synthase;Citrate synthase, mitochondrial	no	no	1.79e-05	166.05	14860	17455	13029	13439	18641	22514	25498	27536	20717	24527	28328	32886	37213	37359	31357	33606	33998	41958	148520	185520	164730	150080	192060	218010
SWCPDCVEAEPVIR	TIFAYFSGSKDTEGKSWCPDCVEAEPVIRE	KSWCPDCVEAEPVIREGLKHVTEDCVFIYC	Q9CQM5	Q9CQM5	41	54	Txndc17	Thioredoxin domain-containing protein 17	yes	yes	3.01e-07	152.7	55653	42907	30585	43672	55707	30884	44373	34089	23329	29461	47703	29074	94425	91122	50999	92122	92982	77572	94313	121470	74910	65480	120800	88146
TFYSCTTEGR	SNGEPCVLPFTYNGRTFYSCTTEGRQDGHL	TYNGRTFYSCTTEGRQDGHLWCSTTSNYEQ	A0A087WR50;P11276;Q3UHL6;A0A087WS56;A0A087WSN6;B9EHT6;B7ZNJ1	A0A087WR50	370	379	Fn1	Fibronectin;Anastellin	no	no	2.18e-05	172.25	57875	55144	52630	51468	58678	42767	55598	52064	47193	47634	53674	38574	72458	58508	58835	58676	53357	45887	104890	98160	95462	96805	96919	73714
CPPGYVGLSCQDCAPGYTR	GPSSGPRALEVEECRCPPGYVGLSCQDCAP	YVGLSCQDCAPGYTRTGSGLYLGQCELCEC	B1B0C7;E9PZ16;Q05793	E9PZ16	1532	1550	Hspg2	Basement membrane-specific heparan sulfate proteoglycan core protein;Endorepellin;LG3 peptide	no	no	1.84e-07	129.12	30250	33149	28894	28316	29309	25815	46607	57780	44607	44360	55483	46829	81937	71493	64910	72064	67824	63371	117190	126480	109570	78480	115780	86395
YCDPDSYHR	GLTGRKFANRVVVTKYCDPDSYHRRDFW__	RVVVTKYCDPDSYHRRDFW___________	P26369;Q80XR5;Q3KQM4	P26369	463	471	U2af2	Splicing factor U2AF 65 kDa subunit	yes	no	0.00015028	107.69	18660	17373	22032	13987	22187	27355	6736.3	7925	5803.7	6017.3	7100	8228.4	71894	53265	67522	45147	59458	87412	186100	161250	132340	147350	159410	188310
IIYGGSVTGATCK	WLKSNVNDGVAQSTRIIYGGSVTGATCKEL	TRIIYGGSVTGATCKELASQPDVDGFLVGG	P17751;H7BXC3	P17751	257	269	Tpi1	Triosephosphate isomerase	yes	no	3.1e-09	196.27	47183	61858	51040	47046	65358	76996	48913	55228	36176	49094	53927	62104	43055	48613	46504	50200	43622	87941	83666	97712	80994	73727	91456	118740
GPSIALDTACSSSLLALQNAYQAIR	RAMMANRLSFFFDFKGPSIALDTACSSSLL	SSSLLALQNAYQAIRSGECPAALVGGINLL	P19096;A0A0U1RNJ1	P19096	152	176	Fasn	Fatty acid synthase;[Acyl-carrier-protein] S-acetyltransferase;[Acyl-carrier-protein] S-malonyltransferase;3-oxoacyl-[acyl-carrier-protein] synthase;3-oxoacyl-[acyl-carrier-protein] reductase;3-hydroxyacyl-[acyl-carrier-protein] dehydratase;Enoyl-[acyl-carrier-protein] reductase;Oleoyl-[acyl-carrier-protein] hydrolase	yes	no	0	548.39	21193	19033	15953	21090	18244	20495	14071	13597	10649	12234	11274	12693	121060	105680	91367	113710	108800	124450	112170	108650	98048	115250	109060	121470
CLLAGLFQHQK	FIRSTNMFRNLESTRCLLAGLFQHQKGSAV	ESTRCLLAGLFQHQKGSAVIHTDEASSEVL	Q8BP40	Q8BP40	168	178	Acp6	Lysophosphatidic acid phosphatase type 6	yes	yes	1.11e-06	167.9	52266	59707	45566	51315	53977	54634	50566	49343	41917	42494	49726	47736	22023	22543	18849	22029	20203	21555	132970	143520	132220	111890	135880	135910
VDCTANTNTCNK	EAAATRLKGIVPLAKVDCTANTNTCNKYGV	LAKVDCTANTNTCNKYGVSGYPTLKIFRDG	P27773;F6Q404	P27773	83	94	Pdia3	Protein disulfide-isomerase A3	yes	no	3.92e-08	188.04	24857	32457	22760	24228	28336	27539	24011	28756	20417	20011	26606	27711	26454	24673	23958	23939	24351	26438	163070	185390	179520	121820	200360	210270
ICCQFDFK	FYSYDIPHTCGPDPKICCQFDFKRLPGGRY	TCGPDPKICCQFDFKRLPGGRYGCPWGVPP	Q8BRK9;Q8BRK9-2;Q3TSU5;P27046	P27046	365	372	Man2a2;Man2a1	Alpha-mannosidase 2x;Alpha-mannosidase 2	no	no	0.00087561	147.52	53367	71794	54061	50942	64484	67185	52961	66622	49106	49895	63334	74617	44019	41615	38015	40301	39777	54806	88583	96228	85995	61603	94442	113550
LGCGEGGCGACTVMISK	LLVYLRRKLGLCGTKLGCGEGGCGACTVMI	CGEGGCGACTVMISKYDRLQNKIVHFSVNA	Q00519	Q00519	44	60	Xdh	Xanthine dehydrogenase/oxidase;Xanthine dehydrogenase;Xanthine oxidase	yes	yes	1.93e-34	237.32	0	0	0	0	0	0	9363.1	13204	8264.9	9688.4	12190	12743	99108	75865	92853	91635	92133	134610	143770	167250	147000	83412	145390	176200
CLQGACVVNK	VYFEGPRCEVNKCSRCLQGACVVNKQTGDV	NKCSRCLQGACVVNKQTGDVTCNCTDGRVA	Q91ZX7;A0A0R4J0I9	Q91ZX7	4348	4357	Lrp1	Prolow-density lipoprotein receptor-related protein 1;Low-density lipoprotein receptor-related protein 1 85 kDa subunit;Low-density lipoprotein receptor-related protein 1 515 kDa subunit;Low-density lipoprotein receptor-related protein 1 intracellular domain	yes	no	0.00015407	132.01	34543	38284	33227	30742	35130	36822	45920	48522	42114	41401	48770	57872	56463	55571	48908	52175	52428	66920	115990	104010	108420	98755	126540	131680
TTGLVGLAVCDTPHER	______________________________	TGLVGLAVCDTPHERLTILYTKTLDILKHF	Q9CPP6	Q9CPP6	8	23	Ndufa5	NADH dehydrogenase [ubiquinone] 1 alpha subcomplex subunit 5	yes	yes	8.45e-58	296.17	26692	26594	20458	25186	28441	29676	15662	14083	10017	14132	15712	16735	60630	65338	57616	64282	60278	78909	131320	176670	156530	73336	135300	205900
FSTMPFLFCNINNVCNFASR	AHGQDLGTAGSCLRKFSTMPFLFCNINNVC	FLFCNINNVCNFASRNDYSYWLSTPEPMPM	P02463;A0A1B0GSI7;A0A1B0GRC0	P02463	1497	1516	Col4a1	Collagen alpha-1(IV) chain;Arresten	yes	no	6.85e-28	173.21	30464	33176	27266	24957	34591	28585	91857	113070	82315	87571	115110	100940	33099	29180	27543	27875	28432	29484	95149	106480	93990	76109	96786	90206
IGKPHTVPCK	KLSIVPVRRGYWGNKIGKPHTVPCKVTGRC	YWGNKIGKPHTVPCKVTGRCGSVLVRLIPA	D3Z536;P25444;A0A140T8L5;D3YVC1;D3YWJ3;F6YTZ4	P25444	174	183	Gm8225;Rps2;Gm6576	40S ribosomal protein S2	no	no	9.53e-05	121.5	73126	74470	60289	63938	74981	79462	37471	40060	31801	33932	41201	44099	69865	70946	61668	63212	66988	81533	66206	73991	67336	61235	73653	90269
VLGAHILGPGAGEMVNEAALALEYGASCEDIAR	TDGMVKILGHKSTDRVLGAHILGPGAGEMV	ALALEYGASCEDIARVCHAHPTLSEAFREA	O08749	O08749	450	482	Dld	Dihydrolipoyl dehydrogenase, mitochondrial	yes	yes	3.07e-91	225.3	21305	22759	17203	23687	24807	25633	61741	65510	46886	61659	63885	66145	104620	105540	98094	120270	108800	123130	51979	62401	54508	43942	57357	67648
DCAVKPCHSDEVPDGIK	KPCPFWNDINQCGRRDCAVKPCHSDEVPDG	AVKPCHSDEVPDGIKSASYKYSEEANRIEE	Q8R180	Q8R180	98	114	Ero1l	ERO1-like protein alpha	yes	yes	6.49e-41	197.88	27277	35669	27314	27894	31388	36270	28440	33611	26160	25894	31887	38853	22050	21164	19533	21198	20462	26338	173530	179010	152840	130540	159050	201590
WGTLTDCVVMR	SFETTDDSLREHFEKWGTLTDCVVMRDPQT	HFEKWGTLTDCVVMRDPQTKRSRGFGFVTY	Q8BG05;A2AL12;J3QNY1;Q8BG05-2;B2RXM2	Q8BG05	58	68	Hnrnpa3;Gm9242;Gm6793	Heterogeneous nuclear ribonucleoprotein A3	no	no	1.09e-07	187.22	41011	48542	36128	37010	52258	54262	48103	49929	37754	37874	58876	62695	65721	64145	56587	61238	59123	90974	75681	107500	82967	57260	88280	121470
TSLDLYANVIHCK	HNLPPSHKSRNNILRTSLDLYANVIHCKSL	LRTSLDLYANVIHCKSLPGVVTRHKDIDIL	P70404	P70404	137	149	Idh3g	Isocitrate dehydrogenase [NAD] subunit gamma 1, mitochondrial	yes	yes	1.27e-88	362.94	19972	20890	16260	22453	22263	23888	29720	30508	24030	31637	30380	36663	66504	70397	66135	73313	66070	79230	119220	141740	132550	88661	120120	160990
GYLGPEQLPDCLK	VAADLSHIETRANVKGYLGPEQLPDCLKGC	VKGYLGPEQLPDCLKGCDVVVIPAGVPRKP	P08249;A0A0G2JF23	P08249	79	91	Mdh2	Malate dehydrogenase, mitochondrial	yes	no	4e-41	242.49	36773	38080	33515	37081	47212	52206	68698	54787	44389	53078	62280	61733	76614	78780	62963	76475	78020	93221	95330	73471	69487	66360	58814	69152
RPGCFLCR	KELWEKNGAVIMAVRRPGCFLCRAEAADLM	AVIMAVRRPGCFLCRAEAADLMSLKPKLDE	Q9CYH2;Q3U125;D3Z252;D3YYG8;D3Z398;D3Z0A8;D3YWL4	Q9CYH2	71	78	Fam213a	Redox-regulatory protein FAM213A	yes	no	4.44e-05	183.89	126150	130240	102590	128090	120120	115690	18708	16804	14797	16234	20176	17530	99515	91052	79142	103350	71704	84822	23296	24017	23514	15349	22287	22986
GLLLSCIEDKNPCIFFEPK	PGIKVVIPRSPFQAKGLLLSCIEDKNPCIF	SCIEDKNPCIFFEPKILYRAAVEQVPVEPY	Q6P3A8;Q6P3A8-2	Q6P3A8	221	239	Bckdhb	2-oxoisovalerate dehydrogenase subunit beta, mitochondrial	yes	no	7.92e-196	360.48	27433	33479	20595	26666	28215	24155	33511	42307	28890	36244	44723	39824	72183	76318	55219	66215	69492	69070	103120	132870	114910	94850	123180	122940
VCIVGSGNWGSAIAK	______________________________	VCIVGSGNWGSAIAKIVGSNAGRLAHFDPR	P13707;E0CXN5	P13707	6	20	Gpd1	Glycerol-3-phosphate dehydrogenase [NAD(+)], cytoplasmic;Glycerol-3-phosphate dehydrogenase [NAD(+)]	yes	no	2.06e-30	223.21	43644	42824	37021	38829	47485	44029	18274	17531	12869	13163	17237	15642	69304	73980	63018	68511	71144	86206	103760	133640	116260	98840	121700	128080
RCQYVTEK	IVEPEILPDGDHDLKRCQYVTEKVLAAVYK	DGDHDLKRCQYVTEKVLAAVYKALSDHHVY	A6ZI44;P05064;D3YWI1;P05063	P05064	201	208	Aldoa;Aldoc	Fructose-bisphosphate aldolase;Fructose-bisphosphate aldolase A;Fructose-bisphosphate aldolase C	no	no	0.00056247	128.61	45125	48217	41432	45216	46791	50771	57305	53929	44620	54680	56978	60229	66111	61149	53736	62122	61052	63752	80158	87517	82197	72866	88152	98493
QAHLCVLASNCDEPMYVK	REAAKALDKKPRKRRQAHLCVLASNCDEPM	LCVLASNCDEPMYVKLVEALCAEHQINLIK	F7AEH4;Q6ZWZ6;P63323;A0A1W2P7A1	F7AEH4	51	68	Rps12	40S ribosomal protein S12	yes	no	7.18e-66	274.92	19270	19864	19004	18780	22921	21622	33829	36607	28381	29854	40596	36103	123560	130720	112330	131920	112960	126690	69219	74095	73460	50606	74416	75277
TQVCGILR	______________________________	EQVALSRTQVCGILREELYQGDAFHQADTH	Q00612;A3KG36;P97324;G3UWD6	Q00612	10	17	G6pdx;G6pd2	Glucose-6-phosphate 1-dehydrogenase X;Glucose-6-phosphate 1-dehydrogenase;Glucose-6-phosphate 1-dehydrogenase 2	yes	no	0.00084521	149.4	21088	23047	19058	20326	21926	31786	101200	116010	87086	109380	116840	144650	48250	50979	43636	43914	48558	63356	52245	60149	58062	62212	59981	75225
VGFGQCAGK	DEVIITGHCQGDGYRVGFGQCAGKVLPALS	QGDGYRVGFGQCAGKVLPALSPA_______	P35505	P35505	403	411	Fah	Fumarylacetoacetase	yes	yes	0.00021928	149.4	46792	52266	45189	47234	54020	53543	67974	72048	55172	67907	72113	68914	84370	88651	74360	82607	83203	89212	41260	48234	42737	42892	47511	47408
YAAGHTVHLSSCR	CPQCGQVGCVHSGRKYAAGHTVHLSSCRAC	RKYAAGHTVHLSSCRACHCPDAGGELICYQ	P37889;P37889-2	P37889	145	157	Fbln2	Fibulin-2	yes	no	1.03e-18	199.68	10416	10772	10939	9432.2	8272.1	5286.9	16230	14196	12879	14795	12237	9224.9	111550	83739	112360	92451	71831	49804	169010	153920	155410	122200	131050	86285
SLHDALCVLAQTVK	VLRGATQQILDEAERSLHDALCVLAQTVKD	RSLHDALCVLAQTVKDPRTVYGGGCSEMLM	P80314	P80314	389	402	Cct2	T-complex protein 1 subunit beta	yes	yes	4.94e-41	243.53	108300	125710	101940	110450	129560	133600	18906	24494	15822	20950	24227	27333	21618	21638	19213	20940	23165	26644	74090	89084	81872	63425	84599	106410
KLPLGFTFSFPCHQTK	ECLANFMDKLQIKEKKLPLGFTFSFPCHQT	LPLGFTFSFPCHQTKLDESFLVSWTKGFKS	E9Q5B5;O08528	O08528	147	162	Hk2	Hexokinase;Hexokinase-2	no	no	2.79e-38	268.21	20370	23026	18300	26189	21749	30275	12092	11785	9353.4	12678	13018	15604	92310	96958	86260	105660	97522	118110	102260	119230	99173	98295	100590	143020
LGALHSIVFAGFSAESLCER	PMILELVVAMLACARLGALHSIVFAGFSAE	SIVFAGFSAESLCERILDSSCCLLITTDAF	Q9QXG4;A2AQN4;A2AQN5;F7CU63	Q9QXG4	183	202	Acss2	Acetyl-coenzyme A synthetase, cytoplasmic	yes	no	1.09e-37	190.55	20144	19084	17743	18659	20781	20750	72882	79578	58480	73898	75550	75018	55390	50970	43840	46877	48448	58603	90394	122550	96450	75957	108470	120710
LQEVFGCAIR	ERRKPTKNMININSRLQEVFGCAIRAAYPD	NINSRLQEVFGCAIRAAYPDLENPPLIVTP	Q9D0I9	Q9D0I9	80	89	Rars	Arginine--tRNA ligase, cytoplasmic	yes	yes	7.09e-05	157.68	27587	30809	26112	28338	28579	32207	47901	52436	42009	44400	53573	56468	29792	30902	26409	31320	30426	34478	120120	146210	134780	108080	139730	166620
FFGHCNDLDR	INLLKECHKNHNILKFFGHCNDLDREMRKC	HNILKFFGHCNDLDREMRKCLKNEYSERRT	Q8K199	Q8K199	33	42	Cmc2	COX assembly mitochondrial protein 2 homolog	yes	yes	4.53e-07	168	25248	25100	21360	22429	25553	24291	45839	44915	38009	39786	43711	42000	66597	59195	59701	64391	66416	64538	136770	138160	131650	17154	134040	130260
IQCAHGACVASR	WSPGLFPHFPGDSERIQCAHGACVASRDRR	SERIQCAHGACVASRDRRARADPRTRALLF	Q8BHC9	Q8BHC9	92	103	Fut11	Alpha-(1,3)-fucosyltransferase 11	yes	yes	0.00062712	80.469	47344	49051	50960	39685	47794	42758	36536	36425	28620	39530	33668	38443	72989	60352	58769	54697	63484	58887	102470	95154	97215	97026	105570	109530
LIGPNCPGVINPGECK	MVRVKHRLTRQGTTRLIGPNCPGVINPGEC	IGPNCPGVINPGECKIGIMPGHIHKKGRIG	Q9WUM5	Q9WUM5	167	182	Suclg1	Succinyl-CoA ligase [ADP/GDP-forming] subunit alpha, mitochondrial	yes	yes	2.99e-20	271.32	26835	28349	25727	25824	33750	33311	70400	80195	56426	68567	76443	85618	56310	56534	55523	60917	54677	89145	79754	91004	79548	47196	80830	101890
IFMHHLCR	GSTKQEQDLLHKTARIFMHHLCRARRYCHE	LLHKTARIFMHHLCRARRYCHEVGPCAEAL	Q7TPV4	Q7TPV4	878	885	Mybbp1a	Myb-binding protein 1A	yes	yes	0.0002461	163.41	39314	42720	38544	41806	51171	56371	38669	56769	31418	38025	39195	42548	9721.5	20963	20613	10439	56249	24496	124320	285780	75359	101880	129350	86128
CEKPFLGHR	AMGKQWHVEHFVCAKCEKPFLGHRHYERKG	HFVCAKCEKPFLGHRHYERKGLAYCETHYN	Q99JW4;A0A0R4J005;E9QP62;Q9D7B2;Q91XD2	Q99JW4	222	230	Lims1;Lims2	LIM and senescent cell antigen-like-containing domain protein 1;LIM and senescent cell antigen-like-containing domain protein 2	no	no	0.00016421	154.12	50659	49657	46174	43586	51638	49909	44027	49914	36166	38547	48134	40331	95053	88048	86543	84895	89366	97687	69660	65207	57000	48807	65020	65078
YLECSALTQR	YPQGLAMAKEIGAVKYLECSALTQRGLKTV	IGAVKYLECSALTQRGLKTVFDEAIRAVLC	P63001;Q3TLP8;P60764;A2AC13;Q05144	P63001	154	163	Rac1;Rac3;Rac2	Ras-related C3 botulinum toxin substrate 1;Ras-related C3 botulinum toxin substrate 3;Ras-related C3 botulinum toxin substrate 2	no	no	1.09e-05	175.51	19910	22426	18338	21018	21907	22100	83084	90547	67884	81031	93139	91982	62808	67672	57713	62558	61302	72802	64848	78195	71473	64375	79404	84410
GGCEAIVDTGTSLLVGPVEEVK	HMDQLEVGNELTLCKGGCEAIVDTGTSLLV	DTGTSLLVGPVEEVKELQKAIGAVPLIQGE	P18242;F8WIR1;F6Y6L6;A0A1B0GT66	P18242	286	307	Ctsd	Cathepsin D	yes	no	1.49e-29	284.51	6345.8	8235.8	7143.9	7341.3	7224	8007	8406.9	11157	8523.8	7738	9654.5	10011	61242	57689	53824	53263	58310	68261	169690	176500	175100	140820	173070	171080
DLNYCFSGMSDHR	GYNDGYGFGSDRFGRDLNYCFSGMSDHRYG	GRDLNYCFSGMSDHRYGDGGSTFQSTTGHC	O35737;Q8C2Q7;P70333	O35737	263	275	Hnrnph1;Hnrnph2	Heterogeneous nuclear ribonucleoprotein H;Heterogeneous nuclear ribonucleoprotein H, N-terminally processed;Heterogeneous nuclear ribonucleoprotein H2	no	no	7.92e-37	251.03	13455	15937	12231	13214	16271	19598	4511.3	5740.3	4867.6	4880.6	6150.4	6535.4	80137	81559	78291	84584	80422	108830	116780	148280	132100	96825	136910	182960
LCDPSVK	IIDRKEPLETLKSYRLCDPSVKSIYQSSPL	LETLKSYRLCDPSVKSIYQSSPLFGMYFSV	Q922Q1	Q922Q1	300	306	2002-03-01	Mitochondrial amidoxime reducing component 2	yes	yes	0.0057381	157.86	2943.2	3519.6	3117.3	3208.7	3471.6	2960	66932	70185	53057	62082	76286	83191	111270	112790	96349	108240	110790	135680	57486	61199	52860	50307	54677	66317
RPYWCISR	IPGAALNSMTDMLDRRPYWCISRQRVWGVP	MTDMLDRRPYWCISRQRVWGVPIPVFHHKT	Q8BIJ6;E9PWN2;E9PWN3	Q8BIJ6	517	524	Iars2	Isoleucine--tRNA ligase, mitochondrial	yes	no	0.00038781	143.28	20981	21815	16729	20761	20884	23377	107080	104050	82752	96060	112420	114300	60268	62057	52401	62196	57105	71827	53852	63178	56174	46843	51893	69498
EVEQCTCPPGYR	MDVAVPENTGQDSAREVEQCTCPPGYRGPS	SAREVEQCTCPPGYRGPSCQDCDTGYTRVP	B1B0C7;E9PZ16;Q05793	E9PZ16	1122	1133	Hspg2	Basement membrane-specific heparan sulfate proteoglycan core protein;Endorepellin;LG3 peptide	no	no	2.13e-08	193.82	30214	34980	31609	28270	31700	31199	4860.2	4111.4	3976.4	5348.8	4057.2	3554	103580	93468	96792	96646	96529	103880	106140	122830	111680	69393	119080	113660
GQCVNTPGDFECK	TDIDECRISPDLCGRGQCVNTPGDFECKCD	GRGQCVNTPGDFECKCDEGYESGFMMMKNC	Q61554	Q61554	1086	1098	Fbn1	Fibrillin-1	yes	yes	4.52e-07	112.44	17671	21309	21598	17169	24329	21827	38241	41491	35116	34855	45958	45230	62848	61199	64047	58527	61401	72524	119460	129260	117540	90125	125780	116870
AVLLLQNQCPSITEHIPR	DCGWIVADCTAEGLKAVLLLQNQCPSITEH	LLQNQCPSITEHIPRERLCDAVDVLLSLRN	Q8BLN5	Q8BLN5	464	481	Lss	Lanosterol synthase	yes	yes	2.3e-69	243.7	11469	11092	10880	12389	12019	14393	62719	58085	49195	53714	52439	66409	74783	75428	67039	74138	76005	104150	80860	103740	82654	84575	91133	114620
KLDVPCGGR	VTVGLLAQSVLGGVKKLDVPCGGRDCSGGC	VLGGVKKLDVPCGGRDCSGGCQCYPEKGAR	P08122	P08122	37	45	Col4a2	Collagen alpha-2(IV) chain;Canstatin	yes	yes	2.8e-05	143.89	26810	27384	32427	22712	28572	34812	66336	58575	65573	56762	57079	70033	25681	22645	29083	21364	24847	30467	123460	117850	128720	106130	124710	139840
HATQAFFDCLR	GKISIPFRSAYSASKHATQAFFDCLRAEME	SASKHATQAFFDCLRAEMEEANIKVTVISP	Q99J47;Z4YKT6;Q99J47-2	Q99J47	210	220	Dhrs7b	Dehydrogenase/reductase SDR family member 7B	yes	no	6.27e-25	233.14	51531	56797	46510	47490	51441	58494	58539	68802	48565	56741	54424	70026	81348	81890	80320	81905	77907	104240	38888	46983	44483	28608	43896	61963
SECCSSLGAAWGSPCTICQLDPICGK	IDGRCEININGATLKSECCSSLGAAWGSPC	GSPCTICQLDPICGKGFSRIKGTQCEDINE	Q61554	Q61554	875	900	Fbn1	Fibrillin-1	yes	yes	5.03e-08	99.838	0	0	0	0	0	0	0	0	0	0	0	0	48694	49259	36777	48264	48577	42218	174850	206840	215920	156540	247320	164680
SHGSQCGFCTPGIVMSMYTLLR	GNTKKLHPVQERIAKSHGSQCGFCTPGIVM	FCTPGIVMSMYTLLRNKPEPTVEEIENAFQ	Q00519	Q00519	110	131	Xdh	Xanthine dehydrogenase/oxidase;Xanthine dehydrogenase;Xanthine oxidase	yes	yes	1.56e-49	200.99	3421.7	3234.3	2743.5	3009.3	3659.1	2870	7632.4	8760.9	7996.5	7481.7	10828	9049.3	68472	64212	58636	66511	55679	68386	165890	195730	163090	113180	168340	180920
ITVVGVGQVGMACAISILGK	IASVADDEAAVPNNKITVVGVGQVGMACAI	VGQVGMACAISILGKSLADELALVDVLEDK	P16125;D3Z7F0	P16125	24	43	Ldhb	L-lactate dehydrogenase B chain;L-lactate dehydrogenase	yes	no	2.29e-37	232.93	39883	36535	32047	34008	38261	33736	44201	46591	34693	41025	44454	43752	34131	40360	34322	32875	38971	37933	104720	154930	124230	103950	129020	134820
VCNPIITK	AEKEEFEHQQKELEKVCNPIITKLYQSAGG	QQKELEKVCNPIITKLYQSAGGMPGGMPGG	P63017;Q504P4	P63017	602	609	Hspa8	Heat shock cognate 71 kDa protein	yes	no	0.00084036	138.26	30000	40223	32158	29836	37656	46298	56406	81443	49492	64375	66208	99775	44929	49756	41849	47683	45617	65456	74192	90635	82937	57105	84100	119880
WEALHAHECPCGPSLVR	IHNQNNEQAWKEILKWEALHAHECPCGPSL	ALHAHECPCGPSLVRFGGKAREYSPRARIR	P53702	P53702	172	188	Hccs	Cytochrome c-type heme lyase	yes	yes	1.45e-07	127.22	20829	27041	19698	25126	25898	33732	5376	7111.7	4623.4	5183.4	6624.7	8044.8	71618	70756	66266	76594	64863	100110	114810	148010	130390	90480	137760	175850
CCNSCEDVR	NRCESCYGAESEDIKCCNSCEDVREAYRRR	ESEDIKCCNSCEDVREAYRRRGWAFKNPDT	Q9CQE7;Q9CQE7-2;F6UIS1;F6RK81	Q9CQE7	155	163	Ergic3	Endoplasmic reticulum-Golgi intermediate compartment protein 3	yes	no	0.00072923	99.653	42931	43615	43847	40277	44498	43209	4018.3	4894	3858	4283.1	4294.9	4472.6	151070	141190	126590	138330	136860	148730	50575	47116	53200	47367	60984	49675
KAVVVCPK	AAQRRKMCLFAGFQRKAVVVCPKDEDYKQR	LFAGFQRKAVVVCPKDEDYKQRTQKKAEVE	Q8VEK3;Q8VEK3-2	Q8VEK3	578	585	Hnrnpu	Heterogeneous nuclear ribonucleoprotein U	yes	no	0.0015912	113.7	59377	66997	54790	57139	67281	75025	30083	33955	22582	30103	29562	38359	118670	82874	72107	67882	85505	92198	50032	63176	48728	57270	53526	77157
CNFYDNKDPECVNNLLEVSR	RLWTSLQTHCCAQNKCNFYDNKDPECVNNL	NKDPECVNNLLEVSRIVGKSGLNIYNLYAP	G3X8T3;P16675	G3X8T3	259	278	Ctsa	Carboxypeptidase;Lysosomal protective protein;Lysosomal protective protein 32 kDa chain;Lysosomal protective protein 20 kDa chain	yes	no	6.57e-38	193.54	10148	11994	10748	10827	12191	9691.8	14391	13323	11423	10598	13984	12411	67249	65637	62666	63715	64204	64028	154540	163880	149600	139050	157900	140170
ICFGDGDGTVNLESVLQCQAWQSR	PNSFYYESFPDRDPKICFGDGDGTVNLESV	VNLESVLQCQAWQSRQEHRVSLQELPGSEH	Q8VEB4	Q8VEB4	354	377	Pla2g15	Group XV phospholipase A2	yes	yes	2.33e-132	318.32	0	0	0	0	0	0	4667.5	7084.5	4585.1	4309.3	5949.6	5953	39460	34029	36815	35638	36945	41556	194600	219360	197240	160360	209450	196080
TYGICGAIR	AEVDRTTGRFNGQFKTYGICGAIRRMGESD	FNGQFKTYGICGAIRRMGESDDSILRLAKA	Q9CQR2	Q9CQR2	52	60	Rps21	40S ribosomal protein S21	yes	yes	0.00014707	141.83	97746	140250	98936	78027	116550	124160	81307	101730	78419	61887	96254	98816	31157	28196	25737	28917	25455	32413	14421	14198	14698	6522.2	17136	18347
VNPLGGAIALGHPLGCTGAR	QAVYCVEKLGIPAEKVNPLGGAIALGHPLG	GAIALGHPLGCTGARQVVTLLNELKRRGRR	Q8VCH0;Q921H8;H3BJZ9	Q921H8	366	385	Acaa1b;Acaa1a	3-ketoacyl-CoA thiolase B, peroxisomal;3-ketoacyl-CoA thiolase A, peroxisomal	no	no	5.95e-71	356.36	23652	28438	24727	24927	28815	42503	23045	26719	20230	23303	23518	29554	63477	64898	65519	65712	64639	88874	103470	111020	113490	94429	115550	157580
RWLLLCNPGLAEIIVER	EPEKFQNKTNGITPRRWLLLCNPGLAEIIV	LLLCNPGLAEIIVERIGEGFLTDLSQLKKL	Q8CI94	Q8CI94	491	507	Pygb	Glycogen phosphorylase, brain form	yes	yes	2.84e-112	290.16	21319	19710	15202	19259	24232	21080	32510	32387	20080	32954	38726	31993	1789.1	1583.9	1917.7	1602.8	2086.3	2374.1	142860	244780	177940	157900	174920	206950
ICDGVQFGAGIR	ELNYCIPMGVQGGDRICDGVQFGAGIRFL_	GDRICDGVQFGAGIRFL_____________	Q8BGH2	Q8BGH2	456	467	Samm50	Sorting and assembly machinery component 50 homolog	yes	yes	1.09e-10	200.05	50816	53983	41067	51655	53008	58151	43060	40092	33523	36341	41923	42946	52051	51212	46311	53567	50138	54228	93684	103540	96678	75761	89233	109550
TQLAVCQQR	FQKVLQLYPSNKAAKTQLAVCQQRTRRQLA	SNKAAKTQLAVCQQRTRRQLAREKKLYANM	P30416	P30416	391	399	Fkbp4	Peptidyl-prolyl cis-trans isomerase FKBP4;Peptidyl-prolyl cis-trans isomerase FKBP4, N-terminally processed	yes	yes	3.52e-14	214.69	33154	38981	37033	31560	37227	44166	55626	60981	51690	55378	63597	65214	66636	67078	72116	61219	67632	81307	63702	72625	65407	73157	67776	87090
TCFSMVPALQK	TVPELGAQGIRPVSKTCFSMVPALQKELDG	PVSKTCFSMVPALQKELDGRSQLQSVLLCG	P85094	P85094	83	93	Isoc2a	Isochorismatase domain-containing protein 2A, mitochondrial	yes	yes	5.08e-34	246.51	26767	25170	23395	24166	28233	29415	46812	48595	35396	44017	49048	49979	83243	82091	67988	80040	72182	90400	88191	98167	85045	52801	86295	99115
LQGLLGCGR	SPNLGRIINQKHFKRLQGLLGCGRVAIGGQ	QKHFKRLQGLLGCGRVAIGGQSDEGERYIA	E9Q3E1;F6QPV9;Q80VQ0	E9Q3E1	307	315	Aldh3b2;1700055N04Rik;Aldh3b1	Aldehyde dehydrogenase;Aldehyde dehydrogenase family 3 member B1	no	no	0.00015807	135.84	49331	48183	36838	57838	51900	51474	23710	23043	18492	26108	25956	24823	82679	84698	73533	91562	83190	85332	65248	88426	78807	75509	78411	91390
TCDGVQCAFEELVEK	FARKHSMLFIEASAKTCDGVQCAFEELVEK	TCDGVQCAFEELVEKIIQTPGLWESENQNK	P35293	P35293	154	168	Rab18	Ras-related protein Rab-18	yes	yes	1.19e-36	246.25	20198	23157	17600	20747	19897	21817	44276	43677	32663	37462	40981	46947	33847	27504	28366	33760	25237	34961	141790	144740	148300	101310	150350	175750
AFIHWVSQPLVCEIR	LEVTCRRADAGEKPKAFIHWVSQPLVCEIR	AFIHWVSQPLVCEIRLYECLFQHKNPEDPV	Q8BML9;D3Z158;A0A140LJH2;A0A140LID3;A0A140LIN2;A0A140LII8	Q8BML9	676	690	Qars		yes	no	2.23e-24	231.17	12797	11656	10202	11566	13305	13437	87210	80820	65088	73507	84032	87209	25755	26499	23230	24952	25031	33082	99703	142670	120040	93874	107700	141380
DLTTAGAVTQCYR	YDSRSGTHNMYREYRDLTTAGAVTQCYRDM	YRDLTTAGAVTQCYRDMGARHRARAHSIQI	P62717;A0A1D5RLW5;A0A1D5RM85;A0A1D5RME4	P62717	99	111	Rpl18a	60S ribosomal protein L18a	yes	no	3.01e-53	303.26	27078	31667	25154	27485	30553	32300	0	0	0	0	0	0	50767	50787	44134	47993	47554	64997	133510	167510	152790	112430	158160	208340
CLLTSSLSVR	SEYFGIPCENREMAKCLLTSSLSVRTKLLQ	REMAKCLLTSSLSVRTKLLQTGVSLYNTSH	Q9D9V3;Q9D9V3-2;E0CXS3	Q9D9V3	27	36	Echdc1	Ethylmalonyl-CoA decarboxylase	yes	no	2.46e-09	198.58	51779	61159	41989	46939	55651	54696	47685	46858	38766	40550	55106	56562	44964	48250	40540	46818	44811	54874	91124	106170	90432	38973	98310	107970
TIIPLISQCTPK	PARVNVPVIGGHAGKTIIPLISQCTPKVDF	AGKTIIPLISQCTPKVDFPQDQLATLTGRI	P08249	P08249	204	215	Mdh2	Malate dehydrogenase, mitochondrial	yes	yes	1.3e-19	191.29	38803	41495	31700	38187	40578	53538	75875	58081	41758	53740	61378	63702	56145	59090	46423	52808	51792	64702	69264	88017	77742	72042	80016	93858
VHCCFYFISPFGHGLKPLDVAFMK	HDESGLNRRHIIDNRVHCCFYFISPFGHGL	PFGHGLKPLDVAFMKAIHNKVNIVPVIAKA	D3Z3C0;F6WYM0;D3YYB1;P42208;E9Q3V6	P42208	146	169	2002-09-01	Septin-2	no	no	5.84e-28	169.06	10787	13214	9056.7	10771	11692	11427	12993	15215	11074	12833	15809	16768	74341	80838	73269	79357	72383	86877	116750	153750	146610	67732	146780	159590
GHYAYDCHR	RPFDPNDRCYECGEKGHYAYDCHRYSRRRR	YECGEKGHYAYDCHRYSRRRRSRSRSRSHS	Q8BL97;Q8BL97-2;Q8BL97-4;Q8BL97-3	Q8BL97	142	150	Srsf7	Serine/arginine-rich splicing factor 7	yes	no	1.22e-06	171.73	11316	11791	9456.5	10151	12416	13187	80527	84978	74395	75061	91533	99726	61072	57812	54844	61132	57621	68930	76517	81992	78027	64622	81266	88738
CMTNTPVVVR	EKKLMAFQPAPKVIRCMTNTPVVVREGATV	PKVIRCMTNTPVVVREGATVYATGTHALVE	Q922Q4;Q922W5;A2ABZ2;A2ABZ3;A2ABZ0	Q922Q4	120	129	Pycr2;Pycr1	Pyrroline-5-carboxylate reductase 2;Pyrroline-5-carboxylate reductase 1, mitochondrial	no	no	7.09e-32	239.82	25494	30598	24385	26734	30872	33539	55938	64185	47629	56245	65684	72156	31102	30593	29703	31179	31640	43639	104290	122360	114240	79632	116550	138340
FCSEAQFECQNHR	EDDCENGEDETHCNKFCSEAQFECQNHRCI	NKFCSEAQFECQNHRCISKQWLCDGSDDCG	Q91ZX7;A0A0R4J0I9	Q91ZX7	2734	2746	Lrp1	Prolow-density lipoprotein receptor-related protein 1;Low-density lipoprotein receptor-related protein 1 85 kDa subunit;Low-density lipoprotein receptor-related protein 1 515 kDa subunit;Low-density lipoprotein receptor-related protein 1 intracellular domain	yes	no	1.42e-13	202.44	6898.9	5408.7	5933.4	4834.5	5713.7	6830.7	0	0	0	0	0	0	50413	44175	52224	47601	49813	64626	186540	176240	166150	143760	184600	203360
CAVVDVPFGGAK	SVDEVKALASLMTYKCAVVDVPFGGAKAGV	TYKCAVVDVPFGGAKAGVKINPKNYTDNEL	P26443	P26443	172	183	Glud1	Glutamate dehydrogenase 1, mitochondrial	yes	yes	6.2e-08	180.8	36559	40840	31407	30684	36345	37751	56442	63134	48557	50120	58130	64965	85755	78658	70490	78768	78700	90956	54009	67579	60132	47195	60753	76312
YEYHPVCADLQTK	EYQKAAEEVEAKFKRYEYHPVCADLQTKIL	KRYEYHPVCADLQTKILQCYRQNTQQTLSC	Q9CRB9;F6QFL0	Q9CRB9	177	189	Chchd3	MICOS complex subunit Mic19	yes	no	7.92e-27	231.92	5296.7	7159.8	6311.4	6542.7	7401.1	8589.1	27825	28601	25313	27126	28592	34461	69598	70513	68844	67180	70444	84352	130080	131890	118150	113530	127470	138220
VIVVGNPANTNCLTASK	SQGTALEKYAKKSVKVIVVGNPANTNCLTA	VVGNPANTNCLTASKSAPSIPKENFSCLTR	P14152;B1ATQ3	P14152	126	142	Mdh1	Malate dehydrogenase, cytoplasmic	yes	no	7.84e-63	270.02	49102	48914	40531	50029	51072	54498	51835	56428	40556	48452	55229	54908	33703	33488	28239	29195	31066	33595	93233	112530	100150	88127	99157	117450
VELCSFSGYK	______________________________	______________________________	Q8BP67	Q8BP67	3	12	Rpl24	60S ribosomal protein L24	yes	yes	1.92e-06	175.91	34974	39312	30523	33525	36355	47367	85291	92788	70847	77903	93814	108890	54004	51745	48246	50970	48349	64769	47203	59464	56698	35572	55308	76082
VACIGAWHPAR	HTKKLPRKTHRGLRKVACIGAWHPARVAFS	GLRKVACIGAWHPARVAFSVARAGQKGYHH	P27659;Q9CQ09;E9PWZ3	P27659	251	261	Rpl3;Rpl3l	60S ribosomal protein L3	yes	no	7.04e-09	175.24	28761	28420	26946	26723	31585	38222	50578	42019	34479	37605	53360	56379	68297	78890	69760	61311	63912	126410	73564	91765	73026	73941	71384	91185
FPGVWAHGDYCR	NDENGSKYRKAYFSKFPGVWAHGDYCRINP	FSKFPGVWAHGDYCRINPKTGGIIMLGRSD	Q9D2R0	Q9D2R0	515	526	Aacs	Acetoacetyl-CoA synthetase	yes	yes	1.66e-05	147.41	17951	14548	12806	15680	19442	19854	95409	86284	66326	79464	97619	107300	82113	96509	72287	83349	83358	118320	28888	45212	34961	35770	34068	49879
TETVCTFQDGALVQHQQWDGK	NLGEKFDETTADGRKTETVCTFQDGALVQH	FQDGALVQHQQWDGKESTITRKLKDGKMIV	Q05816	Q05816	83	103	Fabp5	Fatty acid-binding protein, epidermal	yes	yes	6.89e-246	380.65	10253	10915	9205.9	9227.3	10358	12167	12675	14572	11591	10455	14552	13588	60246	58595	53137	61075	55231	66939	144550	161150	146960	112910	160200	174090
EFPGLSDVTIAEVDCTAER	HCKNLAPTWEELSKKEFPGLSDVTIAEVDC	LSDVTIAEVDCTAERNVCSKYSVRGYPTLL	Q91W90;E9PXX7;A0A0R4J1Y7	Q91W90	352	370	Txndc5	Thioredoxin domain-containing protein 5	yes	no	2.79e-76	271.53	18321	20742	15820	18274	20684	18816	17398	16182	14455	14524	16543	16432	145740	147400	136900	134610	159310	166860	42755	52461	49824	50108	50850	48988
EAVCIVLSDDTCSDEK	LFRGDTVLLKGKKRREAVCIVLSDDTCSDE	AVCIVLSDDTCSDEKIRMNRVVRNNLRVRL	Q01853	Q01853	66	81	Vcp	Transitional endoplasmic reticulum ATPase	yes	yes	7.04e-24	168.02	5950	7047.2	6063.2	5270.7	6638.9	6996.5	13191	15931	10878	14084	14409	13774	66352	67112	60977	66543	69805	81379	119940	158240	147600	113110	152770	169930
CVGNYDNR	RGTFDIYVKCDGVGRCVGNYDNRGSFGELA	KCDGVGRCVGNYDNRGSFGELALMYNTPRA	P31324;H3BK84	P31324	209	216	Prkar2b	cAMP-dependent protein kinase type II-beta regulatory subunit	yes	no	0.00073693	143.85	53595	43858	38669	40983	38652	39120	28192	27627	25842	25954	30158	27373	61735	50070	42318	46691	47201	47813	106160	117420	111910	101160	120270	120070
EECCPGKPLNVFR	HIEVKFASEAEDKVREECCPGKPLNVFRTE	VREECCPGKPLNVFRTEPGVPVSLVNPQPS	Q8BMJ2	Q8BMJ2	1052	1064	Lars	Leucine--tRNA ligase, cytoplasmic	yes	yes	2.63e-11	143	25959	32537	27823	27922	31815	39989	2278.5	2131.7	1885.8	2237.3	2169.2	2774.9	106800	104590	99673	114300	104740	137810	73271	96381	85120	60403	87982	116680
LLCESLLEPGCQLESLWIK	ELSLASNELKDEGARLLCESLLEPGCQLES	SLLEPGCQLESLWIKTCSLTAASCPYFCSV	Q91VI7;A0A1B0GSG5	Q91VI7	298	316	Rnh1	Ribonuclease inhibitor	yes	no	5.59e-10	142.26	37370	35029	30737	35353	45407	56288	72012	68676	51615	59303	85849	107280	56366	60217	42904	56492	51785	90291	41887	69232	52324	44172	54047	81366
FDFLCQYHKPASK	TIDPNESRVPVPDERFDFLCQYHKPASKIP	ERFDFLCQYHKPASKIPAFLNVVDIAGLVK	Q9CZ30;B1AYJ9;Q9CZ30-2	Q9CZ30	71	83	Ola1	Obg-like ATPase 1	yes	no	1.41e-18	164.81	16914	19384	17170	18008	19467	19362	13339	15660	11426	13284	13048	15661	80772	85443	77164	81012	88251	89596	112290	122480	116010	106040	115210	118130
VTVAGLAGKDPVQCSR	ETVIPVDVMRRAGIKVTVAGLAGKDPVQCS	TVAGLAGKDPVQCSRDVMICPDTSLEDAKT	Q99LX0;A2A813;A2A815;A2A817;A2A816	Q99LX0	33	48	Park7	Protein deglycase DJ-1	yes	no	4.02e-98	297.16	38077	43985	32534	37136	41194	43871	27866	31316	23717	26235	30285	31675	76140	77869	75588	79416	76761	103390	78913	90811	76783	54782	87983	98469
TIAECLADELINAAK	LLCTGAREAAFRNIKTIAECLADELINAAK	TIAECLADELINAAKGSSNSYAIKKKDELE	Q91V55;D3YYM6;D3Z1S8	Q91V55	168	182	Rps5		yes	no	8.31e-48	289.22	24858	28185	21402	25551	26882	33388	45848	57816	39924	48599	51018	71401	72087	62663	67734	68528	65223	94232	69203	84474	76115	44409	81627	123170
MTSACHR	AAELEVEMMADMYNRMTSACHRKCVPPHYK	MMADMYNRMTSACHRKCVPPHYKEAELSKG	P62073	P62073	25	31	Timm10	Mitochondrial import inner membrane translocase subunit Tim10	yes	yes	0.0096162	108.98	57452	52329	47832	44846	52013	46090	0	0	0	0	0	0	29507	24911	22897	25686	26112	25700	189370	177790	180700	37745	177100	165990
CVLTTVDPDTGIIDR	LIGDVEMKRVLSCPRCVLTTVDPDTGIIDR	CVLTTVDPDTGIIDRKEPLETLKSYRLCDP	Q922Q1	Q922Q1	274	288	2002-03-01	Mitochondrial amidoxime reducing component 2	yes	yes	6.15e-54	246.56	24163	25729	18664	22120	23496	23507	67471	73576	58719	61058	67273	59416	51833	53643	47874	53100	50944	54232	88135	102630	89381	76910	91252	96911
CEDCGGLLSEGDNQGCYPLDGHILCK	RIVALDRDFHVHCYRCEDCGGLLSEGDNQG	DNQGCYPLDGHILCKTCNSARIRVLTAKAS	Q8BFW7;Q8BFW7-4	Q8BFW7	570	595	Lpp	Lipoma-preferred partner homolog	yes	no	1.13e-31	180.36	10878	12965	9599.4	12378	13091	15059	5683.1	6221.2	3937.1	5467.8	7330.4	9065.2	4531.5	5259.1	5326.7	5330.5	5330.6	7664.9	162750	223970	197570	123080	221620	304830
NALANPLYCPDYR	SQTRIIENLHDVAYKNALANPLYCPDYRMG	YKNALANPLYCPDYRMGKITSEELHYFVQN	Q9DB77	Q9DB77	184	196	Uqcrc2	Cytochrome b-c1 complex subunit 2, mitochondrial	yes	yes	3.58e-47	254.24	39202	41260	33863	47255	45389	50421	74738	78366	56722	81536	79729	94373	78483	86583	74899	87720	80280	93170	21087	28502	23569	23250	24841	33526
VVGICGTQEK	GSLAGQIGHLLGCSRVVGICGTQEKCLFLT	LGCSRVVGICGTQEKCLFLTSELGFDAAVN	Q8VDQ1;Q3TXN1;Q8VDQ1-2	Q8VDQ1	183	192	Ptgr2	Prostaglandin reductase 2	yes	no	7.01e-07	189.38	29631	33706	43102	25562	30065	26095	39062	40082	30099	35275	38295	38384	57233	54497	57811	48785	55905	62644	105830	119090	93306	104580	112270	96895
HTDTTYFQEPCGIQVFHCLK	FSRGDTAYTKLALDRHTDTTYFQEPCGIQV	YFQEPCGIQVFHCLKHEGTGGRTLLVDGFY	Q91ZE0	Q91ZE0	242	261	Tmlhe	Trimethyllysine dioxygenase, mitochondrial	yes	yes	9.83e-14	147.92	2354	3580.6	1984.1	3238.3	2990.1	3696.1	4916.4	6539.4	4611.7	5212.6	7444.5	6069.3	89216	86212	78831	99038	86594	104120	119580	149810	134470	78667	136230	162070
FCPTCGSATK	VAQARSVLAWHSRYKFCPTCGSATKIEEGG	HSRYKFCPTCGSATKIEEGGYKRVCVRETC	Q9DCN1;Q9DCN1-2	Q9DCN1	283	292	Nudt12	Peroxisomal NADH pyrophosphatase NUDT12	yes	no	0.0033056	58.592	21149	23737	22718	19006	21358	24795	11512	10241	7891.6	11246	8754.2	12082	66722	66681	63918	64445	56181	81439	125620	131940	133630	89571	134000	164810
ADFAQACQDAGVR	GVDAVHPGYGFLSERADFAQACQDAGVRFI	ERADFAQACQDAGVRFIGPSPEVVRKMGDK	G5E8R3;E9QPD7;Q05920	G5E8R3	125	137	Pcx;Pc	Pyruvate carboxylase;Pyruvate carboxylase, mitochondrial	no	no	2.7e-16	212.12	70750	99731	66963	69410	96185	104410	74823	107540	69235	77396	99163	121910	46256	48899	44693	45322	51102	79099	0	0	0	0	0	0
KLPHELCTLIR	IFEDVGRQVLATHSRKLPHELCTLIRNVKP	THSRKLPHELCTLIRNVKPEDIKRVASKML	Q9DC61	Q9DC61	459	469	Pmpca	Mitochondrial-processing peptidase subunit alpha	yes	yes	3.75e-05	138.45	42236	47990	32539	40294	40428	43025	41485	41511	31446	37917	40666	43458	51555	50736	44504	53134	50096	59461	90015	100730	93556	75210	95968	121990
DYCVTANSK	HGSLFLKTPKIVSSKDYCVTANSKLVIITA	KIVSSKDYCVTANSKLVIITAGARQQEGES	P06151;Q564E2;A0A1B0GSX0;A0A1B0GSR9;D3YZQ9;A0A1B0GQX5;A0A1B0GT41;A0A1B0GSL7	P06151	82	90	Ldha	L-lactate dehydrogenase A chain;L-lactate dehydrogenase	yes	no	2.97e-05	172.23	25723	32597	22825	25687	31007	26907	21227	27362	17434	23951	25607	21778	90986	99516	79879	84964	95425	88931	91122	103800	70069	63728	95880	103260
LALNCVGGK	MPETKTIFKDLPLPRLALNCVGGKSSTELL	DLPLPRLALNCVGGKSSTELLRHLAPGGTM	Q9DCS3	Q9DCS3	259	267	Mecr	Trans-2-enoyl-CoA reductase, mitochondrial	yes	yes	0.00036661	135.84	68081	62786	61686	64360	74862	65891	86910	89502	66496	73075	78905	80660	24290	24205	21355	24719	23047	27658	61292	67555	59102	41495	58142	61853
EHCEQLEK	EEEEEELVDPLTTVREHCEQLEKCVKARER	DPLTTVREHCEQLEKCVKARERLELCDNRV	P99028	P99028	33	40	Uqcrh	Cytochrome b-c1 complex subunit 6, mitochondrial	yes	yes	8.44e-23	239.82	37023	31965	32450	28768	35123	33853	51327	45461	41388	40104	50242	47900	74062	67819	59086	66650	64123	73968	96053	101190	84501	27244	83592	93777
HLYTADMFTHGIQSAAHFVMFFAPWCGHCQR	EVEADSGVEQDPHAKHLYTADMFTHGIQSA	HFVMFFAPWCGHCQRLQPTWNDLGDKYNSM	Q91W90	Q91W90	50	80	Txndc5	Thioredoxin domain-containing protein 5	yes	yes	1.87e-41	176.24	0	0	0	0	0	0	0	0	0	0	0	0	51717	51593	44720	45750	49718	54126	157080	241470	161110	137650	202320	170410
FFESYHEVPDGTQCHR	______________________________	FESYHEVPDGTQCHRKTYITTALGGICGII	G5E814;Q9D8B4	G5E814	7	22	Ndufa11	NADH dehydrogenase [ubiquinone] 1 alpha subcomplex subunit 11	yes	no	2.42e-08	141.34	35743	41872	36736	33283	41521	41917	26647	30135	22771	24764	25826	27674	80174	65628	76114	79185	66699	88718	95427	92253	75424	64400	90895	103640
ITFCTGIR	GRILSKLHTVQPKGKITFCTGIRVAHLALK	TVQPKGKITFCTGIRVAHLALKHRQGKNHK	O35226;O35226-4;O35226-2;O35226-3;O35226-5	O35226-2	84	91	Psmd4	26S proteasome non-ATPase regulatory subunit 4	no	no	0.00089968	139.68	36340	39228	35674	35358	36063	40013	28680	29863	26769	26208	30998	29711	40369	40856	38362	43357	40343	40123	119080	130020	127260	83579	126510	139760
LWADHGVQACFGR	EQGMLPEDLSGVIRRLWADHGVQACFGRSR	RRLWADHGVQACFGRSREYQLNDSAAYYLN	P08752;A0A0A6YWA9	P08752	131	143	Gnai2	Guanine nucleotide-binding protein G(i) subunit alpha-2	yes	no	3.3e-47	255.19	31932	29458	26201	29453	36047	45890	48336	52941	35567	44450	52540	68547	70661	73042	65725	69699	70453	103080	59117	72018	64612	47261	63244	102820
DYATGFCCR	CANNRHQCSVHAECRDYATGFCCRCVANYT	VHAECRDYATGFCCRCVANYTGNGRQCVAE	P10493	P10493	403	411	Nid1	Nidogen-1	yes	yes	0.00049153	109.86	11520	11076	11646	9682.1	11583	8432.3	43303	45218	41118	37320	38065	35929	176330	152600	155410	141850	155360	131200	25467	26604	26189	23983	22519	18765
ASGAVGLSYGAHSNLCVNQIVR	LGYLEHVLVMEEISRASGAVGLSYGAHSNL	SYGAHSNLCVNQIVRNGNEAQKEKYLPKLI	Q9JHI5	Q9JHI5	119	140	Ivd	Isovaleryl-CoA dehydrogenase, mitochondrial	yes	yes	0	489.95	9388.8	10807	9127.1	11115	12608	15999	4238.5	5019	4234.6	3549	5823	5336	68538	78093	66001	76215	71506	89776	115350	146950	129760	110330	137090	173050
ILCFHGPPGVGK	EFIAVSQLRGSTQGKILCFHGPPGVGKTSI	QGKILCFHGPPGVGKTSIARSIARALGREY	Q8CGK3	Q8CGK3	507	518	Lonp1	Lon protease homolog, mitochondrial	yes	yes	7.12e-11	178.83	50763	55876	41999	63468	57117	73175	44021	45119	32346	51019	45162	58314	78362	81210	69003	85538	79168	101840	35631	43563	40232	39786	37470	49088
ASSTANLIFEDCR	PGLTLGKKEDKLGIRASSTANLIFEDCRIP	IRASSTANLIFEDCRIPKENLLGEPGMGFK	Q07417	Q07417	235	247	Acads	Short-chain specific acyl-CoA dehydrogenase, mitochondrial	yes	yes	6.8e-74	281.13	22583	27071	20706	22725	26232	32261	11103	11638	9482.4	10772	11587	14028	25894	28650	25876	26506	27467	36283	137330	177060	153280	135850	158080	204060
GTCVAAEDQRPINYCETGLHNCDIPQR	TFRCECVEGYHFSDRGTCVAAEDQRPINYC	NYCETGLHNCDIPQRAQCIYMGGSSYTCSC	P10493	P10493	746	772	Nid1	Nidogen-1	yes	yes	2.53e-08	89.272	0	0	0	0	0	0	8490	9447.5	8389.9	7321.8	8207.2	7941.9	66936	52023	61671	56515	60158	52569	174850	165320	178440	139010	162310	135410
CGPNSVCVNLVGSYR	RSCVDVNECATGFHRCGPNSVCVNLVGSYR	CGPNSVCVNLVGSYRCECRSGYEFADDQHT	O88322	O88322	835	849	Nid2	Nidogen-2	yes	yes	4.6e-31	194.01	26891	27363	23071	23209	26439	22367	21383	23137	21042	19715	25499	21302	48624	44285	39804	39939	46983	42079	136780	142960	136030	140120	142860	111920
KYAAGHTVHLSSCR	SCPQCGQVGCVHSGRKYAAGHTVHLSSCRA	RKYAAGHTVHLSSCRACHCPDAGGELICYQ	P37889;P37889-2	P37889	144	157	Fbln2	Fibulin-2	yes	no	7.6e-15	156.6	20168	17929	20221	16844	16703	9355.1	0	0	0	0	0	0	158540	131960	160190	137800	100850	59494	104550	93423	102640	74677	80101	48351
AQAGLYHCR	HSAPVPTLSFTPVVRAQAGLYHCRADLPTG	FTPVVRAQAGLYHCRADLPTGATTSAPVML	Q62230;G3X8X6;H9KUZ3;Q62230-3	Q62230	1502	1510	Siglec1	Sialoadhesin	yes	no	0.00010883	139.31	40205	41794	34684	31077	42695	40405	17802	20698	14666	16759	21397	19891	62896	60566	56973	53603	54618	91348	166660	98241	83179	94482	96472	92632
CTKEEHLCTQR	AKLEKTIDDLEDKLKCTKEEHLCTQRMLDQ	DKLKCTKEEHLCTQRMLDQTLLDLNEM___	E9Q5J9;P21107-2;D3Z2H9	P21107-2	226	236	Tpm3;Tpm3-rs7		no	no	5.78e-06	142.97	12553	16212	12304	12391	22224	13203	31234	39653	26132	30642	52263	32213	51412	44170	42376	49456	72446	49481	115950	117720	125670	4259.6	242580	137160
LHHMSVADSGEYVCR	GSLPFRHQAHGSRLRLHHMSVADSGEYVCR	LHHMSVADSGEYVCRANNNIDAQETSIMIS	B1B0C7;E9PZ16;Q05793	E9PZ16	2681	2695	Hspg2	Basement membrane-specific heparan sulfate proteoglycan core protein;Endorepellin;LG3 peptide	no	no	1.76e-36	182.37	25118	28218	25286	22827	30041	28179	8672	7773.9	7314.8	7456.2	7910.9	7716.3	116470	104660	107980	102850	103820	125900	90760	82815	67107	78138	81304	81860
HEPLVLFCESCDTLTCR	KTRDGERTVYCNVHKHEPLVLFCESCDTLT	PLVLFCESCDTLTCRDCQLNAHKDHQYQFL	Q62318;Q62318-2	Q62318	215	231	Trim28	Transcription intermediary factor 1-beta	yes	no	2e-07	108.34	6609	6316.5	6799.2	5057.7	6645.5	6523	0	0	0	0	0	0	45473	39699	32619	39062	39506	40167	180570	197950	180200	122230	199950	193460
VSFSQWLCR	IRKRIGRNQPDTSTRVSFSQWLCRLHNEVN	PDTSTRVSFSQWLCRLHNEVNRKLGKPDFD	P56213	P56213	157	165	Gfer	FAD-linked sulfhydryl oxidase ALR	yes	yes	1.02e-10	214.32	7500.2	6111	7331.7	5941.2	6971.5	6157.9	73065	64081	62600	64577	67103	62219	67426	59951	55592	63935	58774	51812	97945	95871	84247	102600	92292	84188
ANEDVCQDCMK	LLYPQDHPRSQPQPKANEDVCQDCMKLVSD	PQPKANEDVCQDCMKLVSDVQTAVKTNSSF	E9PZ00;Q8BFQ1;K3W4L3;J3QPG5;Q61207	E9PZ00	189	199	Psap	Prosaposin	yes	no	9.2e-25	230.06	23983	20372	25393	18263	23968	21307	31224	28887	27315	25183	32142	28591	0	0	0	0	0	0	160140	187990	189290	173760	182160	146070
WSELAGCTADFR	VNNGSLSYDHSKDGRWSELAGCTADFRNRD	DGRWSELAGCTADFRNRDHDTFLAVRYSRG	Q9DBH5	Q9DBH5	198	209	Lman2	Vesicular integral-membrane protein VIP36	yes	yes	2.61e-18	222.3	3952.1	5742	5000	3703.1	6025.8	7244	43001	55623	40318	36474	51875	62736	64331	60302	50588	50301	62215	72193	104570	111460	97746	108270	114480	126090
DVAGDIFHQQCK	KALNERKAEVRLQFRDVAGDIFHQQCKRNE	QFRDVAGDIFHQQCKRNELVIRVQPNEAVY	Q00612;A3KG36	Q00612	375	386	G6pdx	Glucose-6-phosphate 1-dehydrogenase X;Glucose-6-phosphate 1-dehydrogenase	yes	no	3.76e-58	270.63	6816.9	7911.8	6803	8170.6	8181	9131.1	15069	17402	13688	17114	15832	19360	82550	86596	77590	85992	94526	111510	94962	117740	108580	93321	107200	138180
ITVVQEVDTVEICGALK	QGQLLKDLMQTPNFRITVVQEVDTVEICGA	VVQEVDTVEICGALKNIVAVGAGFCDGLGF	P13707;E0CXN5	P13707	188	204	Gpd1	Glycerol-3-phosphate dehydrogenase [NAD(+)], cytoplasmic;Glycerol-3-phosphate dehydrogenase [NAD(+)]	yes	no	1.09e-116	354.47	12370	12722	10315	10683	12493	10494	31404	35943	25984	31277	34435	29502	39291	43212	37267	40753	40300	41412	127030	156510	146500	103740	154500	155520
EKPDDPLNYFIGGCAGGLTLGAR	GAMFGLTTCVSAQVREKPDDPLNYFIGGCA	YFIGGCAGGLTLGARTHSYGTAAMGCVYMG	G5E814;Q9D8B4	G5E814	84	106	Ndufa11	NADH dehydrogenase [ubiquinone] 1 alpha subcomplex subunit 11	yes	no	5.32e-35	215.51	15602	24530	15556	15800	17442	19295	4193	6201.8	5127.7	3779	4636.5	5639.2	89306	55693	91158	94965	57952	98796	161700	124260	102470	17326	128220	183960
GQYECSCTPGFSGK	STPCANNGTCVDLEKGQYECSCTPGFSGKD	KGQYECSCTPGFSGKDCQHKAGPCVINGSP	Q925U3;Q09163;Q9DAU5;E9PVN3;G3UWU8;B4YB46;B4YB48;Q09163-6;Q09163-5;Q09163-4;Q09163-3;Q09163-2;G3UX30	Q925U3	109	122	Dlk1	Protein delta homolog 1;Fetal antigen 1	yes	no	1.62e-07	155.48	13912	16167	16395	12397	12898	17194	22280	24975	20796	21316	19169	23868	63642	61807	64271	54520	47260	63818	134850	123330	128810	107100	128100	143910
DNPGVVTCLDEAR	NGEQPLSAMVSMVTKDNPGVVTCLDEARHG	TKDNPGVVTCLDEARHGFETGDFVSFSEVQ	Q02053	Q02053	227	239	Uba1	Ubiquitin-like modifier-activating enzyme 1	yes	yes	2.09e-36	244.74	0	0	0	0	0	0	0	0	0	0	0	0	38322	37488	32636	36625	40345	47399	141390	197540	165220	197840	178430	228010
LCGSGFQSIVSGCQEICSK	RVGVPTETGALTLNRLCGSGFQSIVSGCQE	GFQSIVSGCQEICSKDAEVVLCGGTESMSQ	Q8BWT1	Q8BWT1	91	109	Acaa2	3-ketoacyl-CoA thiolase, mitochondrial	yes	yes	9.66e-197	370.26	11656	16928	10413	12499	16045	13683	7468.1	10036	6504.7	9426.4	10490	10749	87065	91754	66919	86214	78894	104270	93333	129210	116140	83630	117650	149940
APEGVHLICYSQGGLVCR	QVQGFREAVVPIMEKAPEGVHLICYSQGGL	GVHLICYSQGGLVCRALLSVMDNHNVDSFI	F6SPQ1;O35448;E9Q0T0;G5E8W7	F6SPQ1	82	99	Ppt2	Lysosomal thioesterase PPT2	yes	no	1.29e-07	124.29	18244	21623	18995	15582	21333	18523	0	0	0	0	0	0	64757	60583	61319	56604	61968	70535	148990	152480	143870	115310	147590	141260
ACGQIFCGK	CRVQFGVVTRKHHCRACGQIFCGKCSSKYS	RKHHCRACGQIFCGKCSSKYSTIPKFGIEK	Q99LI8;B1ATZ0;B1ATZ1;Q3UMA3;B1ATY9	Q99LI8	184	192	Hgs	Hepatocyte growth factor-regulated tyrosine kinase substrate	yes	no	0.00085875	116.3	26666	30251	27580	25263	30228	29996	47795	48809	38297	37730	51266	49838	89130	88177	81640	81343	95442	144410	60255	57727	58027	31837	54603	51981
WFLTCINQPQFR	VLEPSFRQAFPNTNRWFLTCINQPQFRAIL	TNRWFLTCINQPQFRAILGEVKLCEKMAQF	Q9D8N0	Q9D8N0	190	201	Eef1g	Elongation factor 1-gamma	yes	yes	5.36e-42	291.35	89413	85612	61844	75861	99186	96059	73796	73199	52964	70199	87370	96228	5090.3	4893.6	3969.8	5096.6	5746.8	7740.8	41724	68646	51143	52685	57143	71460
SCEGVTHVCDPNVK	RCDGDTDCMDSSDEKSCEGVTHVCDPNVKF	KSCEGVTHVCDPNVKFGCKDSARCISKAWV	Q91ZX7;A0A0R4J0I9	Q91ZX7	1097	1110	Lrp1	Prolow-density lipoprotein receptor-related protein 1;Low-density lipoprotein receptor-related protein 1 85 kDa subunit;Low-density lipoprotein receptor-related protein 1 515 kDa subunit;Low-density lipoprotein receptor-related protein 1 intracellular domain	yes	no	4.37e-10	132.09	6277.1	6679.2	7739.9	6683.3	7390.9	8728.7	11161	15969	12459	11981	13183	16870	50029	44118	49932	42785	46066	61899	155940	152260	144250	120660	163080	179020
EIRPVCR	PHEKQVMMFSATLSKEIRPVCRKFMQDPME	MFSATLSKEIRPVCRKFMQDPMEIFVDDET	Q8VDW0;Q9Z1N5	Q9Z1N5	234	240	Ddx39a;Ddx39b	ATP-dependent RNA helicase DDX39A;Spliceosome RNA helicase Ddx39b	no	no	0.0028228	163.84	11135	10983	8255.1	9976.7	11097	10765	71413	85531	59819	78818	85299	89823	87987	80240	71209	76568	81240	85672	45032	55972	49838	48457	55211	64703
EVVCTHCPTGTAGK	PCPGGSSCAIVPKTKEVVCTHCPTGTAGKR	KEVVCTHCPTGTAGKRCELCDDGYFGDPLG	F8VQJ3;P02468	F8VQJ3	787	800	Lamc1	Laminin subunit gamma-1	yes	no	1.16e-10	141.65	35170	33943	35476	28413	33341	28417	9874.7	9479.6	8989.4	8473.6	9300.9	7606.2	58613	50735	50511	46705	57526	47793	143300	135310	131180	141680	128200	94850
CMALSTAILVGEAK	LNQLVGAAFGAAGQRCMALSTAILVGEAKK	RCMALSTAILVGEAKKWLPELVDRAKNLRV	Q9EQ20	Q9EQ20	317	330	Aldh6a1	Methylmalonate-semialdehyde dehydrogenase [acylating], mitochondrial	yes	yes	1.45e-29	226.4	78620	69722	59584	85526	70865	75362	65292	55300	43461	59116	53580	52478	24239	21625	18801	24851	22776	27496	71904	72210	65891	73049	68122	73962
DLAGCIHGLSNVK	EKVCVQTVESGAMTKDLAGCIHGLSNVKLN	TKDLAGCIHGLSNVKLNEHFLNTTDFLDTI	P54071	P54071	414	426	Idh2	Isocitrate dehydrogenase [NADP], mitochondrial	yes	yes	5.77e-27	284.73	18419	21802	14870	17778	20285	23837	9721.9	13191	7683.4	10716	11547	13208	64011	63787	54890	61492	60666	79514	116180	138740	122650	109600	129070	150130
DSFPNFLACK	DYCAHYLIRLLKCKRDSFPNFLACKHEQHD	LKCKRDSFPNFLACKHEQHDWDYCEHLDYV	Q9CR61	Q9CR61	72	81	Ndufb7	NADH dehydrogenase [ubiquinone] 1 beta subcomplex subunit 7	yes	yes	0.00025378	122.13	55684	57582	54836	46547	57548	58202	29791	33091	25412	26187	28411	33211	58327	54785	52600	53648	52490	57672	88706	91780	92066	30408	93280	100480
MDACCCSVGAAWGTEECEECPLR	YDDEECTLPIAGRHRMDACCCSVGAAWGTE	GAAWGTEECEECPLRNSREYEELCPRGPGF	Q61554	Q61554	979	1001	Fbn1	Fibrillin-1	yes	yes	1.32e-05	99.603	0	0	0	0	0	0	0	0	0	0	0	0	53426	53938	45152	53436	52598	54592	158400	179520	183540	138800	214390	142150
GADINAPDKHHITPLLSAVYEGHVSCVK	ADCGQLEILEFLLLKGADINAPDKHHITPL	PLLSAVYEGHVSCVKLLLSKGADKTVKGPD	P62774	P62774	58	85	Mtpn	Myotrophin	yes	yes	1.47e-117	277.73	3515.2	4413	3435.2	3747.4	4426.6	4779.3	6904.8	6913.7	5780.2	5363.1	5822.7	6193.5	75506	77617	73082	78171	80051	95491	128290	160190	132090	91703	135920	139270
FCHPELK	DGSRKNPARNCRDLKFCHPELKSGEYWVDP	ARNCRDLKFCHPELKSGEYWVDPNQGCKMD	P08121;A0A087WPJ5	P08121	1265	1271	Col3a1	Collagen alpha-1(III) chain	yes	no	0.0039947	110.34	19359	20011	17594	17154	20414	18772	38907	41859	28804	34276	38617	36866	94470	85169	83214	84074	83364	91883	83683	83597	70047	79889	83254	72008
FWTFETGCTVCDEGLR	PTKLQLNYLGNYIPRFWTFETGCTVCDEGL	WTFETGCTVCDEGLRSLKGIGDEALPTVLV	Q9R0E2	Q9R0E2	261	276	Plod1	Procollagen-lysine,2-oxoglutarate 5-dioxygenase 1	yes	yes	1.32e-76	290.18	13123	15684	13165	12833	13016	15030	24809	32152	23690	25285	29134	33323	86005	77886	73643	81126	73308	95667	100920	103790	101010	61403	100030	118280
VHTIVISVQHDEEVCLDEMR	TVQYMQDRGAVLPIRVHTIVISVQHDEEVC	ISVQHDEEVCLDEMRDALKEKVIKAVVPAK	Q3THS6;A0A0U1RNT6;A0A0U1RNK6;A0A0U1RQ95	Q3THS6	200	219	Mat2a	S-adenosylmethionine synthase isoform type-2	yes	no	1.79e-06	126.07	0	0	0	0	0	0	0	0	0	0	0	0	0	0	0	0	0	0	267270	221340	233780	158110	248180	195400
ELPQASGLLHHCCFYK	LDREYQDIEEMIFHRELPQASGLLHHCCFY	LPQASGLLHHCCFYKHQGQNLLTMTTAPRG	O70423;O70423-2;A2A4I8	O70423	187	202	Aoc3	Membrane primary amine oxidase	yes	no	3.29e-09	162.22	24261	32844	38257	23466	28984	27723	8858.9	10754	8556.2	8642.1	12113	11104	67150	71866	57253	63678	66249	80789	103840	121790	113570	95741	124170	117840
GISCMNTTVSESPFK	HDYWKALVTKKTDGKGISCMNTTVSESPFK	GISCMNTTVSESPFKCDPDAAKAIVDALPP	Q9D819	Q9D819	239	253	Ppa1	Inorganic pyrophosphatase	yes	yes	1.49e-144	343.81	15704	17771	13899	16296	17875	20124	16925	15749	12614	16212	16730	18543	21580	22032	19698	23608	18919	26848	146610	184510	154710	126020	168970	204600
GFCFITFKEEEPVKK	ESIELPMDNKTNKRRGFCFITFKEEEPVKK	GFCFITFKEEEPVKKIMEKKYHNVGLSKCE	G5E8G0;F6ZV59;G3X9W0;Q60668-4;Q60668-2;F6SHF3;Q60668-3;Q60668	Q60668-3	224	238	Hnrnpd	Heterogeneous nuclear ribonucleoprotein D0	no	no	6.67e-28	192.18	18653	19138	18452	19660	20352	21797	12204	12265	8924.6	12095	11568	12186	58157	65148	56494	58495	58185	71913	112740	140880	129860	97190	127990	151710
LGGEVSCLVAGTK	SLAPITLNTITAAGRLGGEVSCLVAGTKCD	GRLGGEVSCLVAGTKCDKVVQDLCKVAGVA	Q99LC5	Q99LC5	47	59	Etfa	Electron transfer flavoprotein subunit alpha, mitochondrial	yes	yes	9.54e-19	213.35	33830	31769	28621	30000	32891	33857	42216	41016	34547	38554	41917	44121	100320	98395	87052	98862	91680	101640	46643	56016	49419	42250	51287	58674
LEICNLTPDTLTCDSYK	EFWMSFSDFLRHYSRLEICNLTPDTLTCDS	ICNLTPDTLTCDSYKKWKLTKMDGNWRRGS	O08529	O08529	338	354	Capn2	Calpain-2 catalytic subunit	yes	yes	2.1e-23	206.18	10418	12643	7582.4	10397	11975	12623	3163.1	3201.9	1918.7	3077.2	3274.9	3207	117150	113300	102470	114410	113120	132500	79454	96686	87275	75122	94322	106200
IQLEHHISPGDFPDCQK	KKKQLILKLPVIFAKIQLEHHISPGDFPDC	LEHHISPGDFPDCQKMQELLMAHDFTKFHS	Q8BH64	Q8BH64	342	358	Ehd2	EH domain-containing protein 2	yes	yes	4.42e-40	254.18	5868.2	8282.1	6360.5	7395.2	7709.7	10309	36389	48234	32863	43895	45998	59522	21092	23131	22607	24051	24065	34175	115970	150090	129950	142450	133580	181170
CLCPASNPLCR	TNRCVEPYVQVSDNRCLCPASNPLCREQPS	SDNRCLCPASNPLCREQPSSIVHRYMSITS	G5E8D6;Q9WVJ9;E9Q3N9;E9Q3F3;F6Z1C2	G5E8D6	346	356	Efemp2	EGF-containing fibulin-like extracellular matrix protein 2	yes	no	0.00027878	97.597	54257	69884	53520	50898	57859	55531	93750	111040	87541	76361	104990	102970	72304	60706	62853	72051	59547	68804	0	0	0	0	0	0
TDLCDHALHR	SREADNVKDKLCSKRTDLCDHALHRSHDEL	LCSKRTDLCDHALHRSHDEL__________	Q9QXT0	Q9QXT0	168	177	Cnpy2	Protein canopy homolog 2	yes	yes	1.41e-17	218.48	28717	29265	30184	22284	31262	28266	21112	22204	19835	19827	23680	19885	45322	44964	55219	38150	43532	49644	134020	127580	118170	120380	126350	114070
SDCGEWQWSVCVPTSGDCGLGTR	AEAGKKEKPEKKVKKSDCGEWQWSVCVPTS	SVCVPTSGDCGLGTREGTRTGAECKQTMKT	P63089;Q3UZI5	P63089	45	67	Ptn	Pleiotrophin	yes	no	4.19e-15	126.31	0	0	0	0	0	0	12858	13947	12720	10306	14212	15364	58715	53285	55940	59209	42369	65745	128150	123730	127420	222410	136540	160820
STLTDSLVCK	NIRNMSVIAHVDHGKSTLTDSLVCKAGIIA	VDHGKSTLTDSLVCKAGIIASARAGETRFT	P58252	P58252	33	42	Eef2	Elongation factor 2	yes	yes	1.35e-09	204.42	0	0	0	0	0	0	14664	18024	11685	13863	16514	18919	132600	129000	111590	119780	135310	142970	64775	86848	69134	52630	77023	94976
CPSIILHDR	RKPWLSYPHYEPPQKCPSIILHDRLYYLNG	YEPPQKCPSIILHDRLYYLNGIEFAASCME	Q9CQF9	Q9CQF9	445	453	Pcyox1	Prenylcysteine oxidase	yes	yes	1.66e-14	220.88	25537	30525	21938	27176	27032	31857	26173	28007	22292	24278	26967	28546	96298	96067	95202	105620	95783	128280	53580	64414	56316	49414	64041	83899
NCIDITGVR	RLTVMTDLEDKNEWKNCIDITGVRLPTGYY	DKNEWKNCIDITGVRLPTGYYFGASAGTGD	Q9DBH5	Q9DBH5	240	248	Lman2	Vesicular integral-membrane protein VIP36	yes	yes	4.44e-07	208.86	13069	17159	14205	12189	15943	17548	73596	91929	70217	62477	89037	113130	60408	53686	51457	53432	57901	80642	63157	62979	54601	50445	61048	67352
IHLVCGR	ACTTSDGQLTTYSTRIHLVCGRGFMNSHPI	QLTTYSTRIHLVCGRGFMNSHPIFTFNWEC	Q07113	Q07113	882	888	Igf2r	Cation-independent mannose-6-phosphate receptor	yes	yes	0.011855	130.84	58297	69000	57972	51445	62227	72440	55443	56414	41862	38019	52385	53950	43964	40154	40432	42982	40421	56619	71693	63638	57606	41614	62567	76413
GEIEHHCSGLHR	MEDFSLSPEIILSCRGEIEHHCSGLHRKGR	SCRGEIEHHCSGLHRKGRTLHCLMKVVRGE	Q61543;F8WHM5	Q61543	442	453	Glg1	Golgi apparatus protein 1	yes	no	2.43e-05	140.14	19015	19329	18334	17014	18211	20176	10913	11917	9299.2	11091	11068	12408	62440	53270	56189	52416	53639	63523	153510	129060	116630	103220	130570	154060
GPAVGIDLGTTYSCVGVFQHGK	______________________________	LGTTYSCVGVFQHGKVEIIANDQGNRTTPS	P63017;Q504P4;D3Z5E2	P63017	4	25	Hspa8	Heat shock cognate 71 kDa protein	yes	no	0	480.97	9027.5	11595	8465.9	10220	11740	17220	2987.5	5867.9	3214.9	3893.9	4891.3	6905.1	41486	46925	41888	45018	49216	71251	124530	151990	141750	139890	145540	211320
THFFLNAGNLCNLNYGEGPK	LPFRPGQGGFGELFRTHFFLNAGNLCNLNY	NAGNLCNLNYGEGPKAHIRKLAECIRWSYG	Q8BGH2	Q8BGH2	393	412	Samm50	Sorting and assembly machinery component 50 homolog	yes	yes	0	419.92	33545	32876	28328	33163	34628	39969	26886	28529	20147	25541	25311	31728	57706	59303	47776	59301	55769	68453	89018	109790	94055	79753	100990	124190
MHLASAFAGIGFGNAGVHLCHGMSYPISGLVK	KRAVRNPDDLEARSKMHLASAFAGIGFGNA	HLCHGMSYPISGLVKTYKAKEYNVDHPLVP	Q8R0N6;A0A087WRE7;Q8R0N6-2	Q8R0N6	308	339	Adhfe1	Hydroxyacid-oxoacid transhydrogenase, mitochondrial	yes	no	8.56e-42	180.35	1917	2582.1	1634.3	2500.4	2294.2	3463.1	2493.5	2016.5	1580.1	2115.3	1366.1	1769.2	69924	68790	62585	73828	67147	82401	132580	163510	141260	109310	138860	170190
AWGHPCEMCPAQPHPCR	GIVCTKTLCCATVGRAWGHPCEMCPAQPHP	GHPCEMCPAQPHPCRRGFIPNIRTGACQDV	Q61554	Q61554	216	232	Fbn1	Fibrillin-1	yes	yes	4.73e-12	135.02	36431	39103	38923	33969	39400	36635	58321	62125	50145	44765	65483	49546	57454	55186	54767	59770	57675	58985	68636	69350	69107	55642	73047	68480
ADFCIIHYAGK	GTHPKFQKPKQLKDKADFCIIHYAGKVDYK	LKDKADFCIIHYAGKVDYKADEWLMKNMDP	Q61879;Q3UH59;Q5SV64;Q8VDD5	Q8VDD5	566	576	Myh10;Myh9	Myosin-10;Myosin-9	no	no	3.83e-08	165.83	27518	38233	28292	29893	34497	44864	66591	75448	62195	63038	79787	111700	77183	79217	73097	82014	78646	119230	18430	20098	19625	16905	21175	33618
CEDNCIR	ITNSPVADLFIVWARCEDNCIRGFILEKGM	DLFIVWARCEDNCIRGFILEKGMRGLSAPR	Q60759;A0A0A0MQ68	Q60759	228	234	Gcdh	Glutaryl-CoA dehydrogenase, mitochondrial	yes	no	0.0058877	108.24	43482	44926	30207	36108	42579	44343	25557	24029	16240	17716	24763	22793	51583	48649	42319	45602	42189	62230	105240	129370	95993	64922	105630	134480
HGYYMTPCILTNCR	LCGGEVYVPEDPKLKHGYYMTPCILTNCRD	KHGYYMTPCILTNCRDDMTCVKEEIFGPVM	Q9JLJ2;Q3U367	Q9JLJ2	369	382	Aldh9a1	4-trimethylaminobutyraldehyde dehydrogenase	yes	no	1.83e-07	126.09	17524	18235	15262	17073	17567	16330	11671	12046	10144	11376	12971	13258	52366	46942	45743	54079	46619	52516	134620	156830	137340	92844	148520	158320
SECCCDGGR	NMCQIGSSNRNPVTKSECCCDGGRGWGPHC	RNPVTKSECCCDGGRGWGPHCEICPFEGTV	Q61554;Q61555	Q61554	2363	2371	Fbn1;Fbn2	Fibrillin-1;Fibrillin-2	no	no	0.0024442	75.294	29896	31536	26366	26117	32273	26832	26003	28004	22439	21720	28137	21137	77102	72180	56725	65201	66181	70173	94379	113100	96536	88068	102280	76365
WWTSGILHPHCK	SIKEEDNSYVINGHKWWTSGILHPHCKLCV	GHKWWTSGILHPHCKLCVFMGKTDPQAPRH	D3Z7X0;D3Z2B3	D3Z7X0	316	327	Acad12		yes	no	7.81e-05	133.13	28684	26082	24402	24436	28246	27258	31122	32088	27170	29575	34790	34925	50834	91557	85057	42602	89465	112600	59749	103360	86855	41963	92715	92646
GFNCESKPEPEETCFDK	YLGNALVCTCYGGSRGFNCESKPEPEETCF	NCESKPEPEETCFDKYTGNTYKVGDTYERP	A0A087WR50;P11276;Q3UHL6;A0A087WS56;Q4KL80;A0A087WSN6;B9EHT6;B7ZNJ1	A0A087WR50	85	101	Fn1	Fibronectin;Anastellin	no	no	1.61e-10	140.46	21763	20952	22362	19587	22928	21042	24871	26562	21867	22034	28298	22850	72275	51819	58238	55610	58042	54555	131860	109110	98201	123310	117200	92663
TCIDVNECWVSPGR	RCDCKPGFQRDAFGRTCIDVNECWVSPGRL	RTCIDVNECWVSPGRLCQHTCENTPGSYRC	P37889;P37889-2	P37889	935	948	Fbln2	Fibulin-2	yes	no	5.34e-15	201.6	20314	23085	23161	16026	20407	11887	24411	25158	20762	19718	23100	12975	97394	83278	86603	82675	63877	41930	114180	112310	121270	100860	94919	57666
GAVLVCDMSSNFLSR	ETVHGVEFDFVPDVKGAVLVCDMSSNFLSR	GAVLVCDMSSNFLSRPVDVSKFGVIFAGAQ	Q99K85;Q3U6K9;E9Q6P1	Q99K85	170	184	Psat1	Phosphoserine aminotransferase	yes	no	9.59e-11	194.17	0	0	0	0	0	0	60932	66064	52574	60459	66311	67085	89336	82509	76887	93343	83320	88719	62995	77027	67364	46918	69496	85014
LQISMCQR	FEKVLAVNPQNRAARLQISMCQRKAKEHNE	PQNRAARLQISMCQRKAKEHNERDRRVYAN	Q64378	Q64378	389	396	Fkbp5	Peptidyl-prolyl cis-trans isomerase FKBP5;Peptidyl-prolyl cis-trans isomerase FKBP5, N-terminally processed	yes	yes	0.00026676	182.13	35123	38308	32848	34474	38607	41670	52162	52430	45609	46644	52394	57017	101810	92218	85667	102480	97592	111040	30681	30701	26893	26259	30427	32203
PLAYCDAK	ELTGKFERLIVNLMRPLAYCDAKEIKDAIS	LIVNLMRPLAYCDAKEIKDAISGVGTDEKC	F8WIT2;P14824	F8WIT2	92	99	Anxa6	Annexin;Annexin A6	no	no	0.00026687	167.24	52745	58894	43301	51919	59858	61156	39957	49116	32072	45185	49737	52304	80224	75688	71485	79528	75221	83282	31328	41226	38534	31893	42784	45540
LQLLCGEHK	NFFLPGRMQRQYMERLQLLCGEHKSENEEE	RQYMERLQLLCGEHKSENEEELEKELYQEA	F7C846;P47802;D3Z3F4;D3YVW0;G3XA75;G3UYJ5;G3UXX9;G3XA66	F7C846	295	303	Mtx1	Metaxin-1	no	no	5.94e-05	116.3	61519	67882	54101	64985	66255	72148	55329	62362	46118	60540	65123	68769	61016	62132	53953	57771	59349	75640	26478	31077	27210	22195	31584	36640
SVCHLQK	KGTDVPKWISIMTERSVCHLQKVFERYKSY	WISIMTERSVCHLQKVFERYKSYSPYDMLE	P07356;B0V2N5	P07356	221	227	Anxa2	Annexin A2;Annexin	yes	no	0.0039986	163.84	71938	96495	56920	78314	103210	116180	24344	32452	17755	25025	36852	40219	31340	34512	26056	30348	36253	44087	74917	65321	55841	39200	68242	82909
KSCCSCCPVGCSK	TSSCACKNCKCTSCKKSCCSCCPVGCSKCA	CKKSCCSCCPVGCSKCAQGCVCKGAADKCT	P02802	P02802	31	43	Mt1	Metallothionein-1	yes	yes	0.0017614	65.895	0	0	0	0	0	0	0	0	0	0	0	0	0	0	0	0	0	0	265780	257880	293090	76742	145830	248850
LGNTEACSPCHCSPVGSLSTQCDSYGR	TDGAKCERCRENFFRLGNTEACSPCHCSPV	SPVGSLSTQCDSYGRCSCKPGVMGDKCDRC	F8VQJ3;P02468	F8VQJ3	387	413	Lamc1	Laminin subunit gamma-1	yes	no	1.92e-08	114.21	11599	12592	11532	11039	12261	11585	0	0	0	0	0	0	229380	192090	190200	212460	206780	185640	0	0	0	0	0	0
ADFQCFQQAR	LHLVALNTPVAGDIRADFQCFQQARAAGLL	AGDIRADFQCFQQARAAGLLSTFRAFLSSH	O35206;A2AJY2;A2AJY5;A2AJY7	O35206	1212	1221	Col15a1	Collagen alpha-1(XV) chain;Restin	yes	no	2.91e-12	209.19	16623	17575	15907	13979	18495	20643	19646	22588	18092	17047	23190	23402	49766	44695	43550	41910	43450	53849	135610	136100	113820	120630	133260	142420
HEGVFICR	RGNQSGKNVMVEPHRHEGVFICRGKEDALV	VMVEPHRHEGVFICRGKEDALVTKNLVPGE	P35550	P35550	99	106	Fbl	rRNA 2-O-methyltransferase fibrillarin	yes	yes	3.69e-05	186.67	25771	34622	25602	27508	34777	41762	50287	62260	42634	46613	57823	77304	53141	59787	50925	56512	56867	83818	60394	65652	57359	58888	66012	89329
VTAVIPCFPYAR	LLIMINACKIASASRVTAVIPCFPYARQDK	ASRVTAVIPCFPYARQDKKDKSRAPISAKL	Q9CS42;Q9D7G0;G3UXL2;Q8C5R8	Q9D7G0	85	96	Prps2;Prps1;Prps1l3;Prps1l1	Ribose-phosphate pyrophosphokinase 2;Ribose-phosphate pyrophosphokinase 1	no	no	3.28e-08	186.25	33927	39143	28078	30642	36991	37576	51257	57361	42811	42964	52285	57616	56030	52132	46552	48156	47834	62258	67887	86335	76985	51850	79761	98701
FQGPTCETCQTCLGVCAEHK	RGICECGACKCTDPKFQGPTCETCQTCLGV	CETCQTCLGVCAEHKECVQCRAFNKGEKKD	P09055;P09055-2	P09055	625	644	Itgb1	Integrin beta-1	yes	no	0.078077	20.426	0	0	0	0	0	0	0	0	0	0	0	0	222480	202290	203090	213270	203260	240410	0	0	0	0	0	0
ADVSFVLFFDCNNEICIER	NQDNLQGWNKTMDGKADVSFVLFFDCNNEI	FVLFFDCNNEICIERCLERGKSSGRSDDNR	Q9DBP5;A0A0R4J093	Q9DBP5	112	130	Cmpk1	UMP-CMP kinase	yes	no	6.95e-77	229.61	0	0	0	0	0	0	0	0	0	0	0	0	20902	20312	19348	19740	22399	23261	185450	223520	202060	132180	204740	210610
KMCLFAGFQR	FILDQTNVSAAAQRRKMCLFAGFQRKAVVV	AAQRRKMCLFAGFQRKAVVVCPKDEDYKQR	Q8VEK3;Q8VEK3-2	Q8VEK3	568	577	Hnrnpu	Heterogeneous nuclear ribonucleoprotein U	yes	no	1.09e-06	185.05	56617	77066	57529	55798	61118	78836	54238	56309	46005	49607	59207	69415	55844	61574	56386	61131	55834	77643	27989	33436	29495	27633	32146	42807
LVTSPCCIVTSTYGWTANMER	DILEKKVEKVVVSNRLVTSPCCIVTSTYGW	CIVTSTYGWTANMERIMKAQALRDNSTMGY	P07901	P07901	593	613	Hsp90aa1	Heat shock protein HSP 90-alpha	yes	yes	1.29e-151	333.47	5470.1	6915.8	4600.7	6395.8	6578.3	9772.1	6424.3	6309.6	5092.8	5756.1	6758	9465.3	86342	92000	77760	95643	80271	140180	82812	110870	99147	67264	95447	168180
ICDECNYGSYQGR	CVICDSYVRPCTLVRICDECNYGSYQGRCV	VRICDECNYGSYQGRCVICGGPGVSDAYYC	P83870	P83870	45	57	Phf5a	PHD finger-like domain-containing protein 5A	yes	yes	5.54e-19	215.56	16902	17520	17827	15922	18201	18650	29824	34931	26357	26180	35893	36742	24325	23426	21292	22789	23371	26966	136520	147300	137760	122460	149860	143850
KPVCGVCR	HVFCSACLQECLKPKKPVCGVCRSALAPGV	QECLKPKKPVCGVCRSALAPGVRAVELERQ	Q9ET26	Q9ET26	62	69	Rnf114	E3 ubiquitin-protein ligase RNF114	yes	yes	0.0074625	77.058	36415	37799	29260	28094	36433	33442	8275.1	7679.3	6646.1	6950.8	10028	9539.4	60199	50930	43847	48631	45590	57559	112040	133300	114560	83869	124330	146240
SLHDALCVVK	ILRGANDFMCDEMERSLHDALCVVKRVLEL	DEMERSLHDALCVVKRVLELKSVVPGGGAV	P11983;P11983-2	P11983	391	400	Tcp1	T-complex protein 1 subunit alpha	yes	no	3.02e-05	158.76	16783	19422	14529	17966	17563	24264	54608	58006	45600	51953	53008	67148	45881	44059	45794	43511	48806	60415	81008	95739	87536	70024	90333	117080
FDNLYGCR	KVPAINVNDSVTKSKFDNLYGCRESLIDGI	DSVTKSKFDNLYGCRESLIDGIKRATDVMI	P50247	P50247	189	196	Ahcy	Adenosylhomocysteinase	yes	yes	0.00087586	141.78	37029	40593	31304	41810	40914	40388	63531	71153	52050	72698	71674	67487	9847	9983.8	8305.7	9082.7	8974.2	9025.7	79907	105880	97508	91289	101120	108090
GWGPHCEICPFEGTVAYK	RNPVTKSECCCDGGRGWGPHCEICPFEGTV	PHCEICPFEGTVAYKKLCPHGRGFMTNGAD	Q61554	Q61554	2372	2389	Fbn1	Fibrillin-1	yes	yes	7.17e-15	150.57	12333	16321	13123	11788	14465	10086	8324.5	10133	8492.5	8134.5	10916	8538.6	60379	60822	54386	61035	60722	55651	134260	138770	128380	119610	150310	112270
FLYECPWR	SMENWGGATFDVAMRFLYECPWRRLQELRE	TFDVAMRFLYECPWRRLQELRELIPNIPFQ	G5E8R3;E9QPD7;Q05920	G5E8R3	618	625	Pcx;Pc	Pyruvate carboxylase;Pyruvate carboxylase, mitochondrial	no	no	1.24e-06	199.55	70093	77922	53267	72310	74979	82470	9176.3	8392.2	5884.3	7358	10224	9707.2	37730	44083	30904	38313	37669	48096	72706	104200	89231	74775	90945	117830
LGITNLCVIGGDGSLTGANLFR	RSREGRLKAACNLARLGITNLCVIGGDGSL	VIGGDGSLTGANLFRKEWSGLLEELARNGD	Q9WUA3;Q8C605;Q9WUA3-2;D3YUA3	Q9WUA3	116	137	Pfkp	ATP-dependent 6-phosphofructokinase, platelet type;ATP-dependent 6-phosphofructokinase	yes	no	2.85e-114	301.04	26380	24936	18416	28148	26340	26522	10967	8453.7	8618.6	11391	11670	13801	99044	90758	80638	103200	93798	103190	71980	90931	79388	69412	72438	96294
AHIAQLCEK	ADAILGNQMFTHYDRAHIAQLCEKAGLLQR	FTHYDRAHIAQLCEKAGLLQRALEHFTDLY	Q68FD5;Q5SXR6	Q68FD5	611	619	Cltc	Clathrin heavy chain 1;Clathrin heavy chain	yes	no	1.77e-14	220.51	30882	35398	28773	33912	37917	37394	18046	20775	12993	21275	20687	22519	54907	50515	47571	49751	51662	66949	82198	105960	95931	101790	103430	132210
LVVPATQCGSLIGK	MTNSTAASRPPVTLRLVVPATQCGSLIGKG	RLVVPATQCGSLIGKGGCKIKEIRESTGAQ	P60335	P60335	102	115	Pcbp1	Poly(rC)-binding protein 1	yes	yes	2.66e-05	154.35	31765	33271	41233	28021	30854	36441	63668	60120	53073	71260	65735	74621	63366	59635	55749	59475	58772	66121	46870	50223	49724	50518	50685	58044
HFCPNVPIILVGNK	DSLENIPEKWTPEVKHFCPNVPIILVGNKK	KHFCPNVPIILVGNKKDLRNDEHTRRELAK	Q62159;H3BL56;A0A0G2JEP8;Q9QUI0;A0A0A6YXF6	Q9QUI0	105	118	Rhoc;Rhoa	Rho-related GTP-binding protein RhoC;Transforming protein RhoA	no	no	1.59e-23	239.39	50968	58067	45323	50559	61156	68023	30505	35898	27052	29077	36255	39946	70406	73233	64744	74303	71977	92821	43271	48352	42879	38353	46804	58682
YGHAACFGLQPGCLR	EIGKFYLDLYPREGKYGHAACFGLQPGCLR	YGHAACFGLQPGCLRQDGSRQLAVAAMVAN	A0A0R4IZY0;Q8C1A5	A0A0R4IZY0	422	436	Thop1	Thimet oligopeptidase	yes	no	6.72e-16	208.25	55405	62473	52063	52672	63611	46246	16136	18330	14065	16161	17863	15160	68553	64595	56436	62887	66901	62779	64716	79930	77162	68621	82515	73089
KLVIVGDGACGK	______________________________	IRKKLVIVGDGACGKTCLLIVFSKDQFPEV	Q62159;H3BL56;A0A0G2JEP8;Q9QUI0;A0A0A6YXF6;Q9CR99;A0A0A6YWJ1	Q9QUI0	7	18	Rhoc;Rhoa;4930544G11Rik	Rho-related GTP-binding protein RhoC;Transforming protein RhoA	no	no	9.41e-09	196.11	32940	37574	30730	32718	36874	35556	16337	17042	13580	16262	18114	17611	33571	32617	29785	29822	27872	39250	126670	147480	113490	96800	131130	144340
AEHCVNTPGSFQCYK	VDINECVTDLHTCTRAEHCVNTPGSFQCYK	AEHCVNTPGSFQCYKALTCEPGYVLTDGEC	P37889;P37889-2	P37889	770	784	Fbln2	Fibulin-2	yes	no	8.17e-31	225.15	42705	44268	47131	37241	38598	24471	45038	45415	42291	41879	40210	26664	18750	15992	18270	16130	14166	15939	138810	121010	136820	110990	113360	61957
CVVVGDGAVGK	______________________________	QSIKCVVVGDGAVGKTCLLICYTTNAFPKE	P60766;P60766-1;Q8R527;G3UZM2;D3Z3L1;Q9ER71-2;P84096;A0A1B0GSL4;P63001;Q3TLP8;P60764;Q05144	P84096	6	16	Cdc42;Rhoq;Rhoj;Rhog;Rac1;Rac3;Rac2	Cell division control protein 42 homolog;Rho-related GTP-binding protein RhoQ;Rho-related GTP-binding protein RhoJ;Rho-related GTP-binding protein RhoG;Ras-related C3 botulinum toxin substrate 1;Ras-related C3 botulinum toxin substrate 3;Ras-related C3 botulinum toxin substrate 2	no	no	2.18e-06	155.01	21934	23691	19354	20601	20738	24442	74918	79042	56891	58050	82110	80548	93838	78130	86815	95108	76217	105210	26010	32356	25493	12814	28896	33516
GVNEDTYSGFLDCAR	NPCDVVKTRLQSLERGVNEDTYSGFLDCAR	GVNEDTYSGFLDCARKIWRHEGPSAFLKGA	Q9D6M3;E9Q6M6	Q9D6M3	259	273	Slc25a22	Mitochondrial glutamate carrier 1	yes	no	9.31e-48	304.68	3292	2603.1	2716.7	2743.2	3240.3	3173.8	11934	8426.4	7478.5	9492.6	9566	10143	41816	42857	39450	40777	40350	45144	136120	169940	152210	140980	147160	182950
NLIGTYMCICGPGYQR	AEGKHDCTEKQMECKNLIGTYMCICGPGYQ	LIGTYMCICGPGYQRRPDGEGCIDENECQT	Q61554	Q61554	2269	2284	Fbn1	Fibrillin-1	yes	yes	5.1e-62	267.02	66759	75674	58548	53929	73275	50559	12917	17428	12030	10877	18437	14071	108700	100880	90139	96058	110840	94416	29641	32809	30044	31046	37758	25842
LVDKYCEAWR	PQKVVWHGSNPHGVRLVDKYCEAWRTTDMA	PHGVRLVDKYCEAWRTTDMAVTGFASPLST	O35206;A2AJY2;A2AJY5;A2AJY7	O35206	1313	1322	Col15a1	Collagen alpha-1(XV) chain;Restin	yes	no	6.08e-07	150.08	24461	24190	19581	16741	24557	21586	43938	53957	40127	37048	55446	48983	46703	44894	39978	37371	40293	49415	106200	106750	88786	85840	101800	92533
YYALCGFGGVLSCGLTHTAVVPLDLVK	AAAVEEYSCEFGSMKYYALCGFGGVLSCGL	CGLTHTAVVPLDLVKCRMQVDPQKYKGIFN	Q8VEM8	Q8VEM8	59	85	Slc25a3	Phosphate carrier protein, mitochondrial	yes	yes	1.75e-42	197.28	0	0	0	0	0	0	40115	72552	43997	40760	45149	62326	156720	125770	153860	174860	128650	205760	0	0	0	0	0	0
TGELNFVSCMR	EGQPGKVIEVQAKRRTGELNFVSCMRQTLE	AKRRTGELNFVSCMRQTLEEHYGDKPVGMG	Q91V76;A0A1L1SSF8	Q91V76	179	189		Ester hydrolase C11orf54 homolog	yes	no	2.97e-133	339.65	13303	13878	11654	13596	14264	11724	59569	58969	50975	57128	63627	58697	58696	61664	55333	60814	59772	61182	73631	82265	77646	61670	77978	86236
LAGECGGK	RQVAQNLDRFRTFPRLAGECGGKNFHFVHS	RFRTFPRLAGECGGKNFHFVHSSADVDSVV	Q8CHT0	Q8CHT0	310	317	Aldh4a1	Delta-1-pyrroline-5-carboxylate dehydrogenase, mitochondrial	yes	yes	0.0021498	95.531	39461	39010	32268	34770	36764	40630	42333	41355	35021	39807	40873	48454	52284	49394	45820	48769	49008	54235	74402	78314	72334	73591	76807	98024
HSMNPFCEIAVEEAVR	RVKPDKSGVVTDGVKHSMNPFCEIAVEEAV	SMNPFCEIAVEEAVRLKEKKLVKEIIAVSC	Q9DCW4;A0A0U1RNP5;A0A0N4SVE0;A0A0U1RNR3;A0A0U1RNK9;A0A0N4SWE9	Q9DCW4	36	51	Etfb	Electron transfer flavoprotein subunit beta	yes	no	4.69e-216	374.23	17281	20282	16634	19474	22645	24025	7644.3	8885.1	6156.5	8092.2	8263.5	10076	99217	102810	94592	101940	99108	128080	67245	82130	72450	60833	73232	92090
EDKDAQFYCELSYR	GLYTLKSVLSARLVKEDKDAQFYCELSYRL	KEDKDAQFYCELSYRLPSGNHMKESKEVTV	Q8R2Y2;Q8R2Y2-2	Q8R2Y2	217	230	Mcam	Cell surface glycoprotein MUC18	yes	no	5.6e-14	121.42	5463.1	6296.3	3961.1	4023.9	5328.3	5739.7	4555.2	5485.1	4129.3	3635.9	5354.6	4717.8	45958	44594	41232	42386	46312	49528	162820	167080	131180	147500	162200	142710
ACEDIDECSLPNICVFGTCHNLPGLFR	RCECDMGFVPSADGKACEDIDECSLPNICV	ICVFGTCHNLPGLFRCECEIGYELDRSGGN	Q61554	Q61554	1445	1471	Fbn1	Fibrillin-1	yes	yes	2.55e-12	134.76	4740.5	4918.7	4140.6	3743.9	4951	3720.1	0	0	0	0	0	0	71189	64554	62842	70525	76452	65805	131390	150290	158140	74010	179940	110630
AHEILPELVCCSAK	SVSEVISGYEIACKKAHEILPELVCCSAKN	KAHEILPELVCCSAKNLRDVDEVSSLLRTS	P42932;H3BKG2;H3BLL1	P42932	139	152	Cct8	T-complex protein 1 subunit theta	yes	no	1.77e-14	151.13	14002	15416	13776	15518	16339	18210	7816.2	9185.5	6761.1	7862	9437.5	10490	28718	29137	26322	30860	28904	37183	139990	162250	151120	113660	152680	195550
GIVEECCFR	FYFSRPSSRANRRSRGIVEECCFRSCDLAL	ANRRSRGIVEECCFRSCDLALLETYCATPA	E9QLW5;P09535;D3Z4N4;J3QJZ9	E9QLW5	76	84	Igf2	Insulin-like growth factor II;Insulin-like growth factor II;Preptin	yes	no	1.76e-05	166.17	13630	16753	11524	12516	13694	24332	33099	41915	29845	26605	38309	65621	0	0	0	0	0	0	126320	154040	140970	88711	132320	270520
CSVCEAPAVAIAVHSQDTSIPHCPAGWR	MMPVAEEEIKPYISRCSVCEAPAVAIAVHS	HSQDTSIPHCPAGWRSLWIGYSFLMHTAAG	P08122	P08122	1585	1612	Col4a2	Collagen alpha-2(IV) chain;Canstatin	yes	yes	1.45e-27	167.51	12426	10826	10028	8616.5	14919	11316	11492	10633	8902.2	8007.8	14560	11650	55440	58428	43612	49073	51316	95867	114560	166210	110120	104770	125140	131680
ETVSEESNVLCLSK	ACIPIKKSDPVVSYRETVSEESNVLCLSKS	RETVSEESNVLCLSKSPNKHNRLYMKARPF	P58252	P58252	581	594	Eef2	Elongation factor 2	yes	yes	4.25e-74	288.11	5220	7006.9	4103.5	4471	6359.3	6749.5	5324.3	6576.4	4670.5	5126.5	6151.2	6900.1	62718	65724	55220	62356	68960	75219	109270	140340	115380	114690	137440	163100
ILCQGLK	ELVLSNNDLHEPGVRILCQGLKDSACQLES	DLHEPGVRILCQGLKDSACQLESLKLENCG	Q91VI7;A0A1B0GSG5;A0A1B0GRG4	Q91VI7	184	190	Rnh1	Ribonuclease inhibitor	yes	no	0.0032086	163.41	26047	30651	25292	27185	28972	31106	15181	17290	14645	17489	20757	17117	39361	43628	35980	38844	40005	46877	110120	115130	126090	105400	150220	115440
CLPFFNDRPWR	MCNCKHNTYGVDCEKCLPFFNDRPWRRATA	DCEKCLPFFNDRPWRRATAESASECLPCDC	F8VQJ3;P02468	F8VQJ3	317	327	Lamc1	Laminin subunit gamma-1	yes	no	1.21e-06	130.94	44740	46181	39853	42707	44702	36279	21378	20179	18484	19235	20796	18288	49751	46244	43441	45259	45372	41043	100680	103300	101160	106690	103180	77486
CVLDSCR	RSRKKHLVTTQTEHKCVLDSCRSLEAEGFR	VTTQTEHKCVLDSCRSLEAEGFRVTYLPVQ	Q9Z1J3;Q9Z1J3-2;V9GXS4	Q9Z1J3	160	166	Nfs1	Cysteine desulfurase, mitochondrial	yes	no	0.0053844	105.12	65945	76747	59061	63618	70228	66118	60474	71255	53140	56114	68362	69626	79816	79302	67169	73486	71791	83868	0	0	0	0	0	0
FFSSDICR	AASFPPFVEKSRTLRFFSSDICRSIYAVFG	EKSRTLRFFSSDICRSIYAVFGSEIDLKGI	Q08857	Q08857	266	273	Cd36	Platelet glycoprotein 4	yes	yes	2.63e-05	190.49	2742.2	4501.7	3278.3	2822.7	4088.2	3785.5	65319	87252	58108	64125	90253	81578	78489	79614	65541	59598	77643	82510	47076	60340	47557	63251	58991	45302
YLLNCDNMR	TDIKPILRKLPRIKKYLLNCDNMRCSVNAT	LPRIKKYLLNCDNMRCSVNATPQQMPQAEK	Q8K411;Q8K411-2;Q8K411-3	Q8K411	771	779	Pitrm1	Presequence protease, mitochondrial	yes	no	4.31e-07	180.18	40498	36208	34063	36655	36451	40660	96721	90952	74299	87672	95178	94548	47372	44987	42732	46782	44436	48964	30947	35488	31819	27958	34107	33896
GLLALGDYMNVQCHACIGGTNVGEDIR	LILAPTRELAVQIQKGLLALGDYMNVQCHA	CHACIGGTNVGEDIRKLDYGQHVVAGTPGR	Q91VC3;A0A0N4SVP8	Q91VC3	125	151	Eif4a3	Eukaryotic initiation factor 4A-III;Eukaryotic initiation factor 4A-III, N-terminally processed	yes	no	5.81e-17	149.44	13554	13854	11662	13546	15149	14934	2696.3	4019.7	3121	2798.6	3881.5	4160.6	38693	37300	33713	38813	33066	43879	140830	167870	162090	95457	152050	185510
MAAISESNINLCGSHCGVSIGEDGPSQMALEDLAMFR	STFAAFFTRAFDQIRMAAISESNINLCGSH	DGPSQMALEDLAMFRSVPMSTVFYPSDGVA	P40142	P40142	402	438	Tkt	Transketolase	yes	yes	5.19e-166	293.48	0	0	0	0	0	0	0	0	0	0	0	0	61891	59475	57545	62368	56813	62853	138960	183290	146510	83865	151220	164720
CPLNYFACPSGR	DYSDERDCPGVKRPRCPLNYFACPSGRCIP	RPRCPLNYFACPSGRCIPMSWTCDKEDDCE	Q91ZX7;A0A0R4J0I9	Q91ZX7	2697	2708	Lrp1	Prolow-density lipoprotein receptor-related protein 1;Low-density lipoprotein receptor-related protein 1 85 kDa subunit;Low-density lipoprotein receptor-related protein 1 515 kDa subunit;Low-density lipoprotein receptor-related protein 1 intracellular domain	yes	no	5.76e-06	131.28	21700	25573	21682	21999	20246	28013	8909.7	7859	7547.2	6424.9	7959.7	9358.9	103200	108350	109600	112040	96582	127680	65677	60075	61053	60428	68425	68930
VIHDVCR	GRGFMTNGADIDECKVIHDVCRNGECVNDR	GADIDECKVIHDVCRNGECVNDRGSYHCIC	Q61554	Q61554	2410	2416	Fbn1	Fibrillin-1	yes	yes	0.0015968	124.37	58708	66204	56240	51517	68673	52857	68400	71550	58847	54542	71722	59395	41219	37506	33924	36182	40611	36160	45054	46897	43039	40780	46293	42361
ESNPALGIDCLHK	NPIQTMTEVRARQVKESNPALGIDCLHKGS	VKESNPALGIDCLHKGSNDMQYQHVIETLI	P80316	P80316	484	496	Cct5	T-complex protein 1 subunit epsilon	yes	yes	2.26e-15	202.68	11136	12852	10855	11000	14051	17067	2955	2802.1	2574.1	2322.7	3202.9	3864.9	45117	47345	41369	44259	47661	67485	122140	152940	136050	98233	136040	195000
HFVGMLPEKDCR	ILVGDVGATITDPFKHFVGMLPEKDCRYAL	PFKHFVGMLPEKDCRYALYDASFETKESRK	Q9R0P5	Q9R0P5	70	81	Dstn	Destrin	yes	yes	1.99e-08	160.36	15843	19892	17694	15682	21719	27435	23800	30236	20882	24862	30177	40134	28400	29669	30584	28060	26573	41671	111950	132300	121020	78674	126060	184100
CEAFGWHTIIVDGHSVEELCK	DPAPLQHQVDIYQKRCEAFGWHTIIVDGHS	HTIIVDGHSVEELCKAFGQAKHQPTAIIAK	P40142	P40142	206	226	Tkt	Transketolase	yes	yes	9.97e-78	237.31	3369.2	3847	2283.1	3225.2	3413.1	2625.8	942.11	1313.2	682.19	1224.9	1577.1	1050.5	40166	43099	31276	37426	43836	37728	118690	199380	162190	129050	170990	184400
KCVCNYLGTVK	CQYGYYGDALRQDCRKCVCNYLGTVKEHCN	QDCRKCVCNYLGTVKEHCNGSDCHCDKATG	P02469;E9QN70	P02469	1027	1037	Lamb1	Laminin subunit beta-1	yes	no	1.5e-06	147.26	38760	43581	40057	35537	36015	35560	23329	23418	20260	19523	23583	21099	37286	35041	32274	34183	30413	34260	119840	106140	111860	108590	121940	90580
YSFCTDHAVLVQTR	HLWCSTTSNYEQDQKYSFCTDHAVLVQTRG	KYSFCTDHAVLVQTRGGNSNGALCHFPFLY	A0A087WR50;P11276;Q3UHL6;A0A087WS56;A0A087WSN6;B9EHT6;B7ZNJ1	A0A087WR50	398	411	Fn1	Fibronectin;Anastellin	no	no	1.32e-23	263.29	28295	30949	26426	25355	30712	21175	34869	33449	29596	30622	31797	21631	94904	81326	80980	80941	70497	56991	81428	69400	68316	73102	69834	50237
CGNHAVCNNLPGTFR	QTCYDIDECSEQPSRCGNHAVCNNLPGTFR	CGNHAVCNNLPGTFRCECVEGYHFSDRGTC	P10493	P10493	719	733	Nid1	Nidogen-1	yes	yes	6.47e-08	123.28	12375	10977	13171	9418.3	12912	12759	35615	36223	36240	32689	34361	32481	22793	19300	21761	21060	19049	24233	162940	141630	140920	120030	126970	121150
AVIFCLSADKK	VRKCSTPEEIKKRKKAVIFCLSADKKCIVV	KRKKAVIFCLSADKKCIVVEEGKEILVGDV	Q9R0P5	Q9R0P5	35	45	Dstn	Destrin	yes	yes	2.29e-13	200.32	27995	29443	25941	25309	28583	27174	59948	59946	49261	49723	63871	61987	79611	76788	71757	71704	74387	85466	40534	44105	44032	30706	48272	42311
TNVDQTMCLDINECER	DTVGSFYCLCHTGFKTNVDQTMCLDINECE	NVDQTMCLDINECERDACGNGTCRNTIGSF	Q61554	Q61554	1884	1899	Fbn1	Fibrillin-1	yes	yes	6.32e-07	121.27	11166	12425	11166	9336.8	12898	11216	0	0	0	0	0	0	108570	103590	94954	99424	103160	103140	92752	98099	90006	78530	101060	77085
SIQHCSIR	CTCPSGQISPSCGSRSIQHCSIRCMNGGSC	SPSCGSRSIQHCSIRCMNGGSCSDDHCLCQ	Q61554	Q61554	115	122	Fbn1	Fibrillin-1	yes	yes	0.00042618	109.11	20674	22501	20128	16027	20921	17417	8252.9	9549.4	8170.2	7587	10286	8454.2	63048	61331	55504	54876	63206	58696	114120	120320	107340	108070	131400	110270
RTDLCDHALHR	FSREADNVKDKLCSKRTDLCDHALHRSHDE	LCSKRTDLCDHALHRSHDEL__________	Q9QXT0	Q9QXT0	167	177	Cnpy2	Protein canopy homolog 2	yes	yes	3.07e-05	142.71	52212	55996	52909	38175	50118	58082	20559	18417	15101	18068	20496	19707	53038	51756	47283	43952	49171	52195	91625	85876	76761	80115	84698	80986
VTDKLTPIHDHIFCCR	GADSRTTTGSYIANRVTDKLTPIHDHIFCC	TDKLTPIHDHIFCCRSGSAADTQAVADAVT	Q60692	Q60692	63	78	Psmb6	Proteasome subunit beta type-6	yes	yes	1.15e-32	227.89	38734	44667	40682	37042	45674	40741	48474	54717	42258	42673	51877	47152	57359	55259	48988	52816	52380	55998	57655	59903	61439	48992	66808	63796
VCGYDTPFPHIFEPFYIPDKWK	VQEECFLNLEAPISRVCGYDTPFPHIFEPF	FPHIFEPFYIPDKWKCYDALRKMINY____	Q6P3A8;Q6P3A8-2	Q6P3A8	358	379	Bckdhb	2-oxoisovalerate dehydrogenase subunit beta, mitochondrial	yes	no	2.17e-97	281.07	39796	40998	32461	38035	48345	41085	60480	64220	44704	57278	66659	63118	53970	56269	48786	50564	51496	59305	40273	60301	46848	46746	50634	50905
NILPGDPVTLTCR	HAPKGVEILLSSSGRNILPGDPVTLTCRVN	GRNILPGDPVTLTCRVNSSYPAVSAVQWAR	Q62230;G3X8X6;H9KUZ3;Q62230-3;H9KUZ2;Q62230-2	Q62230	252	264	Siglec1	Sialoadhesin	yes	no	1.84e-10	157.78	14419	17364	15509	12035	18044	17133	64470	76547	56727	52929	78289	74771	89508	88620	76024	81959	83065	98104	33449	37738	30587	27868	33156	34800
CSEGPGLCLAR	GHSMVVDPWGTVVARCSEGPGLCLARIDLH	VVARCSEGPGLCLARIDLHFLQQMRQHLPV	Q8VDK1-2;Q8VDK1	Q8VDK1-2	248	258	Nit1	Nitrilase homolog 1	yes	no	8.91e-18	198.65	42469	46637	37421	39928	45996	38654	23296	24303	21162	21110	27032	21364	80244	72735	66148	65689	70246	67800	63706	78457	71558	48088	70308	63424
QNTQQTLSCSALASQYMHCVNHAK	PVCADLQTKILQCYRQNTQQTLSCSALASQ	SALASQYMHCVNHAKQSMLEKGG_______	Q9CRB9;F6QFL0	Q9CRB9	196	219	Chchd3	MICOS complex subunit Mic19	yes	no	3.99e-92	266.35	7328.9	7321.7	7097.9	5874	7244.4	6747.4	0	0	0	0	0	0	66226	59874	50562	56172	65135	70289	133340	128780	142460	110340	143450	138530
HLESWCIHR	THQQKVLRLYKRALRHLESWCIHRDKYRYF	YKRALRHLESWCIHRDKYRYFACLMRARFE	Q9CQJ8	Q9CQJ8	26	34	Ndufb9	NADH dehydrogenase [ubiquinone] 1 beta subcomplex subunit 9	yes	yes	2.53e-33	220.51	39069	44233	33407	35835	42006	45755	53714	57197	39473	49723	57778	65007	70860	69212	65980	69427	66864	94318	33596	41995	36295	14069	35004	45073
FYAPWCGHCK	KSFEDTIAQGITFVKFYAPWCGHCKNLAPT	ITFVKFYAPWCGHCKNLAPTWEELSKKEFP	Q91W90;E9PXX7;A0A0R4J1Y7	Q91W90	330	339	Txndc5	Thioredoxin domain-containing protein 5	yes	no	9.01e-05	102.61	62972	62848	52366	52549	73355	55017	44892	50066	34990	36384	55335	40880	41512	42317	33808	34711	40894	40742	52145	68396	58330	56795	61465	52725
CVLIFGVPSR	QLEEMLRPLVEAGLRCVLIFGVPSRVPKDE	EAGLRCVLIFGVPSRVPKDEQGSAADSEDS	P10518	P10518	75	84	Alad	Delta-aminolevulinic acid dehydratase	yes	yes	7.66e-05	149.94	81507	78942	66868	69728	85945	55110	14946	13735	11970	12831	16266	12012	17554	17856	16606	16404	14743	18246	91805	130440	94133	58625	105870	98535
DCGDEVAQWFTNYLK	KIHNCRLFGLDIKGRDCGDEVAQWFTNYLK	DCGDEVAQWFTNYLKTQAYRLVQFDTSMKG	Q922Q1;E0CZH6	Q922Q1	159	173	2002-03-01	Mitochondrial amidoxime reducing component 2	yes	no	5.42e-30	207.3	20406	22932	18367	19054	22619	25081	15616	15340	12749	14061	16974	16782	46578	47667	39507	47280	43001	59166	100330	127440	115610	99545	114130	138840
HCECSTDEVNSEDMDAYCR	FECGACRCNEGRVGRHCECSTDEVNSEDMD	STDEVNSEDMDAYCRKENSSEICSNNGECV	P09055;P09055-2	P09055	499	517	Itgb1	Integrin beta-1	yes	no	1.07e-101	260.31	7688.2	8176.9	7638.8	5359.8	8433.1	7402.5	0	0	0	0	0	0	33348	29362	29866	28830	28182	32232	171650	182820	160110	123580	183330	150780
GICGQTR	DCPDLTKEPFTFPVRGICGQTRIAEVGGVP	EPFTFPVRGICGQTRIAEVGGVPYLLPLVN	Q91V76	Q91V76	52	58		Ester hydrolase C11orf54 homolog	yes	yes	0.012636	90.661	45423	48049	37292	41154	46313	43640	66731	72896	57030	58987	71740	66726	95015	92792	83021	90948	87208	91417	0	0	0	0	0	0
KDIHFMPCSGLTGANLK	EKLVPFLKKVGFNPKKDIHFMPCSGLTGAN	IHFMPCSGLTGANLKEQSDFCPWYIGLPFI	Q8R050;Q8R050-2	Q8R050	391	407	Gspt1	Eukaryotic peptide chain release factor GTP-binding subunit ERF3A	yes	no	1.51e-07	155.08	25452	26028	22947	26432	29368	29661	17383	18083	14833	18039	19232	19236	81473	74628	67276	66408	70403	75025	79842	88691	84406	74926	83378	79435
ECIEAVIR	CVINPGNPTGQVQTRECIEAVIRFAFEEGL	TGQVQTRECIEAVIRFAFEEGLFLMADEVY	Q8QZR5	Q8QZR5	253	260	Gpt	Alanine aminotransferase 1	yes	yes	0.00047744	178.08	18950	18681	13908	16799	17128	14411	59671	62397	49279	59660	69391	55764	82193	80073	66163	74260	82379	71767	39942	52565	44861	41478	53926	46818
LPCVAAK	YWELIYEDCMDLIAKLPCVAAKIYRNLYRE	DCMDLIAKLPCVAAKIYRNLYREGSSIGAI	Q80X68;Q9CZU6	Q9CZU6	209	215	Csl;Cs	Citrate synthase;Citrate synthase, mitochondrial	no	no	0.0063173	130.84	37568	97277	48231	58142	53182	76285	98969	63859	57691	75161	111720	51651	25269	29709	23085	28801	27439	31101	30103	34051	30657	25761	35501	40321
ALVDHENVISCPHLGASTK	GAALDVFTEEPPRDRALVDHENVISCPHLG	HENVISCPHLGASTKEAQSRCGEEIAVQFV	Q61753	Q61753	271	289	Phgdh	D-3-phosphoglycerate dehydrogenase	yes	yes	3.15e-42	290.63	9688.2	10952	10338	11534	12147	14255	43768	43512	35113	40042	45171	52001	56910	60486	57758	56526	58114	81561	70534	80958	79513	65397	87073	107050
DVTCDVHYENYR	KLRNMLIRTHMHDLKDVTCDVHYENYRAHC	DLKDVTCDVHYENYRAHCIQQMTSKLTQDS	Q9Z2Q6	Q9Z2Q6	297	308	2005-09-01	Septin-5	yes	yes	0.00029814	96.745	2428.4	1666.4	1729.2	1760.6	2078.4	2516.8	0	0	0	0	0	0	90974	93600	101280	105070	100920	115520	91782	106890	101950	82602	86605	99831
NVDCVLLAR	PFGKPSDALILGKIKNVDCVLLARHGRQHT	ILGKIKNVDCVLLARHGRQHTIMPSKVNYQ	Q9CQ65	Q9CQ65	52	60	Mtap	S-methyl-5-thioadenosine phosphorylase	yes	yes	8.2e-05	153.71	22095	23819	17591	19294	20211	22077	22376	25261	18414	20548	25859	26418	60769	60373	53452	60423	56548	75373	84768	97367	88222	75502	95871	116260
SLPFIIGCNPTILHVHELYIR	QELPVRIAHRIKGFRSLPFIIGCNPTILHV	GCNPTILHVHELYIRAFQKLTDFPPIKDQA	O55028;A0A0U1RNL7;A0A0U1RPT4;D3Z7R0	O55028	111	131	Bckdk	[3-methyl-2-oxobutanoate dehydrogenase [lipoamide]] kinase, mitochondrial	yes	no	3.03e-49	205.68	2885.8	3233.7	2501.7	3989.8	3292.4	2975.3	133560	140950	100960	139880	142210	144300	21179	20821	19679	20273	19962	22873	36320	45942	42752	32228	41287	44118
DSVTCPTCQGTGR	NGDVSQFPYVEFTGRDSVTCPTCQGTGRIP	GRDSVTCPTCQGTGRIPRGQENQLVALIPY	Q80X71;D3Z191;D3Z0M2;D3Z6E0	Q80X71	58	70	Tmem106b	Transmembrane protein 106B	yes	no	0.00021395	140.07	26377	26671	26859	25849	28386	30088	19234	16926	13814	14645	16531	18308	24001	24734	24630	25641	23422	27798	129040	137170	123230	91329	140630	151580
CDGDHDCADGSDEKDCTPR	EFSCANGRCIAGRWKCDGDHDCADGSDEKD	HDCADGSDEKDCTPRCDMDQFQCKSGHCIP	Q91ZX7;A0A0R4J0I9	Q91ZX7	3595	3613	Lrp1	Prolow-density lipoprotein receptor-related protein 1;Low-density lipoprotein receptor-related protein 1 85 kDa subunit;Low-density lipoprotein receptor-related protein 1 515 kDa subunit;Low-density lipoprotein receptor-related protein 1 intracellular domain	yes	no	1.36e-05	104.88	0	0	0	0	0	0	0	0	0	0	0	0	47903	40284	39719	38462	36210	46072	168140	157390	146540	139690	165070	160930
NYLLQCTR	MCRGVQHPLRGLFLRNYLLQCTRNILPDEG	LRGLFLRNYLLQCTRNILPDEGEPTDEETT	Q9EQH3	Q9EQH3	151	158	Vps35	Vacuolar protein sorting-associated protein 35	yes	yes	0.00085442	135.77	21382	21232	15791	22523	22499	25688	64034	67265	52286	69973	72037	90080	42929	46900	39133	45644	43870	52578	53541	63408	58389	52575	59922	82288
CINHYGGYLCLPR	NECLTIPEACKGEMKCINHYGGYLCLPRSA	MKCINHYGGYLCLPRSAAVISDLHGEGPPP	G5E8D6;Q9WVJ9;E9Q3N9;E9Q2T8;E9Q2A0;F7AYH6;E9Q1U0	G5E8D6	90	102	Efemp2	EGF-containing fibulin-like extracellular matrix protein 2	yes	no	3.23e-20	184.55	71741	76804	68384	62919	70931	61834	23424	24538	21407	21044	26585	21758	82081	71101	72860	76544	68403	69265	35206	33287	34342	27655	31377	28438
CDENILWLDYK	GATLKITLDNAYMEKCDENILWLDYKNICK	YMEKCDENILWLDYKNICKVVEVGSKIYVD	P52480;A0A1L1SU37;A0A1L1SQV8;A0A1L1SSN6;A0A1L1STV8;P52480-2	P52480	152	162	Pkm	Pyruvate kinase PKM	no	no	1.75e-57	274.5	18737	22703	16649	21327	21581	22526	44226	51281	38385	53248	59410	59988	27524	24646	22355	29897	27823	36973	87294	110910	96838	74193	95290	115190
GEGMSQAATICR	SQPYTFDINLSVSLKGEGMSQAATICRSNF	SLKGEGMSQAATICRSNFKHMYWTMLQQLT	P35505	P35505	305	316	Fah	Fumarylacetoacetase	yes	yes	8.74e-16	211.78	23300	25499	19538	20483	24290	21688	3156.1	4520.8	2370.5	3992.1	3821.6	3691.9	75090	72842	68382	66684	71757	83547	86515	108940	93645	77405	97761	120070
AYHPHCFTCVMCHR	CSKPIMERILRATGKAYHPHCFTCVMCHRS	KAYHPHCFTCVMCHRSLDGIPFTVDACGLI	Q8BFW7;Q8BFW7-4	Q8BFW7	495	508	Lpp	Lipoma-preferred partner homolog	yes	no	1.86e-05	124.12	60354	67346	52563	53186	65428	64305	16622	14440	12219	12775	18729	17539	64137	61616	52889	61151	54726	86482	55288	57481	58185	37401	70321	62749
MLFLLGADGGCITR	GYKPGVEAIRKNPPKMLFLLGADGGCITRQ	KMLFLLGADGGCITRQDLPKDCFIVYQGHH	Q91VD9	Q91VD9	544	557	Ndufs1	NADH-ubiquinone oxidoreductase 75 kDa subunit, mitochondrial	yes	yes	6.63e-19	218.11	22313	21866	18597	21343	20684	24298	22234	28693	19251	23895	25627	26628	35409	36598	32518	36769	36066	40187	98476	125700	110280	97244	116870	136230
KYEDICPSTHNMDVPNIK	HAKVHLVGIDIFTGKKYEDICPSTHNMDVP	DICPSTHNMDVPNIKRNDFQLIGIQDGYLS	P63242;A0A0A0MQM0;Q8BGY2	P63242	68	85	Eif5a;Eif5a2	Eukaryotic translation initiation factor 5A-1;Eukaryotic translation initiation factor 5A;Eukaryotic translation initiation factor 5A-2	yes	no	7.28e-151	293.13	16557	22363	17085	18407	23258	24577	17902	18265	14349	15440	17970	18935	26978	28042	29101	30001	25097	38694	120720	134430	126620	101160	129900	159570
TETGQELECLQDHLDDLAVECR	QDKCLIDLGKWCSEKTETGQELECLQDHLD	ECLQDHLDDLAVECRDIVGNLTELESEDIQ	Q61543;F8WHM5;F6RSH1	Q61543	647	668	Glg1	Golgi apparatus protein 1	yes	no	2.28e-29	208.44	1056.7	1500.3	943.91	634.48	1516.6	995.05	26007	35186	26939	21344	34883	36977	39561	36171	32937	29242	36066	43090	133820	134830	112700	123600	131970	132340
TSYGWIEIVGCADR	EMAHYACDCWDAESKTSYGWIEIVGCADRS	KTSYGWIEIVGCADRSCYDLSCHARATKVP	Q9CZD3	Q9CZD3	441	454	Gars	Glycine--tRNA ligase	yes	yes	6.53e-35	220.23	21155	20530	18351	16388	21700	19056	50633	46297	40757	41392	48549	47934	80116	70507	64440	69918	68927	80756	55242	61232	53843	55688	60337	60531
NIQETCMSQTGWNR	FYLALPPTVYEAVTKNIQETCMSQTGWNRI	KNIQETCMSQTGWNRIIVEKPFGRDLQSSN	Q00612	Q00612	153	166	G6pdx	Glucose-6-phosphate 1-dehydrogenase X	yes	yes	3.14e-143	336.34	0	0	0	0	0	0	0	0	0	0	0	0	33940	33226	32272	35740	36282	45650	137920	175520	147970	126330	153230	215980
TCLICADTFR	TCSKLAYYYQRKGWKTCLICADTFRAGAFD	RKGWKTCLICADTFRAGAFDQLKQNATKAR	E9PXC0;P14576	P14576	132	141	Srp54c;Srp54	Signal recognition particle 54 kDa protein	no	no	0.0001103	172.94	50600	54013	48896	45781	57602	57844	23773	25815	24274	18516	28068	28845	0	0	0	0	0	0	110470	130630	121970	71137	131700	143570
VCVDTHMR	RCECFPGLAVGLDGRVCVDTHMRSTCYGGY	AVGLDGRVCVDTHMRSTCYGGYRRGQCVKP	Q61554;Q61555	Q61554	653	660	Fbn1;Fbn2	Fibrillin-1;Fibrillin-2	no	no	0.000231	145.34	23755	28575	28534	22625	37634	33630	83218	88916	59466	66816	77716	58879	34774	35563	34587	34652	35855	34560	60694	63934	55386	57949	62829	52515
KFPFCDGAHIK	DLGDKAVYCRCWRSKKFPFCDGAHIKHNEE	WRSKKFPFCDGAHIKHNEETGDNVGPLIIK	Q91WS0	Q91WS0	79	89	Cisd1	CDGSH iron-sulfur domain-containing protein 1	yes	yes	4.12e-05	130.44	29933	30684	27841	28833	34928	35865	39589	39959	31646	36887	43528	43660	86291	91947	79038	88562	84187	99353	38452	41215	36100	23677	36444	44355
LPMPYLKDELHHSGWNTCSSCFGDSTK	DVDPKSPQYSQVIHRLPMPYLKDELHHSGW	SGWNTCSSCFGDSTKSRNKLILPGLISSRI	P17563;Q63836;A0A0R4J135;D6RHN2;G3UWK0;G3UZT2	P17563	63	89	Selenbp1;Selenbp2	Selenium-binding protein 1;Selenium-binding protein 2	yes	no	8.48e-34	146.15	0	0	0	0	0	0	0	0	0	0	0	0	96666	93682	81534	94182	87682	108970	106240	132630	95031	68320	99154	107470
IGQGHCVSGMGMGR	TEGGYLCGCPPGYFRIGQGHCVSGMGMGRG	RIGQGHCVSGMGMGRGGPEPPASSEMDDNS	Q61554	Q61554	2683	2696	Fbn1	Fibrillin-1	yes	yes	1.06e-05	126.63	5560.9	5867.7	5219.5	4802.6	6216.4	5535.9	30586	32570	25111	27504	33165	27734	36658	45260	60299	37460	48020	48892	121790	122980	109130	102750	116630	110480
QATLGAGLPISTPCTTVNK	MGNVIQGGEGQAPTRQATLGAGLPISTPCT	GAGLPISTPCTTVNKVCASGMKAIMMASQS	Q8QZT1	Q8QZT1	103	121	Acat1	Acetyl-CoA acetyltransferase, mitochondrial	yes	yes	3.97e-54	341.55	9723	9678.9	9291.2	9450.7	10828	10888	12588	12328	11452	11309	14944	14874	46270	47229	43341	48753	46249	56046	120150	135790	115100	107720	116930	148120
SNCMDCLDR	DSAGKVVTNQDGVFRSNCMDCLDRTNVIQS	QDGVFRSNCMDCLDRTNVIQSLLARRSLQA	Q9EP69	Q9EP69	387	395	Sacm1l	Phosphatidylinositide phosphatase SAC1	yes	yes	0.00044059	112.84	18053	19605	17833	16015	18517	17785	0	0	0	0	0	0	32766	30940	27181	26690	29045	33322	136860	160860	149530	111700	160230	161040
VMTIPYQPMPASSPVICAGGQDR	CLVMLETLSQSPQGRVMTIPYQPMPASSPV	MPASSPVICAGGQDRCSDAAGYPHATHDLE	P60335	P60335	178	200	Pcbp1	Poly(rC)-binding protein 1	yes	yes	3.1e-98	250.86	4757.2	4044.7	3766.7	4168.5	4733.3	3898.1	16733	18691	14109	15464	15960	16165	64963	54821	62186	63017	58940	72926	114490	120840	106750	84683	117480	123440
TFDLYANVRPCVSIEGYK	PIAAGHPSMNLLLRKTFDLYANVRPCVSIE	LYANVRPCVSIEGYKTPYTDVNIVTIRENT	Q9D6R2;A0A1L1STE6;Q9D6R2-2	Q9D6R2	117	134	Idh3a	Isocitrate dehydrogenase [NAD] subunit alpha, mitochondrial	yes	no	4.63e-171	349.47	49011	53875	45228	57682	57911	66784	9655.2	10068	7958.4	10364	10328	12162	45626	48096	40850	47991	44254	55673	71925	87618	82031	70589	83643	97063
RGQCVKPLFGAVTK	CVDTHMRSTCYGGYRRGQCVKPLFGAVTKS	RRGQCVKPLFGAVTKSECCCASTEYAFGEP	Q61554	Q61554	669	682	Fbn1	Fibrillin-1	yes	yes	1.54e-05	111.07	27588	31111	34478	24754	31525	30744	44692	42690	38388	39516	46148	37691	62797	64108	56130	59167	61848	64812	80493	58492	50571	67198	58339	50393
CIGAIAMTEPGAGSDLQGVR	KEQIEKFIPQMTAGKCIGAIAMTEPGAGSD	AMTEPGAGSDLQGVRTNAKRSGSDWILNGS	P51174;A0A0R4J083	P51174	166	185	Acadl	Long-chain specific acyl-CoA dehydrogenase, mitochondrial	yes	no	2.38e-57	258.23	7982	10084	7117.2	8139.7	10884	11025	14755	17108	13580	13596	16369	18648	28712	28226	26671	29509	27303	43052	128420	145790	129450	94558	138570	193200
CLAPMMSEVMR	VIIVVKDGPGFYTTRCLAPMMSEVMRILQE	YTTRCLAPMMSEVMRILQEGVDPKKLDALT	Q8BMS1	Q8BMS1	550	560	Hadha	Trifunctional enzyme subunit alpha, mitochondrial;Long-chain enoyl-CoA hydratase;Long chain 3-hydroxyacyl-CoA dehydrogenase	yes	yes	3.7e-09	189.38	42018	43017	30761	44858	39807	37720	70813	70910	52673	72836	74154	67902	33355	30455	29064	35371	29832	37003	51043	57524	52353	41092	51548	66101
CLAQHGR	VLNSLAEEKLQASVRCLAQHGRFLEIGKFD	EKLQASVRCLAQHGRFLEIGKFDLSNNHPL	P19096;A0A0U1RNJ1	P19096	1752	1758	Fasn	Fatty acid synthase;[Acyl-carrier-protein] S-acetyltransferase;[Acyl-carrier-protein] S-malonyltransferase;3-oxoacyl-[acyl-carrier-protein] synthase;3-oxoacyl-[acyl-carrier-protein] reductase;3-hydroxyacyl-[acyl-carrier-protein] dehydratase;Enoyl-[acyl-carrier-protein] reductase;Oleoyl-[acyl-carrier-protein] hydrolase	yes	no	0.0027	129.96	38428	40543	30039	34893	31631	37727	75265	64423	64226	64461	74111	72470	37912	45609	33379	41761	37968	42491	45408	51382	47760	38383	54209	57484
HGEVCPAGWKPGSDTIKPDVNK	DEIIRLVQAFQFTDKHGEVCPAGWKPGSDT	GWKPGSDTIKPDVNKSKEYFSKQK______	P35700	P35700	169	190	Prdx1	Peroxiredoxin-1	yes	yes	1.43e-53	250.39	14970	16828	15307	13869	19136	25798	7785.5	7553.3	7269.1	6967.3	9204.3	10382	36568	40971	38122	39387	42298	58662	110010	135610	110640	123190	120010	150510
SACGNCYLGDAFR	ELEREQSKAQSSQPKSACGNCYLGDAFRCA	PKSACGNCYLGDAFRCANCPYLGMPAFKPG	Q8WTY4;F8WIK0;F7BWP1	Q8WTY4	269	281	Ciapin1	Anamorsin	yes	no	7.78e-11	150.09	36455	39249	38082	36488	39174	35235	32074	30946	29846	26871	32268	28550	73407	67138	60311	73214	62144	66512	63320	61867	59009	49932	60060	58740
GTCNYYANAYSFWLATIER	LEEFRSAPFIECHGRGTCNYYANAYSFWLA	YYANAYSFWLATIERSEMFKKPTPSTLKAG	P02463	P02463	1620	1638	Col4a1	Collagen alpha-1(IV) chain;Arresten	yes	yes	4.69e-38	234.82	0	0	0	0	0	0	5664	4317.2	4121	4609.4	6284.9	5360.1	87717	84328	74870	80548	78697	86346	111510	111360	107010	96592	104720	105160
ECSHITFLTIK	VDYGESGEQVAGFVKECSHITFLTIKGAGH	GFVKECSHITFLTIKGAGHMVPTDKPRAAF	G3X8T3;P16675	G3X8T3	455	465	Ctsa	Carboxypeptidase;Lysosomal protective protein;Lysosomal protective protein 32 kDa chain;Lysosomal protective protein 20 kDa chain	yes	no	1.38e-44	254.57	27146	32568	23806	26529	30672	28858	44040	57607	38663	43251	53127	55142	70046	66961	61274	61529	62677	80268	45958	54825	48770	37395	53209	54133
CVCKDNVEGFNCER	DPSGSTDECNVETGRCVCKDNVEGFNCERC	RCVCKDNVEGFNCERCKPGFFNLESSNPKG	F8VQJ3;P02468	F8VQJ3	461	474	Lamc1	Laminin subunit gamma-1	yes	no	7.66e-06	113.25	30842	34076	34688	28237	31072	31249	18222	15839	15862	15544	17407	14044	44779	39351	37586	39314	41108	37307	117780	110740	106250	100250	108100	88638
EVFGSGTACQVCPVHQILYEGK	TMKELKRALEEGRVREVFGSGTACQVCPVH	ACQVCPVHQILYEGKQLHIPTMENGPELIL	O35855;O88374;A0A1B0GX27	O35855	335	356	Bcat2	Branched-chain-amino-acid aminotransferase, mitochondrial;Branched-chain-amino-acid aminotransferase	yes	no	5.72e-233	467.06	22908	27645	21181	23382	25772	29321	15587	16063	12085	15524	17731	17986	48259	54207	45173	56312	46574	81242	111010	95943	96239	62951	105590	109430
MQLIMLCYNPDFEK	RIRADIVENQVMDTRMQLIMLCYNPDFEKQ	RMQLIMLCYNPDFEKQKPEFLKTIPEKMKL	P10649	P10649	109	122	Gstm1	Glutathione S-transferase Mu 1	yes	yes	2.2e-61	284.73	11377	13054	8428.8	14122	12601	13316	79823	95273	68311	95857	103840	103470	7356.2	7907.2	6791.1	6989.8	6808	8150.3	68876	97529	94565	53254	81353	97778
CLYASVLTAQPR	AIHRGGGQIIPTARRCLYASVLTAQPRLME	ARRCLYASVLTAQPRLMEPIYLVEIQCPEQ	P58252	P58252	728	739	Eef2	Elongation factor 2	yes	yes	2.32e-15	207.34	26862	30993	21634	30070	28582	27833	40145	45837	33375	43264	47959	43962	34761	34831	30356	33085	36423	39449	72404	90841	84472	94686	89534	95435
EVGETLLYYGCR	MGFIQERAWLREQGKEVGETLLYYGCRRSD	QGKEVGETLLYYGCRRSDEDYLYREELARF	P37040;Q05DV1	P37040	556	567	Por	NADPH--cytochrome P450 reductase	yes	no	2.23e-25	229.61	22808	28487	23308	24428	27317	35385	46085	54905	41723	46838	57012	72345	56182	65115	53967	57766	61847	82978	40732	50027	46706	42007	48605	69415
ISCTIANR	SMIWDCTCIGAGRGRISCTIANRCHEGGQS	IGAGRGRISCTIANRCHEGGQSYKIGDKWR	A0A087WR50;P11276;Q3UHL6;A0A087WS56;Q4KL80;A0A087WSN6;B9EHT6;B7ZNJ1	A0A087WR50	134	141	Fn1	Fibronectin;Anastellin	no	no	2.14e-05	192.28	87904	80325	74166	70420	75959	55163	44405	42763	37617	38848	43389	30495	47278	41215	40704	40446	44355	36266	41778	42749	34504	37637	36097	31272
TDGFLALYNGLSASLCR	EVKLRMTGMALQVVRTDGFLALYNGLSASL	GFLALYNGLSASLCRQMTYSLTRFAIYETM	Q9QZD8	Q9QZD8	53	69	Slc25a10	Mitochondrial dicarboxylate carrier	yes	yes	4.56e-69	278.35	33888	40310	34827	37152	39201	41944	72044	79239	61138	68136	71541	80025	32287	31947	28309	32987	28979	37255	45949	54885	50099	35014	53106	61442
KLGEWVGLCK	CAEHQINLIKVDDNKKLGEWVGLCKIDREG	VDDNKKLGEWVGLCKIDREGKPRKVVGCSC	F7AEH4;Q6ZWZ6;P63323;A0A1W2P7A1	F7AEH4	89	98	Rps12	40S ribosomal protein S12	yes	no	0.00030498	151.22	55596	40516	40718	37123	57048	39949	65942	48534	43979	40027	71952	50813	28901	30966	22712	24137	26455	38578	55969	89481	62255	48814	62212	68809
HTQPSSSGAQLCTVYYASLNFR	RGDLASIRWVSSPLKHTQPSSSGAQLCTVY	GAQLCTVYYASLNFRDIMLATGKLSPDAIP	P19096;A0A0U1RNJ1	P19096	1546	1567	Fasn	Fatty acid synthase;[Acyl-carrier-protein] S-acetyltransferase;[Acyl-carrier-protein] S-malonyltransferase;3-oxoacyl-[acyl-carrier-protein] synthase;3-oxoacyl-[acyl-carrier-protein] reductase;3-hydroxyacyl-[acyl-carrier-protein] dehydratase;Enoyl-[acyl-carrier-protein] reductase;Oleoyl-[acyl-carrier-protein] hydrolase	yes	no	3.48e-106	363.87	19377	22412	19346	17945	21245	23312	0	0	0	0	0	0	67730	70384	61212	79950	68063	86825	97287	108210	91509	64016	103640	128760
LICCDILDVLDK	KMIREYRQMVETELKLICCDILDVLDKHLI	ELKLICCDILDVLDKHLIPAANTGESKVFY	P62259;D6REF3;F6WA09	P62259	95	106	Ywhae	14-3-3 protein epsilon	yes	no	2.46e-08	162.36	67745	85052	46948	66917	79194	55375	43124	68515	33728	63296	75527	64989	25977	33224	25331	28039	32515	32087	27709	47740	40372	17812	47331	42176
CGVISPR	RAGKIVVNLTGRLNKCGVISPRFDVQLKDL	NLTGRLNKCGVISPRFDVQLKDLEKWQNNL	P62245;F8WJ41;D3Z712	P62245	72	78	Rps15a	40S ribosomal protein S15a	yes	no	0.0088474	103.71	4815.2	4553.3	5081	4526.8	4767.7	6228	69543	75932	55420	66068	76261	100720	46095	45730	41746	46227	46309	64490	60134	68672	66437	39513	64334	84414
TFHETLNCCGSNALTTLTTTILR	AVMDDDANNAKAVVKTFHETLNCCGSNALT	CGSNALTTLTTTILRNSLCPSGGNILTPLL	P35762;A0A140LJL0	P35762	149	171	Cd81	CD81 antigen	yes	no	3.9e-71	202.43	6453.4	7105.6	5681.2	3817.5	7283.2	7014.9	1098.6	1262.7	344.38	621.51	605.22	911.8	27794	26831	23252	25227	25643	35032	140560	216130	150940	86215	147270	200590
DTNFGTNCICR	QGYENLCCLRCIQTRDTNFGTNCICRVPKS	IQTRDTNFGTNCICRVPKSKLEVGRIIECT	E0CX20;Q6PGH1	E0CX20	110	120	Bud31	Protein BUD31 homolog	yes	no	1.31e-05	160.82	0	0	0	0	0	0	21467	23842	18532	21890	21525	29110	45824	39036	38277	40192	36229	52208	122020	133430	134340	80143	129300	158430
FCFPCSR	EDTHFVQCPSVPSHKFCFPCSRQSIKQQGA	CPSVPSHKFCFPCSRQSIKQQGASGEVYCP	Q8R3Y8;Q8R3Y8-2;E9Q1P8;Q8K3X4	E9Q1P8	512	518	Irf2bp1;Irf2bp2;Irf2bpl	Interferon regulatory factor 2-binding protein 1;Interferon regulatory factor 2-binding protein 2;Interferon regulatory factor 2-binding protein-like	no	no	0.01829	83.843	22248	23131	22195	21932	22216	22080	54038	58497	43021	47856	57374	55794	38363	35065	31454	34672	32902	38068	79406	88245	77819	73776	81501	82590
RLSTQFTAANELACR	GASNLAAWSMEPVVRRLSTQFTAANELACR	RLSTQFTAANELACRGLDHLEEKIPALQYP	Q8CGN5;Q8CGN5-2;Q8CGN5-4;A0A0U1RQ08;Q8CGN5-3	Q8CGN5	79	93	Plin1	Perilipin-1	no	no	1.66e-46	228.76	15280	19710	13221	14205	16605	13982	18552	24409	14568	18254	20227	18934	74955	69854	68700	72531	63696	76846	75942	94598	82275	70082	90871	95942
VQVCSCK	TDSGKPPMTNITDLRVQVCSCKNSKVDCNG	MTNITDLRVQVCSCKNSKVDCNGAGALHLS	Q9WTR5	Q9WTR5	677	683	Cdh13	Cadherin-13	yes	yes	0.01292	88.942	8225	9592.3	8276	8846.3	9524.8	12006	12016	14654	12562	11537	15053	19868	31234	27877	29094	29406	29322	40186	136600	129820	118600	130530	129070	170150
GLTLLFASGDTGAGCWSVSGR	YIQRVNTEFMKAAARGLTLLFASGDTGAGC	ASGDTGAGCWSVSGRHKFRPSFPASSPYVT	O89023	O89023	350	370	Tpp1	Tripeptidyl-peptidase 1	yes	yes	1.55e-101	369.01	10199	11250	9371.1	8002.4	11040	11983	18188	19445	16213	15076	19342	19283	86837	90902	81035	88486	87334	110380	73386	77004	65345	59270	72936	81231
YAGLSTCFR	LHRDEWLRPEDLPIKYAGLSTCFRQEVGSH	EDLPIKYAGLSTCFRQEVGSHGRDTRGIFR	P26638;A2AFS0;Q8C483	P26638	294	302	Sars	Serine--tRNA ligase, cytoplasmic	no	no	1.3e-07	184.89	42287	49654	39686	43563	50023	52561	45039	53823	39659	43820	51217	58636	47683	46131	43628	47692	47057	55755	39181	51901	43604	42538	46971	61306
HIGDGCHLTR	SRAFLWQRVLEPTWKHIGDGCHLTRETWKD	EPTWKHIGDGCHLTRETWKDIERAQFSEVQ	Q9DD20	Q9DD20	197	206	Mettl7b	Methyltransferase-like protein 7B	yes	yes	3.11e-05	118.28	33479	30088	28829	23224	34281	33017	6820.5	8477.6	5738.1	6193.2	8414.5	8880.2	83447	65865	57607	48353	57506	71508	77000	96673	75718	73425	92180	116250
AVGIWHCGSCMK	KYTCSFCGKTKMKRRAVGIWHCGSCMKTVA	KRRAVGIWHCGSCMKTVAGGAWTYNTTSAV	P61514;A0A1D5RL86	P61514	51	62	Rpl37a	60S ribosomal protein L37a	yes	no	1.24e-45	259.58	45562	55045	39989	39266	52208	48540	34201	42403	29941	29433	48106	40795	73717	72823	60600	70243	65165	95177	31751	37551	32325	16642	32762	47932
IIECTHCGCR	NCICRVPKSKLEVGRIIECTHCGCRGCSG_	LEVGRIIECTHCGCRGCSG___________	E0CX20;Q6PGH1	E0CX20	131	140	Bud31	Protein BUD31 homolog	yes	no	0.00011638	116.3	46610	53520	43421	40251	52390	59799	0	0	0	0	0	0	41491	41776	35832	35706	32421	55830	97542	109130	98877	65925	102340	129070
FSTMPFLYCNPGDVCYYASR	AHNQDLGLAGSCLARFSTMPFLYCNPGDVC	FLYCNPGDVCYYASRNDKSYWLSTTAPLPM	P08122	P08122	1536	1555	Col4a2	Collagen alpha-2(IV) chain;Canstatin	yes	yes	3.46e-47	252.46	38690	38795	34605	33076	39568	35043	40663	42753	34463	36018	44193	43495	78083	65671	63168	61934	61314	64905	47669	49629	48998	41781	52706	43686
VFANPEDCAGFGK	MFMSSATAFQRITNKVFANPEDCAGFGKGE	NKVFANPEDCAGFGKGENAKKFVRTDEKVE	Q91VS7;E9QJW0;D3YU60	Q91VS7	43	55	Mgst1	Microsomal glutathione S-transferase 1	yes	no	1.48e-07	194.06	31854	37713	30999	29513	35533	66335	47846	60278	43546	43391	57302	78922	62148	72720	63922	65969	54063	94446	36491	30729	25560	13075	20359	37728
AAGAPGAACGAGCNR	RRSRSLPTSPERRAKAAGAPGAACGAGCNR	AAGAPGAACGAGCNRQVRVRFADALGLELA	A2AJW4	A2AJW4	65	79	Ppp1r3d	Protein phosphatase 1 regulatory subunit	yes	yes	4.39e-06	155.42	31235	33355	24135	28919	35888	33910	23259	23088	17891	21004	25657	27435	60899	60850	56942	64968	59622	70795	67137	80777	72213	53894	79264	86498
ASSTCQLTFENVK	EGFQIGKRENKMGIRASSTCQLTFENVKVP	IRASSTCQLTFENVKVPETNILGKIGHGYK	Q9DBL1;E9Q5L3	Q9DBL1	257	269	Acadsb	Short/branched chain specific acyl-CoA dehydrogenase, mitochondrial	yes	no	7.4e-143	340.8	93576	108410	91608	92970	112970	128290	12624	12251	11844	10681	12254	15682	16118	16057	15142	15725	20322	22739	53680	59085	52833	46217	52925	64515
RCEAFGWHTIIVDGHSVEELCK	SDPAPLQHQVDIYQKRCEAFGWHTIIVDGH	HTIIVDGHSVEELCKAFGQAKHQPTAIIAK	P40142	P40142	205	226	Tkt	Transketolase	yes	yes	1.71e-107	265.05	3423.8	4677.8	2635.8	3252.1	4135.5	3012	845.33	1211.6	709.3	1191.6	1033.3	1119.1	65799	70326	54752	64329	65378	63767	94635	146510	122240	96238	123660	141520
ETACTTGVLQTLTLFK	VLDLGSPQLAMHSIRETACTTGVLQTLTLF	TACTTGVLQTLTLFKGFFELFPSVSRNLLV	Q9Z2W0;Q3TVK3;Q8BPW9	Q9Z2W0	442	457	Dnpep	Aspartyl aminopeptidase	yes	no	9e-37	253.88	12062	11993	11158	12243	11387	11321	47169	53447	39958	48128	52244	50140	57809	57173	53019	58838	57843	59545	67581	75725	73047	60580	74641	79042
PSDNCVFSVELQLPAK	TKHLGPGLVDAAQARPSDNCVFSVELQLPA	SDNCVFSVELQLPAKAAALAHLDRGGPPPV	O70423;O70423-2;A2A4I8	O70423	91	106	Aoc3	Membrane primary amine oxidase	no	no	3.58e-146	361.84	16406	18617	17041	14784	18570	20057	3781	5168.9	3140.1	3301.8	4083.9	5257.9	33604	34488	32691	35673	31633	40935	128950	143790	130540	106900	139280	147200
GLLGMCVGEK	DTYVGIGWLIPGMDKGLLGMCVGEKRIITV	PGMDKGLLGMCVGEKRIITVPPFLAYGEEG	Q9Z247	Q9Z247	209	218	Fkbp9	Peptidyl-prolyl cis-trans isomerase FKBP9	yes	yes	0.00022204	144.12	15404	20854	14352	11759	17627	17494	24841	33602	24407	18439	27999	26629	52241	45888	47940	46422	47129	58470	100090	101550	90382	78502	105500	107280
EVTVECHIAGTR	LVAVQVKFDSGLNKKEVTVECHIAGTRNLK	NKKEVTVECHIAGTRNLKNKNERDKFLGRV	P97370	P97370	244	255	Atp1b3	Sodium/potassium-transporting ATPase subunit beta-3	yes	yes	1.91e-34	240.1	0	0	0	0	0	0	0	0	0	0	0	0	40405	41437	42578	41980	42846	49954	158740	165410	138950	109000	150470	152100
AGVTCIILPAENR	LPVGGIKEKTIAAKRAGVTCIILPAENRKD	KRAGVTCIILPAENRKDYSDLAPFITEGLE	Q8CGK3	Q8CGK3	894	906	Lonp1	Lon protease homolog, mitochondrial	yes	yes	5.81e-10	170.47	45985	47140	41444	50182	56951	52072	0	0	0	0	0	0	76042	75519	65788	79941	76491	89067	58326	73536	60934	49110	60900	74423
DIICQIAYAR	YNTPKYRMIVRVTNRDIICQIAYARIEGDM	RVTNRDIICQIAYARIEGDMIVCAAYAHEL	P47962;D3YYV8	P47962	59	68	Rpl5	60S ribosomal protein L5	yes	no	4.41e-05	168.27	20539	23424	19222	16556	20449	21040	27876	31668	24699	24489	27800	28792	31677	28315	29945	29909	27039	32931	119130	125370	107420	57861	114270	143190
DGLGFCALIHR	PYKNVNIQNFHISWKDGLGFCALIHRHRPE	ISWKDGLGFCALIHRHRPELIDYGKLRKDD	A1BN54;Q7TPR4	A1BN54	175	185	Actn1	Alpha-actinin-1	no	no	4.36e-37	248.96	29647	29554	21121	29873	34025	31026	13640	12778	11555	12543	17173	15776	51868	55233	48003	52544	62891	67778	72145	93429	86917	71121	100100	112450
CLIATGGTPR	NMVKLNDGSQITFEKCLIATGGTPRSLSAI	ITFEKCLIATGGTPRSLSAIDRAGAEVKSR	B1AU25;Q9Z0X1	B1AU25	251	260	Aifm1	Apoptosis-inducing factor 1, mitochondrial	yes	no	0.00034035	109.29	4406.4	5898.2	4489.8	5055.9	4803.2	7575.5	79580	90658	64579	73741	84909	88763	67222	66660	57505	67789	62910	81124	35641	37840	33983	28858	35581	43172
CVPLSDPDSNFQGLQAHLLQHVR	SFPWAHTHLWLVDERCVPLSDPDSNFQGLQ	SNFQGLQAHLLQHVRVPYYNIHPMPVHLHQ	Q8CFX1;A2A7A7	Q8CFX1	621	643	H6pd	GDH/6PGL endoplasmic bifunctional protein;Glucose 1-dehydrogenase;6-phosphogluconolactonase	yes	no	2.91e-50	205.62	4043.6	5608.7	4892.3	3741.7	4885.1	6404	8789.7	12124	9677.2	8897.8	11094	14438	50007	44820	47313	46178	48371	62506	131470	126760	109630	111010	119380	140680
IPQSCIQR	RSFATSYEPKDNSCKIPQSCIQREINSTMV	PKDNSCKIPQSCIQREINSTMVQLLCEVEG	Q9ESU7;P51912	Q9ESU7	220	227	Slc1a5	Amino acid transporter;Neutral amino acid transporter B(0)	yes	no	0.0008866	148.07	27864	32520	31930	25431	34596	37208	10759	10831	9178.7	9517.9	9371.5	12966	86993	74131	79042	74117	87111	105300	63291	63546	59134	58657	58576	70334
DVVVDLVCYR	YVCKVAAEWRNTFHKDVVVDLVCYRRNGHN	NTFHKDVVVDLVCYRRNGHNEMDEPMFTQP	Q60597;Q60597-3;Z4YJV4;Q60597-2;Q60597-4;E9Q7L0	Q60597	500	509	Ogdh;Ogdhl	2-oxoglutarate dehydrogenase, mitochondrial	yes	no	7.65e-08	195.88	15287	14763	12152	13190	13905	12752	59023	58474	47389	53993	57064	54749	54117	48772	44650	46967	48599	53397	61747	81058	70103	49303	74475	84745
KVDLSQPLIATCR	FEKSPEELRAIFQDKKVDLSQPLIATCRKG	DKKVDLSQPLIATCRKGVTACHVALAAYLC	P52196	P52196	237	249	Tst	Thiosulfate sulfurtransferase	yes	yes	1.98e-47	261.35	19136	20664	15908	22115	21348	17653	16980	19897	13380	19683	18843	17076	49066	54383	43604	46989	54358	46676	85627	103110	100210	127010	104640	91404
GLCAIAQAESLR	PEGSVELYAEKVATRGLCAIAQAESLRYKL	ATRGLCAIAQAESLRYKLLGGLAVRRACYG	P62908;D3YV43;A0A140LI77	P62908	95	106	Rps3	40S ribosomal protein S3	yes	no	7.32e-18	214.83	28757	35795	25895	31126	28942	39138	24065	22927	20364	20714	24149	30776	43640	46748	40031	46728	41874	56651	78852	89762	84406	53418	92590	120930
VVMALGDYMGASCHACIGGTNVR	LVLAPTRELAQQIQKVVMALGDYMGASCHA	MGASCHACIGGTNVRAEVQKLQMEAPHIIV	P60843	P60843	119	141	Eif4a1	Eukaryotic initiation factor 4A-I	yes	yes	2.7e-30	212.69	7612.3	8806.5	7168.3	7463.9	8659	10162	2883.6	3648.2	2300.8	2453.4	2851.9	2627.3	51960	47044	48635	54667	44543	66993	119090	134340	130960	61427	134470	167110
GCCFVTFYTR	INILRDRSQNPPQSKGCCFVTFYTRKAALE	PPQSKGCCFVTFYTRKAALEAQNALHNMKV	P28659-4;P28659;A0A0R4J0T5;P28659-2;P28659-3;V9GX43;S4R2L5;S4R2J2;Q9Z0H4-6;S4R1S7;Q9Z0H4-2;Q9Z0H4;Q9Z0H4-9;A0A0R4J2B0;S4R2U7;E9QA47;Q9Z0H4-11;Q9Z0H4-7;Q9Z0H4-5;Q9Z0H4-4;Q9Z0H4-8;A3KGT0	P28659-4	87	96	Celf1;Celf2	CUGBP Elav-like family member 1;CUGBP Elav-like family member 2	no	no	1.23e-05	171.73	8628.7	12687	8934.5	9276.9	8800.6	14285	50437	61631	45355	47252	60921	79744	21334	24348	21375	25511	20226	30964	81833	105930	97336	50710	95719	144580
AYQHCVSTAR	RDHLHEVLLCSDLVKAYQHCVSTARKG___	SDLVKAYQHCVSTARKG_____________	Q91VN4;E9Q4M4	Q91VN4	262	271	Chchd6	MICOS complex subunit Mic25	yes	no	8.47e-05	145.72	33958	31525	29384	27265	34475	32907	3181	3195.5	2115.7	2022.9	3041.9	3549.3	68412	60486	53655	51460	59668	63503	94914	98248	89547	83793	101040	95480
GVIALCIEDGSIHR	EYFALDLLMENGECRGVIALCIEDGSIHRI	RGVIALCIEDGSIHRIRAKNTVIATGGYGR	Q8K2B3	Q8K2B3	233	246	Sdha	Succinate dehydrogenase [ubiquinone] flavoprotein subunit, mitochondrial	yes	yes	8.83e-22	225.01	11539	11384	9535.2	9311.3	11126	10031	30510	35231	25708	29794	33990	34872	43034	43904	34841	38556	37580	45499	96935	121770	102250	87086	109750	111270
LGDVISIQPCPDVK	KIRMNRVVRNNLRVRLGDVISIQPCPDVKY	RLGDVISIQPCPDVKYGKRIHVLPIDDTVE	Q01853	Q01853	96	109	Vcp	Transitional endoplasmic reticulum ATPase	yes	yes	6.71e-19	194.17	19898	18467	16871	19873	18910	20826	49206	46486	43302	47188	46320	50256	69908	77044	68778	73226	77974	78844	37254	46436	45986	44181	45006	62073
GGHLCSCAR	CLRFGTCSQLCNNTKGGHLCSCARNFMKTH	LCNNTKGGHLCSCARNFMKTHNTCKAEGSE	Q91ZX7;A0A0R4J0I9	Q91ZX7	3844	3852	Lrp1	Prolow-density lipoprotein receptor-related protein 1;Low-density lipoprotein receptor-related protein 1 85 kDa subunit;Low-density lipoprotein receptor-related protein 1 515 kDa subunit;Low-density lipoprotein receptor-related protein 1 intracellular domain	yes	no	0.0084019	60.518	49970	61868	49789	42815	56346	51427	0	0	0	0	0	0	146390	139370	118530	120490	126870	159590	0	0	0	0	0	0
ACTELGIR	VMVANRGEIAIRVFRACTELGIRTVAVYSE	IAIRVFRACTELGIRTVAVYSEQDTGQMHR	G5E8R3;E9QPD7;Q05920	G5E8R3	55	62	Pcx;Pc	Pyruvate carboxylase;Pyruvate carboxylase, mitochondrial	no	no	2.14e-05	192.28	20190	21506	16478	21075	22885	24042	108220	102610	53661	153070	87522	109580	31594	39015	29622	30143	41388	45450	17813	28947	25707	38408	29343	24110
KAQCPIVER	YLPHSAGRYAAKRFRKAQCPIVERLTNSMM	AAKRFRKAQCPIVERLTNSMMMHGRNNGKK	Q91V55;P97461;D3YYM6;D3Z1S8	Q91V55	63	71	Rps5	40S ribosomal protein S5;40S ribosomal protein S5, N-terminally processed	yes	no	2.88e-08	196.99	59943	62616	55081	54976	61540	84338	50518	68635	36437	54336	56804	79013	30817	30892	30674	26574	31701	40801	32408	33631	30556	29699	33488	46126
CESAPGCGVWQRPMIDNPNYK	DMDGEWEAPQIANPKCESAPGCGVWQRPMI	CGVWQRPMIDNPNYKGKWKPPMIDNPNYQG	P35564	P35564	361	381	Canx	Calnexin	yes	yes	9.07e-15	150.29	14701	15160	13097	13896	15442	20642	20505	22281	18527	19155	22460	26079	54793	56289	53761	58039	62165	81816	82700	94006	85053	74481	88718	106010
CVICGGPGVSDAYYCK	VRICDECNYGSYQGRCVICGGPGVSDAYYC	VICGGPGVSDAYYCKECTIQEKDRDGCPKI	P83870	P83870	58	73	Phf5a	PHD finger-like domain-containing protein 5A	yes	yes	3.82e-09	127.76	37874	48277	33897	37905	39256	34512	23518	29418	23168	21655	31199	28402	74757	77434	61388	79212	63664	76548	49673	51307	54310	37225	53018	51545
AQNTWGCGSSLR	GAGATHSPPTDLVWKAQNTWGCGSSLRTAL	VWKAQNTWGCGSSLRTALINSTGEEVAMRK	P48678;P48678-2;P48678-3	P48678	516	527	Lmna	Prelamin-A/C;Lamin-A/C	no	no	6.69e-18	215.83	51208	56508	49320	46361	62197	71215	50734	50098	35892	41121	56648	60167	25929	26951	22761	26153	25829	35145	46523	58440	48822	43078	54200	73739
AWEVDTCR	ADDRQVKIWRMNESKAWEVDTCRGHYNNVS	WRMNESKAWEVDTCRGHYNNVSCAVFHPRQ	Q8CIE6;F8WHL2;F6XJN3	Q8CIE6	239	246	Copa	Coatomer subunit alpha;Xenin;Proxenin;Coatomer subunit alpha	yes	no	0.0008381	147.69	6425.8	7259	6472.7	6106.5	7103.2	8372.5	78521	82166	64279	71555	76712	96360	30565	29301	27679	28929	28733	37575	63054	72034	67538	59139	68606	94223
VCVQTVESGAMTK	DGNQDLIRFAQTLEKVCVQTVESGAMTKDL	EKVCVQTVESGAMTKDLAGCIHGLSNVKLN	P54071	P54071	401	413	Idh2	Isocitrate dehydrogenase [NADP], mitochondrial	yes	yes	9.88e-24	213.63	10202	12657	8917.9	10359	11057	13360	3382.2	4911.3	3233.3	4434.2	4610.9	5550.6	79015	71737	69277	71576	69839	97200	88833	104380	88572	76861	92057	115770
CCMPYTPICIAK	KASYAVSEAIPKDHRCCMPYTPICIAKAVK	DHRCCMPYTPICIAKAVKNSAESDGMRRAH	Q3UE92;Q6P1B1;S4R1I3	Q3UE92	351	362	Xpnpep1	Xaa-Pro aminopeptidase 1	yes	no	0.00013914	100.72	31819	42191	28176	35957	40782	42451	22265	27132	19469	23502	34202	31988	83986	88165	72852	94248	67028	101640	32318	44573	36694	22693	40631	52137
YIQAACK	GSIVNFSQDPDVHFKYIQAACKTGQIKEVE	QDPDVHFKYIQAACKTGQIKEVERICRESN	Q68FD5;Q5SXR6	Q68FD5	731	737	Cltc	Clathrin heavy chain 1;Clathrin heavy chain	yes	no	0.013359	102.81	12901	14728	12214	10896	14658	14078	9574.8	11448	8088.2	9991.1	11133	13065	103430	70048	67752	63508	75410	91036	85880	82937	74816	68513	79624	110860
SLPCDICK	VKHCQQMVWSKPTAKSLPCDICKTVVTEAG	WSKPTAKSLPCDICKTVVTEAGNLLKDNAT	E9PZ00;Q8BFQ1;K3W4L3;J3QPG5;Q61207	E9PZ00	57	64	Psap	Prosaposin	yes	no	0.0017103	107.67	16187	14267	12871	13672	16019	13227	41064	37654	33050	33549	46759	35160	91501	91715	76715	73351	87898	88086	46253	53423	46263	55533	54245	37849
CSCSPGWIGDGIK	CGRHAVCTNTAGSFKCSCSPGWIGDGIKCT	FKCSCSPGWIGDGIKCTDLDECSNGTHMCS	Q61554	Q61554	1350	1362	Fbn1	Fibrillin-1	yes	yes	4.82e-05	86.014	31420	37061	31939	27369	36201	27436	9735	11460	8373.8	8919.6	12755	8732	33766	31733	29441	35460	34418	32643	116590	119390	118660	73173	134340	104900
LSLQNCGLTEAGCGILPGMLR	LVLQGLQNPTCKIQKLSLQNCGLTEAGCGI	GLTEAGCGILPGMLRSLSTLRELHLNDNPM	Q91VI7;A0A1B0GSG5;A0A1B0GRG4;A0A1B0GRY7	Q91VI7	85	105	Rnh1	Ribonuclease inhibitor	yes	no	2.1e-136	413.26	55407	59635	50127	57441	63695	66546	56880	66107	49212	58802	75723	80644	37842	40815	31499	35555	33745	42803	21439	27031	28080	20491	26166	29693
VQFFIGDLCNQQDLYPALK	TVNVFDIHQGFDNPRVQFFIGDLCNQQDLY	IGDLCNQQDLYPALKGVSTVFHCASPPPYS	Q9R1J0	Q9R1J0	67	85	Nsdhl	Sterol-4-alpha-carboxylate 3-dehydrogenase, decarboxylating	yes	yes	1.69e-18	255.64	22349	25120	20833	21681	24701	27800	26551	28922	22653	25365	28143	35264	66416	72041	60354	66218	71895	88162	55569	66493	62772	53346	65604	76291
FSDTCFLDTDGQATCDACAPGYTGR	ACRPCPCPYIDASRRFSDTCFLDTDGQATC	GQATCDACAPGYTGRRCESCAPGYEGNPIQ	B1B0C7;E9PZ16;Q05793	E9PZ16	825	849	Hspg2	Basement membrane-specific heparan sulfate proteoglycan core protein;Endorepellin;LG3 peptide	no	no	1.71e-30	183.42	9940.1	11216	8640.5	8831.9	11859	8844.1	3725.1	4779.4	3911.1	4038.7	4112.4	4176.7	37500	32342	31997	34176	32085	33429	147320	148220	135320	109260	162200	126210
NETLGGTCLNVGCIPSK	IKSAQLGFKTVCIEKNETLGGTCLNVGCIP	TLGGTCLNVGCIPSKALLNNSHYYHMAHGK	O08749	O08749	73	89	Dld	Dihydrolipoyl dehydrogenase, mitochondrial	yes	yes	5.06e-168	402.98	0	0	0	0	0	0	5045.9	5979.5	4764.2	4885.4	5871.5	7259.4	28290	27610	23157	29778	26205	29427	179390	150830	143220	134110	149420	158850
CLCVEGYAPR	FPCSQLCINTHGSYKCLCVEGYAPRGGDPH	HGSYKCLCVEGYAPRGGDPHSCKAVTDEEP	Q91ZX7;A0A0R4J0I9	Q91ZX7	3006	3015	Lrp1	Prolow-density lipoprotein receptor-related protein 1;Low-density lipoprotein receptor-related protein 1 85 kDa subunit;Low-density lipoprotein receptor-related protein 1 515 kDa subunit;Low-density lipoprotein receptor-related protein 1 intracellular domain	yes	no	9.63e-05	136.33	26686	27687	24883	23442	25854	28047	101770	112410	92476	84735	114250	118460	59339	53904	50773	51868	51504	65201	0	0	0	0	0	0
GTCSRPDTECK	DTKWLTLEVCREFQRGTCSRPDTECKFAHP	EFQRGTCSRPDTECKFAHPSKSCQVENGRV	A0A0A6YWB0;A0A0A6YVV8;A0A0A6YXP3;Q9JKP5;G3X9Q0;A0A0A6YXE3	A0A0A6YWB0	25	35	Mbnl1	Muscleblind-like protein 1	no	no	0.003598	71.085	5143	4754.5	3898.7	4602.9	4480.8	5529.4	0	0	0	0	0	0	55266	56341	54366	63176	56222	69432	104590	128140	122510	88405	124020	162090
IAVAAQNCYK	PTAYIDFARQKLDPKIAVAAQNCYKVTNGA	KLDPKIAVAAQNCYKVTNGAFTGEISPGMI	P17751	P17751	110	119	Tpi1	Triosephosphate isomerase	yes	yes	1.5e-14	208.54	29348	36861	33722	32193	40460	51639	31133	30712	19765	26079	31344	30863	86708	85664	69214	73809	80321	86931	34533	45291	37880	34942	38744	44562
VGADLTHVFCAR	EYTGAPYFAGISALKVGADLTHVFCAREAA	ALKVGADLTHVFCAREAAPVIKSYSPELIV	J3QMM7;K3W4M4;Q9CZ42;Q9CZ42-3;J3QN06;Q9CZ42-2	J3QMM7	79	90	Carkd	ATP-dependent (S)-NAD(P)H-hydrate dehydratase	yes	no	3.77e-11	167.6	29890	35858	25160	31763	32965	36035	51344	61881	45069	51711	59895	62780	11593	12152	10936	11732	11342	13709	80854	93741	83448	69006	83850	105570
TGCTDINECEIGAHNCGR	FICHCDMGYSGKKGKTGCTDINECEIGAHN	TDINECEIGAHNCGRHAVCTNTAGSFKCSC	Q61554	Q61554	1320	1337	Fbn1	Fibrillin-1	yes	yes	2.21e-09	123.03	14605	15138	14729	13480	14827	14289	0	0	0	0	0	0	35816	34141	30234	34212	33681	33669	140930	154260	145660	86450	165720	127090
GECLYCFVTLCDGHTFSPTLTEELKK	AVAEAAVVGHPHPVKGECLYCFVTLCDGHT	DGHTFSPTLTEELKKQIREKIGPIATPDYI	Q9QXG4;A2AQN4;A2AQN5	Q9QXG4	608	633	Acss2	Acetyl-coenzyme A synthetase, cytoplasmic	yes	no	7.75e-39	198.39	0	0	0	0	0	0	0	0	0	0	0	0	42598	49689	37102	46895	38847	53182	100820	160990	149800	89208	151920	187660
WCEYGLTFTEK	TDTGKVSGTLETKYKWCEYGLTFTEKWNTD	TKYKWCEYGLTFTEKWNTDNTLGTEIAIED	G3UX26;Q60930;D3YZT5	Q60930	76	86	Vdac2	Voltage-dependent anion-selective channel protein 2	no	no	5.15e-11	187.64	41719	43915	33327	35083	42497	47188	47325	50222	38425	40786	55738	59503	72806	73670	59982	71058	74252	97957	19757	21310	18749	17656	20365	25262
ACFDCGAK	IQTIFKRLRAIPTNKACFDCGAKSPSWASI	RAIPTNKACFDCGAKSPSWASITYGVFLCI	Q99K28;Q99K28-2	Q99K28	25	32	Arfgap2	ADP-ribosylation factor GTPase-activating protein 2	yes	no	0.011724	76.827	19654	17941	15260	15775	18297	16293	84151	73091	58604	60390	80453	68697	0	0	0	0	0	0	90176	113930	89632	82495	101540	102120
CLCPQGHR	ACIGGDCINTNGSYRCLCPQGHRLVGGRKC	NTNGSYRCLCPQGHRLVGGRKCQDIDECSQ	F8VQ06	F8VQ06	847	854	Ltbp3		yes	yes	0.0049438	85.265	41081	42033	30563	35042	37804	36378	16348	15752	14441	15372	21167	20119	67066	54334	45273	53047	49444	59336	74570	69905	66638	72342	84843	84998
ACGVSRPVIACSVTIK	NVPYVFVRSKQALGRACGVSRPVIACSVTI	CGVSRPVIACSVTIKEGSQLKQQIQSIQQS	Q9D0T1	Q9D0T1	92	107	Nhp2l1	NHP2-like protein 1;NHP2-like protein 1, N-terminally processed	yes	yes	1.33e-08	200.44	20624	28040	19971	20966	26145	26551	17495	22523	13854	16986	22126	24668	40260	40012	37003	41331	40081	53532	95778	112690	110210	39126	102500	134810
IHIPQCDDQGNFVPLQCHGSTGFCWCVDR	QQRYAQTQHAYPGSRIHIPQCDDQGNFVPL	LQCHGSTGFCWCVDRNGHEVPGTQTPPGST	O88322	O88322	986	1014	Nid2	Nidogen-2	yes	yes	5.26e-12	113.5	14065	17057	14140	13096	16101	13584	0	0	0	0	0	0	32381	29751	24013	28152	25699	26548	148710	140530	150040	128720	161460	121350
TIQFVDWCPTGFK	PKDVNAAIATIKTKRTIQFVDWCPTGFKVG	KRTIQFVDWCPTGFKVGINYQPPTVVPGGD	P68369;P68373;Q9JJZ2;P05214	P68369	340	352	Tuba1a;Tuba1c;Tuba8;Tuba3a	Tubulin alpha-1A chain;Tubulin alpha-1C chain;Tubulin alpha-8 chain;Tubulin alpha-3 chain	no	no	1.28e-15	211.46	35457	31342	24469	29021	29768	47639	29635	28558	22808	27533	29037	50612	63722	51171	47690	54139	55914	96722	47814	60342	47979	43459	54677	95798
VHLEGCCGGR	KGEGYSNPNEGATVKVHLEGCCGGRTFDCR	GATVKVHLEGCCGGRTFDCRDVVFVVGEGE	Q64378;B8JJC2	Q64378	170	179	Fkbp5	Peptidyl-prolyl cis-trans isomerase FKBP5;Peptidyl-prolyl cis-trans isomerase FKBP5, N-terminally processed;Peptidyl-prolyl cis-trans isomerase	yes	no	3.11e-05	118.07	20570	24059	18443	18863	20107	21872	25099	27661	21494	23877	29577	29571	72833	61742	57712	67211	63141	82896	72997	75253	62834	49927	72172	85006
QPGEVCGPTHFQCVSTNR	FDCEDRTDEANCSVKQPGEVCGPTHFQCVS	EVCGPTHFQCVSTNRCIPASFHCDEESDCP	B1B0C7;E9PZ16;Q05793	E9PZ16	363	380	Hspg2	Basement membrane-specific heparan sulfate proteoglycan core protein;Endorepellin;LG3 peptide	no	no	4.81e-05	79.97	29081	28523	31208	26518	31778	31405	8884.4	8651.3	6444.4	8112.2	8674.9	7363.9	45405	35633	37750	35849	36675	38879	133630	82238	95041	90830	111310	133370
LVEALCAEHQINLIK	LCVLASNCDEPMYVKLVEALCAEHQINLIK	LVEALCAEHQINLIKVDDNKKLGEWVGLCK	F7AEH4;Q6ZWZ6;A0A1W2P7A1	F7AEH4	69	83	Rps12	40S ribosomal protein S12	yes	no	6.85e-37	288.51	22715	27029	22578	18670	26522	21837	54211	59641	45811	52754	64848	54142	50553	47425	43744	43191	43543	51702	55005	70883	58571	46866	60835	59973
DLKPSNLLLNTTCDLK	LRGLKYIHSANVLHRDLKPSNLLLNTTCDL	LKPSNLLLNTTCDLKICDFGLARVADPDHD	P63085	P63085	147	162	Mapk1	Mitogen-activated protein kinase 1	yes	yes	1.94e-115	309.29	21648	22365	18357	22415	23159	23884	6253.6	6130.9	6614.9	5401.6	6931.9	6486.2	58994	60044	53554	56592	60805	69888	91075	105500	98848	75952	89809	111450
CPALYWLSGLTCTEQNFISK	MRFAVYLPPQAESGKCPALYWLSGLTCTEQ	WLSGLTCTEQNFISKSGYQQAASEHGLVVI	Q9R0P3;H3BKH6;H3BLJ9;H3BJL6;H3BJP2;H3BK43;H3BJC6	Q9R0P3	45	64	Esd	S-formylglutathione hydrolase	yes	no	1.02e-37	163.45	38558	46208	33795	40336	47865	66298	4522.6	5497.5	4532.9	4323.3	5266.9	8490.1	42435	46536	39318	46206	40373	77019	62516	95032	84325	60802	73551	128100
CECEIGYELDR	ICVFGTCHNLPGLFRCECEIGYELDRSGGN	GLFRCECEIGYELDRSGGNCTDVNECLDPT	Q61554	Q61554	1472	1482	Fbn1	Fibrillin-1	yes	yes	7.33e-13	187.64	19458	20706	17581	15953	20059	17342	11548	11700	10985	10060	13299	9646.3	78648	73743	62975	76499	75205	72803	82881	88346	80438	60823	94986	75291
CIPALDSLKPANEDQK	VEEGIVLGGGCALLRCIPALDSLKPANEDQ	IPALDSLKPANEDQKIGIEIIKRALKIPAM	P63038;P63038-2	P63038	447	462	Hspd1	60 kDa heat shock protein, mitochondrial	no	no	3.73e-51	222.45	13288	14364	13071	12823	14834	15112	17574	19499	14600	17093	17589	20581	59150	66138	56494	56457	66585	86180	79838	95301	82347	80194	88006	93852
YLLVEFYAPWCGHCK	VLKKSNFEEALAAHKYLLVEFYAPWCGHCK	YLLVEFYAPWCGHCKALAPEYAKAAAKLKA	P09103;E9Q8G8	P09103	45	59	P4hb	Protein disulfide-isomerase	yes	no	2.56e-20	156.48	15251	14780	9856.7	14231	15842	12590	68893	69193	50668	74219	86127	73177	62728	54821	49854	52932	52163	54344	43263	52390	44935	48978	41270	38102
ICANVFCGAGR	IALVHGEEEPRSKSKICANVFCGAGRECAV	SKSKICANVFCGAGRECAVTEKGEPTCLCI	Q62356	Q62356	28	38	Fstl1	Follistatin-related protein 1	yes	yes	9.61e-05	131.03	35978	36152	32188	30619	31201	41250	31468	34253	30539	27356	30614	42727	59417	51670	56073	53199	43816	64760	61090	58173	60959	56981	60523	69566
HFHEGCFR	QLIGHDSRELFYEDRHFHEGCFRCCRCQRS	ELFYEDRHFHEGCFRCCRCQRSLADEPFTC	Q9R059;F2Z455;D6RJ68	Q9R059	60	67	Fhl3	Four and a half LIM domains protein 3	yes	no	6.84e-05	168.23	30676	45798	26097	30836	30339	33374	51905	51917	43861	48159	49305	50144	83786	71484	72221	74669	73385	80367	28149	26978	23196	25281	24433	24023
EVNVSPCPTDPCQLHK	PLHFKDCGSKVGVIKEVNVSPCPTDPCQLH	VNVSPCPTDPCQLHKGQSYSVNITFTSGTQ	Q9Z0J0	Q9Z0J0	36	51	Npc2	Epididymal secretory protein E1	yes	yes	2.49e-49	260.5	22882	27412	24166	20984	30536	29250	9679.7	9905.7	7381.3	7435.8	9873.4	10125	89792	84407	83268	89180	88655	103940	58796	57234	55621	51148	63398	65135
CATITPDEAR	IDSALATQKYSVAVKCATITPDEARVEEFK	SVAVKCATITPDEARVEEFKLKKMWKSPNG	P54071;D6RIL6;A0A0U1RP68	P54071	113	122	Idh2	Isocitrate dehydrogenase [NADP], mitochondrial	yes	no	2.61e-07	177.36	21587	23981	19142	22418	26310	28350	23981	28271	17279	24746	25149	31760	23383	23180	23507	19146	23508	31226	92265	111990	104830	101260	107000	144460
GLSAPSCPGLDDKTEASAR	TPRPGQPRGSLRSVRGLSAPSCPGLDDKTE	PSCPGLDDKTEASARPGFLAMPREKPARRV	Q8CGN5	Q8CGN5	458	476	Plin1	Perilipin-1	yes	yes	5.02e-67	275.76	14069	18600	15152	14649	18045	23079	39369	50025	31030	39507	49098	51029	9802.8	9769.5	9341.1	10216	10168	11545	95935	122260	111310	96926	113240	133110
ELVSCSNCTDYQAR	KLDLEAWFPGSGAFRELVSCSNCTDYQARR	RELVSCSNCTDYQARRLRIRYGQTKKMMDK	P26638;Q8C483	P26638	391	404	Sars	Serine--tRNA ligase, cytoplasmic	no	no	5.27e-124	330.41	33204	34990	29214	29264	34125	30310	13122	14104	10276	12146	11832	12485	103850	96125	91088	91541	96875	101010	40449	44900	40109	29745	44757	48959
VNIDGGAIALGHPLGASGCR	VSAAIAKELGLNPEKVNIDGGAIALGHPLG	GAIALGHPLGASGCRILVTLLHTLERVGGT	Q8CAY6;G3XA25	Q8CAY6	342	361	Acat2	Acetyl-CoA acetyltransferase, cytosolic	yes	no	2.16e-57	306.07	30342	33248	27741	31338	32005	29500	26618	28715	22115	28262	27514	25868	37836	37621	38098	39932	38521	45722	87193	96107	84357	60694	89154	95733
TVFAEHISDECK	IVGYVETPRGLRTFKTVFAEHISDECKRRF	TFKTVFAEHISDECKRRFYKNWHKSKKKAF	P27659;A0A087WQK0;A0A087WNS0	P27659	104	115	Rpl3	60S ribosomal protein L3	yes	no	2.32e-102	307.09	11688	15783	11784	13603	13629	18071	6890.2	7501.9	5209.4	6087.5	6902.9	10347	74534	78898	73892	83960	82151	122770	66526	82105	66475	61434	70357	103280
ISPFEHQTYCQR	SAYDNLNKVRVAIKKISPFEHQTYCQRTLR	IKKISPFEHQTYCQRTLREIKILLRFRHEN	Q63844;A0A0U1RPX4;D3Z3G6;A0A0U1RPZ0;P63085	P63085	54	65	Mapk3;Mapk1	Mitogen-activated protein kinase 3;Mitogen-activated protein kinase;Mitogen-activated protein kinase 1	no	no	5.56e-11	165.66	7869.5	7618.6	6484.5	8258.2	8050.5	8602.2	9665.1	10636	7594.3	10939	10570	13234	15999	15879	16654	17250	16629	21771	125130	156240	146150	127510	139710	185040
IPHFGYCDEIDLTQLVK	GFQKAMVKTMSAALKIPHFGYCDEIDLTQL	HFGYCDEIDLTQLVKLREELKPVALARGIK	P53395	P53395	273	289	Dbt	Lipoamide acyltransferase component of branched-chain alpha-keto acid dehydrogenase complex, mitochondrial	yes	yes	1.03e-108	316.93	21833	24172	18559	25593	23786	28896	36990	39828	26698	40193	38206	41847	74866	79891	68006	81171	83199	93977	35126	46230	38326	40619	37867	47500
ITDVIIGFQACCR	RAGVLAHLEEERDLKITDVIIGFQACCRGY	LKITDVIIGFQACCRGYLARKAFAKRQQQL	Q8VDD5	Q8VDD5	779	791	Myh9	Myosin-9	yes	yes	5.13e-23	222.88	0	0	0	0	0	0	21988	32114	20661	25662	32588	47666	36637	33745	30740	34484	31670	62977	86205	120490	103310	61765	117830	192500
KVLCLAVAVGHVK	AKVDEVKSTIKFQMKKVLCLAVAVGHVKMT	MKKVLCLAVAVGHVKMTDDELVYNIHLAVN	P53026;Q5XJF6	Q5XJF6	161	173	Rpl10a	60S ribosomal protein L10a;Ribosomal protein	no	no	0.00011591	91.858	16682	21760	16629	18075	18991	17784	40322	41911	34590	35215	46784	38199	64518	74893	61502	70391	61856	79614	51018	59823	56376	41172	65966	58836
QQTCPTCR	NHIFHTSCLRSWFQRQQTCPTCRMDVLRAS	LRSWFQRQQTCPTCRMDVLRASLPAQSPPP	Q9DBY1;D3Z1Y1;A0A0R4J1R1;E9QQ99;Q9DBY1-2	Q9DBY1	323	330	Syvn1	E3 ubiquitin-protein ligase synoviolin	yes	no	0.0081385	76.679	20911	20331	17792	17399	20343	22391	0	0	0	0	0	0	36899	35098	30117	35919	30380	40489	123230	135190	120530	74028	134210	177230
GCAQALR	AGKVAVVAGYGDVGKGCAQALRGFGARVII	AGYGDVGKGCAQALRGFGARVIITEIDPIN	P50247	P50247	227	233	Ahcy	Adenosylhomocysteinase	yes	yes	0.0045276	175.34	33754	37420	31568	34981	42979	30568	89800	100030	68630	95899	100840	84991	25817	24644	21527	22312	27450	23917	29556	37365	33900	30992	30113	31157
VAGNPCPICR	VPPQRTRKTCIRNNKVAGNPCPICRDHKLH	IRNNKVAGNPCPICRDHKLHVDFRNVKLLE	Q99N84	Q99N84	98	107	Mrps18b	28S ribosomal protein S18b, mitochondrial	no	no	2.18e-12	194.27	52474	62826	48616	53772	56667	66067	45376	50477	38131	39619	49758	61451	75793	71301	72724	75129	76820	91167	0	0	0	0	0	0
GLNCELCMDFYHDLPWRPAEGR	EGMVHGHCMCRHNTKGLNCELCMDFYHDLP	MDFYHDLPWRPAEGRNSNACKKCNCNEHSS	P02469;E9QN70	P02469	306	327	Lamb1	Laminin subunit beta-1	yes	no	3.42e-20	165.46	20186	22501	18604	17955	20589	18430	25689	28663	23872	22522	29324	23881	12253	11981	10116	10536	11228	11327	130290	132610	126130	110300	138390	109970
HELQANCYEEVKDR	ASSKDAIKKKLTGIKHELQANCYEEVKDRC	KHELQANCYEEVKDRCTLAEKLGGSAVISL	P18760;F8WGL3	P18760	133	146	Cfl1	Cofilin-1	yes	no	2.81e-74	319.58	13925	18777	15422	14200	18757	17758	19458	23103	17346	20036	24622	28202	38647	33321	32860	31786	31452	40566	104890	119740	103410	62111	120790	134340
CGESGHLAR	VAINCSKTSEVNCYRCGESGHLARECTIEA	EVNCYRCGESGHLARECTIEATA_______	P53996;Q9D548;P53996-2;P53996-3;A0A0N4SVS6	P53996-2	154	162	Cnbp;Zcchc13	Cellular nucleic acid-binding protein	no	no	0.00019158	141.52	34088	34790	32076	30304	33863	38557	22776	20694	21773	20202	23113	28004	38459	39946	36225	35608	36429	42728	83455	84394	86042	66706	91089	103880
CESCYGAESEDIK	VEVTVFDPNSLDPNRCESCYGAESEDIKCC	NRCESCYGAESEDIKCCNSCEDVREAYRRR	Q9CQE7;Q9CQE7-2;F6UIS1;F6RK81	Q9CQE7	142	154	Ergic3	Endoplasmic reticulum-Golgi intermediate compartment protein 3	yes	no	5.14e-12	133.16	13471	13849	14374	11200	12972	13585	0	0	0	0	0	0	30464	27471	28937	23726	28254	33439	140520	141510	135610	143250	140710	129870
LECGGGR	KILGLIESGKKEGAKLECGGGRWGNKGFFV	SGKKEGAKLECGGGRWGNKGFFVQPTVFSN	O35945;P24549	O35945	368	374	Aldh1a7;Aldh1a1	Aldehyde dehydrogenase, cytosolic 1;Retinal dehydrogenase 1	no	no	0.010851	94.401	43605	37701	27747	31671	40778	35111	52388	50584	36169	44905	58746	63750	77714	67194	55366	55257	56251	71990	21326	32496	23761	24127	29190	44425
LKPEYDIMCK	LDKLEKVAVRGGDKKLKPEYDIMCKVKSWV	GGDKKLKPEYDIMCKVKSWVIDQKKPVRFY	Q9CZ30;B1AYJ9;Q9CZ30-2	Q9CZ30	179	188	Ola1	Obg-like ATPase 1	yes	no	3.43e-05	138.65	28977	31986	24638	31557	30347	32563	45601	51434	39854	49329	49784	49227	38492	39439	35177	38214	39066	42051	58111	71505	60113	60101	60920	73623
ATNHGVGQAILTSTESLCCETSSFSDK	SGSHSIICHEPSIYRATNHGVGQAILTSTE	STESLCCETSSFSDKYGLGHVTEPRADTKT	O88492;O88492-2	O88492	1114	1140	Plin4	Perilipin-4	yes	no	1.15e-113	263.92	0	0	0	0	0	0	0	0	0	0	0	0	52049	51176	45925	50667	52592	57428	107260	132240	132560	97246	149740	152800
GEEHCGHLIEAHKECMR	CPETKKARDACIIEKGEEHCGHLIEAHKEC	EHCGHLIEAHKECMRALGFKI_________	P56394	P56394	41	57	Cox17	Cytochrome c oxidase copper chaperone	yes	yes	1.48e-07	155.79	0	0	0	0	0	0	13669	14877	11843	11520	15687	15949	51526	46831	43303	46010	40426	41502	140560	130440	129880	81305	132880	111920
LSSDCEDQIR	GQVISCLKLRYADQRLSSDCEDQIRIIIQE	YADQRLSSDCEDQIRIIIQESALDYRLDPQ	Q61543;F8WHM5;F6RSH1	Q61543	976	985	Glg1	Golgi apparatus protein 1	yes	no	1.03e-06	172.47	7617.6	9305.4	8360.4	6736.3	8856.1	9307	4874.2	5839.2	4467.2	4407.5	5383.4	5583.5	33747	33340	31798	32490	32293	44004	134960	129150	117050	132250	126300	150280
AGLGLCR	MSLAAVLTPEERATRAGLGLCRFLALKGRG	TPEERATRAGLGLCRFLALKGRGWGEGDFV	Q8VEH5	Q8VEH5	101	107	Epm2aip1	EPM2A-interacting protein 1	yes	yes	0.009072	96.666	0	0	0	0	0	0	0	0	0	0	0	0	10933	12066	10065	11071	12401	15362	141250	164140	166820	150710	167220	216180
TKDDIIICEIGEVFK	KDVVVQHVHFDGLGRTKDDIIICEIGEVFK	TKDDIIICEIGEVFKAKNLIEVMRRSHEAR	Q8BGH2	Q8BGH2	58	72	Samm50	Sorting and assembly machinery component 50 homolog	yes	yes	1.37e-60	271.73	1875.8	1988.9	1158	2055.8	2055.8	1919.8	14054	16431	12530	16363	18518	19586	84830	97829	81132	88926	85757	114850	56987	77008	64830	62528	64507	89642
GPLCIDCTDGFFSLQR	SRQGDGSCQCHTGYKGPLCIDCTDGFFSLQ	PLCIDCTDGFFSLQRNETHSICSACDESCK	Q9CYA0	Q9CYA0	172	187	Creld2	Cysteine-rich with EGF-like domain protein 2	yes	yes	2.3e-12	134.25	52949	53208	44543	46054	50927	38306	7890.8	9800.2	7422.8	7200	9953.5	7904.5	61621	54935	47363	53169	54655	53870	67427	74611	72001	67895	73586	59120
CVCNYLGTVK	QYGYYGDALRQDCRKCVCNYLGTVKEHCNG	QDCRKCVCNYLGTVKEHCNGSDCHCDKATG	P02469;E9QN70	P02469	1028	1037	Lamb1	Laminin subunit beta-1	yes	no	0.0001305	134.68	36535	43099	36686	33388	35940	30256	48857	51194	48115	42443	57241	44992	54506	55757	45007	47692	49683	46564	44735	48586	43990	49142	45549	33871
AVLKDPNDHTVCYLLFANQSEK	IAGGTGITPMLQVIRAVLKDPNDHTVCYLL	DHTVCYLLFANQSEKDILLRPELEELRNEH	Q9DCN2;Q9DCN2-2;F2Z456	Q9DCN2	193	214	Cyb5r3	NADH-cytochrome b5 reductase 3;NADH-cytochrome b5 reductase 3 membrane-bound form;NADH-cytochrome b5 reductase 3 soluble form;NADH-cytochrome b5 reductase	yes	no	3.94e-92	300.54	6652.2	9761.5	6757.6	7954.8	9064.1	11760	14700	15432	11809	12632	16255	17079	65406	67258	62995	65832	65516	88809	75785	90460	84124	68712	85641	112910
IIKPCNHVLSLSFPIR	ESEEQKRNRVRGILRIIKPCNHVLSLSFPI	IKPCNHVLSLSFPIRRDDGSWEVIEGYRAQ	P26443	P26443	108	123	Glud1	Glutamate dehydrogenase 1, mitochondrial	yes	yes	2.23e-10	219.35	38252	37179	31033	35736	33926	42332	32964	32269	25303	27985	30224	35679	61013	59390	54721	62615	58185	79094	45892	48347	47972	37352	50935	63283
GPSCQDCDTGYTR	SAREVEQCTCPPGYRGPSCQDCDTGYTRVP	YRGPSCQDCDTGYTRVPSGLYLGTCERCNC	B1B0C7;E9PZ16;Q05793	E9PZ16	1134	1146	Hspg2	Basement membrane-specific heparan sulfate proteoglycan core protein;Endorepellin;LG3 peptide	no	no	7.84e-27	232	29507	32339	25830	26938	30569	23471	49859	53637	41782	44600	51905	51252	39029	35030	32481	34905	32921	35580	74866	70405	69323	51992	73894	59537
GCTFLVGLIQK	IKLEEEDEDEEDGERGCTFLVGLIQKHRRR	DGERGCTFLVGLIQKHRRRQRKMGEDMHTI	O08529	O08529	404	414	Capn2	Calpain-2 catalytic subunit	yes	yes	2.15e-36	250.99	30713	32522	24102	29814	35997	39791	39671	42495	32839	37935	42881	54102	29545	31745	27811	29009	29139	39070	55830	81249	68114	59185	71766	104250
FGCRDPVR	AATLQDIIRRFKSSRFGCRDPVRTCFETFP	RRFKSSRFGCRDPVRTCFETFPDKVAIQLN	Q8CI94	Q8CI94	317	324	Pygb	Glycogen phosphorylase, brain form	yes	yes	0.00025384	172.03	31799	33674	29698	31861	34087	29758	43660	42717	30215	43213	46635	39786	37200	44167	40314	36637	39433	42556	59230	73623	60989	61951	66350	69754
YGDGGSTFQSTTGHCVHMR	GRDLNYCFSGMSDHRYGDGGSTFQSTTGHC	GSTFQSTTGHCVHMRGLPYRATENDIYNFF	O35737;Q8C2Q7	O35737	276	294	Hnrnph1	Heterogeneous nuclear ribonucleoprotein H;Heterogeneous nuclear ribonucleoprotein H, N-terminally processed	yes	no	7e-15	206.2	1137	2100	1195.6	1863.9	1516.5	2753.6	17882	21716	15301	18015	18940	24680	52629	54210	59239	56232	55017	84820	92812	100450	92713	77476	90848	125010
LGLSPLQEDCVATHR	DDKDGIQKAYQILVRLGLSPLQEDCVATHR	LGLSPLQEDCVATHRICQIVSTRSASLCAA	E9Q5B5;O08528	O08528	359	373	Hk2	Hexokinase;Hexokinase-2	no	no	3.87e-16	216.06	8481.8	9708.8	7280.7	10270	9053.2	10122	52987	50064	41827	56366	49178	57469	77301	82689	74072	88132	81700	91936	31987	38375	33557	30764	31200	41716
IAVIGQSLFGQEVYCQLR	______________________________	IGQSLFGQEVYCQLRKEGHEVVGVFTIPDK	Q8R0Y6;A0A0N4SW56	Q8R0Y6	3	20	Aldh1l1	Cytosolic 10-formyltetrahydrofolate dehydrogenase	yes	no	3.44e-63	222.72	36476	40685	30930	43872	45378	44453	17542	19386	13384	19815	20979	20183	9463.5	11687	8621.3	9951.9	11341	11466	99204	133960	109720	82027	101920	123370
CVCGQCQCTEPGAFGETCEK	TCKAKDGQICSDRGRCVCGQCQCTEPGAFG	CQCTEPGAFGETCEKCPTCPDACSSKRDCV	O70309;Q6PE70;G5E8F8;O70309-2	O70309	608	627	Itgb5	Integrin beta-5;Integrin beta	yes	no	5.96e-14	151.23	0	0	0	0	0	0	0	0	0	0	0	0	29778	25928	20399	28883	20318	26218	173610	182410	164120	50462	176840	166840
IEAACFATIK	VMMLRHMGLFDHAAKIEAACFATIKDGKSL	DHAAKIEAACFATIKDGKSLTKDLGGNAKC	Q9D6R2;A0A1L1STE6;Q9D6R2-2	Q9D6R2	327	336	Idh3a	Isocitrate dehydrogenase [NAD] subunit alpha, mitochondrial	yes	no	3.12e-05	160.36	17134	17827	15799	18582	17966	19669	42904	45255	35704	42434	44402	50313	32278	32719	30144	35366	31347	37931	77898	89656	83344	58656	85509	102780
FGANAILGVSLAVCK	DKLMIEMDGTENKSKFGANAILGVSLAVCK	FGANAILGVSLAVCKAGAVEKGVPLYRHIA	P17182;Q6PHC1;B0QZL1;P17183;A0A0N4SUX5;D3Z2S4;P21550;Q5SX59	P17182	106	120	Eno1;Eno2;Eno3	Alpha-enolase;Enolase;Gamma-enolase;Beta-enolase	no	no	1.26e-74	283.43	12534	13107	9841.4	11776	13989	11289	17045	18978	13069	18052	20120	17854	68811	67207	58625	64684	67490	68025	74091	94960	84637	71318	85051	82063
GALVTVGQLSCYDQAK	SLRKLFSGATMASSRGALVTVGQLSCYDQA	ALVTVGQLSCYDQAKQLVLSTGYLSDNIFT	Q9QZD8	Q9QZD8	170	185	Slc25a10	Mitochondrial dicarboxylate carrier	yes	yes	8.52e-146	337.75	41703	46819	37658	42816	43077	44332	9863.6	11161	8580.7	9080.3	11176	11457	51688	50569	44986	49261	48147	60880	69414	80914	73191	53178	74754	89852
VCYEGQPVGEFIR	KGLVDKFPLFTAVYKVCYEGQPVGEFIRCL	YKVCYEGQPVGEFIRCLQNHPEHM______	P13707;E0CXN5	P13707	328	340	Gpd1	Glycerol-3-phosphate dehydrogenase [NAD(+)], cytoplasmic;Glycerol-3-phosphate dehydrogenase [NAD(+)]	yes	no	7.84e-27	232	31007	32917	25374	31068	30636	26867	52747	59236	37438	53047	58442	52093	30415	33785	27762	28855	32534	30891	46797	66994	66559	74073	67567	66873
SCYLSSLDLLLEHR	IAVGQPTASQAAELRSCYLSSLDLLLEHRL	RSCYLSSLDLLLEHRLRSVAFPCISTGVFG	Q922B1	Q922B1	243	256	Macrod1	O-acetyl-ADP-ribose deacetylase MACROD1	yes	yes	7.4e-46	263.07	7033.2	6764.9	6261.9	7294.5	7454.1	7213.7	32799	27411	22085	28813	30407	27959	59370	63630	56079	65681	57529	59904	84855	96102	85709	53269	81593	87606
AAQIGAHTLSGACLDPAAFK	AAEQGKDIRVCLVEKAAQIGAHTLSGACLD	AHTLSGACLDPAAFKELFPDWKEKGAPLNT	Q921G7;Q6PF96	Q921G7	105	124	Etfdh	Electron transfer flavoprotein-ubiquinone oxidoreductase, mitochondrial	yes	no	1.89e-57	296.52	2863.3	2484.3	2397.4	2403.8	2996.3	2427.2	14189	15386	11303	13358	14907	16092	77130	80369	65800	75088	70628	88757	71735	90243	80447	76278	81451	103460
ALEDVCIETIEAGFMTK	RAKLDNNTELSFFAKALEDVCIETIEAGFM	EDVCIETIEAGFMTKDLAACIKGLPNVQRS	O88844	O88844	358	374	Idh1	Isocitrate dehydrogenase [NADP] cytoplasmic	yes	yes	2.02e-52	308.74	10201	10603	7889.8	13154	10623	9129.1	125790	123340	89862	135640	124410	110480	43505	45855	42244	47285	45542	45390	2926.4	3693.3	3396.7	2644.3	3287.8	3853.7
LCRPCQCNDNIDPNAVGNCNR	DGYFGDPLGSNGPVRLCRPCQCNDNIDPNA	CNDNIDPNAVGNCNRLTGECLKCIYNTAGF	F8VQJ3;P02468	F8VQJ3	822	842	Lamc1	Laminin subunit gamma-1	yes	no	9.36e-27	173.98	67537	68930	65651	56367	64929	51190	14358	17612	13521	13009	20119	16040	104180	81418	81091	88906	88135	76580	13767	11078	11739	11786	11813	10336
CNNLGYEINK	EAFEKGLCLSCRKNRCNNLGYEINKVRAKR	CRKNRCNNLGYEINKVRAKRSSKMYLKTRS	P11152	P11152	310	319	Lpl	Lipoprotein lipase	yes	yes	5.15e-08	217.2	36448	38446	33354	33901	40245	42924	11931	13207	11052	10643	11295	14864	16175	16631	14724	16218	15005	20931	116090	110900	109220	87857	108050	126580
YTVQDESHSEWVSCVR	RDKTIKLWNTLGVCKYTVQDESHSEWVSCV	TVQDESHSEWVSCVRFSPNSSNPIIVSCGW	P68040	P68040	140	155	Gnb2l1	Guanine nucleotide-binding protein subunit beta-2-like 1;Guanine nucleotide-binding protein subunit beta-2-like 1, N-terminally processed	yes	yes	2.83e-99	302.35	2174.7	2242.5	1969.1	2032.8	2779.8	2478.4	1397.7	1523.1	1303.5	1336.5	1678.5	1995.2	40391	38776	33715	34670	36480	49621	126710	162130	122000	102040	127560	159670
ADQELLMYSHDNIICGITSVAFSR	TTGSDDATCRLFDLRADQELLMYSHDNIIC	HDNIICGITSVAFSRSGRLLLAGYDDFNCN	P62880;E9QKR0;D3YZX3;E9PWM7	P62880	257	280	Gnb2	Guanine nucleotide-binding protein G(I)/G(S)/G(T) subunit beta-2	yes	no	1.26e-131	384.74	0	0	0	0	0	0	8634.9	9566.2	7180.2	8651.5	7468.3	10653	71496	75060	70576	77279	67880	88438	87571	99979	87925	65580	94818	117810
LCEGFNEVLR	IKQFLECAQNQSDVKLCEGFNEVLRQCRIA	QSDVKLCEGFNEVLRQCRIANGLM______	Q9D1L0;B2RPU8;D3Z5B1	Q9D1L0	135	144	Chchd2;Zbed5	Coiled-coil-helix-coiled-coil-helix domain-containing protein 2	yes	no	6.81e-06	156.48	20775	20294	21267	19109	18046	22143	62776	52894	58501	53602	52666	63496	35902	32763	38575	35502	30072	39160	62695	56477	67289	61860	59304	71043
IVGCSVHK	VKKSDVEAIFSKYGKIVGCSVHKGFAFVQY	IFSKYGKIVGCSVHKGFAFVQYVNERNARA	Q9Z204;Q9Z204-5;A0A1D5RLK6;A0A1D5RMF0;A0A1D5RLM5;Q9Z204-2;Q9Z204-3;Q9Z204-4;Q8BTF8	Q9Z204-2	43	50	Hnrnpc;Ralyl	Heterogeneous nuclear ribonucleoproteins C1/C2;RNA-binding Raly-like protein	no	no	0.00047426	118.05	35859	35882	30236	32715	33621	38506	53385	60404	46123	53814	57700	65433	61980	63449	54752	57547	57545	65307	23177	28656	26448	16979	26395	30205
MSSYAFFVQTCR	______________________________	RGKMSSYAFFVQTCREEHKKKHPDASVNFS	P63158;A0A0J9YUZ4;A0A0J9YUD8;D3YZ18;D3YVC6;P30681;A0A1B0GQX9	P63158	13	24	Hmgb1;Hmgb2	High mobility group protein B1;High mobility group protein B2	no	no	1.01e-102	312.19	26179	27467	19609	28784	31784	25111	23056	26975	17486	27571	31074	26472	45389	52758	42073	43364	54650	50878	52842	84358	76207	88103	80777	70184
LQFHNVKPECLDAYNK	HSNLLAKKETSSLYKLQFHNVKPECLDAYN	QFHNVKPECLDAYNKICQEVLPKIHEGKQY	Q7TMG8;O55126;A0A0G2JEV1	Q7TMG8	71	86	Gbas	Protein NipSnap homolog 2	yes	no	1.1e-20	213.69	17013	17896	15487	18703	20549	19553	56499	56166	40120	54778	54183	52331	53122	55136	50721	52215	58963	68101	55363	52107	43871	40167	45316	54224
LCSDQSLNTMVEAVGSHEMR	AFQMTDMTMEAACGKLCSDQSLNTMVEAVG	SLNTMVEAVGSHEMRASVAQDRLCTLAHQL	O88492;O88492-2	O88492	1279	1298	Plin4	Perilipin-4	yes	no	1.49e-71	275.68	1463.2	953.47	1044.3	929.82	1076	1385.7	0	0	0	0	0	0	8330.1	9400.7	7564.1	8603.8	7200.9	10815	161840	180800	161490	116120	170270	203230
YQVDPDACFSAK	WTAGNSNTRFGIAAKYQVDPDACFSAKVNN	AAKYQVDPDACFSAKVNNSSLIGLGYTQTL	Q60932-2;Q60932	Q60932-2	225	236	Vdac1	Voltage-dependent anion-selective channel protein 1	yes	no	2.59e-06	175.86	7225.7	9856.9	6633.4	8012.1	9036.7	11746	17448	18272	14082	15525	19259	21889	26566	28584	24738	29496	29532	37195	100630	127450	111320	101900	114330	161260
CAPGYYGNPSQGQPCHR	CDSCSPGHSGRHCERCAPGYYGNPSQGQPC	PGYYGNPSQGQPCHRDGQVPEVLGCGCDPH	B1B0C7;E9PZ16;Q05793	E9PZ16	1249	1265	Hspg2	Basement membrane-specific heparan sulfate proteoglycan core protein;Endorepellin;LG3 peptide	no	no	1.06e-16	151.56	20397	22740	22355	17224	20630	18609	6330	6483.7	5700.7	4770.7	6434.8	6557.3	66340	56607	64929	61263	57537	56116	105410	94073	81187	77441	91437	80335
SPYTVTVGQACNPAACR	VHTVHVTFAGVPIPRSPYTVTVGQACNPAA	YTVTVGQACNPAACRAIGRGLQPKGVRVKE	Q8BTM8;B7FAU9;B7FAV1;F6XC15	Q8BTM8	468	484	Flna	Filamin-A	yes	no	1.48e-191	362.14	13021	17676	11465	13499	18839	23298	49892	58290	41433	41689	63004	81107	48349	46063	43741	44418	45705	65610	46145	49174	52325	37785	60578	76548
CWSPGVTVAPEMCPIR	PQSITKMQCCCDLGRCWSPGVTVAPEMCPI	WSPGVTVAPEMCPIRSTEDFNKLCSVPLVI	Q61554	Q61554	365	380	Fbn1	Fibrillin-1	yes	yes	2.39e-09	130.06	65292	70381	62746	56144	72549	58401	35058	39838	31003	27840	38587	31975	51689	48999	43804	47524	52136	46680	27159	30666	28145	23932	31220	25894
VLYCGVCSLPTEYCEYMPDVAK	DTKNSAKLDADYPLRVLYCGVCSLPTEYCE	SLPTEYCEYMPDVAKCRQWLEKNFPNEFAK	Q9CQJ6;E9Q0G1	Q9CQJ6	31	52	Denr	Density-regulated protein	yes	no	1.67e-05	108.25	5009.1	4546.9	3546	4803.9	6107.5	4661.1	8588	13587	8909.5	13262	15446	14570	12327	12409	9804.5	12788	12322	12878	106820	156210	151440	123110	172570	161920
HCDLLGSTGER	RALEECFFAYCWAVKHCDLLGSTGERICLA	WAVKHCDLLGSTGERICLAGDSAGGNLCIT	E9Q4M2;P54310;P54310-2	P54310-2	449	459	Lipe	Hormone-sensitive lipase	no	no	1.66e-85	304.18	40226	41316	35223	35336	43088	41537	6871.1	7785.3	5224.3	8020.2	7578.8	6902	57188	54919	52163	52201	51457	64014	65076	78565	73316	55298	79118	85071
MEAGGLGCAVCVLTGASR	______________________________	GGLGCAVCVLTGASRGFGRALAPQLARLLS	Q91XH5;G3UXX3;G3UZ79	Q91XH5	1	18	Spr		yes	no	8.2e-15	154.49	35940	35583	30449	30060	38110	36682	17262	16281	11527	12555	18277	15007	69641	64898	61920	68861	64994	69122	55485	71133	60930	27815	65782	69099
GSDFDCELR	LESDAVECLNYQHYKGSDFDCELRLLIHQS	NYQHYKGSDFDCELRLLIHQSLAGGIIGVK	B2M1R6;P61979-3;H3BKD0;H3BKI8;H3BJS9;P61979-2;P61979;H3BLL4;H3BK96	P61979-2	140	148	Hnrnpk	Heterogeneous nuclear ribonucleoprotein K	no	no	5.77e-11	209.37	29894	31915	26601	29707	31597	41556	24037	24414	19255	24008	24981	33025	93555	91451	89028	94489	96360	130960	16906	18938	16933	13882	17887	25619
GQLIAGMDQALVGMCVNER	SSYDRDSTFNVFVGKGQLIAGMDQALVGMC	AGMDQALVGMCVNERRLVTIPPNLAYGSEG	Q9Z247	Q9Z247	88	106	Fkbp9	Peptidyl-prolyl cis-trans isomerase FKBP9	yes	yes	1.1e-96	326.36	18316	21247	18030	16044	23002	22456	6835.6	8982	6252.7	5019.8	7992.2	8101.1	17854	18772	18627	17220	18340	25020	134960	127610	117080	113490	135260	138930
CHGSQASYLFQQDK	CSALLLRDTSNLLKRCHGSQASYLFQQDKF	RCHGSQASYLFQQDKFYDVALDTGDKVVQC	Q9DBE0	Q9DBE0	328	341	Csad	Cysteine sulfinic acid decarboxylase	yes	yes	2.82e-150	382.1	24540	27484	25284	26740	31519	32842	19205	18219	13404	16686	18797	18363	61634	58651	54490	57216	65029	66927	70726	76282	64045	58744	65459	72522
KLEYGGQTWHEHCFLCSGCEQPLGSR	SQCSACGETVMPGSRKLEYGGQTWHEHCFL	HCFLCSGCEQPLGSRSFVPDKGAHYCVPCY	Q9R059;F2Z455	Q9R059	114	139	Fhl3	Four and a half LIM domains protein 3	yes	no	4.27e-06	73.676	0	0	0	0	0	0	0	0	0	0	0	0	69391	61780	53399	64335	53881	79858	107520	127440	104380	86447	111030	123400
LNQWCNVVR	AYAKWVQSHRDLPVRLNQWCNVVRWEFKHP	RDLPVRLNQWCNVVRWEFKHPQPFLRTREF	Q8CGC7	Q8CGC7	1144	1152	Eprs	Bifunctional glutamate/proline--tRNA ligase;Glutamate--tRNA ligase;Proline--tRNA ligase	yes	yes	2.39e-08	186.94	16519	18860	13889	17521	19687	19670	61829	63764	48338	63112	67519	71024	37113	35196	29032	33855	34810	44863	48796	60261	49713	54520	57093	74505
GCCAALK	GGKQVVVCGYGEVGKGCCAALKAMGSIVYV	CGYGEVGKGCCAALKAMGSIVYVTEIDPIC	F8WGT1;F8WI65;Q68FL4-2;H3BKT5;Q68FL4;Q80SW1	F8WGT1	407	413	Ahcyl2;Ahcyl1	Adenosylhomocysteinase;Putative adenosylhomocysteinase 3;Putative adenosylhomocysteinase 2	no	no	0.012093	104.94	43550	57546	42263	42769	55092	47520	26130	34521	21676	25404	31623	30365	46320	46204	40334	41140	47757	56458	41845	62793	45449	39289	56932	58448
CGGPGCGGLVTVAHSAWQK	ECGGPNCRTDEGEKKCGGPGCGGLVTVAHS	GCGGLVTVAHSAWQKAMDFDRDVLSALAEV	P02469;E9QN70	P02469	1425	1443	Lamb1	Laminin subunit beta-1	yes	no	4.84e-21	169.25	13946	16408	15725	14877	16267	18188	19863	17049	18994	16969	20139	18997	73599	64474	67669	68381	66881	69326	81334	71418	70894	61309	74808	62662
GSFYCQAR	GTHNCQAGFSCQNTKGSFYCQARQRCMDGF	FSCQNTKGSFYCQARQRCMDGFLQDPEGNC	P37889;P37889-2	P37889	823	830	Fbln2	Fibulin-2	yes	no	0.0011041	118.01	26637	26221	26582	22710	21415	11184	57528	58985	54220	53791	51038	27666	72576	57120	66844	60770	47954	32404	51223	48450	49136	43592	45173	26899
ALSIAVTGSGSCR	KPRPAFSNALEPDFKALSIAVTGSGSCRHL	FKALSIAVTGSGSCRHLQFIPVAPPSPGSS	Q62165	Q62165	700	712	Dag1	Dystroglycan;Alpha-dystroglycan;Beta-dystroglycan	yes	yes	1.05e-53	298.67	5999.7	7375.1	5314.2	6039.2	7289	7685.5	4989.8	5463.7	3786.4	4722.9	6076.4	7104.5	43093	46010	38913	44588	43836	53461	115470	120480	104900	108110	119530	129730
QGYQLAEDGHTCTDIDECAQGAGILCTFR	QECANIYGSYQCYCRQGYQLAEDGHTCTDI	IDECAQGAGILCTFRCVNVPGSYQCACPEQ	P37889;P37889-2	P37889	1006	1034	Fbln2	Fibulin-2	yes	no	9.02e-06	63.491	0	0	0	0	0	0	0	0	0	0	0	0	100910	85079	90650	92886	71686	62154	108160	102140	109290	69236	91619	55991
TLSVLACR	RYKGKNYPIMNLHERTLSVLACRYVSEVVI	IMNLHERTLSVLACRYVSEVVIGAPYSVTA	Q922E4;A2ABY3	Q922E4	290	297	Pcyt2	Ethanolamine-phosphate cytidylyltransferase	yes	no	0.00070595	174.21	9777.7	8997.7	7578.2	8027.6	7673.1	7029.1	11056	9963.9	9414.3	9108.5	10838	9856	31153	25638	22613	24249	23585	24758	118470	151840	125880	91743	131250	158600
IWGDCTVR	VPISNDEDADNKVERIWGDCTVRKKYSHVD	ADNKVERIWGDCTVRKKYSHVDLVVMVDGF	P26638;Q8C483	P26638	158	165	Sars	Serine--tRNA ligase, cytoplasmic	no	no	0.0014772	121.31	0	0	0	0	0	0	74344	81288	61362	73797	84689	92045	23237	23783	20584	23722	22996	26659	60019	78202	65919	68867	69386	87789
YVECSALTQK	PETAEKLARDLKAVKYVECSALTQKGLKNV	LKAVKYVECSALTQKGLKNVFDEAILAALE	P60766	P60766	154	163	Cdc42	Cell division control protein 42 homolog	yes	yes	2.21e-07	201.21	31041	35875	30314	29819	33807	37174	29358	33021	24807	28922	34396	38489	24826	27243	21743	24978	24776	29026	79486	88251	78369	70811	82072	99582
EKLPQPVQVDPVTHCK	AQECSHFNLTKVESREKLPQPVQVDPVTHC	KLPQPVQVDPVTHCKEKDIDDCWFYFTYSV	P09055;P09055-2	P09055	677	692	Itgb1	Integrin beta-1	yes	no	2.29e-23	159.34	8988.4	8802.7	8830.1	8054.3	10145	11690	31582	31441	26236	27593	30953	31657	29756	28541	30489	26844	28155	34258	109180	112570	97299	94000	103300	106820
KCPFTGNVSIR	FKTPKEAIEGTYIDKKCPFTGNVSIRGRIL	YIDKKCPFTGNVSIRGRILSGVVTKMKMQR	P62281;A0A1B0GRR3	P62281	59	69	Rps11	40S ribosomal protein S11	yes	no	1.44e-18	163.83	17235	22284	16706	17827	17138	24666	11381	11826	9741.7	12426	12139	14767	47278	48900	48635	46269	49228	67286	86656	87476	88937	77289	83615	115990
CVGGTAGCEAYTPR	RYTTSRRLDPIPQLKCVGGTAGCEAYTPRV	KCVGGTAGCEAYTPRVIQCQNKGWDGYDVQ	Q8R3Q0;A0A0R4J0D1	Q8R3Q0	67	80	Saraf	Store-operated calcium entry-associated regulatory factor	yes	no	4.66e-10	135.58	19917	19979	18045	19052	20712	23439	15065	15062	13297	12724	14766	16543	14483	13678	13014	13314	13327	15815	124340	118960	120470	105410	135840	138300
DAHLPPGSMAAVGLSWEECK	REAVLAAYWRGQCIKDAHLPPGSMAAVGLS	PGSMAAVGLSWEECKQRCPAGVVPACHNSE	P19096;A0A0U1RNJ1	P19096	612	631	Fasn	Fatty acid synthase;[Acyl-carrier-protein] S-acetyltransferase;[Acyl-carrier-protein] S-malonyltransferase;3-oxoacyl-[acyl-carrier-protein] synthase;3-oxoacyl-[acyl-carrier-protein] reductase;3-hydroxyacyl-[acyl-carrier-protein] dehydratase;Enoyl-[acyl-carrier-protein] reductase;Oleoyl-[acyl-carrier-protein] hydrolase	yes	no	1.18e-50	252.17	8722.5	7121.7	7177.4	6343.7	10174	9823.9	4904.1	3575.2	3332.4	4468	4235.5	4623.6	46873	50727	38136	42798	45338	63338	98422	141320	100700	91288	108080	133150
CFIVGADNVGSK	NYFLKIIQLLDDYPKCFIVGADNVGSKQMQ	YPKCFIVGADNVGSKQMQQIRMSLRGKAVV	P14869;D3YVM5	P14869	27	38	Rplp0	60S acidic ribosomal protein P0	yes	no	1.52e-10	166.33	20872	25428	18728	22996	24343	25968	6320.6	5851.7	4633.8	6132.6	6766.4	7305.2	56754	58700	53831	55880	56026	67655	82121	88166	76585	78143	82628	102370
ATGQCSCLPNVIGQNCDR	TVKEHCNGSDCHCDKATGQCSCLPNVIGQN	QCSCLPNVIGQNCDRCAPNTWQLASGTGCG	P02469;E9QN70	P02469	1050	1067	Lamb1	Laminin subunit beta-1	yes	no	2.17e-05	87.486	20448	22502	18634	17805	19866	19264	50529	55996	51192	41955	56532	47718	117620	96094	97338	104640	105450	90253	0	0	0	0	0	0
KAVLFCLSEDKK	KVRKSSTPEEVKKRKKAVLFCLSEDKKNII	KRKKAVLFCLSEDKKNIILEEGKEILVGDV	P18760;F8WGL3	P18760	34	45	Cfl1	Cofilin-1	yes	no	3.97e-19	247.96	13242	17237	12076	14891	18488	16021	13175	15411	11620	10886	15842	15082	75248	72761	69045	70440	73894	80775	69496	77316	76673	35229	79454	79116
DNCCILDER	LLLFSPTGLAYVATRDNCCILDERFGSFCP	AYVATRDNCCILDERFGSFCPTTCGIADFL	Q8VCM7;Q3UER8	Q8VCM7	31	39	Fgg	Fibrinogen gamma chain	yes	no	0.00054178	91.658	18519	14134	12558	12818	16175	14646	9418.6	8162.3	7066.7	6814.6	9942.7	9304.9	68558	56895	44290	43905	52182	55131	96897	94913	97721	81911	100420	99602
ILATSFICTLPAGHR	STIQTQLQLPPAACRILATSFICTLPAGHR	ILATSFICTLPAGHRIGTVSPLFQKLENDQ	E9QB02;Q68FL6;F6W0G8	E9QB02	782	796	Mars	Methionine--tRNA ligase, cytoplasmic	yes	no	6.68e-11	211.64	32428	34398	29245	28994	30587	37337	38141	42114	33274	33888	37299	44883	21620	18265	19611	18868	19417	25407	77951	91512	78812	46110	82167	106780
CLHSVGQPLTGHGDPVGQWPCNPEK	GTPVLQALGDGDFIKCLHSVGQPLTGHGDP	GHGDPVGQWPCNPEKTLIGHVPDQREIVSF	Q8BH04;A0A0R4J0G0	Q8BH04	210	234	Pck2	Phosphoenolpyruvate carboxykinase [GTP], mitochondrial	yes	no	1.69e-16	157.83	11805	12360	10306	10320	12607	13080	11935	11508	8781.2	9974.1	14874	14165	37387	38150	32127	38226	39573	61315	91845	127050	93920	87223	91145	147380
TCSGGSAVLCR	QTLVMPLTSPVQDPKTCSGGSAVLCRDVKT	QDPKTCSGGSAVLCRDVKTAVDCGAVKHCQ	E9PZ00;Q8BFQ1;K3W4L3;J3QPG5;Q61207	E9PZ00	21	31	Psap	Prosaposin	yes	no	8.1e-05	156.92	10600	11046	10814	8000	8894.6	11357	9790.1	8462.7	7661.7	7737.2	8615.9	11378	11402	10341	9772.9	10064	8827.5	13065	138950	141750	147180	126110	124120	170200
KTCEEHQLCVVAVLPHILDTGAAGR	PPPELLEIINEDIAKKTCEEHQLCVVAVLP	VAVLPHILDTGAAGRNSYLEVLLKLADKYK	Q922R8;Q3TML0	Q922R8	289	313	Pdia6	Protein disulfide-isomerase A6	yes	no	1.1e-29	174.98	1854.8	2460.6	1924	1511	1494.8	2376.7	1033.5	1199.9	1037.1	1029.3	1522.7	1090.7	80659	80364	75312	81709	81670	90112	87342	92425	86144	59212	90336	101300
HYYEVSCHDQGLCR	EWHGCRGTRGLLKGKHYYEVSCHDQGLCRV	KHYYEVSCHDQGLCRVGWSTMQASLDLGTD	Q91VR5	Q91VR5	133	146	Ddx1	ATP-dependent RNA helicase DDX1	yes	yes	8.33e-37	178.58	30232	30460	29897	24974	35399	33408	17786	16976	14769	11714	18625	17057	27382	26828	26967	21873	25200	42085	87007	120570	88608	68983	89452	117030
FSFQCPGR	IDEDMTARISMADVKFSFQCPGRMYAPAWV	ISMADVKFSFQCPGRMYAPAWVAPEALQKK	O55222	O55222	342	349	Ilk	Integrin-linked protein kinase	yes	yes	0.00030339	165.11	0	0	0	0	0	0	18380	20907	15207	16832	21520	27568	55685	57851	51262	61166	53721	86359	79513	97625	80965	55608	82939	139670
FCPAGVYEFVPLEQGDGFR	PVNRNLSIYDGPEQRFCPAGVYEFVPLEQG	GVYEFVPLEQGDGFRLQINAQNCVHCKTCD	Q921G7;Q6PF96	Q921G7	559	577	Etfdh	Electron transfer flavoprotein-ubiquinone oxidoreductase, mitochondrial	yes	no	1.13e-96	305.11	22988	28062	22782	23443	27667	34956	8932.1	11148	8504.9	8809.8	9807.3	11414	66512	70784	64565	76091	68025	116310	53150	62538	53293	44376	54461	73693
NILGGTVFREPIICK	FKLKKMWKSPNGTIRNILGGTVFREPIICK	NILGGTVFREPIICKNIPRLVPGWTKPITI	P54071;D6RIL6;A0A0U1RP68	P54071	141	155	Idh2	Isocitrate dehydrogenase [NADP], mitochondrial	yes	no	1.84e-37	263.7	22395	24915	18754	24554	25860	30450	55907	59753	44838	53399	60085	73894	37926	34521	33969	38062	35201	44673	44146	55148	47305	43462	45180	67607
CLALATHDNPLKR	MSVIREWGSGSDTLRCLALATHDNPLKREE	LRCLALATHDNPLKREEMHLEDSANFIKYE	O55143;O55143-2	O55143	560	572	Atp2a2	Sarcoplasmic/endoplasmic reticulum calcium ATPase 2	no	no	4.76e-24	187.76	33736	38876	31530	31761	41324	43157	23035	25329	18400	19406	24709	26782	34881	35799	33003	35028	34869	46835	66671	76218	71225	58758	73083	96807
TECNQCK	QCPNPGCGNQNFAWRTECNQCKAPKPEGFL	GNQNFAWRTECNQCKAPKPEGFLPPPFPPP	Q5SUT0;Q61545;Q5SUS9	Q5SUT0	500	506	Ewsr1	RNA-binding protein EWS	yes	no	0.0035894	126.67	15965	14575	10668	12101	16325	13218	6543.8	6932.6	5709.9	4654.8	9067.3	7287.9	47403	51319	38016	47867	41149	55166	82534	127130	99997	75043	109630	122090
QMPVHYGCK	MSQCYGNVNDPGKGRQMPVHYGCKERHFVT	DPGKGRQMPVHYGCKERHFVTISSPLATQI	Q3U3J1;P50136	Q3U3J1	191	199	Bckdha	2-oxoisovalerate dehydrogenase subunit alpha, mitochondrial	yes	no	0.0031138	81.119	38675	41903	38663	40280	46186	43704	36024	36144	26894	37233	34408	35740	26190	25282	23792	24734	23177	26384	70115	75422	61706	61842	68539	76804
LRPLSYPQTDVFLVCFSVVSPSSFENVK	TLGLFDTAGQEDYDRLRPLSYPQTDVFLVC	VCFSVVSPSSFENVKEKWVPEITHHCPKTP	P60766;P60766-1	P60766	67	94	Cdc42	Cell division control protein 42 homolog	yes	no	7.99e-36	182.97	1491.5	2086.8	1258.5	1037.2	1904.4	1742	1036.2	1483.1	1294	1258.7	1424.2	1116	106750	94632	93176	97515	96301	104100	71029	75418	71615	46164	73669	71849
VTKPGGLVCLTTR	SEGQVPCSAIPELLRVTKPGGLVCLTTRTN	LRVTKPGGLVCLTTRTNPSNLPYKETLEAT	A0A0J9YUG5;Q8BGM4	A0A0J9YUG5	157	169	Wbscr27		yes	no	1.12e-05	164.56	14808	17261	14707	14592	16914	17199	16266	18003	13519	15369	16360	16835	25302	24905	22462	24010	24310	30554	106810	124450	109050	88544	112190	134750
MIYCSHCR	SVVNPTAQCTHALLKMIYCSHCRGLVTVKP	CTHALLKMIYCSHCRGLVTVKPCYNYCSNI	P51655	P51655	251	258	Gpc4	Glypican-4;Secreted glypican-4	yes	yes	0.0014662	94.662	47591	59120	36233	37967	49001	35567	58338	72607	49623	51050	78925	56365	75037	64590	58396	63781	64195	60522	0	0	0	0	0	0
AGAPPGLFNVVQGGAATGQFLCHHR	FTPVSALLLAEIYTKAGAPPGLFNVVQGGA	VQGGAATGQFLCHHREVAKISFTGSVPTGV	Q9JLJ2;Q3U367	Q9JLJ2	199	223	Aldh9a1	4-trimethylaminobutyraldehyde dehydrogenase	yes	no	9.26e-40	207.07	31549	33648	28284	34065	33902	33602	21680	17900	14627	18585	19785	20144	70519	66883	61774	68605	61811	69566	48634	59574	51148	39682	51238	60688
GHHGCPLVSPR	LALERGYYPVIFHRRGHHGCPLVSPRLQPF	FHRRGHHGCPLVSPRLQPFGDPSDLKEAVT	Q5F2F2	Q5F2F2	186	196	Abhd15	Abhydrolase domain-containing protein 15	yes	yes	0.00030578	80.706	20201	18736	17732	15138	20488	20282	27074	34222	24478	26632	30112	38931	48189	32301	27250	22239	26982	29660	77621	89894	66846	68154	105440	128500
LPCQLHQVIVAR	NSYEMRKALEEAGFKLPCQLHQVIVARFAD	GFKLPCQLHQVIVARFADDELIIDFDNFVR	O08529	O08529	638	649	Capn2	Calpain-2 catalytic subunit	yes	yes	2.32e-18	259.54	29893	32566	27039	30707	32550	38961	32005	30040	25105	32419	31434	35645	55839	58279	57045	59963	59926	83151	39255	46236	41484	37522	42900	57125
VNQAIWLLCTGAR	GTVRRQAVDVSPLRRVNQAIWLLCTGAREA	RRVNQAIWLLCTGAREAAFRNIKTIAECLA	Q91V55;P97461;D3YYM6;D3Z1S8	Q91V55	147	159	Rps5	40S ribosomal protein S5;40S ribosomal protein S5, N-terminally processed	yes	no	3.16e-36	286.54	14508	18318	13740	12476	15416	19294	14582	22794	14407	16106	19721	26191	25645	13307	21602	19628	19413	38664	108050	111780	98227	22755	117220	213220
CGYAGSNFPEHIFPALVGRPIIR	GRKVVVCDNGTGFVKCGYAGSNFPEHIFPA	PEHIFPALVGRPIIRSTTKVGNIEIKDLMV	P61161	P61161	20	42	Actr2	Actin-related protein 2	yes	yes	1.11e-12	136.53	15713	19067	14350	15191	19361	18637	49780	52289	42847	42367	51234	46158	60305	52978	48546	56095	51781	52808	51543	55833	50750	45572	50753	51615
SMSVYCTPNKPSR	LMKKEFTLEFSRDRKSMSVYCTPNKPSRTS	RKSMSVYCTPNKPSRTSMSKMFVKGAPEGV	O55143;O55143-2	O55143	493	505	Atp2a2	Sarcoplasmic/endoplasmic reticulum calcium ATPase 2	no	no	6.83e-19	218.15	24578	24122	25038	20778	25970	30578	8089.2	8327	6641.9	8236.1	7843.5	8935.4	56821	57424	64636	52856	57296	72210	74796	74716	66494	64105	68839	105060
AAVAAGCR	VDDQENWHEGKENIRAAVAAGCRQVQDLEL	EGKENIRAAVAAGCRQVQDLELPSVEVDPC	Q9CPY7;Q9CPY7-2	Q9CPY7	123	130	Lap3	Cytosol aminopeptidase	no	no	0.0020343	132.01	4322.1	5628.3	4998.9	4982.8	5822.2	5499.1	68639	87429	59256	71456	87391	96552	47916	50164	41853	42521	45756	51270	30821	44429	37002	32950	38258	49448
KVICIPK	GRSPAQILLRWQVQRKVICIPKSINPSRIL	LLRWQVQRKVICIPKSINPSRILQNIQVFD	Q9JII6	Q9JII6	257	263	Akr1a1	Alcohol dehydrogenase [NADP(+)]	yes	yes	0.0071107	110.61	11980	13901	12269	12775	15416	15022	43332	40770	34462	37171	38260	36700	30510	32717	28735	29577	30934	40215	134250	83296	76781	63221	74727	76271
YGYIHLYDLETGTCIYMNR	MQISEKHDVVFLITKYGYIHLYDLETGTCI	HLYDLETGTCIYMNRISGETIFVTAPHEAT	Q68FD5;Q5SXR6	Q68FD5	279	297	Cltc	Clathrin heavy chain 1;Clathrin heavy chain	yes	no	2.19e-77	319.58	13014	16686	10476	13013	14517	16904	18824	21463	14100	17231	20371	24976	35001	34650	34081	37359	32414	47137	88610	104050	95957	64701	93929	141870
CAQIEAK	VVKRRVNALKNLQVKCAQIEAKFYEEVHDL	ALKNLQVKCAQIEAKFYEEVHDLERKYAVL	P28656;Q3TF41;Q8BSH9;E9PW66	P28656	88	94	Nap1l1	Nucleosome assembly protein 1-like 1	yes	no	0.018341	119.57	7829.7	6347.2	5741.6	4374.5	8320.5	6576.7	7294.8	11515	7225	7738.6	8623	13005	20431	13414	13023	9481.7	14556	15316	134140	156720	89341	131010	152350	166680
CLCPEGFSLSSTGR	ICALGTCSNTEGSFKCLCPEGFSLSSTGRR	KCLCPEGFSLSSTGRRCQDLRMSYCYAKFE	Q61554	Q61554	2040	2053	Fbn1	Fibrillin-1	yes	yes	3.74e-10	137.46	8468.4	8990.3	9377.5	8057.3	9062.3	6881	24186	26608	22771	20038	29132	21003	31553	31271	24588	29403	31199	28876	110290	113640	111930	84748	124310	94080
YCAGLVR	______________________________	______________________________	Q9CZU4	Q9CZU4	7	13	Eral1	GTPase Era, mitochondrial	yes	yes	0.021029	86.344	0	0	0	0	0	0	46076	63577	41276	50425	56911	70868	20998	22659	19370	19363	23520	28723	78273	93916	85684	85508	89665	113630
PGCFVAGADINMLSSCTTPQEATR	WANDQIRSAVLISSKPGCFVAGADINMLSS	INMLSSCTTPQEATRISQEGQRMFEKLEKS	Q8BMS1	Q8BMS1	95	118	Hadha	Trifunctional enzyme subunit alpha, mitochondrial;Long-chain enoyl-CoA hydratase;Long chain 3-hydroxyacyl-CoA dehydrogenase	yes	yes	2.11e-50	203.64	11195	12516	8194	10414	13226	11032	0	0	0	0	0	0	3773.1	3613.3	2415.7	3097.7	2457.3	4205.4	144530	182590	151140	88823	162740	194130
YKNCWLAR	LALLEEQGLIRKLPKYKNCWLARTDPKDVA	LIRKLPKYKNCWLARTDPKDVARVESKTVI	Q8BH04;A0A0R4J0G0	Q8BH04	89	96	Pck2	Phosphoenolpyruvate carboxykinase [GTP], mitochondrial	yes	no	0.00026805	166.34	31300	36407	28670	30257	33684	29954	91132	86299	76291	84473	92519	85518	28427	26435	24337	27224	26505	28566	23123	25205	23164	22434	23246	23597
CGPGYSTPLEAMK	______________________________	TKCGPGYSTPLEAMKGPREEIVYLPCIYRN	P17563;D6RHN2	P17563	8	20	Selenbp1	Selenium-binding protein 1	yes	no	5.02e-26	213.25	48954	41981	37003	48608	47975	43020	23714	20315	16862	21946	24078	19534	67442	63845	55524	72606	56354	59621	39647	47957	39376	32024	38040	40669
YGDSEFTVQSTTGHCVHMR	GRDLSYCLSGMYDHRYGDSEFTVQSTTGHC	EFTVQSTTGHCVHMRGLPYKATENDIYNFF	Q9Z2X1;Q9Z2X1-2	Q9Z2X1	276	294	Hnrnpf	Heterogeneous nuclear ribonucleoprotein F;Heterogeneous nuclear ribonucleoprotein F, N-terminally processed	yes	no	1.89e-34	257.91	10284	12563	12094	11081	14243	18802	5062.9	6687.9	3789.9	6084.1	4918.5	8197.8	37535	39266	38394	44570	37566	56741	95073	112910	105740	62612	109180	152980
CPCNCLLICK	ATPIKTPPTGKKYVRCPCNCLLICKDTSRR	KKYVRCPCNCLLICKDTSRRIGCPRPNCRR	Q3TWL2;F8WHW3;E0CZ18;E0CZF6;Q9CZX7;E0CYE6	Q9CZX7	99	108	Tmem55b;Tmem55a	Type 1 phosphatidylinositol 4,5-bisphosphate 4-phosphatase;Type 2 phosphatidylinositol 4,5-bisphosphate 4-phosphatase	no	no	0.00095215	130.28	24745	39585	21470	24969	31973	28853	8973.3	15148	7850.1	9691.6	16313	17274	0	0	0	0	0	0	95531	150440	136740	64685	132290	179450
GQVCVMIHSGSR	IFNEYAAKKMGIDHKGQVCVMIHSGSRGLG	DHKGQVCVMIHSGSRGLGHQVATDALVAME	Q99LF4	Q99LF4	252	263	Rtcb	tRNA-splicing ligase RtcB homolog	yes	yes	2.95e-12	204.5	18719	19326	18978	17092	19787	23617	34904	32207	27114	33905	33418	38649	35541	31630	38672	32859	36250	51952	77301	79495	72927	59571	74522	96505
AVECCDK	LNLAMCYLKLREYNKAVECCDKALGLDSAN	LKLREYNKAVECCDKALGLDSANEKGLYRR	Q64378	Q64378	336	342	Fkbp5	Peptidyl-prolyl cis-trans isomerase FKBP5;Peptidyl-prolyl cis-trans isomerase FKBP5, N-terminally processed	yes	yes	0.031419	65.252	16076	18348	16771	15658	18935	19969	0	0	0	0	0	0	13110	12607	10367	13002	13523	16707	141100	158240	130870	95838	132390	160870
THNSALEYNIFEGMECR	LVIWDPDSVKTISAKTHNSALEYNIFEGME	NSALEYNIFEGMECRGSPLVVISQGKIVLE	O08553	O08553	424	440	Dpysl2	Dihydropyrimidinase-related protein 2	yes	yes	4.64e-85	302.73	0	0	0	0	0	0	0	0	0	0	0	0	107860	112580	95515	109710	105680	119720	52530	63340	57755	47485	63248	68728
KLEEVIQILGDNFPCTLEAQK	SLVGKKIVFVTGNAKKLEEVIQILGDNFPC	QILGDNFPCTLEAQKIDLPEYQGEPDEISI	Q9D892	Q9D892	19	39	Itpa	Inosine triphosphate pyrophosphatase	yes	yes	1.38e-28	193.47	22639	29764	21866	24223	31465	28989	11295	14421	11685	11409	14567	12848	50746	56725	48082	54154	52357	61715	64041	81135	71171	58370	75700	93839
VASGQALAAFCLTEPSSGSDVASIR	LLYGTKAQREKYLPRVASGQALAAFCLTEP	CLTEPSSGSDVASIRSSAIPSPCGKYYTLN	P50544;B1AR28	P50544	206	230	Acadvl	Very long-chain specific acyl-CoA dehydrogenase, mitochondrial	yes	no	1.13e-72	306.26	4059.2	6338.1	3881	4997.6	4748.5	5812.7	12044	13410	10407	10328	12983	14153	35690	40651	32095	34918	35813	41458	99637	121750	111770	98679	116490	131020
DSAGVWACCPYLK	CGEGHFCHDNQTCCKDSAGVWACCPYLKGV	CKDSAGVWACCPYLKGVCCRDGRHCCPGGF	P28798;Q3U9N4;H3BJE0;H3BJ90	P28798	532	544	Grn	Granulins;Acrogranin;Granulin-1;Granulin-2;Granulin-3;Granulin-4;Granulin-5;Granulin-6;Granulin-7	yes	no	1.19e-07	220.39	27261	35948	27565	25172	28153	24897	18073	25155	17944	16086	24047	19941	77386	78237	79580	76700	72283	76739	43099	45256	45604	32913	46586	37678
NVCTELLPIMKPHGR	IQAEVTLKTNFFATRNVCTELLPIMKPHGR	NVCTELLPIMKPHGRVVNISSLQGLKALEN	Q8K354	Q8K354	120	134	Cbr3	Carbonyl reductase [NADPH] 3	yes	yes	7.12e-15	206.97	15443	14312	11953	13985	16532	19394	28080	29173	24241	23506	25897	38667	42936	36988	40054	38756	38547	56465	72079	84552	75506	57738	85108	112100
TYFSCTSAHTSTGDGTAMVTR	IRAKNTVIATGGYGRTYFSCTSAHTSTGDG	SAHTSTGDGTAMVTRAGLPCQDLEFVQFHP	Q8K2B3	Q8K2B3	262	282	Sdha	Succinate dehydrogenase [ubiquinone] flavoprotein subunit, mitochondrial	yes	yes	7e-283	504.14	10319	11330	10379	9761.3	10044	11901	6225.5	5985.3	5062.6	7333.5	5943.3	6914.7	22607	20983	21228	24092	21417	28015	131110	139600	124490	91418	125920	149630
ICYIFHETFGR	TAKYIETSELCGGARICYIFHETFGRTLES	GGARICYIFHETFGRTLESVDPLGGLNTID	Q8K1M6;Q8K1M6-2;Q8K1M6-4;Q8K1M6-3;E9PUD2	Q8K1M6-3	366	376	Dnm1l	Dynamin-1-like protein	no	no	1.27e-17	275.44	8790.8	9212.6	8420.2	7997.1	9594.6	8949.8	27076	25435	20611	26255	29938	28980	54800	55995	48066	56640	54173	53060	72417	83800	77166	67900	82368	83780
AGNEKEEGETADTVGCCSLR	QRAVALYFIDKLALRAGNEKEEGETADTVG	EEGETADTVGCCSLRVEHINLHPELDGQEY	Q04750	Q04750	491	510	Top1	DNA topoisomerase 1	yes	yes	3.13e-62	214.26	0	0	0	0	0	0	0	0	0	0	0	0	21025	19949	20761	21092	21199	25098	129590	159990	134570	91179	154130	202500
HHPDLIFCR	______________________________	______________________________	P83870	P83870	4	12	Phf5a	PHD finger-like domain-containing protein 5A	yes	yes	9.42e-05	118.5	8961.5	10229	9123.5	8957.2	9709	9222.5	52074	54806	43902	49769	53552	52783	42656	41775	42078	43847	41606	44927	61762	65855	60429	59733	64942	68227
SCLLLQFTDKR	YLFKYIIIGDTGVGKSCLLLQFTDKRFQPV	GVGKSCLLLQFTDKRFQPVHDLTIGVEFGA	P53994;G3UXQ7;G3V022;P59279;Q3TEG7	P53994	20	30	Rab2a;Rab2b	Ras-related protein Rab-2A;Ras-related protein Rab-2B	no	no	3.01e-25	196.76	15289	16578	13378	14845	16580	20849	49744	52547	40872	45542	50187	63263	41447	42793	39422	44457	42203	63667	47608	58989	55123	36937	52395	74858
DVAWAPSIGLPTSTIASCSQDGR	WKEEQKLEAHSDWVRDVAWAPSIGLPTSTI	GLPTSTIASCSQDGRVFIWTCDDASGNMWS	Q9D1M0	Q9D1M0	217	239	Sec13	Protein SEC13 homolog	yes	yes	3.71e-65	262.24	6721.4	7703.5	5106.1	6019.8	8143.6	9913.6	3365.2	2765.6	2703.5	2039.3	2904.3	3557.4	56183	60265	48475	58429	55957	83064	81273	111630	86332	78152	90601	127370
TCSECQELFWGDPDVECR	EFTGQCQCMPGFGGRTCSECQELFWGDPDV	ECQELFWGDPDVECRACDCDPRGIETPQCD	P02469;E9QN70	P02469	1113	1130	Lamb1	Laminin subunit beta-1	yes	no	6.46e-11	142.3	0	0	0	0	0	0	0	0	0	0	0	0	54004	48275	44806	48523	46810	43498	127100	127750	120800	101090	131990	103020
CPLSGACYSPEFK	AASYRPIYRGKPVEKCPLSGACYSPEFKGQ	EKCPLSGACYSPEFKGQICRVTTVTEIGKD	Q8CIE6;F8WHL2	Q8CIE6	1185	1197	Copa	Coatomer subunit alpha;Xenin;Proxenin;Coatomer subunit alpha	yes	no	3.14e-06	176.45	25079	28178	22169	24855	23077	29299	0	0	0	0	0	0	57218	60829	55259	61149	55386	68349	71323	88216	80354	58670	87601	100050
CLDGYIGDSIR	CLHCQRNTTGEHCEKCLDGYIGDSIRGTPR	HCEKCLDGYIGDSIRGTPRFCQPCPCPLPH	P97927	P97927	113	123	Lama4	Laminin subunit alpha-4	yes	yes	2.36e-23	231.23	8601.2	7311.9	7135.3	7018.5	6460.9	6461.7	95158	85161	80667	79256	88874	74960	10473	10169	9159.3	10886	9610.3	7949.6	68671	65053	67329	69154	65713	54250
SKENTFYNWLEGLCVEK	KPQTIQRPLASGRGKSKENTFYNWLEGLCV	ENTFYNWLEGLCVEKRAFYRLISGLHASIN	Q8R180	Q8R180	224	240	Ero1l	ERO1-like protein alpha	yes	yes	1.64e-286	401.73	0	0	0	0	0	0	17182	21600	17725	14861	21343	27669	112260	91299	89964	97737	110380	130440	45795	42093	33802	40596	38451	41560
CTMHCNDK	LVTSELERFQDRLARCTMHCNDKAKDSMDA	FQDRLARCTMHCNDKAKDSMDAGTKELQVK	Q9CR98;A0A140T8T1	Q9CR98	82	89	Fam136a	Protein FAM136A	yes	no	0.00087812	115.7	53683	54940	45737	42628	55174	45799	78003	78755	66785	54225	85290	74183	21147	17494	15195	16579	15188	16933	28769	26711	29406	9220.8	33526	27863
GVTIIGPATVGGIKPGCFK	PEALTRKLIKKADQKGVTIIGPATVGGIKP	IGPATVGGIKPGCFKIGNTGGMLDNILASK	Q3V117;Q91V92	Q91V92	607	625	Acly	ATP-citrate synthase	no	no	4.72e-42	246.51	28220	30499	20820	29164	28351	29090	21111	21339	18380	20294	20341	23064	51513	52362	43693	52714	51470	55279	56598	69654	64659	63210	64993	75696
KPLHYAADCGQLEILEFLLLK	VAKGEDVNRTLEGGRKPLHYAADCGQLEIL	ADCGQLEILEFLLLKGADINAPDKHHITPL	P62774;A0A0J9YV46	P62774	37	57	Mtpn	Myotrophin	yes	no	7.62e-28	175.32	29000	35268	27314	30838	39210	34343	19187	25895	19273	20975	25072	23911	27824	27507	24253	27863	27659	31880	77301	94673	87295	42111	89720	100850
MCLFAGFQR	ILDQTNVSAAAQRRKMCLFAGFQRKAVVVC	AAQRRKMCLFAGFQRKAVVVCPKDEDYKQR	Q8VEK3;Q8VEK3-2	Q8VEK3	569	577	Hnrnpu	Heterogeneous nuclear ribonucleoprotein U	yes	no	4.48e-05	158.38	6174	7399.9	5375.1	6424.4	7016.2	7803.1	88655	87867	77003	84828	101400	116920	18818	17156	16790	19423	18209	23703	40240	47872	43364	41022	43407	61749
GFQFVSSSLPDICYR	PTGGGRGRGMRSRGRGFQFVSSSLPDICYR	GFQFVSSSLPDICYRCGESGHLAKDCDLQE	P53996;P53996-2;P53996-3	P53996-2	35	49	Cnbp	Cellular nucleic acid-binding protein	no	no	3.68e-75	290.13	19388	20481	22416	17875	20547	22274	15876	16544	17158	15008	18383	20413	92547	84956	82958	84037	81460	100110	39679	40541	41828	35703	39352	38848
KGSQFGQSCCLR	KNSVEKNLQMWEEMKKGSQFGQSCCLRAKI	EMKKGSQFGQSCCLRAKIDMSSNNGCMRDP	Q8CGC7	Q8CGC7	328	339	Eprs	Bifunctional glutamate/proline--tRNA ligase;Glutamate--tRNA ligase;Proline--tRNA ligase	yes	yes	0.001491	72.497	43552	50060	40188	41818	51429	59899	18653	19054	15664	16096	22094	27634	0	0	0	0	0	0	84300	105500	91706	51544	96423	149410
SGDPMILSCLMEHLYTEK	EACESVIQTACKHIRSGDPMILSCLMEHLY	PMILSCLMEHLYTEKMVEDCEHRLLELQYF	Q61543;F8WHM5	Q61543	516	533	Glg1	Golgi apparatus protein 1	yes	no	8.33e-29	218.16	15808	13562	12693	13655	13599	14395	57690	50677	48017	45767	49767	52704	19026	17131	17919	16530	16384	20079	89039	84846	80158	71625	82189	81542
LCVIAECGELK	RTLENVEVNGEKPAKLCVIAECGELKEGDD	KPAKLCVIAECGELKEGDDWGIFPKDGSGD	Q9CR16	Q9CR16	175	185	Ppid	Peptidyl-prolyl cis-trans isomerase D	yes	yes	0.00010623	123.79	5218.9	6853.6	4568.7	5816.7	5771.9	6187.9	26453	27705	20950	24731	29457	27332	54984	54585	48762	57907	54554	59838	66927	85482	85475	55630	79779	89726
CPENAFFLDHVR	IRRLIRGFILRHSPRCPENAFFLDHVRASF	SPRCPENAFFLDHVRASFLLNLRRQLPRNV	Q9WTI7;Q9WTI7-2;Q9WTI7-4;Q9WTI7-3	Q9WTI7-3	783	794	Myo1c	Unconventional myosin-Ic	no	no	3.53e-46	218.52	8865.1	10804	7595.2	10818	10688	15510	41273	44523	33778	43786	45107	61747	55935	58825	53340	60576	57068	86289	35567	46897	41636	41843	44509	67336
LQAQQDAVNIVCHSK	DNSEYMRNGDFLPTRLQAQQDAVNIVCHSK	LQAQQDAVNIVCHSKTRSNPENNVGLITLA	O35226;O35226-4;O35226-2;O35226-3;O35226-5	O35226-2	26	40	Psmd4	26S proteasome non-ATPase regulatory subunit 4	no	no	1.41e-53	310.34	13153	16871	14201	12202	17508	20068	16014	14600	11289	12739	13197	15089	67956	62884	68664	67510	71593	91694	60680	64349	60084	56624	60857	74092
TFLLDGDEVIITGHCQGDGYR	WKGTKAIDVEQGQTRTFLLDGDEVIITGHC	DEVIITGHCQGDGYRVGFGQCAGKVLPALS	P35505	P35505	382	402	Fah	Fumarylacetoacetase	yes	yes	3.63e-86	342.36	29473	33411	27054	33219	34690	33189	1349.1	1566.6	912.45	1063.6	1442.9	939.41	58806	60872	54499	60769	57748	63426	65522	78355	68695	62896	70000	83981
TILQCALNRPAFFAER	SVSREFSGYVESGLKTILQCALNRPAFFAE	ILQCALNRPAFFAERLYYSMKGAGTDDSTL	Q07076	Q07076	384	399	Anxa7	Annexin A7	yes	yes	5.78e-10	198.14	21890	21213	16238	24170	19024	30946	39134	38783	30901	42425	40498	58447	43582	39806	38374	39565	41571	59488	45201	55071	57296	49038	51431	79728
CIACQNTK	DCSVCLVRNEPTVSRCIACQNTKSASSFVQ	NEPTVSRCIACQNTKSASSFVQTSFKFGQG	Q9ERU9	Q9ERU9	1430	1437	Ranbp2	E3 SUMO-protein ligase RanBP2	yes	yes	0.0014006	114.28	106730	76467	65316	45894	52349	68530	18744	18405	16319	17644	19158	25670	21178	19173	18056	18602	18348	24319	46426	39887	38705	42043	61623	104100
FHFGDSLCSHK	AAGGVCHNELLELAKFHFGDSLCSHKGAIP	ELAKFHFGDSLCSHKGAIPALPPCKFTGSE	Q9CXT8	Q9CXT8	258	268	Pmpcb	Mitochondrial-processing peptidase subunit beta	yes	yes	3.69e-45	225.22	17146	15762	16952	15663	17792	17891	22906	22136	16578	22930	20576	19982	46999	49315	41759	45457	46237	46238	80633	91064	77720	70333	79489	81941
TCTIILR	GGERYNFFTGCPKAKTCTIILRGGAEQFME	FTGCPKAKTCTIILRGGAEQFMEETERSLH	P80313;A0A0N4SV00	P80313	369	375	Cct7	T-complex protein 1 subunit eta	yes	no	0.0049036	175.93	0	0	0	0	0	0	40889	49992	39453	41884	49576	48992	48256	49084	39482	41391	44959	50819	65007	78860	73914	59648	74480	86406
ANEFHDVNCEVVAVSVDSHFSHLAWINTPR	FTFVCPTEIVAFSDKANEFHDVNCEVVAVS	VDSHFSHLAWINTPRKNGGLGHMNITLLSD	P20108	P20108	120	149	Prdx3	Thioredoxin-dependent peroxide reductase, mitochondrial	yes	yes	1.94e-154	312.3	1560.8	2014.4	2385.4	1515	1847.7	2049.9	0	0	0	0	0	0	40750	35949	34469	34993	38476	47892	125390	139710	122200	82022	126070	143740
SLDLFNCEVTNLNAYR	DLSTIEPLKKLENLKSLDLFNCEVTNLNAY	LDLFNCEVTNLNAYRENVFKLLPQVMYLDG	O35381;D3Z7M9;D3YYE1;F6UFG6	O35381	117	132	Anp32a	Acidic leucine-rich nuclear phosphoprotein 32 family member A	yes	no	5.29e-244	408.93	0	0	0	0	0	0	8806.7	12081	6728.8	10422	10050	10609	125060	129240	114510	139620	118370	128480	25950	32324	25411	23855	28902	32400
GEWTCKPIAEK	TGGYMLECLCLGNGKGEWTCKPIAEKCFDH	GNGKGEWTCKPIAEKCFDHAAGTSYVVGET	A0A087WR50;P11276;Q3UHL6;A0A087WS56;Q4KL80;A0A087WQW8;A0A087WSN6;B9EHT6;B7ZNJ1	A0A087WR50	176	186	Fn1	Fibronectin;Anastellin	no	no	1.4e-05	168.22	21889	23941	19393	18804	21577	17883	6516.1	6784.4	5321.9	5843.6	6112.1	4417.2	65801	57933	55836	54420	51234	44412	90578	80308	87777	84723	89219	61092
VSLCNNK	GREYTFFINVCGDTKVSLCNNKEAAVCQEK	INVCGDTKVSLCNNKEAAVCQEKKADSTQV	Q07113	Q07113	366	372	Igf2r	Cation-independent mannose-6-phosphate receptor	yes	yes	0.049396	79.597	20245	16876	16781	12041	15777	16574	8651.7	9059.4	5674.3	9412.4	8045.4	14313	75821	36699	42372	30644	37679	46910	101550	80773	62512	83640	91856	136600
LSVAGNCR	EKVGMQIPRFCYHERLSVAGNCRMCLVEIE	RFCYHERLSVAGNCRMCLVEIEKAPKVVAA	Q91VD9;A0A087WQR0;A0A087WP77;A0A087WR47	Q91VD9	69	76	Ndufs1	NADH-ubiquinone oxidoreductase 75 kDa subunit, mitochondrial	yes	no	0.00011039	178.84	53996	53235	47143	46534	51810	48407	87540	83493	69757	73316	83376	79609	35062	34357	32156	31842	32699	35418	0	0	0	0	0	0
DVTVTAIGIGDMFHETHESENLYSIACDKPQQVR	DPRDDDLNLRALCDRDVTVTAIGIGDMFHE	ENLYSIACDKPQQVRNMTLFSDLVAEKFID	D3Z7D5;Q02788	Q02788	766	799	Col6a2	Collagen alpha-2(VI) chain	no	no	5.86e-131	257.8	1769.3	2684.8	2466.3	1370.4	3058.1	3157.2	0	0	0	0	0	0	62732	77443	62278	52705	71331	84493	96977	109730	84792	67572	100570	93934
LCNECSDGSFHLSK	TSGETCRCKNNVVGRLCNECSDGSFHLSKQ	RLCNECSDGSFHLSKQNPDGCLKCFCMGVS	B1B0C7;E9PZ16;Q05793	E9PZ16	902	915	Hspg2	Basement membrane-specific heparan sulfate proteoglycan core protein;Endorepellin;LG3 peptide	no	no	1.88e-05	144.12	16470	17723	18344	14651	16911	17469	7640.5	9549.8	6562.5	8289.2	9221.2	7649.4	50753	46431	42781	43566	45776	43252	98673	93446	90264	92869	97555	80029
KYGLNMCR	SRSCRVCSNRHGLIRKYGLNMCRQCFRQYA	NRHGLIRKYGLNMCRQCFRQYAKDIGFIKL	P62274	P62274	33	40	Rps29	40S ribosomal protein S29	yes	yes	5.02e-12	225.63	42266	47745	37624	36267	42020	33960	70645	84377	61091	68583	81282	63559	32535	29003	27036	24774	28888	32094	21539	25523	23809	14150	24867	21338
GTCHYFANK	EDFRATPFIECNGGRGTCHYFANKYSFWLT	ECNGGRGTCHYFANKYSFWLTTIPEQNFQS	P08122;B1AVK5	P08122	1658	1666	Col4a2;Col4a6	Collagen alpha-2(IV) chain;Canstatin	yes	no	1.88e-09	198.92	42606	40228	48086	36101	44707	50576	13894	13289	11299	13250	14235	14449	59705	51929	54373	51626	55314	59186	54750	55136	46964	51325	48019	43748
LGLALNYSVFYYEIQNAPEQACHLAK	HEISKEHMQPTHPIRLGLALNYSVFYYEIQ	YEIQNAPEQACHLAKTAFDDAIAELDTLNE	P61982	P61982	173	198	Ywhag	14-3-3 protein gamma;14-3-3 protein gamma, N-terminally processed	yes	yes	7.33e-24	170.18	20157	22741	17299	25144	27126	25495	20649	23603	15896	19939	24626	22430	94219	110140	90437	104780	117470	106400	12743	16607	14352	8966.2	12815	17023
TGTLTTNQMSVCR	SVETLGCTSVICSDKTGTLTTNQMSVCRMF	DKTGTLTTNQMSVCRMFILDKVEGDTCSLN	O55143;O55143-2;Q64518;B1ATS4;B1ATS5;E9Q559;Q64518-2;Q64518-3	O55143	353	365	Atp2a2;Atp2a3	Sarcoplasmic/endoplasmic reticulum calcium ATPase 2;Sarcoplasmic/endoplasmic reticulum calcium ATPase 3;Calcium-transporting ATPase	no	no	1.09e-30	238.86	11543	12436	13349	11282	16001	16711	11665	13276	10219	11403	12887	14217	44981	41484	40926	39758	44623	59144	95279	98427	87633	67964	85029	110640
SSSALHFCR	QLPPLKAFILPSGGKSSSALHFCRAVCRRA	LPSGGKSSSALHFCRAVCRRAERRVVPLVQ	Q9D273;Q9D273-2;D3Z1G7	Q9D273	172	180	Mmab	Cob(I)yrinic acid a,c-diamide adenosyltransferase, mitochondrial	yes	no	1.88e-09	217.64	14521	16153	12628	14269	15649	15144	4154.5	4688.9	2467.8	4860.2	4074.7	5047.1	66690	69242	61700	64364	71719	83150	58498	79467	78679	60788	70507	92243
CGSVLVR	KIGKPHTVPCKVTGRCGSVLVRLIPAPRGT	VPCKVTGRCGSVLVRLIPAPRGTGIVSAPV	D3Z536;P25444;A0A140T8L5;D3YVC1;D3YWJ3	P25444	188	194	Gm8225;Rps2	40S ribosomal protein S2	no	no	0.0017151	162.51	0	0	0	0	0	0	3327.4	3789.9	3293.8	3467.1	4196.1	3446	63629	59783	54658	50924	57943	68818	90672	107270	99765	84965	104120	104250
VGTQTFCSR	KGLIEGKSDPYALVRVGTQTFCSRVIDEEL	PYALVRVGTQTFCSRVIDEELNPHWGETYE	Q3U7R1;Q3U7R1-2	Q3U7R1	354	362	Esyt1	Extended synaptotagmin-1	yes	no	2.76e-05	161.92	13238	18086	13022	15589	16596	20580	14250	18129	12324	15070	16611	21090	47297	51496	44699	48510	48660	64939	78318	78098	72005	73880	75431	89977
AQCPIVER	LPHSAGRYAAKRFRKAQCPIVERLTNSMMM	AAKRFRKAQCPIVERLTNSMMMHGRNNGKK	Q91V55;P97461;D3YYM6;D3Z1S8	Q91V55	64	71	Rps5	40S ribosomal protein S5;40S ribosomal protein S5, N-terminally processed	yes	no	0.0011702	116.88	52252	63008	48102	53151	54238	76426	32280	34484	25189	33456	38319	43778	60514	66316	65252	61537	66223	93227	0	0	0	0	0	0
ELAQQVQQVAAEYCR	ERGDGPICLVLAPTRELAQQVQQVAAEYCR	ELAQQVQQVAAEYCRACRLKSTCIYGGAPK	Q61656;Q8BTS0;S4R1I6	Q61656	178	192	Ddx5	Probable ATP-dependent RNA helicase DDX5	yes	no	4.21e-124	325.79	18699	20379	17369	17733	21217	21553	6621	8045.2	6667.5	8345.6	6631.6	9114.2	38812	35591	33929	34659	36153	43844	80984	101140	97033	90216	99594	113280
DVPVGSIICITVEKPQDIEAFK	EECYMAKILVPEGTRDVPVGSIICITVEKP	ICITVEKPQDIEAFKNYTLDLAAAAAPQAA	Q8BMF4	Q8BMF4	155	176	Dlat	Dihydrolipoyllysine-residue acetyltransferase component of pyruvate dehydrogenase complex, mitochondrial	yes	yes	3.22e-142	336.79	6571.6	9479.9	6057.7	6613.2	7853	8713.9	1759.1	3383.5	1699.2	2450.9	2766.9	3065.3	89121	85068	82923	96127	89654	104250	59650	67389	59705	41882	60396	70531
EIVHLQAGQCGNQIGAK	______________________________	VHLQAGQCGNQIGAKFWEVISDEHGIDPTG	P68372;Q9D6F9	P68372	3	19	Tubb4b;Tubb4a	Tubulin beta-4B chain;Tubulin beta-4A chain	no	no	1.11e-126	392.99	29688	35987	28760	26638	39596	62028	9000	10162	6639.7	9173.6	10942	15636	40439	43532	33591	42393	37756	85005	59500	67730	52040	52159	58157	109940
KVACIGAWHPAR	WHTKKLPRKTHRGLRKVACIGAWHPARVAF	GLRKVACIGAWHPARVAFSVARAGQKGYHH	P27659;Q9CQ09;E9PWZ3	P27659	250	261	Rpl3;Rpl3l	60S ribosomal protein L3	yes	no	8.64e-09	168.83	35034	33962	28917	28826	38068	44808	67701	56715	47457	54368	72820	78017	21386	23055	21624	18559	24884	36789	34204	42758	33520	36996	36504	48844
SEAHLTELLEEVCDR	NPDGSQSVVEVPYARSEAHLTELLEEVCDR	SEAHLTELLEEVCDRMKEYGEQIDPSTHRK	Q9QXT0;A0A1W2P729	Q9QXT0	74	88	Cnpy2	Protein canopy homolog 2	yes	no	4.38e-43	281.25	0	0	0	0	0	0	8687.9	11937	8707	8884.8	11521	11712	22059	22586	22585	17945	20332	23894	136250	147480	119280	118820	138510	114500
TTCSCSLAVQLSK	SLKWIFVGGKGGVGKTTCSCSLAVQLSKGR	GKTTCSCSLAVQLSKGRESVLIISTDPAHN	O54984;A0A1B0GRE1	O54984	51	63	Asna1	ATPase Asna1	yes	no	1.04e-13	210.98	10282	15117	9654	8075.5	11193	12358	15281	19513	12026	11971	18111	17178	49429	47495	49723	56460	35812	70951	79389	107830	73366	27379	82867	122420
VVSIGVPVSELLDDPCGPAGSLTSVEFCGGTHLR	GLRAVFDETYPDPVRVVSIGVPVSELLDDP	GSLTSVEFCGGTHLRNSSHAGAFVIVTEEA	Q8BGQ7	Q8BGQ7	696	729	Aars	Alanine--tRNA ligase, cytoplasmic	yes	yes	6.13e-85	221.59	0	0	0	0	0	0	0	0	0	0	0	0	70162	59629	52896	59153	63812	73437	87691	108470	92259	67831	102230	125720
FELTCYSLAPQIK	YVSHGATGKGNDQVRFELTCYSLAPQIKVI	VRFELTCYSLAPQIKVIAPWRMPEFYNRFK	P16460	P16460	128	140	Ass1	Argininosuccinate synthase	yes	yes	5.42e-05	159.93	17204	18710	15315	17955	17588	22115	70218	73284	52844	66818	74478	84362	32828	34239	30382	36033	35690	40472	34181	40990	35253	29129	37380	45729
YIETSELCGGAR	KFATEYCNTIEGTAKYIETSELCGGARICY	TAKYIETSELCGGARICYIFHETFGRTLES	Q8K1M6;Q8K1M6-2;Q8K1M6-4;Q8K1M6-3;E9PUD2	Q8K1M6-3	354	365	Dnm1l	Dynamin-1-like protein	no	no	1.05e-22	220.45	16275	16394	14512	16534	15767	18492	26933	26995	21126	26448	26887	28868	31082	31791	27978	31367	30504	32435	74436	93386	83600	91370	84149	95513
LLCSISQER	______________________________	VDDIMRLLCSISQERKMKAAVKHSGKGAMV	Q8WUR0;J3QPY0;A0A0U1RNT4	Q8WUR0	11	19	1600014C10Rik	Protein C19orf12 homolog	yes	no	4.41e-11	210.26	4857.8	5936.4	4880.8	5137.2	5263	5174.4	65395	74271	52749	60680	76956	74355	65225	69052	58985	63275	65295	73285	18032	26501	21664	15395	22463	27538
YEQGTGCWQGPNR	GSWAGPDHDKFSAMKYEQGTGCWQGPNRST	MKYEQGTGCWQGPNRSTTVRLLCGKETVVT	O08795-2;O08795	O08795-2	465	477	Prkcsh	Glucosidase 2 subunit beta	yes	no	6.94e-27	232.88	43664	47520	40837	38983	45786	54210	16460	18220	14736	16223	17687	19398	26221	25007	26638	25716	26737	32790	68916	71714	68861	66619	70885	78287
HHCPNTPIILVGTK	ASFENVRAKWYPEVRHHCPNTPIILVGTKL	RHHCPNTPIILVGTKLDLRDDKDTIEKLKE	P63001;Q3TLP8	P63001	103	116	Rac1	Ras-related C3 botulinum toxin substrate 1	yes	no	1.92e-34	234.71	27515	29279	26698	28555	32596	36424	27162	27592	22596	26100	25626	28589	48302	50408	52326	49197	49295	66219	51721	53184	46771	45145	50586	59679
KNCHLNENIDK	ILIDENDNKIGADTKKNCHLNENIDKGLLH	ADTKKNCHLNENIDKGLLHRAFSVFLFNTE	P58044;G3XA48;H3BLF8;H3BLP1;H3BKD7	P58044	37	47	Idi1	Isopentenyl-diphosphate Delta-isomerase 1	yes	no	9.77e-13	186.02	29017	36140	25054	24633	31591	30660	18026	18152	15572	17669	20926	20433	15383	15334	14122	15551	14884	17316	90208	105790	101860	49601	102490	129270
KDVLIEFYAPWCGHCK	VVVGKTFDAIVMDPKKDVLIEFYAPWCGHC	DVLIEFYAPWCGHCKQLEPIYTSLGKKYKG	P08003;A0A0R4J0Z1	P08003	537	552	Pdia4	Protein disulfide-isomerase A4	yes	no	1.07e-17	152.71	25280	26170	20765	23404	29674	23023	8111.1	7882.5	5907.3	7076.9	8416.7	7535.9	55053	48924	40102	47073	46988	58560	73225	87667	74209	70284	79931	84283
CEFQDAYVLLSEK	GYISPYFINTSKGQKCEFQDAYVLLSEKKI	QKCEFQDAYVLLSEKKISSVQSIVPALEIA	P63038	P63038	237	249	Hspd1	60 kDa heat shock protein, mitochondrial	yes	yes	2.11e-36	298.84	17983	25965	16974	22451	25222	32564	22716	30090	20207	25092	29015	38820	46497	56490	49486	58553	52734	70081	44293	56241	51502	47397	50686	68180
GLMGMCVNER	AIVVGVGRLITGMDRGLMGMCVNERRRLIV	TGMDRGLMGMCVNERRRLIVPPHLGYGSIG	Q61576;A2A4H9	Q61576	104	113	Fkbp10	Peptidyl-prolyl cis-trans isomerase FKBP10	yes	no	8.36e-05	140.35	23073	26635	22926	17335	24769	22633	18732	20793	18247	13516	22035	19888	51237	44037	45351	43891	44093	52378	77557	76763	66550	51841	75119	79315
CAEVIGAK	CWKHTSETADALCPRCAEVIGAK_______	ADALCPRCAEVIGAK_______________	Q8BIJ6	Q8BIJ6	1005	1012	Iars2	Isoleucine--tRNA ligase, mitochondrial	yes	yes	0.00099238	135.35	28478	28481	24804	26754	28495	27467	64272	62192	54794	53168	59641	59049	62035	60163	56214	57787	54961	65818	12936	15230	13674	14103	14093	13753
YWLCAATGPSIK	DGGDIINALCFSPNRYWLCAATGPSIKIWD	PNRYWLCAATGPSIKIWDLEGKIIVDELKQ	P68040	P68040	246	257	Gnb2l1	Guanine nucleotide-binding protein subunit beta-2-like 1;Guanine nucleotide-binding protein subunit beta-2-like 1, N-terminally processed	yes	yes	1.43e-14	176.6	46903	34024	33018	33008	48059	41008	17998	12804	11266	10662	18329	13554	33307	39850	28419	30722	31137	50233	57015	99683	58914	61117	67142	80111
VFANAPDSACVIGLR	LWVSEKLRDVYRKGRVFANAPDSACVIGLR	VFANAPDSACVIGLRKKVVAFSPVTELKKE	P12382	P12382	699	713	Pfkl	ATP-dependent 6-phosphofructokinase, liver type	yes	yes	2.13e-37	251.81	23172	23968	21477	27675	26900	33118	31275	29023	22851	33160	32443	41056	74753	76420	66724	81377	71224	94105	20693	26115	23323	21642	23383	32317
INPVCPADLVIDHSIQVDFNR	AMRDAVKKLGGNPEKINPVCPADLVIDHSI	ADLVIDHSIQVDFNRRADSLQKNQDLEFER	P28271	P28271	114	134	Aco1	Cytoplasmic aconitate hydratase	yes	yes	3.04e-156	318.72	36063	42751	31341	40385	45967	41735	4631.1	6104.7	4152.2	6191.9	7128.3	6114.9	84132	97320	77960	93166	90825	92370	19685	26715	23211	26491	25238	28375
GKVCFEMK	AFLWAGGRASYGVSKGKVCFEMKVTEKIPV	ASYGVSKGKVCFEMKVTEKIPVRHLYTKDI	Q8VEK3;Q8VEK3-2	Q8VEK3	308	315	Hnrnpu	Heterogeneous nuclear ribonucleoprotein U	yes	no	0.00026323	145.16	20373	25051	20437	18553	22771	30482	60508	69110	50478	56558	64129	75468	47511	44021	43247	42314	42192	66318	25749	27421	25513	21835	25708	31537
FDNLYCCR	CVPAMNVNDSVTKQKFDNLYCCRESILDGL	DSVTKQKFDNLYCCRESILDGLKRTTDMMF	F8WGT1;F8WI65;Q68FL4-2;H3BKT5;Q68FL4;Q80SW1	F8WGT1	369	376	Ahcyl2;Ahcyl1	Adenosylhomocysteinase;Putative adenosylhomocysteinase 3;Putative adenosylhomocysteinase 2	no	no	0.00045841	158.36	0	0	0	0	0	0	0	0	0	0	0	0	31915	30175	27747	31114	33060	48516	98923	135270	126070	96904	125090	172080
HAACPVLVGCK	WYNLLRSGEGDYRTRHAACPVLVGCKWVSN	YRTRHAACPVLVGCKWVSNKWFHERGQEFL	Q5SX75;Q60716;Q60716-2	Q5SX75	503	513	P4ha2	Prolyl 4-hydroxylase subunit alpha-2	no	no	1e-11	213.35	13138	15626	12706	12552	15498	17050	26047	24858	16841	24852	26590	31235	38833	40438	32660	34920	36337	52073	80963	87595	74972	66573	81137	92995
KVCASGK	ASRENNKPRTVLKPRKVCASGKRKKDEISV	PRTVLKPRKVCASGKRKKDEISVDSLDFNK	Q6P1F6	Q6P1F6	396	402	Ppp2r2a	Serine/threonine-protein phosphatase 2A 55 kDa regulatory subunit B alpha isoform	yes	yes	0.018515	87.251	64520	75108	56939	69190	76633	69674	18797	20349	14695	19180	20269	21164	34443	34089	30698	33520	34326	35706	37175	39995	37536	32669	36803	42086
YCVGDEVSMADVCLVPQVANAER	GFNALEKILQSTAGKYCVGDEVSMADVCLV	MADVCLVPQVANAERFKVDLSPYPTISHIN	Q9WVL0	Q9WVL0	153	175	Gstz1	Maleylacetoacetate isomerase	yes	yes	3.01e-53	312.04	2290.3	3069.7	1900.4	2468.2	3348.7	3238.6	12165	16371	10844	13256	17665	16412	16662	16839	15349	16213	14818	18074	107030	155350	128950	62128	136930	163940
YHDFGCALLANLFASEGQPGK	NPADGACLLEKYSQKYHDFGCALLANLFAS	ALLANLFASEGQPGKVIEVQAKRRTGELNF	Q91V76;A0A1L1SSF8	Q91V76	149	169		Ester hydrolase C11orf54 homolog	yes	no	3.48e-102	305.54	9242.4	8693.5	7781.3	8019.8	9899.3	8015.7	3973.6	3921.5	3511.5	3062.7	3196.8	2877	83748	83338	75194	80950	80978	82293	62958	79158	63497	57971	70929	61586
QKYEMLCR	APKKKGIAVDYLPERQKYEMLCRGEGIKMT	VDYLPERQKYEMLCRGEGIKMTPRRQKRLF	Q60715;Q60715-2;E9Q7B0	Q60715-2	287	294	P4ha1	Prolyl 4-hydroxylase subunit alpha-1	no	no	0.00037917	124.83	62606	75891	60647	61889	76096	84208	28452	32829	26416	25906	31970	37411	11608	12308	11431	11696	10526	14192	43521	51574	45194	34080	46465	57639
CVDINECVTDLHTCTR	TVLCAEGYILNAHRKCVDINECVTDLHTCT	VDINECVTDLHTCTRAEHCVNTPGSFQCYK	P37889	P37889	754	769	Fbln2	Fibulin-2	yes	yes	8.7e-09	119.56	16887	19718	16809	13335	17469	6946	2610.3	3699.3	2287.3	2918.5	3223.1	2066.7	91738	73603	74062	69873	63849	46161	81397	74741	84893	66671	74533	43208
SVCTEAGMFAIR	LLARLCPNSTGAEIRSVCTEAGMFAIRARR	EIRSVCTEAGMFAIRARRKIATEKDFLEAV	P46471;Q8BVQ9	P46471	387	398	Psmc2	26S protease regulatory subunit 7	yes	no	2.44e-16	185.14	44798	46490	36130	41847	47681	54047	60310	69082	51737	62168	65447	77744	27143	26802	25161	26078	28035	34498	18905	22580	20558	16030	21576	27110
KAHEILPELVCCSAK	LSVSEVISGYEIACKKAHEILPELVCCSAK	KAHEILPELVCCSAKNLRDVDEVSSLLRTS	P42932;H3BKG2;H3BLL1	P42932	138	152	Cct8	T-complex protein 1 subunit theta	yes	no	4.85e-11	139.52	33660	40625	31669	37668	37120	44645	13210	14157	10545	12629	13469	16424	56375	54468	51917	55827	54898	72371	46359	52127	47778	36795	47913	68362
YKPAVNQIECHPYLTQEK	NPLQIERILNKPGLKYKPAVNQIECHPYLT	AVNQIECHPYLTQEKLIEYCHSKGIVVTAY	P45376	P45376	178	195	Akr1b1	Aldose reductase	yes	yes	9.44e-18	245.19	9570	10185	9045.2	9922.3	14428	13828	17741	18023	14560	17257	19475	18846	94823	86895	79559	87432	93259	101660	38043	44424	37945	31191	39246	42890
LPAIEPSDQGQYLCR	GQLPAKAQIHNGILRLPAIEPSDQGQYLCR	LPAIEPSDQGQYLCRALSSAGQHVARAMLQ	B1B0C7;E9PZ16;Q05793	E9PZ16	1919	1933	Hspg2	Basement membrane-specific heparan sulfate proteoglycan core protein;Endorepellin;LG3 peptide	no	no	2.61e-30	222.2	7099.4	7764.9	7027.4	7615.6	8044.2	7464.4	14427	12628	10378	11817	13744	12872	72344	66536	61565	65199	63973	63889	75425	79363	66747	70017	72726	71021
LILADALCYAHTFNPK	NGKTIQVDNTDAEGRLILADALCYAHTFNP	ILADALCYAHTFNPKVIINAATLTGAMDVA	Q9CPY7;Q9CPY7-2	Q9CPY7	369	384	Lap3	Cytosol aminopeptidase	no	no	1.56e-62	350.4	32054	36291	30655	35458	36676	38633	17686	17844	13550	17587	18192	19717	41019	41239	35358	42648	41761	46257	55634	72795	61892	61886	60744	73583
VNVCEHCLVANHAK	CPKRKVTNLFCFEHRVNVCEHCLVANHAKC	RVNVCEHCLVANHAKCIVQSYLQWLQDSDY	Q9DB43;E0CXM9;E0CZD9;E0CX79;E0CXR3;E0CXA3	Q9DB43	21	34	Zfpl1	Zinc finger protein-like 1	yes	no	8.69e-19	137.21	24957	26983	24980	23421	26238	29345	47075	43850	36452	38088	45121	48572	44773	42685	46571	43534	39718	49432	44052	45751	39811	40376	44607	52594
YGMNCLIQFEDFANR	YDAFLDEFMEAASSKYGMNCLIQFEDFANR	YGMNCLIQFEDFANRNAFRLLNKYRNKYCT	P06801;Q3TQP6	P06801	236	250	Me1	NADP-dependent malic enzyme;Malic enzyme	yes	no	3.37e-144	340.93	24797	24972	22194	25374	23077	23762	33520	33779	26208	36679	33719	33679	23898	22712	21244	22599	22790	26713	62308	84183	80189	70172	81891	88279
VCLLGCGISTGYGAAVNTAK	DISVAKIDPSAPLDKVCLLGCGISTGYGAA	CGISTGYGAAVNTAKVEPGSTCAVFGLGGV	P28474	P28474	169	188	Adh5	Alcohol dehydrogenase class-3	yes	yes	8.57e-32	247.32	15571	21328	12963	16325	15747	16752	12496	16081	10591	12104	14144	14063	61605	49407	52723	73971	47677	68389	70840	73993	69255	40710	74007	87596
YQQELEEEIKELYENFCK	FKKIKKMGGKDFSFRYQQELEEEIKELYEN	ELEEEIKELYENFCKHNGSKNVFSTFRTPA	Q91YH5;E9PYT3;Q91YH5-2	Q91YH5	413	430	Atl3	Atlastin-3	yes	no	2.23e-247	395.76	34133	39667	29070	34202	38478	45441	4339	4807.9	3592.2	4770.7	6196.4	6915.4	22929	24941	20145	21499	25203	32218	71384	96980	84868	91877	85929	118690
KLHSLQPHACFR	KNVHLAPGWLMQLEKKLHSLQPHACFRLFL	LEKKLHSLQPHACFRLFLTMEINPKVPVNL	Q9JHU4	Q9JHU4	4110	4121	Dync1h1	Cytoplasmic dynein 1 heavy chain 1	yes	yes	0.00013036	97.911	5592.8	6195.6	8577.9	4241.6	7197.4	9001	14576	18125	14185	16554	17487	28336	43171	39939	42817	37426	42195	59694	82906	95886	76053	63411	93706	120940
DQDCDKFNQCGTCTEFK	KHGIPDETCNNYQAKDQDCDKFNQCGTCTE	DCDKFNQCGTCTEFKECHTIQNYTLWRVGD	Q9WUU7	Q9WUU7	163	179	Ctsz	Cathepsin Z	yes	yes	5.35e-07	162.4	0	0	0	0	0	0	11402	12691	8725	8523.9	12133	11314	22726	22190	22077	19279	22446	29856	123600	144140	121860	102320	131920	120780
HELQANCYEEVK	ASSKDAIKKKLTGIKHELQANCYEEVKDRC	GIKHELQANCYEEVKDRCTLAEKLGGSAVI	P18760;F8WGL3	P18760	133	144	Cfl1	Cofilin-1	yes	no	5.04e-35	221.6	88294	106990	76829	86771	74625	76466	6668.5	8178.9	5792.6	5813.3	7862.1	7905.4	23872	23326	22757	23001	20828	26511	44547	46900	45019	24188	44840	49925
FICPPNRPFR	DCGDNSDENPEECARFICPPNRPFRCKNDR	EECARFICPPNRPFRCKNDRVCLWIGRQCD	Q91ZX7;A0A0R4J0I9	Q91ZX7	3694	3703	Lrp1	Prolow-density lipoprotein receptor-related protein 1;Low-density lipoprotein receptor-related protein 1 85 kDa subunit;Low-density lipoprotein receptor-related protein 1 515 kDa subunit;Low-density lipoprotein receptor-related protein 1 intracellular domain	yes	no	0.00015044	116.37	23194	26583	24242	24185	29030	33505	53562	54272	48071	48414	55885	59211	31414	29907	27673	29927	28258	37008	46694	47238	43948	47190	48053	50308
VAILVDDMADTCGTICHAADK	NEVDRMVLVGDVKDRVAILVDDMADTCGTI	DMADTCGTICHAADKLLSAGATRVYAILTH	Q9CS42;Q9D7G0;G3UXL2	Q9D7G0	215	235	Prps2;Prps1;Prps1l3	Ribose-phosphate pyrophosphokinase 2;Ribose-phosphate pyrophosphokinase 1	no	no	6.14e-15	156.85	4216.3	4707.6	4235.3	4634.4	4338.3	5715	0	0	0	0	0	0	48984	46737	45143	45192	44500	67109	97245	120590	109100	55733	113720	124850
LLACIASR	AKISSLLEEQFQQGKLLACIASRPGQCGRA	EQFQQGKLLACIASRPGQCGRADGYVLEGK	P62242	P62242	171	178	Rps8	40S ribosomal protein S8	yes	yes	0.00093424	110.12	5490.2	5544.1	4267.5	5141.4	4976.1	4901	0	0	0	0	0	0	24798	23791	20718	23651	23948	22444	109930	133880	132400	125180	145120	130420
YSRPAQLHIGFQALHQFCALHNQPPRPR	ASLVEPDFVMTDFAKYSRPAQLHIGFQALH	LHQFCALHNQPPRPRNEEDATELVGLAQAV	Q02053	Q02053	323	350	Uba1	Ubiquitin-like modifier-activating enzyme 1	yes	yes	2.19e-70	236.82	9606.7	10433	9849.4	10170	12207	9220.7	12528	11788	10983	12014	12626	15233	40979	42752	35638	38242	43152	43431	85901	103880	92953	78188	99617	104930
TIEEYAICPDLK	PAPEAITDKIFQISKTIEEYAICPDLKVDL	ISKTIEEYAICPDLKVDLGVLGKQQFDLEN	A2CEK3;Q9D0F9	Q9D0F9	153	164	Pgm2;Pgm1	Phosphoglucomutase-1	no	no	2.99e-08	191.4	13414	13610	10216	12397	14591	15750	50189	56749	43826	50947	62815	73333	43642	46584	40828	45732	41816	50634	37333	46462	39312	37033	41519	57051
FVFTPHMEAECLSESTALQK	TSRRQQEQLVPTLEKFVFTPHMEAECLSES	HMEAECLSESTALQKELQLCKGLARALQTK	P19096;A0A0U1RNJ1	P19096	1118	1137	Fasn	Fatty acid synthase;[Acyl-carrier-protein] S-acetyltransferase;[Acyl-carrier-protein] S-malonyltransferase;3-oxoacyl-[acyl-carrier-protein] synthase;3-oxoacyl-[acyl-carrier-protein] reductase;3-hydroxyacyl-[acyl-carrier-protein] dehydratase;Enoyl-[acyl-carrier-protein] reductase;Oleoyl-[acyl-carrier-protein] hydrolase	yes	no	7.08e-267	397.58	12642	13184	10100	13744	13676	14723	5360.1	6342	3656.7	5542.8	5332.4	6340.1	26062	23726	21187	24268	27323	43553	88440	115640	96918	119420	111050	137330
GCVVGTK	FVHYGEVTNDFIMLKGCVVGTKKRVLTLRK	TNDFIMLKGCVVGTKKRVLTLRKSLLVQTK	P27659	P27659	335	341	Rpl3	60S ribosomal protein L3	yes	yes	0.011438	132.72	27016	27864	23696	22556	24929	24047	55742	71348	47665	57576	61196	68412	44178	41566	40070	37656	47888	55196	26471	39471	19794	26297	24968	28501
GKDCAVIVTQK	FKAINQGGLTSVAVRGKDCAVIVTQKKVPD	VAVRGKDCAVIVTQKKVPDKLLDSSTVTHL	Q9QUM9;E0CXB1	Q9QUM9	44	54	Psma6	Proteasome subunit alpha type-6	yes	no	7.96e-25	233.02	0	0	0	0	0	0	16520	19181	11578	18355	16399	16370	23809	22892	30080	21854	25198	34934	106800	129190	101670	100810	116560	131400
LGPGVSDICK	FIQGFVDHVKEDCDRLGPGVSDICKNYVDQ	EDCDRLGPGVSDICKNYVDQYSEVCVQMLM	E9PZ00;Q8BFQ1;K3W4L3;J3QPG5;Q61207	E9PZ00	229	238	Psap	Prosaposin	yes	no	0.0001065	158.07	14112	12816	13234	12127	13700	11747	39316	28183	33442	37213	37150	29822	49523	48577	35937	32612	49648	40122	55551	65867	64702	97913	75293	42140
VASVQVVVIPCGITNALSEEDREALMAK	VMVHGDNMGLVLPPRVASVQVVVIPCGITN	TNALSEEDREALMAKCNEYRRRLLGANIRV	Q8CGC7	Q8CGC7	1299	1326	Eprs	Bifunctional glutamate/proline--tRNA ligase;Glutamate--tRNA ligase;Proline--tRNA ligase	yes	yes	8.83e-57	205.67	0	0	0	0	0	0	3796.4	4133.1	3091	4755.1	4594.9	5479.7	36695	36230	34281	37937	32737	44763	116200	131210	110650	72038	111630	149640
ALLPHVLCK	LGVAFRISKESLADRALLPHVLCKNCVVEL	ESLADRALLPHVLCKNCVVELNFGQKEEPF	Q00PI9	Q00PI9	396	404	Hnrnpul2	Heterogeneous nuclear ribonucleoprotein U-like protein 2	yes	yes	0.00014488	143.02	25866	24382	20472	21693	24325	24531	55584	54046	49892	46414	56426	56521	56606	49943	46019	50514	48562	51789	28925	30940	28797	28567	29149	29497
VFCNMETGETCINASPMTVPR	YWVDPNQGCKMDAIKVFCNMETGETCINAS	TGETCINASPMTVPRKHWWTDSGAEKKHVW	P08121;A0A087WPJ5	P08121	1290	1310	Col3a1	Collagen alpha-1(III) chain	yes	no	1.6e-136	328.87	11356	11398	10588	11540	13135	10763	5567.5	5315.3	4676.8	4771.2	5637.4	5828.5	58683	53631	48608	50254	46261	56504	92568	101140	82989	69048	98551	80097
VAGDCLDEK	WLDLKDNPLDPVLAKVAGDCLDEKQCKQCA	DPVLAKVAGDCLDEKQCKQCANKVLQHMKA	Q922Q8	Q922Q8	127	135	Lrrc59	Leucine-rich repeat-containing protein 59	yes	yes	0.00019843	130.28	9502.2	11101	8994.6	9277	10763	10642	34638	38399	30579	34090	33118	36544	49513	46364	45096	45105	52188	52311	60426	61390	61070	69144	61849	66716
RPSANCDPYAVTEAIVR	PRTVGQEKKGYFEDRRPSANCDPYAVTEAI	SANCDPYAVTEAIVRTCLLNETGDEPFQYK	P15105	P15105	341	357	Glul	Glutamine synthetase	yes	yes	5.84e-50	273.99	17957	23676	16915	18006	21142	17177	19592	25466	18897	19755	22371	21064	63498	71680	61759	64950	77608	72235	40739	53438	41332	45353	49494	54697
ILVCLLQGSR	LEEDIQGDTSGYLERILVCLLQGSRDDVSG	GYLERILVCLLQGSRDDVSGFVDPGLVLQD	O35640;Q921D0	O35640	158	167	Anxa8	Annexin A8;Annexin	yes	no	5.64e-05	167.23	19348	21137	15134	26238	22303	23382	11461	11672	8500.5	13380	12828	14651	10651	10049	9359.9	11696	10677	12398	98504	124860	117800	85683	110740	135560
YLCMASVPR	PVLQLNNVRREAGGRYLCMASVPRVPGLNR	REAGGRYLCMASVPRVPGLNRTQLVSVGIF	Q8R2Y2;Q8R2Y2-2	Q8R2Y2	407	415	Mcam	Cell surface glycoprotein MUC18	yes	no	0.00029905	127.02	30724	32969	27914	30480	31985	32587	50080	45033	41567	43084	45672	47958	32229	32328	30291	30771	28208	33848	45903	48645	44459	53313	53104	42959
VTSCPGCR	GFSQYGVSGSPTKSKVTSCPGCRKPLPRCA	GSPTKSKVTSCPGCRKPLPRCALCLINMGT	Q8VE19	Q8VE19	772	779	Mios	WD repeat-containing protein mio	yes	yes	0.0051015	73.26	0	0	0	0	0	0	0	0	0	0	0	0	87690	85413	76114	82403	75974	87318	73926	79005	69725	57346	73269	86875
FCECDNFNCDR	VCRKRDNTNEIYSGKFCECDNFNCDRSNGL	YSGKFCECDNFNCDRSNGLICGGNGVCRCR	P09055;P09055-2	P09055	552	562	Itgb1	Integrin beta-1	yes	no	2.22e-08	197.27	39292	41888	35655	33167	36390	37018	38999	40972	33460	29583	46505	45146	75031	67973	56961	64614	58273	69060	15683	15367	14094	10315	14850	14059
FFAPWCGHCK	NNFELHVSQGNHFIKFFAPWCGHCKALAPT	NHFIKFFAPWCGHCKALAPTWEQLALGLEH	Q91W90;E9PXX7;A0A0R4J1Y7	Q91W90	198	207	Txndc5	Thioredoxin domain-containing protein 5	yes	no	0.00027789	117.02	20543	22900	16597	18760	25911	17979	36845	40340	28678	31851	47197	37191	21629	21294	17048	16916	21236	20605	70834	102340	74674	70893	84220	66971
MAHAMNEYPDSCAVLVR	PIIENTPEEKDLKERMAHAMNEYPDSCAVL	HAMNEYPDSCAVLVRRHGVYVWGETWEKAK	Q9WVQ5	Q9WVQ5	176	192	Apip	Methylthioribulose-1-phosphate dehydratase	yes	yes	1e-07	220.31	13998	15395	11474	12993	15868	13982	1204.5	1911.7	1010.2	1118.6	1346.1	1410.8	26199	24218	22774	26919	23123	28360	113460	126480	112370	84307	123740	129680
LQPIALSCVLNIGACK	VDSSKAVIEKADRSRLQPIALSCVLNIGAC	QPIALSCVLNIGACKLKMSNWQGAIDSCLE	Q9CR16	Q9CR16	268	283	Ppid	Peptidyl-prolyl cis-trans isomerase D	yes	yes	1.17e-37	240.8	30555	36026	28280	28192	31744	30761	38385	46172	31651	37703	45868	44080	84641	88735	75808	82317	83199	88833	0	0	0	0	0	0
RVDHCPIK	TGAEGKRKLQIGVKKRVDHCPIKSRKGDVL	LQIGVKKRVDHCPIKSRKGDVLHMHYTGKL	P45878	P45878	36	43	Fkbp2	Peptidyl-prolyl cis-trans isomerase FKBP2	yes	yes	0.00056702	102.95	14202	18009	15150	13848	17472	19897	23902	25324	21356	22076	25996	29896	47406	52093	49296	53388	50457	61436	58600	63361	58045	51049	63476	77116
GQCVKPLFGAVTK	VDTHMRSTCYGGYRRGQCVKPLFGAVTKSE	RRGQCVKPLFGAVTKSECCCASTEYAFGEP	Q61554	Q61554	670	682	Fbn1	Fibrillin-1	yes	yes	5.65e-06	209.19	16871	20717	17948	15373	18204	16245	7407.1	8399.6	6492.9	7021.9	8913.4	6239.3	67694	63645	59238	60805	65867	69626	68579	64989	64420	66237	72056	59749
VVGCSCVVVK	WVGLCKIDREGKPRKVVGCSCVVVKDYGKE	GKPRKVVGCSCVVVKDYGKESQAKDVIEEY	F7AEH4;Q6ZWZ6;P63323;A0A1W2P7A1	F7AEH4	108	117	Rps12	40S ribosomal protein S12	yes	no	0.0001125	146.81	37627	35949	28722	32155	34455	32792	15207	16617	13959	14641	17936	19507	53894	47680	46425	51378	46350	55510	50890	56028	57334	36675	56374	73757
CQYLQAEK	ICHDLEARVEEEEERCQYLQAEKKKMQQNI	VEEEEERCQYLQAEKKKMQQNIQELEEQLE	Q8VDD5	Q8VDD5	931	938	Myh9	Myosin-9	yes	yes	9.62e-08	210.26	43291	51456	44735	41334	60586	73545	15752	19063	12400	15409	18165	21356	36715	35989	37177	36881	43630	57732	43188	42279	39837	36636	45663	58398
QSIAIDDCTFHQCVR	KQGKGTADETSKSGKQSIAIDDCTFHQCVR	QSIAIDDCTFHQCVRLSKFDSERSISFIPP	P84091;Q3TWV4	P84091	239	253	Ap2m1	AP-2 complex subunit mu	yes	no	9.99e-15	196.33	4103.1	4729.5	4314	4427	4298.6	5031.9	9019.5	10611	7730.4	8462.4	8849.4	9574.3	41791	38503	39095	40271	39878	41719	96456	107730	101560	78548	106080	118160
CAQCHTVEK	______________________________	KIFVQKCAQCHTVEKGGKHKTGPNLHGLFG	P62897;CON__P62894;P00015	P62897	15	23	Cycs;Cyct	Cytochrome c, somatic;Cytochrome c, testis-specific	yes	no	0.00028506	128.27	11841	16668	12696	9115.7	10082	7305.4	10758	13986	12745	7368.6	10987	7432	44294	46088	33713	32387	58330	35671	89681	114900	95354	75749	107800	65569
ALLLTNTLGCGVLMAAGDGAR	ARKALAAGRPLFQGRALLLTNTLGCGVLMA	TLGCGVLMAAGDGARQVWEVRARPGQRFSA	Q8VIK2	Q8VIK2	24	44	Mpv17l2	Mpv17-like protein 2	yes	yes	1.01e-37	180.83	18039	17819	14262	17136	16883	16488	34199	35600	27736	31420	32653	36822	44835	44594	42859	46458	40742	56764	57224	73039	62290	37711	55149	69074
AKDDSELEGQVISCLK	CKADIPKFCHGILTKAKDDSELEGQVISCL	KDDSELEGQVISCLKLRYADQRLSSDCEDQ	Q61543;F8WHM5;F6RSH1	Q61543	953	968	Glg1	Golgi apparatus protein 1	yes	no	6.42e-63	278.62	5729.7	6559.7	6750.9	5772.6	7331.7	7609.1	12465	12993	10117	10632	12239	13873	45560	42694	45124	44652	43534	56994	93316	91391	84468	81960	87166	100480
FVLTGYRPASSGSGCLR	LLDWASSPPHLQFNKFVLTGYRPASSGSGC	LTGYRPASSGSGCLRSLFYLHNELGNIYTH	Q9JJE4	Q9JJE4	24	40	Paqr4	Progestin and adipoQ receptor family member 4	yes	yes	2.6e-16	148.03	10405	12285	9308.2	10429	10290	13048	0	0	0	0	0	0	60410	61934	57650	59966	58562	74583	75348	88174	80182	53163	88788	103650
CACFPGFELQGDGR	ELCQHLCINTVGSYRCACFPGFELQGDGRT	RCACFPGFELQGDGRTCRPDRGAPQLDTAR	P37889;P37889-2	P37889	619	632	Fbln2	Fibulin-2	yes	no	9.56e-19	141.58	30164	32284	31155	26775	27778	15007	17776	19168	19461	15825	19227	9595.8	17497	14402	14715	14088	12198	7869.7	114140	100200	120420	102170	92691	52992
SGHCIPLR	KDCTPRCDMDQFQCKSGHCIPLRWRCDADA	MDQFQCKSGHCIPLRWRCDADADCMDGSDE	Q91ZX7;A0A0R4J0I9	Q91ZX7	3623	3630	Lrp1	Prolow-density lipoprotein receptor-related protein 1;Low-density lipoprotein receptor-related protein 1 85 kDa subunit;Low-density lipoprotein receptor-related protein 1 515 kDa subunit;Low-density lipoprotein receptor-related protein 1 intracellular domain	yes	no	0.00065287	119.29	25274	25931	24865	23834	25781	26433	42022	37247	34024	36843	36594	41566	54860	51368	51472	46784	49288	65637	39907	35272	35055	37294	37969	39761
IAGPGLSSCVR	FRVPSKDVVDPSKVKIAGPGLSSCVRACIP	SKVKIAGPGLSSCVRACIPQSFTVDSSKAG	Q80X90	Q80X90	1426	1436	Flnb	Filamin-B	yes	yes	0.00019112	146.69	25160	24701	22002	23797	32048	34326	16571	19629	14690	17020	22380	22853	61753	56496	53697	55763	65219	80050	43023	46478	45722	36233	49486	55921
SIGCDRPINYR	VIGTCSSDEKAAFLKSIGCDRPINYRTEPV	AFLKSIGCDRPINYRTEPVETVLKQEYPEG	Q8BGC4	Q8BGC4	215	225	Zadh2	Zinc-binding alcohol dehydrogenase domain-containing protein 2	yes	yes	2.47e-05	175.93	37730	44262	43183	35092	39535	49831	6313.6	6348.8	5272	6633.5	5858.2	7341.5	62931	65516	56845	60897	65170	77978	40259	45782	39443	38725	39577	42832
CMADTVVK	______________________________	LGRKWDRCMADTVVKLGTGFGLGIVFSLTF	Q7TNS2	Q7TNS2	13	20	Minos1	MICOS complex subunit Mic10	yes	yes	0.00079933	155.19	20763	20908	18289	19302	22447	20804	49479	53486	40756	41889	53818	62986	44484	41601	41412	46803	38242	57364	35607	42094	33140	24009	37004	55869
VDATADYICK	VVTKDGVYILDLAAKVDATADYICKVKWGD	DLAAKVDATADYICKVKWGDIEFPPPFGRE	Q3V117;Q3TS02;Q91V92	Q91V92	221	230	Acly	ATP-citrate synthase	no	no	0.00010826	150.17	11277	8034.1	6882	7311	10633	7965.6	46122	38905	29964	32991	50670	40107	103480	113710	77787	87330	92041	132720	2676.3	6016.3	3851.7	2768.2	3820.6	4974.7
VAQIPFCGEIDCEDWIK	SNTLEDFQKVLDAGKVAQIPFCGEIDCEDW	QIPFCGEIDCEDWIKKMTARDQDVEPGAPS	Q8CGC7	Q8CGC7	1442	1458	Eprs	Bifunctional glutamate/proline--tRNA ligase;Glutamate--tRNA ligase;Proline--tRNA ligase	yes	yes	0.00073377	97.121	9621.5	8287.3	8237.1	7225.4	9807.4	7986.1	16129	18008	14618	15723	21640	17629	26288	24398	21175	22124	24578	29644	97588	115630	100560	99846	106970	98291
YQQGDFGYCPR	RYILTNRGIAQMLEKYQQGDFGYCPRVYCE	MLEKYQQGDFGYCPRVYCENQPMLPIGLSD	P67871;G3UXG7;G3UZJ5;G3UXU2;G3UZA4;G3UZX4	P67871	101	111	Csnk2b	Casein kinase II subunit beta	yes	no	5.82e-11	186.25	6583.2	7776.3	6051.3	5830.5	6888.2	6551.3	20282	21430	18329	19967	21496	24289	42535	47132	44382	45847	42886	49977	69721	82845	79072	66946	81393	103020
LMMLQSCSGPTCR	AKSIDPELLGKMNYRLMMLQSCSGPTCRTP	YRLMMLQSCSGPTCRTPGVFDPGYRFDLRL	Q8BFR4	Q8BFR4	499	511	Gns	N-acetylglucosamine-6-sulfatase	yes	yes	1.38e-09	198.25	41288	43247	39226	38520	40951	39799	0	0	0	0	0	0	63927	61617	60324	62803	53335	57503	55333	61897	55876	34832	57956	52360
CDGEDDCGDNSDENPEECAR	EFQCNNTLCKPLAWKCDGEDDCGDNSDENP	DCGDNSDENPEECARFICPPNRPFRCKNDR	Q91ZX7;A0A0R4J0I9	Q91ZX7	3674	3693	Lrp1	Prolow-density lipoprotein receptor-related protein 1;Low-density lipoprotein receptor-related protein 1 85 kDa subunit;Low-density lipoprotein receptor-related protein 1 515 kDa subunit;Low-density lipoprotein receptor-related protein 1 intracellular domain	yes	no	2.67e-126	278.74	2890.7	3884.5	3834.7	2931.9	3366.6	3999.6	0	0	0	0	0	0	0	0	0	0	0	0	139210	154570	144420	137630	163680	158340
SMQVTVLTCR	QFQWLEKVFGFQPRKSMQVTVLTCRHITDY	FQPRKSMQVTVLTCRHITDYKTPESTCSLS	Q9JK23;D3Z795	Q9JK23	162	171	Psmg1	Proteasome assembly chaperone 1	yes	no	6.68e-05	140.75	13606	13232	11408	12684	13836	14736	12300	14141	11177	11356	14186	13578	69195	67035	60043	63625	62724	75130	55452	71259	59087	45131	62048	69283
CYQLEFGR	ILCTRTNQEIRDIVRCYQLEFGRDLEKDIR	EIRDIVRCYQLEFGRDLEKDIRSDTSGHFE	Q07076	Q07076	273	280	Anxa7	Annexin A7	yes	yes	0.00089968	134.15	52116	54582	44064	55575	52494	63480	44039	41004	37414	41983	46455	52429	17782	18057	18395	18023	18641	27715	30148	35527	35483	33395	34762	42317
MLPDKDCR	DVGQTVDDPYTTFVKMLPDKDCRYALYDAT	PYTTFVKMLPDKDCRYALYDATYETKESKK	P18760;F8WGL3	P18760	74	81	Cfl1	Cofilin-1	yes	no	0.00026157	117.4	20155	28092	22638	23341	29162	31385	30859	36275	24964	30241	34269	38713	60889	81816	80114	67575	89594	100290	12737	14379	13389	9327	15062	19499
AEGSDVANAVLDGADCIMLSGETAK	TQMLESMIKKPRPTRAEGSDVANAVLDGAD	LDGADCIMLSGETAKGDYPLEAVRMQHLIA	P52480;P52480-2	P52480	343	367	Pkm	Pyruvate kinase PKM	no	no	0	408.39	7404.4	7076.8	5504.9	9690.4	8703	8448.1	10086	12023	7597.8	12788	11253	13890	64485	65994	66627	74462	72095	85117	50553	64260	53464	75283	55816	71621
CFSEENHEPLR	LAAITLIIGTFERMKCFSEENHEPLRTQCA	ERMKCFSEENHEPLRTQCALAASKLLKKPD	Q9EQH3	Q9EQH3	640	650	Vps35	Vacuolar protein sorting-associated protein 35	yes	yes	5.29e-09	168.02	7436.1	8738.5	8973.9	9235.6	7977	22289	25841	5776.2	5290.9	8730.8	6005.6	6928.9	12949	12989	14962	14602	12244	57518	126430	103680	101650	103250	103300	126870
GVVPDNHPNCVGAAR	VEQCSLPFLPTPMGKGVVPDNHPNCVGAAR	GVVPDNHPNCVGAARSRALQSADVIVLFGA	Q9QXE0;D3YZ54;E9PWM4	Q9QXE0	255	269	Hacl1	2-hydroxyacyl-CoA lyase 1	yes	no	5.44e-07	143.96	0	0	0	0	0	0	7083.6	7702.5	6406.4	7350.7	7327.4	8882	37090	34937	40790	33076	35892	57359	107900	96058	87969	114010	97124	126360
HMNLILCDCDEFRK	QDGRIFIGTFKAFDKHMNLILCDCDEFRKI	KHMNLILCDCDEFRKIKPKNSKQAEREEKR	P27048;P63163;A0A0G2JGN4	P27048	37	50	Snrpb;Snrpn	Small nuclear ribonucleoprotein-associated protein B;Small nuclear ribonucleoprotein-associated protein N	yes	no	1.34e-09	196.84	30484	36535	24703	35767	35171	31591	10016	11388	7485.8	9549.5	11377	12279	51506	55145	50839	58014	50978	61795	48162	65080	60399	39685	54245	60114
TVTISKPCGK	TGSLKRALHNADCQKTVTISKPCGKLTKPK	ADCQKTVTISKPCGKLTKPKPQAESKKKKK	P63089;Q3UZI5	P63089	134	143	Ptn	Pleiotrophin	yes	no	7.54e-05	125.97	46566	45544	51609	38309	46202	45151	32835	33519	29401	30959	30675	34664	61568	50667	56233	51115	46593	63199	18570	16711	16121	27613	17166	20936
LCGDLVSCFQER	GNYRRTVQRVEDGHRLCGDLVSCFQERARI	GHRLCGDLVSCFQERARIEKAYAQQLADWA	Q99JB8;B1AW91;A6PWR1;B1AW94;B1AW93;B1AW92;B1AW95	Q99JB8	35	46	Pacsin3	Protein kinase C and casein kinase II substrate protein 3	yes	no	4.18e-05	196.27	30577	33854	26917	29499	33152	41541	65505	46611	39943	43984	52527	48697	54816	48218	47362	51695	49453	75552	23561	14021	13359	13949	13325	13686
RYEYHPVCADLQTK	EEYQKAAEEVEAKFKRYEYHPVCADLQTKI	KRYEYHPVCADLQTKILQCYRQNTQQTLSC	Q9CRB9;F6QFL0	Q9CRB9	176	189	Chchd3	MICOS complex subunit Mic19	yes	no	8.82e-22	214.42	10234	11046	9403.5	9638	11347	12743	20410	19425	17472	19114	17461	21955	47427	45837	47014	43501	46044	80682	74939	68288	60985	67136	73692	74547
GVVNFAVVITDGHVTGSPCGGIK	ALANMTQQIRQHVGKGVVNFAVVITDGHVT	ITDGHVTGSPCGGIKMQAERAREEGIRLFA	D3Z7D5;Q02788	Q02788	167	189	Col6a2	Collagen alpha-2(VI) chain	no	no	5.25e-48	260.25	3234.1	2681.7	3079.5	2376.9	3812.8	3338.5	3647.8	5101.3	3648.9	3189.4	4291.9	6017.9	61201	64939	60380	54116	63542	75279	84321	89979	71332	62472	86187	89830
GTAVAICR	RQAGIRVIMITGDNKGTAVAICRRIGIFGQ	MITGDNKGTAVAICRRIGIFGQDEDVTSKA	O55143;O55143-2;Q64518;B1ATS4;B1ATS5;E9Q559;Q64518-2;Q64518-3	O55143	629	636	Atp2a2;Atp2a3	Sarcoplasmic/endoplasmic reticulum calcium ATPase 2;Sarcoplasmic/endoplasmic reticulum calcium ATPase 3;Calcium-transporting ATPase	no	no	0.00047171	167.25	32359	37432	28285	29414	35386	35074	71284	84830	59622	80487	86281	90673	11915	11922	10432	10339	12712	15551	22702	27047	25963	29141	28281	30593
CSYVPTKPIK	PIDIKVIPNGDGTFRCSYVPTKPIKHTIIV	DGTFRCSYVPTKPIKHTIIVSWGGVNVPKS	Q8VHX6;Q8VHX6-2	Q8VHX6	729	738	Flnc	Filamin-C	yes	no	0.00013839	95.523	10834	13220	15616	10145	14822	17995	8141.3	9240.4	5539.7	8091.7	8632.9	10821	29819	30527	33566	25785	31416	47717	79999	101810	89450	75860	100310	128040
LALGGCTNRPFYR	TIFCKAYHGGHLTIRLALGGCTNRPFYRIV	IRLALGGCTNRPFYRIVAAHNKCPRDGRFV	Q9CPX7	Q9CPX7	21	33	Mrps16	28S ribosomal protein S16, mitochondrial	yes	yes	9.23e-20	186.02	40051	47354	37173	41637	43081	52394	11303	14804	11589	11111	14331	16862	59118	60517	55257	60382	59445	80244	29427	35158	29708	20680	32525	42227
INVCGNVGISSCGPTSAICMCDLK	YTWEAVDSKNNAVYKINVCGNVGISSCGPT	SSCGPTSAICMCDLKTENCRSVGDSLLRSS	Q07113;E0CXV7	Q07113	61	84	Igf2r	Cation-independent mannose-6-phosphate receptor	yes	no	7.57e-06	76.826	0	0	0	0	0	0	0	0	0	0	0	0	35531	31092	30177	33693	32108	46737	123550	123100	110440	77739	122940	139180
YADLTEDQLPSCESLKDTIAR	EPDHPFYSNISKDRRYADLTEDQLPSCESL	DQLPSCESLKDTIARALPFWNEEIVPQIKE	Q9DBJ1	Q9DBJ1	142	162	Pgam1	Phosphoglycerate mutase 1	yes	yes	1.66e-151	316.26	32215	43753	29512	32507	46049	51200	15872	19680	13930	17138	20752	20265	46477	45566	42294	48559	40079	67240	45495	53946	44894	25044	44672	59030
GVQDIVVGEGTHFLIPWVQKPIIFDCR	NVDAGHRAVIFDRFRGVQDIVVGEGTHFLI	FLIPWVQKPIIFDCRSRPRNVPVITGSKDL	P67778;Q5SQG5	P67778	44	70	Phb	Prohibitin	yes	no	3.58e-80	225.84	32947	34734	26209	34770	37713	42115	18234	19521	12720	17656	19050	20271	92212	94320	84958	101330	93276	123540	0	0	0	0	0	0
GYMGECGFR	YATQQELASFHSVSKGYMGECGFRGGYVEV	FHSVSKGYMGECGFRGGYVEVVNMDAEVQK	Q8QZR5	Q8QZR5	315	323	Gpt	Alanine aminotransferase 1	yes	yes	8.66e-07	173.38	0	0	0	0	0	0	45004	56001	31033	46377	51655	43552	63100	70151	52957	68999	67249	60071	35006	50234	35444	37674	45766	41992
GLPWSCSADEVQR	MLGAEGGEGFVVKVRGLPWSCSADEVQRFF	VRGLPWSCSADEVQRFFSDCKIQNGAQGIR	O35737;Q8C2Q7	O35737	17	29	Hnrnph1	Heterogeneous nuclear ribonucleoprotein H;Heterogeneous nuclear ribonucleoprotein H, N-terminally processed	yes	no	8.71e-14	167.67	12462	14174	11056	12144	14894	17005	0	0	0	0	0	0	39684	40248	34025	38350	37723	57384	85197	111430	90447	75469	85031	124520
SLDICHPQER	ILPPKAVWMEDTKLKSLDICHPQERNVFNR	DTKLKSLDICHPQERNVFNRIFGGFLMRKA	Q9R0X4;Q32MW3	Q9R0X4	295	304	Acot9;Acot10	Acyl-coenzyme A thioesterase 9, mitochondrial;Acyl-coenzyme A thioesterase 10, mitochondrial	yes	no	3.09e-05	129.16	19015	18963	20083	17589	19283	23121	14899	15686	11059	16600	15946	20538	41252	42714	38380	41579	42915	55194	62134	78588	66174	69059	66277	84113
ITCLCQVPQNAANR	QTSAMLFTVDNEAGKITCLCQVPQNAANRG	KITCLCQVPQNAANRGLKASEWVQQVSGLM	Q8BGQ7	Q8BGQ7	899	912	Aars	Alanine--tRNA ligase, cytoplasmic	yes	yes	2.27e-07	215.06	60013	74065	52095	59908	68326	80409	23179	30496	19236	22575	27925	33419	14402	16349	13287	16683	16151	23280	33981	47356	41781	26965	41450	57357
AGDTVIPLYIPQCGECK	AGIVESVGEGVTKLKAGDTVIPLYIPQCGE	DTVIPLYIPQCGECKFCLNPKTNLCQKIRV	P28474	P28474	85	101	Adh5	Alcohol dehydrogenase class-3	yes	yes	6.77e-07	186.76	16443	19107	16187	17638	20949	16713	22041	24831	19020	20231	25238	23407	39710	44079	38647	43838	38704	45222	61904	78713	65675	56509	68913	76445
CAPGYYGNPLLIGSTCK	RCICKENYVGPNCERCAPGYYGNPLLIGST	PGYYGNPLLIGSTCKKCDCSGNSDPNLIFE	P97927	P97927	169	185	Lama4	Laminin subunit alpha-4	yes	yes	9.29e-12	158.31	46039	43854	45112	39043	44014	38459	24050	22927	19236	19876	20592	19062	69404	64209	58486	62199	60158	53718	27687	26279	23445	27466	23836	20432
QSVELCK	RRIAAYLFKGNNRWKQSVELCKKDSLYKDA	FKGNNRWKQSVELCKKDSLYKDAMQYASES	Q68FD5;Q5SXR6;F6Z1R4	Q68FD5	1523	1529	Cltc	Clathrin heavy chain 1;Clathrin heavy chain	yes	no	0.006244	147.34	11631	14536	11644	12332	14699	15540	7756.9	10187	6817.3	7629	9736.1	9765.2	52632	51714	50510	48686	54089	65830	67503	80903	63151	75430	71406	84945
CNTPTYCDLGK	______________________________	______________________________	Q60931;A0A140T8V3;J3QMG3	Q60931	2	12	Vdac3	Voltage-dependent anion-selective channel protein 3	yes	no	2.44e-06	136.27	0	0	0	0	0	0	17809	17511	14023	15875	19315	25487	6786.6	7586.5	6036.2	8030.6	6856.8	10001	109850	131350	113760	96780	118380	173190
SQECYFDPELYR	AESASECLPCDCNGRSQECYFDPELYRSTG	NGRSQECYFDPELYRSTGHGGHCTNCRDNT	F8VQJ3;P02468	F8VQJ3	346	357	Lamc1	Laminin subunit gamma-1	yes	no	1.21e-05	146.71	32815	33311	29651	31006	31182	30287	21106	21383	19767	19004	19360	18645	27765	25948	26710	27259	25866	25999	73025	76452	70915	71547	72449	67136
VSFYQLSHFLQCK	GAAAWWFIAADGGPRVSFYQLSHFLQCKED	PRVSFYQLSHFLQCKEDNPDFDGVDCAIFE	O55143;O55143-2	O55143	864	876	Atp2a2	Sarcoplasmic/endoplasmic reticulum calcium ATPase 2	no	no	8.33e-09	221.09	6078.2	6920.6	6892.6	6897.5	6636.1	8959.4	38170	45080	37737	33060	40135	46577	35147	32057	31230	32287	36288	42857	64049	66843	63602	57822	67102	85791
EAHPLVASVCNAYEK	SGTCECFQKTYNSTKEAHPLVASVCNAYEK	EAHPLVASVCNAYEKGVQGASNLAAWSMEP	Q8CGN5;Q8CGN5-2;Q8CGN5-4;A0A0U1RQ08;A0A0U1RNY2;Q8CGN5-3	Q8CGN5	46	60	Plin1	Perilipin-1	no	no	1.11e-166	358.67	11951	16510	11653	11782	12898	16207	15918	20951	12856	16580	16898	21767	48372	31800	38667	35494	42449	55556	82034	75207	66058	42523	88546	105380
LLAEDDDLHLCLACR	ITGASSGIGLALCGRLLAEDDDLHLCLACR	LLAEDDDLHLCLACRNLSKARAVRDTLLAS	O88736;Q8C5N9	O88736	22	36	Hsd17b7	3-keto-steroid reductase	yes	no	5.07e-67	265.65	29810	36140	26426	25680	28102	34868	16946	20299	15805	15505	19260	23867	54780	55580	48204	56320	47560	68982	40403	49285	46852	28670	45464	62584
GDSGSPLVCGDAVEGVVTWGSR	INMMCAESNRRDTCRGDSGSPLVCGDAVEG	VCGDAVEGVVTWGSRVCGNGKKPGVYTRVS	P03953;P03953-2	P03953	207	228	Cfd	Complement factor D	yes	no	2.21e-152	330.35	8019.1	7697.6	10545	7018.5	6443.8	11906	3884.8	3328.7	3559.5	3331.5	3832.6	4490.1	37348	40061	53190	36085	36370	55806	82210	87562	111050	90523	75176	117560
LGHCVTMGR	WAAMRAVRTRADHQKLGHCVTMGRIMRPDD	RADHQKLGHCVTMGRIMRPDDANVAGNVHG	Q91V12;E9PYH2	Q91V12	51	59	Acot7	Cytosolic acyl coenzyme A thioester hydrolase	yes	no	4.13e-05	139.74	24606	31003	25892	27518	31164	37316	54990	66099	44429	54113	57298	67809	23984	25720	22535	22814	24191	34168	34451	38847	33418	29196	36812	47217
CMQCDAK	GLEEPQWVPDKECPRCMQCDAKFDFITRKH	VPDKECPRCMQCDAKFDFITRKHHCRRCGK	Q8VCM3	Q8VCM3	50	56	Zfyve21	Zinc finger FYVE domain-containing protein 21	yes	yes	0.062874	51.995	4065	4032.7	3219	2975.8	4365.3	4310.8	0	0	0	0	0	0	0	0	0	0	0	0	141870	153970	104980	117550	146190	207650
GYMVSCLVDHR	TISEIKECAEEPVGKGYMVSCLVDHRGNIT	PVGKGYMVSCLVDHRGNITEYQCHQYITKM	Q61543;F8WHM5;E9PWD8	Q61543	194	204	Glg1	Golgi apparatus protein 1	yes	no	8.79e-05	183.27	33958	32912	29983	27188	31556	32142	48201	49296	42687	43451	49773	51047	28305	27104	25962	25537	23920	31039	43457	44520	41254	38765	47039	45847
LQGSCTSCPSSIITLK	DVIYRGFEDGIVRLKLQGSCTSCPSSIITL	QGSCTSCPSSIITLKSGIQNMLQFYIPEVE	A0A0N4SUH8;Q9QZ23	A0A0N4SUH8	207	222	Nfu1	NFU1 iron-sulfur cluster scaffold homolog, mitochondrial	yes	no	3.31e-76	286.09	4265.9	5550.7	4024	4302.7	4067.6	3921.6	28116	29102	22692	23354	28988	26400	52929	52921	49070	51353	48020	57988	67830	71415	68724	50091	71274	68116
FLHDPSATQGFVGCALSSNIQR	QTLQMTDGLIPLEIRFLHDPSATQGFVGCA	TQGFVGCALSSNIQRFYKNAEGTWSVEKVI	P17563;Q63836;A0A0R4J135;G3UYY2	P17563	255	276	Selenbp1;Selenbp2	Selenium-binding protein 1;Selenium-binding protein 2	yes	no	6.56e-70	302.14	7817.4	9271.7	7103.3	9302.1	9604.5	9047.2	11843	12356	9485	11638	12246	12025	20909	22253	20033	25657	19542	24248	107660	126300	94132	94417	98711	118200
EGALCEENMR	EIKDSVVAGFQWATKEGALCEENMRGVRFD	QWATKEGALCEENMRGVRFDVHDVTLHADA	P58252	P58252	689	698	Eef2	Elongation factor 2	yes	yes	1.61e-17	217.36	39891	45374	39970	45431	46687	53156	0	0	0	0	0	0	22407	23325	21970	20270	21590	27079	71766	87379	74916	70104	83131	98310
KLCAHPR	ARRVHPALDTYIKERKLCAHPRLEIYHQDK	LDTYIKERKLCAHPRLEIYHQDKIHFMCPL	E9Q137	E9Q137	163	169	Tex264		yes	yes	0.0074181	94.777	85318	96353	77139	83792	95767	92036	44658	46630	40578	40597	50531	55271	13418	14401	12018	13437	12387	17794	0	0	0	0	0	0
CKPGFFGDATK	CLNCQHNTEGPQCDKCKPGFFGDATKATAT	QCDKCKPGFFGDATKATATACRPCPCPYID	B1B0C7;E9PZ16;Q05793	E9PZ16	795	805	Hspg2	Basement membrane-specific heparan sulfate proteoglycan core protein;Endorepellin;LG3 peptide	no	no	8.36e-05	118.9	47289	48062	45668	41930	50789	39333	50635	48865	44513	46813	48848	41104	28049	28055	24230	25779	25878	25258	32980	32173	27925	29940	29779	26922
STGHGGHCTNCR	NGRSQECYFDPELYRSTGHGGHCTNCRDNT	LYRSTGHGGHCTNCRDNTDGAKCERCRENF	F8VQJ3;P02468	F8VQJ3	358	369	Lamc1	Laminin subunit gamma-1	yes	no	0.0015119	65.179	0	0	0	0	0	0	75940	72296	66292	63322	73155	61774	63711	57441	60880	56170	59776	51381	22456	23486	23487	17395	21739	19486
CKDVLTGQEFDVR	KTDPETGKERVSGARCKDVLTGQEFDVRAK	ARCKDVLTGQEFDVRAKCVINASGPFTDSV	Q64521;A2AQR0	Q64521	270	282	Gpd2	Glycerol-3-phosphate dehydrogenase, mitochondrial;Glycerol-3-phosphate dehydrogenase	yes	no	1.89e-10	180.18	13757	15607	13540	12189	15745	14228	12237	15748	10723	13052	14087	14335	70023	67768	59628	63247	66956	71033	50863	60549	52020	49087	54003	59629
NPSIVGVLCTDSQGLNLGCR	______________________________	GVLCTDSQGLNLGCRGTLSDEHAGVISVLA	Q9D1L9;G3UW70	Q9D1L9	15	34	Lamtor5	Ragulator complex protein LAMTOR5	yes	no	3.07e-49	225.55	12280	11760	9300.6	11690	13239	10370	5798.6	7293.4	5316.3	6319.9	8407.3	6174.6	66554	58679	53407	66562	58497	60096	62612	74430	70399	46112	79422	85045
KTPCGEGSK	GPVRMPTKTLRITTRKTPCGEGSKTWDRFQ	LRITTRKTPCGEGSKTWDRFQMRIHKRLID	P60867	P60867	67	75	Rps20	40S ribosomal protein S20	yes	yes	0.00022964	123.86	0	0	0	0	0	0	1555.4	1946.7	1584	1455.5	2688.4	2687.6	15684	17832	16221	16585	17110	25811	105030	141000	113890	111740	119230	177200
FGEVVDCTLK	SWDTTKKDLKDYFSKFGEVVDCTLKLDPIT	DYFSKFGEVVDCTLKLDPITGRSRGFGFVL	G5E8G0;F6ZV59;G3X9W0;Q60668-4;Q60668-2;E9Q5B6;Q60668-3;Q60668	Q60668-3	120	129	Hnrnpd	Heterogeneous nuclear ribonucleoprotein D0	no	no	0.00010826	150.17	15994	19990	15728	15570	21093	18257	42613	53327	36491	47808	51534	58180	42476	43081	41419	42890	43611	49352	34020	42854	40558	21226	40294	50533
GYWASLDASTQTTHELTIPNNLIGCIIGR	GTGFAGIDSSSPEVKGYWASLDASTQTTHE	ELTIPNNLIGCIIGRQGANINEIRQMSGAQ	P60335	P60335	269	297	Pcbp1	Poly(rC)-binding protein 1	yes	yes	2.19e-117	260.68	2105.6	2273.1	2276.4	1740.2	2082.6	3337.6	0	0	0	0	0	0	59283	59741	57259	63248	63851	88822	75340	83714	76087	52639	83566	111300
TSEVNCYR	YRCGETGHVAINCSKTSEVNCYRCGESGHL	VAINCSKTSEVNCYRCGESGHLARECTIEA	P53996;P53996-2;P53996-3;A0A0N4SVS6	P53996-2	146	153	Cnbp	Cellular nucleic acid-binding protein	no	no	2.63e-05	195.85	0	0	0	0	0	0	0	0	0	0	0	0	22195	20134	20719	21178	20287	23606	121600	131580	125950	100300	126850	152540
TDACFIR	PGTGKTLCARAVANRTDACFIRVIGSELVQ	CARAVANRTDACFIRVIGSELVQKYVGEGA	P46471;Q8BVQ9	P46471	233	239	Psmc2	26S protease regulatory subunit 7	yes	no	0.006181	129.96	0	0	0	0	0	0	21356	23512	21033	21820	22038	28138	55285	56253	50946	57394	55105	68979	63229	65590	65668	55472	63515	90668
CTLPLTGK	MEHSAKGNAHKIMEKCTLPLTGKQCVNRII	AHKIMEKCTLPLTGKQCVNRIITEKGVFDV	Q9D0K2;Q3UJQ9	Q9D0K2	456	463	Oxct1	Succinyl-CoA:3-ketoacid coenzyme A transferase 1, mitochondrial;Succinyl-CoA:3-ketoacid-coenzyme A transferase	yes	no	0.00074121	151.56	10039	13114	11492	11043	10783	11781	47893	61216	41650	53861	58147	57025	49924	54763	42347	45096	50176	52939	30546	38721	30418	28735	36316	37193
GHYNNVSCAVFHPR	WRMNESKAWEVDTCRGHYNNVSCAVFHPRQ	RGHYNNVSCAVFHPRQELILSNSEDKSIRV	Q8CIE6;F8WHL2;F6XJN3	Q8CIE6	247	260	Copa	Coatomer subunit alpha;Xenin;Proxenin;Coatomer subunit alpha	yes	no	2.16e-132	326.24	25754	26686	27328	24357	27405	35408	62171	64251	47468	55926	63308	64116	26049	27294	23875	28068	27406	33158	28940	34212	30867	30233	32518	38042
SVSCLKPVPIVGTK	AIYGFGDKGSLRKLRSVSCLKPVPIVGTKL	RSVSCLKPVPIVGTKLKRRWPVSYCRELNS	Q8R127	Q8R127	215	228	Sccpdh	Saccharopine dehydrogenase-like oxidoreductase	yes	yes	6.58e-10	135.81	9964	13216	9712.5	12447	12006	13777	9908.1	11369	9478.2	8692.2	10532	11827	34282	33935	32134	33933	33428	42854	87913	93690	87800	75182	88425	107710
VQCCLYFIAPSGHGLKPLDIEFMK	NAESRVNRRQMPDNRVQCCLYFIAPSGHGL	PSGHGLKPLDIEFMKRLHEKVNIIPLIAKA	E9Q1G8;O55131;E9Q9F5	E9Q1G8	158	181	2007-09-01	Septin-7	yes	no	2.12e-27	157.3	13478	15877	12282	16628	15837	13670	11960	15559	9725.8	14132	17389	14379	30721	31847	27915	29533	32219	34942	69191	104440	91312	62489	101530	97111
QCLSFCPAGVPIRDPNIR	IELIEDSQRRKLKTRQCLSFCPAGVPIRDP	SFCPAGVPIRDPNIRERTSCCSEDLCNAAV	A0A087WRP7;A0A087WNZ5;P0CW02	A0A087WRP7	73	90	Ly6c1	Lymphocyte antigen 6C1	yes	no	3.42e-21	131.45	31439	32468	27605	26198	31296	24968	12041	13024	10376	10207	13560	10970	24805	20272	19669	20787	18218	18659	90513	84425	81293	93465	90906	76461
CVWDLTDDLR	ECLEEGFEVPTGCDKCVWDLTDDLRLAALS	TGCDKCVWDLTDDLRLAALSIEESKSGLLS	P97927	P97927	269	278	Lama4	Laminin subunit alpha-4	yes	yes	7.07e-08	219.19	101110	93514	92468	90112	88963	85811	24972	23897	23751	21279	22084	18772	15820	14666	14020	17083	14154	12976	20210	18397	17223	17221	19604	15087
FSETTGCR	NACKGAPKTCALLEKFSETTGCRRGQIKYS	TCALLEKFSETTGCRRGQIKYSIMHPGTHV	Q8BSY0;A2AL85;Q8CBM2	Q8BSY0	637	644	Asph	Aspartyl/asparaginyl beta-hydroxylase	yes	no	0.00049839	166.05	10854	11772	8762.3	9181.3	11257	14675	9264.8	9657.4	8148.7	8122.4	9500.7	12239	28146	26824	28477	25029	28220	36896	86472	95493	93835	86090	93317	130790
SKCEELSSLHGQLK	AELHSKLQSSEVEVKSKCEELSSLHGQLKE	KSKCEELSSLHGQLKEARAENSQLTERIRS	Q99PL5;A2AVJ7	Q99PL5	1134	1147	Rrbp1	Ribosome-binding protein 1	yes	no	2.49e-19	210.96	6096	5882.5	9569.4	6048.3	7652.6	8104	6106.3	5504.4	5202	6691.4	7114.1	6928.7	57030	53314	53406	49013	58848	70571	66591	74329	72435	64851	88325	90631
TFQDCYSSK	KAFAAGADIKEMQNRTFQDCYSSKFLSHWD	KEMQNRTFQDCYSSKFLSHWDHITRVKKPV	Q8BH95	Q8BH95	107	115	Echs1	Enoyl-CoA hydratase, mitochondrial	yes	yes	0.00016409	133.23	18761	22446	19179	20231	23114	25690	10661	13648	8001.4	11215	13439	15055	53470	57271	49487	57133	54444	66284	59745	61357	52195	42726	53873	70674
DVMICPDTSLEDAK	TVAGLAGKDPVQCSRDVMICPDTSLEDAKT	RDVMICPDTSLEDAKTQGPYDVVVLPGGNL	Q99LX0;A2A813;A2A815;A2A817;A2A816	Q99LX0	49	62	Park7	Protein deglycase DJ-1	yes	no	5.71e-35	234.3	20561	21676	17752	19412	22198	20791	17985	17887	13050	16910	16947	17379	60873	61821	56055	64411	60760	68563	46131	54273	44936	32824	49013	57433
SCIDGNSGTSIQSLRPK	GLHPDIPVSVIFGARSCIDGNSGTSIQSLR	IDGNSGTSIQSLRPKSYVKTIAILGAGHYV	Q9DBL9;Q9DBL9-2	Q9DBL9	300	316	Abhd5	1-acylglycerol-3-phosphate O-acyltransferase ABHD5	yes	no	8.49e-179	348.24	15040	18571	15543	15520	15608	21924	7861.8	8474.7	6998.3	8405.5	8135.5	8356.8	12906	14697	11747	13997	13519	19743	106510	100400	97198	97465	103020	137130
SIFTVCLDK	IKDKVNRESVNSIQKSIFTVCLDKQVPRVS	VNSIQKSIFTVCLDKQVPRVSDDVYRNHVA	P47934;H7BX88	P47934	282	290	Crat	Carnitine O-acetyltransferase	yes	no	0.0002697	166.16	9541	11839	9724.7	11388	10564	11523	6507.3	7908.7	6159.7	8802.2	8634.3	9274.9	14758	16697	12288	14676	14555	16006	99456	123230	108410	111590	110660	124490
LHLDYIGPCK	FATKCTLEGTKKGHKLHLDYIGPCKYIAPC	KKGHKLHLDYIGPCKYIAPCLDSELTEFPL	Q5NCU4;A0A1L1SSH9;P07214;Q5NCU3	Q5NCU4	139	148	Sparc	SPARC	yes	no	4.41e-05	168.27	31111	30152	28429	33048	33901	35789	33250	32636	31990	30607	31696	40184	35397	33687	36943	31124	30060	42902	42905	43493	48191	52587	38995	48466
SHLYGITAVYPYCPTGR	KDSGQFTDEFLPEQRSHLYGITAVYPYCPT	LYGITAVYPYCPTGRK______________	O88322	O88322	1386	1402	Nid2	Nidogen-2	yes	yes	1.41e-12	125.28	6252.6	7347.3	6600.3	6336.9	7783.3	8539.7	2407.8	2162.6	2000.6	2372.1	2602.6	3441.7	52588	52095	53022	51903	58027	69512	72409	78130	70901	101070	78445	81527
HIDCAYAYCNENEVGEAIQEK	QVKEAVKAAIDAGYRHIDCAYAYCNENEVG	AYCNENEVGEAIQEKIKEKAVQREDLFIVS	P45377	P45377	42	62	Akr1b8	Aldose reductase-related protein 2	yes	yes	1.52e-62	218.74	8229.5	7561.3	6688.4	7030.6	8589.6	8499.4	8328.5	9301.4	8396.6	9367.8	9889.7	12294	40110	43150	35518	36379	41231	38873	75932	97046	92827	92256	98846	81129
KIACAAVDCVK	IPHFTATADAFKEDRKIACAAVDCVKDKNQ	KEDRKIACAAVDCVKDKNQDLCQQEAVKAY	Q921X9	Q921X9	446	456	Pdia5	Protein disulfide-isomerase A5	yes	yes	0.0002315	111.86	21695	25077	22220	19760	23991	24724	20768	23964	16619	22336	26633	25561	30763	28425	28664	27403	29325	30900	65371	72687	66805	59429	75945	87270
VIATFACSGEK	DASGTEKAFEPATGRVIATFACSGEKEVNL	ATGRVIATFACSGEKEVNLAVENAKAAFKL	Q9JLJ2;Q3U367	Q9JLJ2	39	49	Aldh9a1	4-trimethylaminobutyraldehyde dehydrogenase	yes	no	5.05e-06	153.05	12197	13902	10473	14504	13022	14844	27461	29746	21869	26788	29553	33097	48600	50085	40372	52401	48386	51002	48689	62529	52224	46791	58164	69627
RTELFIAAEGIHTGQFVYCGK	PLAKVVFRDPYRFKKRTELFIAAEGIHTGQ	AAEGIHTGQFVYCGKKAQLNIGNVLPVGTM	P62918	P62918	72	92	Rpl8	60S ribosomal protein L8	yes	yes	3.62e-49	200.77	0	0	0	0	0	0	1458.4	1443.9	1742	1323	1457.2	1466	11602	11298	10970	11371	11238	13009	127560	138720	129060	101800	141980	158720
FIAGTGCLVR	VGTNMDNRLPLENGRFIAGTGCLVRAVEMA	LENGRFIAGTGCLVRAVEMAAQRQADIIGK	Q8CHP8	Q8CHP8	211	220	Pgp	Phosphoglycolate phosphatase	yes	yes	0.00030025	116.25	7661	8883.1	5956.8	7688.5	8318.4	6608	38038	37655	31455	37397	38875	37748	82398	77040	70410	81048	73140	76079	23653	25406	26455	18137	26185	29967
CNTCGQPITDR	GAPYCEGCYTDTLEKCNTCGQPITDRMLRA	TLEKCNTCGQPITDRMLRATGKAYHPQCFT	Q62523;Q7TQE2	Q62523	436	446	Zyx	Zyxin	yes	no	0.00013198	115.65	18208	19901	20566	16678	19663	20847	0	0	0	0	0	0	0	0	0	0	0	0	122820	129470	125910	91769	142420	147480
ACQSIYPLHDVFVR	VNKLIPDSIGKDIEKACQSIYPLHDVFVRK	KACQSIYPLHDVFVRKVKMLKKPKFELGKL	P97351	P97351	200	213	Rps3a	40S ribosomal protein S3a	yes	yes	5.19e-27	235.73	31236	38692	29215	35580	33972	37990	11161	14567	9269.1	12607	12553	15479	66946	67825	59659	64377	64837	85035	27434	31170	28623	26199	29092	42163
DPVQCSR	RRAGIKVTVAGLAGKDPVQCSRDVMICPDT	TVAGLAGKDPVQCSRDVMICPDTSLEDAKT	Q99LX0;A2A813;A2A815;A2A817;A2A816	Q99LX0	42	48	Park7	Protein deglycase DJ-1	yes	no	0.018763	100.39	9196.8	8876.8	7288.9	7570.8	9206.7	8123.1	0	0	0	0	0	0	55429	48692	43459	51975	52870	80952	81596	90007	74486	58918	87602	99097
TYHDGVVTINMMCAESNR	QLRVSIMNRTTCNLRTYHDGVVTINMMCAE	DGVVTINMMCAESNRRDTCRGDSGSPLVCG	P03953;P03953-2	P03953	184	201	Cfd	Complement factor D	yes	no	2.33e-09	118.31	3789.2	4152.1	5184.8	3125	4307.4	5736.8	2709.8	2523.8	2813.6	2711.6	2691.5	3586.7	18879	19357	24708	18362	16086	30733	102050	110360	142100	97184	95965	155420
VISTGVQAGIPMPCFTTALSFYDGYR	FFKSAVDNCQDSWRRVISTGVQAGIPMPCF	MPCFTTALSFYDGYRHEMLPANLIQAQRDY	Q9DCD0	Q9DCD0	409	434	Pgd	6-phosphogluconate dehydrogenase, decarboxylating	yes	yes	5.86e-31	172.61	9283.2	7357.5	7107.6	5485	12153	8842.1	16801	14144	9556.5	10047	17409	16390	52523	62433	45070	49788	47092	95182	45122	104910	56743	43775	50752	86552
IYGQACATYESASLR	PDAFIQVALQLAYYRIYGQACATYESASLR	IYGQACATYESASLRMFHLGRTDTIRSASI	P47934;H7BX88;F7BF80	P47934	444	458	Crat	Carnitine O-acetyltransferase	yes	no	1.51e-36	244.45	19389	20045	16060	20952	21170	21081	13270	14658	11135	15174	14800	12386	50514	53567	45340	57572	50641	58552	56817	61822	59838	43360	59634	76683
RCDIIIISGR	GEGREAKETDPGSPRRCDIIIISGRKEKCE	PGSPRRCDIIIISGRKEKCEAAKEALEALV	Q8VDJ3;A0A087WP83	Q8VDJ3	947	956	Hdlbp	Vigilin	yes	no	4.64e-10	179.19	14300	17205	13422	15681	17925	21930	28878	36167	24348	30190	36147	46660	50876	52172	43622	53091	53787	71322	37903	42849	35552	31064	42937	55684
TLSGMESYCVR	APEIELALRLTEYSRTLSGMESYCVRAFAD	EYSRTLSGMESYCVRAFADAMEVIPSTLAE	P80315;G5E839	P80315	442	452	Cct4	T-complex protein 1 subunit delta	yes	no	9.03e-18	222.42	9913.1	11135	7514.6	9666.2	10162	12242	50907	61288	43743	51391	61344	76009	60937	54466	52316	58135	57266	73897	16121	17695	17356	15231	17892	25856
TYADYESVNECMEGVCK	HTILLVQPTKRPEGRTYADYESVNECMEGV	ADYESVNECMEGVCKMYEEHLKRMNPNSPS	G3UW85;P84089;A0A1W2P7H9;A0A1W2P7T3	P84089	18	34	Erh	Enhancer of rudimentary homolog	no	no	4.27e-192	369.63	6237.5	7393.1	6774.5	5950.6	8297.4	5550.6	11226	13309	10727	10998	14524	10528	39764	36441	33190	30697	35111	34476	97449	113300	105130	33777	110650	89997
DDDPYCVACFGELFAPK	TGCKTPLAGQQFTSRDDDPYCVACFGELFA	DPYCVACFGELFAPKCSSCKRPITGGSGGG	Q9R059;F2Z455	Q9R059	204	220	Fhl3	Four and a half LIM domains protein 3	yes	no	1.63e-05	92.264	21185	20759	18570	18356	20323	17960	24745	25487	20762	22286	26117	26085	47583	39186	35471	38464	40113	41842	62446	62523	57885	55757	64521	61061
LGCQVCLTK	NDMLDLAFGLTDRSRLGCQVCLTKAMDNMT	LTDRSRLGCQVCLTKAMDNMTVRVPEAVAD	P46656	P46656	154	162	Fdx1	Adrenodoxin, mitochondrial	yes	yes	8.01e-07	201.39	36668	41108	31409	33069	35996	30159	53521	56866	42360	44228	55824	46864	67549	59552	53237	65775	54191	61029	0	0	0	0	0	0
LHQNICR	FTKDRYDSFIELQEKLHQNICRKRALVAIG	SFIELQEKLHQNICRKRALVAIGTHDLDTL	Q9WUA2;A0A087WPV4;A0A087WS80	Q9WUA2	146	152	Farsb	Phenylalanine--tRNA ligase beta subunit	yes	no	0.0013689	168.82	7828.7	8466.5	6015.9	7455.3	7745.6	7164.9	40051	42897	34204	42618	44179	44550	59321	57019	53459	56514	58778	62146	32774	36112	37024	38204	37755	45142
HCFECAQR	RRVRELGGCSQAGNRHCFECAQRGVTYVDI	CSQAGNRHCFECAQRGVTYVDITVGSFVCT	Q80WC7;Q3U2K8;Q3TBU7;Q80WC7-2	Q80WC7	46	53	Agfg2	Arf-GAP domain and FG repeat-containing protein 2	yes	no	0.00027466	166.78	34204	32254	30937	26875	32957	35698	9455.1	8659.7	6165.8	8386.9	8342	9565	59879	53326	51499	49064	54660	61435	43743	50667	47303	41528	53141	57190
RPTEICADPQFIIGGATR	ELGPYSSKTRGIEWKRPTEICADPQFIIGG	EICADPQFIIGGATRTDICQGALGDCWLLA	O08529	O08529	77	94	Capn2	Calpain-2 catalytic subunit	yes	yes	8.55e-09	162.79	0	0	0	0	0	0	43143	48537	35475	42556	48025	62079	46528	50743	42798	46830	50487	73071	37695	51068	42004	39289	43291	62944
VRPGFCFHLCSR	ASKTNLEQRKGRAGRVRPGFCFHLCSRARF	AGRVRPGFCFHLCSRARFDRLETHMTPEMF	A0A087WPL5;O70133;O70133-3;E9QNN1;O70133-2	E9QNN1	771	782	Dhx9	ATP-dependent RNA helicase A	no	no	3.69e-11	160.38	23664	30675	21104	24402	28000	42448	14205	18110	12481	11964	19526	28075	75419	80801	69165	81718	73723	130660	10223	13757	12132	6923	13097	22958
RDGDKLVVECVMK	QVQKWDGKSTTIKRKRDGDKLVVECVMKGV	RKRDGDKLVVECVMKGVTSTRVYERA____	P04117	P04117	109	121	Fabp4	Fatty acid-binding protein, adipocyte	yes	yes	3.28e-07	165.7	16133	16270	16797	13816	14055	16904	27481	23703	19228	21703	22419	25869	58044	54603	57403	57208	56387	95570	54431	45596	35545	30906	36464	47794
FCPPLCTMEK	AWMIDSFGNEEQRHKFCPPLCTMEKFASYC	EQRHKFCPPLCTMEKFASYCLTEPGSGSDA	Q9D7B6;A0A0R4J0P1;D3YTT4	Q9D7B6	143	152	Acad8	Isobutyryl-CoA dehydrogenase, mitochondrial	yes	no	0.00039126	106.4	5811.2	6294.8	4778.6	5539.6	6210.5	7170.7	40822	47322	31228	42037	51056	56001	36198	38069	31051	37490	34097	47782	47306	65707	53025	39247	58089	71540
QWHVEHFVCAK	CRRPIEGRVVNAMGKQWHVEHFVCAKCEKP	AMGKQWHVEHFVCAKCEKPFLGHRHYERKG	Q99JW4;A0A0R4J005;E9QP62;Q9D7B2;Q91XD2	Q99JW4	211	221	Lims1;Lims2	LIM and senescent cell antigen-like-containing domain protein 1;LIM and senescent cell antigen-like-containing domain protein 2	no	no	6.25e-05	128.36	0	0	0	0	0	0	5579.1	5751.2	4895.4	5441.7	6092.4	4988.4	51960	47187	43510	47150	44041	52830	97959	97398	86401	68145	95648	98443
[truncated: 12,280 more rows]
