# Supplementary material for: Global redox proteome and phosphoproteome analysis reveals redox switch in Akt
Source: Nat Commun. 2019 Dec 2;10:5486. doi: 10.1038/s41467-019-13114-4 (PMC6889415; doi:10.1038/s41467-019-13114-4)
Supplement: Supplementary file 5 — Supplementary Data 2 [file 41467_2019_13114_MOESM5_ESM.xlsx]

## Sheet: mapped_oxidation_v2
Supplementary Data 2: Uniprot database annotation of 1,550 oxidized cysteine sites.
Oxidized sites	Annotation
P13595.288.	Ontology_term=ECO:0000305;evidence=ECO:0000305
O35206.1348.	Ontology_term=ECO:0000269;evidence=ECO:0000269|PubMed:9501087;Dbxref=PMID:9501087
O35206.1318.	Ontology_term=ECO:0000269;evidence=ECO:0000269|PubMed:9501087;Dbxref=PMID:9501087
O35206.1216.	Ontology_term=ECO:0000269;evidence=ECO:0000269|PubMed:9501087;Dbxref=PMID:9501087
Q9Z1R3.159.	Ontology_term=ECO:0000269;evidence=ECO:0000269|PubMed:20932978;Dbxref=PMID:20932978
Q3TCN2.497.	Ontology_term=ECO:0000269;evidence=ECO:0000269|PubMed:19237744;Dbxref=PMID:19237744
Q3TCN2.500.	Ontology_term=ECO:0000269;evidence=ECO:0000269|PubMed:19237744;Dbxref=PMID:19237744
Q99P87.55.	Ontology_term=ECO:0000269;evidence=ECO:0000269|PubMed:15155948;Dbxref=PMID:15155948
Q99P87.67.	Ontology_term=ECO:0000269;evidence=ECO:0000269|PubMed:15155948;Dbxref=PMID:15155948
Q99P87.76.	Ontology_term=ECO:0000269;evidence=ECO:0000269|PubMed:15155948;Dbxref=PMID:15155948
Q99P87.78.	Ontology_term=ECO:0000269;evidence=ECO:0000269|PubMed:15155948;Dbxref=PMID:15155948
Q99P87.82.	Ontology_term=ECO:0000269;evidence=ECO:0000269|PubMed:15155948;Dbxref=PMID:15155948
Q99P87.93.	Ontology_term=ECO:0000269;evidence=ECO:0000269|PubMed:15155948;Dbxref=PMID:15155948
Q99P87.95.	Ontology_term=ECO:0000269;evidence=ECO:0000269|PubMed:15155948;Dbxref=PMID:15155948
Q99P87.97.	Ontology_term=ECO:0000269;evidence=ECO:0000269|PubMed:15155948;Dbxref=PMID:15155948
P23188.450.	Ontology_term=ECO:0000269;evidence=ECO:0000269|PubMed:12794637;Dbxref=PMID:12794637
P14211.137.	Ontology_term=ECO:0000269,ECO:0000269;evidence=ECO:0000269|PubMed:20880849,ECO:0000269|PubMed:21652723;Dbxref=PMID:20880849,PMID:21652723
P14211.105.	Ontology_term=ECO:0000269,ECO:0000269;evidence=ECO:0000269|PubMed:20880849,ECO:0000269|PubMed:21652723;Dbxref=PMID:20880849,PMID:21652723
A0A087WR50.374.	Ontology_term=ECO:0000256;evidence=ECO:0000256|PROSITE-ProRule:PRU00479
A0A087WR50.401.	Ontology_term=ECO:0000256;evidence=ECO:0000256|PROSITE-ProRule:PRU00479
A0A087WR50.461.	Ontology_term=ECO:0000256;evidence=ECO:0000256|PROSITE-ProRule:PRU00479
A0A087WR50.386.	Ontology_term=ECO:0000256;evidence=ECO:0000256|PROSITE-ProRule:PRU00479
A0A087WR50.446.	Ontology_term=ECO:0000256;evidence=ECO:0000256|PROSITE-ProRule:PRU00479
A0A087WR50.124.	Ontology_term=ECO:0000256;evidence=ECO:0000256|PROSITE-ProRule:PRU00478
A0A087WR50.136.	Ontology_term=ECO:0000256;evidence=ECO:0000256|PROSITE-ProRule:PRU00478
A0A087WR50.508.	Ontology_term=ECO:0000256;evidence=ECO:0000256|PROSITE-ProRule:PRU00478
A0A087WR50.232.	Ontology_term=ECO:0000256;evidence=ECO:0000256|PROSITE-ProRule:PRU00478
A0A087WR50.180.	Ontology_term=ECO:0000256;evidence=ECO:0000256|PROSITE-ProRule:PRU00478
A0A087WR50.2232.	Ontology_term=ECO:0000256;evidence=ECO:0000256|PROSITE-ProRule:PRU00478
A0A087WR50.2234.	Ontology_term=ECO:0000256;evidence=ECO:0000256|PROSITE-ProRule:PRU00478
A0A087WR50.587.	Ontology_term=ECO:0000256;evidence=ECO:0000256|PROSITE-ProRule:PRU00478
A0A087WR50.2287.	Ontology_term=ECO:0000256;evidence=ECO:0000256|PROSITE-ProRule:PRU00478
A0A087WR50.555.	Ontology_term=ECO:0000256;evidence=ECO:0000256|PROSITE-ProRule:PRU00478
F8VQJ3.368.	Ontology_term=ECO:0000256;evidence=ECO:0000256|PROSITE-ProRule:PRU00460
F8VQJ3.1010.	Ontology_term=ECO:0000256;evidence=ECO:0000256|PROSITE-ProRule:PRU00460
F8VQJ3.914.	Ontology_term=ECO:0000256;evidence=ECO:0000256|PROSITE-ProRule:PRU00460
F8VQJ3.463.	Ontology_term=ECO:0000256;evidence=ECO:0000256|PROSITE-ProRule:PRU00460
F8VQJ3.472.	Ontology_term=ECO:0000256;evidence=ECO:0000256|PROSITE-ProRule:PRU00460
F8VQJ3.416.	Ontology_term=ECO:0000256;evidence=ECO:0000256|PROSITE-ProRule:PRU00460
F8VQJ3.396.	Ontology_term=ECO:0000256;evidence=ECO:0000256|PROSITE-ProRule:PRU00460
F8VQJ3.408.	Ontology_term=ECO:0000256;evidence=ECO:0000256|PROSITE-ProRule:PRU00460
F8VQJ3.952.	Ontology_term=ECO:0000256;evidence=ECO:0000256|PROSITE-ProRule:PRU00460
F8VQJ3.954.	Ontology_term=ECO:0000256;evidence=ECO:0000256|PROSITE-ProRule:PRU00460
F8VQJ3.963.	Ontology_term=ECO:0000256;evidence=ECO:0000256|PROSITE-ProRule:PRU00460
F8VQJ3.314.	Ontology_term=ECO:0000256;evidence=ECO:0000256|PROSITE-ProRule:PRU00460
E9PZ16.851.	Ontology_term=ECO:0000256;evidence=ECO:0000256|PROSITE-ProRule:PRU00460
F8VQJ3.790.	Ontology_term=ECO:0000256;evidence=ECO:0000256|PROSITE-ProRule:PRU00460
F8VQJ3.793.	Ontology_term=ECO:0000256;evidence=ECO:0000256|PROSITE-ProRule:PRU00460
F8VQJ3.933.	Ontology_term=ECO:0000256;evidence=ECO:0000256|PROSITE-ProRule:PRU00460
F8VQJ3.935.	Ontology_term=ECO:0000256;evidence=ECO:0000256|PROSITE-ProRule:PRU00460
F8VQJ3.945.	Ontology_term=ECO:0000256;evidence=ECO:0000256|PROSITE-ProRule:PRU00460
E9PZ16.842.	Ontology_term=ECO:0000256;evidence=ECO:0000256|PROSITE-ProRule:PRU00460
E9PZ16.1641.	Ontology_term=ECO:0000256;evidence=ECO:0000256|PROSITE-ProRule:PRU00460
E9PZ16.1650.	Ontology_term=ECO:0000256;evidence=ECO:0000256|PROSITE-ProRule:PRU00460
F8VQJ3.1001.	Ontology_term=ECO:0000256;evidence=ECO:0000256|PROSITE-ProRule:PRU00460
F8VQJ3.850.	Ontology_term=ECO:0000256;evidence=ECO:0000256|PROSITE-ProRule:PRU00460
F8VQJ3.859.	Ontology_term=ECO:0000256;evidence=ECO:0000256|PROSITE-ProRule:PRU00460
F8VQJ3.425.	Ontology_term=ECO:0000256;evidence=ECO:0000256|PROSITE-ProRule:PRU00460
E9PZ16.903.	Ontology_term=ECO:0000256;evidence=ECO:0000256|PROSITE-ProRule:PRU00460
F8VQJ3.749.	Ontology_term=ECO:0000256;evidence=ECO:0000256|PROSITE-ProRule:PRU00460
E9PZ16.1249.	Ontology_term=ECO:0000256;evidence=ECO:0000256|PROSITE-ProRule:PRU00460
E9PZ16.1263.	Ontology_term=ECO:0000256;evidence=ECO:0000256|PROSITE-ProRule:PRU00460
E9PZ16.894.	Ontology_term=ECO:0000256;evidence=ECO:0000256|PROSITE-ProRule:PRU00460
F8VQJ3.303.	Ontology_term=ECO:0000256;evidence=ECO:0000256|PROSITE-ProRule:PRU00460
F8VQJ3.305.	Ontology_term=ECO:0000256;evidence=ECO:0000256|PROSITE-ProRule:PRU00460
M0QWP1.105.	Ontology_term=ECO:0000256;evidence=ECO:0000256|PROSITE-ProRule:PRU00443
G3XA35.315.	Ontology_term=ECO:0000256;evidence=ECO:0000256|PROSITE-ProRule:PRU00323
G3XA35.2350.	Ontology_term=ECO:0000256;evidence=ECO:0000256|PROSITE-ProRule:PRU00302
G3XA35.2294.	Ontology_term=ECO:0000256;evidence=ECO:0000256|PROSITE-ProRule:PRU00302
E9PZ16.304.	Ontology_term=ECO:0000256;evidence=ECO:0000256|PROSITE-ProRule:PRU00124
E9PZ16.310.	Ontology_term=ECO:0000256;evidence=ECO:0000256|PROSITE-ProRule:PRU00124
E9PZ16.344.	Ontology_term=ECO:0000256;evidence=ECO:0000256|PROSITE-ProRule:PRU00124
E9PZ16.350.	Ontology_term=ECO:0000256;evidence=ECO:0000256|PROSITE-ProRule:PRU00124
E9PZ16.359.	Ontology_term=ECO:0000256;evidence=ECO:0000256|PROSITE-ProRule:PRU00124
F2Z4A3.3818.	Ontology_term=ECO:0000256;evidence=ECO:0000256|PROSITE-ProRule:PRU00076
F2Z4A3.4089.	Ontology_term=ECO:0000256;evidence=ECO:0000256|PROSITE-ProRule:PRU00076
F2Z4A3.4126.	Ontology_term=ECO:0000256;evidence=ECO:0000256|PROSITE-ProRule:PRU00076
G5E8D6.226.	Ontology_term=ECO:0000256;evidence=ECO:0000256|PROSITE-ProRule:PRU00076
G5E8J0.364.	Ontology_term=ECO:0000256;evidence=ECO:0000256|PROSITE-ProRule:PRU00076
G5E8J0.1342.	Ontology_term=ECO:0000256;evidence=ECO:0000256|PROSITE-ProRule:PRU00076
E9PZ16.4159.	Ontology_term=ECO:0000256;evidence=ECO:0000256|PROSITE-ProRule:PRU00076
G5E8J0.1252.	Ontology_term=ECO:0000256;evidence=ECO:0000256|PROSITE-ProRule:PRU00076
Q925U3.198.	Ontology_term=ECO:0000256;evidence=ECO:0000256|PROSITE-ProRule:PRU00076
Q925U3.115.	Ontology_term=ECO:0000256;evidence=ECO:0000256|PROSITE-ProRule:PRU00076
G3XA35.2151.	Ontology_term=ECO:0000256;evidence=ECO:0000256|PROSITE-ProRule:PRU00076
G3XA35.2160.	Ontology_term=ECO:0000256;evidence=ECO:0000256|PROSITE-ProRule:PRU00076
E9Q1D6.195.	Ontology_term=ECO:0000256;evidence=ECO:0000256|PROSITE-ProRule:PRU00076
E9Q1D6.203.	Ontology_term=ECO:0000256;evidence=ECO:0000256|PROSITE-ProRule:PRU00076
F8VQ06.128.	Ontology_term=ECO:0000256;evidence=ECO:0000256|PROSITE-ProRule:PRU00076
E9Q1D6.212.	Ontology_term=ECO:0000256;evidence=ECO:0000256|PROSITE-ProRule:PRU00076
F8VQ06.137.	Ontology_term=ECO:0000256;evidence=ECO:0000256|PROSITE-ProRule:PRU00076
Q925U3.76.	Ontology_term=ECO:0000256;evidence=ECO:0000256|PROSITE-ProRule:PRU00076
Q925U3.45.	Ontology_term=ECO:0000256;evidence=ECO:0000256|PROSITE-ProRule:PRU00076
Q925U3.54.	Ontology_term=ECO:0000256;evidence=ECO:0000256|PROSITE-ProRule:PRU00076
G5E8J0.670.	Ontology_term=ECO:0000256;evidence=ECO:0000256|PROSITE-ProRule:PRU00076
M0QWP1.1344.	Ontology_term=ECO:0000256;evidence=ECO:0000256|PROSITE-ProRule:PRU00076
M0QWP1.1346.	Ontology_term=ECO:0000256;evidence=ECO:0000256|PROSITE-ProRule:PRU00076
G5E8J0.179.	Ontology_term=ECO:0000256;evidence=ECO:0000256|PROSITE-ProRule:PRU00076
G5E8J0.1051.	Ontology_term=ECO:0000256;evidence=ECO:0000256|PROSITE-ProRule:PRU00076
Q925U3.85.	Ontology_term=ECO:0000256;evidence=ECO:0000256|PROSITE-ProRule:PRU00076
G5E8J0.53.	Ontology_term=ECO:0000256;evidence=ECO:0000256|PROSITE-ProRule:PRU00076
G5E8J0.62.	Ontology_term=ECO:0000256;evidence=ECO:0000256|PROSITE-ProRule:PRU00076
G5E8J0.1060.	Ontology_term=ECO:0000256;evidence=ECO:0000256|PROSITE-ProRule:PRU00076
E9PZ00.509.	Ontology_term=ECO:0000256;evidence=ECO:0000256|PIRSR:PIRSR002431-1
E9PZ00.261.	Ontology_term=ECO:0000256;evidence=ECO:0000256|PIRSR:PIRSR002431-1
E9PZ00.267.	Ontology_term=ECO:0000256;evidence=ECO:0000256|PIRSR:PIRSR002431-1
E9PZ00.60.	Ontology_term=ECO:0000256;evidence=ECO:0000256|PIRSR:PIRSR002431-1
E9PZ00.63.	Ontology_term=ECO:0000256;evidence=ECO:0000256|PIRSR:PIRSR002431-1
E9PZ00.194.	Ontology_term=ECO:0000256;evidence=ECO:0000256|PIRSR:PIRSR002431-1
E9PZ00.197.	Ontology_term=ECO:0000256;evidence=ECO:0000256|PIRSR:PIRSR002431-1
E9PZ00.467.	Ontology_term=ECO:0000256;evidence=ECO:0000256|PIRSR:PIRSR002431-1
E9PZ00.91.	Ontology_term=ECO:0000256;evidence=ECO:0000256|PIRSR:PIRSR002431-1
E9PZ00.103.	Ontology_term=ECO:0000256;evidence=ECO:0000256|PIRSR:PIRSR002431-1
E9PZ00.237.	Ontology_term=ECO:0000256;evidence=ECO:0000256|PIRSR:PIRSR002431-1
P31428.242.	Ontology_term=ECO:0000255;evidence=ECO:0000255|PROSITE-ProRule:PRU10073
P31428.87.	Ontology_term=ECO:0000255;evidence=ECO:0000255|PROSITE-ProRule:PRU10073
Q9D8Z2.18.	Ontology_term=ECO:0000255;evidence=ECO:0000255|PROSITE-ProRule:PRU01150
Q9CQP3.44.	Ontology_term=ECO:0000255;evidence=ECO:0000255|PROSITE-ProRule:PRU01150
P56394.45.	Ontology_term=ECO:0000255;evidence=ECO:0000255|PROSITE-ProRule:PRU01150
Q9D8Z2.8.	Ontology_term=ECO:0000255;evidence=ECO:0000255|PROSITE-ProRule:PRU01150
Q9D8Z2.37.	Ontology_term=ECO:0000255;evidence=ECO:0000255|PROSITE-ProRule:PRU01150
Q8BGD8.44.	Ontology_term=ECO:0000255;evidence=ECO:0000255|PROSITE-ProRule:PRU01150
Q9CQP3.79.	Ontology_term=ECO:0000255;evidence=ECO:0000255|PROSITE-ProRule:PRU01150
Q99M07.30.	Ontology_term=ECO:0000255;evidence=ECO:0000255|PROSITE-ProRule:PRU01150
Q9D1L0.136.	Ontology_term=ECO:0000255;evidence=ECO:0000255|PROSITE-ProRule:PRU01150
P56394.36.	Ontology_term=ECO:0000255;evidence=ECO:0000255|PROSITE-ProRule:PRU01150
Q99M07.57.	Ontology_term=ECO:0000255;evidence=ECO:0000255|PROSITE-ProRule:PRU01150
Q8BGD8.22.	Ontology_term=ECO:0000255;evidence=ECO:0000255|PROSITE-ProRule:PRU01150
P56394.55.	Ontology_term=ECO:0000255;evidence=ECO:0000255|PROSITE-ProRule:PRU01150
Q8BGD8.12.	Ontology_term=ECO:0000255;evidence=ECO:0000255|PROSITE-ProRule:PRU01150
Q9DCJ5.78.	Ontology_term=ECO:0000255;evidence=ECO:0000255|PROSITE-ProRule:PRU01150
Q9DCJ5.88.	Ontology_term=ECO:0000255;evidence=ECO:0000255|PROSITE-ProRule:PRU01150
Q9D1L0.126.	Ontology_term=ECO:0000255;evidence=ECO:0000255|PROSITE-ProRule:PRU01150
Q9CQP3.22.	Ontology_term=ECO:0000255;evidence=ECO:0000255|PROSITE-ProRule:PRU01150
Q8VEA4.74.	Ontology_term=ECO:0000255;evidence=ECO:0000255|PROSITE-ProRule:PRU01150
Q9DCJ5.36.	Ontology_term=ECO:0000255;evidence=ECO:0000255|PROSITE-ProRule:PRU01150
Q8VEA4.97.	Ontology_term=ECO:0000255;evidence=ECO:0000255|PROSITE-ProRule:PRU01150
Q8K199.14.	Ontology_term=ECO:0000255;evidence=ECO:0000255|PROSITE-ProRule:PRU01150
Q9CPZ8.63.	Ontology_term=ECO:0000255;evidence=ECO:0000255|PROSITE-ProRule:PRU01150
P56391.65.	Ontology_term=ECO:0000255;evidence=ECO:0000255|PROSITE-ProRule:PRU01150
P56391.30.	Ontology_term=ECO:0000255;evidence=ECO:0000255|PROSITE-ProRule:PRU01150
Q8K199.37.	Ontology_term=ECO:0000255;evidence=ECO:0000255|PROSITE-ProRule:PRU01150
Q9CPZ8.31.	Ontology_term=ECO:0000255;evidence=ECO:0000255|PROSITE-ProRule:PRU01150
Q9DCJ5.66.	Ontology_term=ECO:0000255;evidence=ECO:0000255|PROSITE-ProRule:PRU01150
Q9DCJ5.110.	Ontology_term=ECO:0000255;evidence=ECO:0000255|PROSITE-ProRule:PRU01150
P56391.54.	Ontology_term=ECO:0000255;evidence=ECO:0000255|PROSITE-ProRule:PRU01150
P56394.26.	Ontology_term=ECO:0000255;evidence=ECO:0000255|PROSITE-ProRule:PRU01150
A2AMZ4.61.	Ontology_term=ECO:0000255;evidence=ECO:0000255|PROSITE-ProRule:PRU01150
Q9CQA6.76.	Ontology_term=ECO:0000255;evidence=ECO:0000255|PROSITE-ProRule:PRU01150
Q9CR61.80.	Ontology_term=ECO:0000255;evidence=ECO:0000255|PROSITE-ProRule:PRU01150
Q8VEA4.87.	Ontology_term=ECO:0000255;evidence=ECO:0000255|PROSITE-ProRule:PRU01150
Q91VN4.256.	Ontology_term=ECO:0000255;evidence=ECO:0000255|PROSITE-ProRule:PRU01150
Q9DCJ5.46.	Ontology_term=ECO:0000255;evidence=ECO:0000255|PROSITE-ProRule:PRU01150
Q9CQP3.89.	Ontology_term=ECO:0000255;evidence=ECO:0000255|PROSITE-ProRule:PRU01150
Q99LY9.43.	Ontology_term=ECO:0000255;evidence=ECO:0000255|PROSITE-ProRule:PRU01150
Q9D8Z2.47.	Ontology_term=ECO:0000255;evidence=ECO:0000255|PROSITE-ProRule:PRU01150
Q91VN4.266.	Ontology_term=ECO:0000255;evidence=ECO:0000255|PROSITE-ProRule:PRU01150
Q9CRB9.204.	Ontology_term=ECO:0000255;evidence=ECO:0000255|PROSITE-ProRule:PRU01150
Q9CRB9.214.	Ontology_term=ECO:0000255;evidence=ECO:0000255|PROSITE-ProRule:PRU01150
Q99LY9.33.	Ontology_term=ECO:0000255;evidence=ECO:0000255|PROSITE-ProRule:PRU01150
Q99LY9.66.	Ontology_term=ECO:0000255;evidence=ECO:0000255|PROSITE-ProRule:PRU01150
Q9CQA6.45.	Ontology_term=ECO:0000255;evidence=ECO:0000255|PROSITE-ProRule:PRU01150
Q9CQA6.55.	Ontology_term=ECO:0000255;evidence=ECO:0000255|PROSITE-ProRule:PRU01150
Q91VN4.245.	Ontology_term=ECO:0000255;evidence=ECO:0000255|PROSITE-ProRule:PRU01150
Q9CR61.90.	Ontology_term=ECO:0000255;evidence=ECO:0000255|PROSITE-ProRule:PRU01150
Q9CR61.59.	Ontology_term=ECO:0000255;evidence=ECO:0000255|PROSITE-ProRule:PRU01150
Q9CRB9.183.	Ontology_term=ECO:0000255;evidence=ECO:0000255|PROSITE-ProRule:PRU01150
Q91VN4.235.	Ontology_term=ECO:0000255;evidence=ECO:0000255|PROSITE-ProRule:PRU01150
Q61908.17.	Ontology_term=ECO:0000255;evidence=ECO:0000255|PROSITE-ProRule:PRU01150
Q61908.7.	Ontology_term=ECO:0000255;evidence=ECO:0000255|PROSITE-ProRule:PRU01150
P52795.64.	Ontology_term=ECO:0000255;evidence=ECO:0000255|PROSITE-ProRule:PRU00884
P70663.419.	Ontology_term=ECO:0000255;evidence=ECO:0000255|PROSITE-ProRule:PRU00798
P70663.424.	Ontology_term=ECO:0000255;evidence=ECO:0000255|PROSITE-ProRule:PRU00798
P70663.495.	Ontology_term=ECO:0000255;evidence=ECO:0000255|PROSITE-ProRule:PRU00798
P70663.501.	Ontology_term=ECO:0000255;evidence=ECO:0000255|PROSITE-ProRule:PRU00798
Q9Z0J1.658.	Ontology_term=ECO:0000255;evidence=ECO:0000255|PROSITE-ProRule:PRU00798
Q9Z0J1.671.	Ontology_term=ECO:0000255;evidence=ECO:0000255|PROSITE-ProRule:PRU00798
Q62356.82.	Ontology_term=ECO:0000255;evidence=ECO:0000255|PROSITE-ProRule:PRU00798
Q62356.75.	Ontology_term=ECO:0000255;evidence=ECO:0000255|PROSITE-ProRule:PRU00798
Q62356.96.	Ontology_term=ECO:0000255;evidence=ECO:0000255|PROSITE-ProRule:PRU00798
Q8BLY1.66.	Ontology_term=ECO:0000255;evidence=ECO:0000255|PROSITE-ProRule:PRU00798
P70663.440.	Ontology_term=ECO:0000255;evidence=ECO:0000255|PROSITE-ProRule:PRU00798
P70663.442.	Ontology_term=ECO:0000255;evidence=ECO:0000255|PROSITE-ProRule:PRU00798
P70663.448.	Ontology_term=ECO:0000255;evidence=ECO:0000255|PROSITE-ProRule:PRU00798
Q01149.1370.	Ontology_term=ECO:0000255;evidence=ECO:0000255|PROSITE-ProRule:PRU00793
Q61245.235.	Ontology_term=ECO:0000255;evidence=ECO:0000255|PROSITE-ProRule:PRU00793
Q61245.242.	Ontology_term=ECO:0000255;evidence=ECO:0000255|PROSITE-ProRule:PRU00793
P08121.1292.	Ontology_term=ECO:0000255;evidence=ECO:0000255|PROSITE-ProRule:PRU00793
P08121.1300.	Ontology_term=ECO:0000255;evidence=ECO:0000255|PROSITE-ProRule:PRU00793
Q01149.1323.	Ontology_term=ECO:0000255;evidence=ECO:0000255|PROSITE-ProRule:PRU00793
Q3U962.1326.	Ontology_term=ECO:0000255;evidence=ECO:0000255|PROSITE-ProRule:PRU00793
Q3U962.1334.	Ontology_term=ECO:0000255;evidence=ECO:0000255|PROSITE-ProRule:PRU00793
P11087.1280.	Ontology_term=ECO:0000255;evidence=ECO:0000255|PROSITE-ProRule:PRU00793
P11087.1288.	Ontology_term=ECO:0000255;evidence=ECO:0000255|PROSITE-ProRule:PRU00793
P11087.1404.	Ontology_term=ECO:0000255;evidence=ECO:0000255|PROSITE-ProRule:PRU00793
Q01149.1201.	Ontology_term=ECO:0000255;evidence=ECO:0000255|PROSITE-ProRule:PRU00793
Q01149.1209.	Ontology_term=ECO:0000255;evidence=ECO:0000255|PROSITE-ProRule:PRU00793
Q3U962.1448.	Ontology_term=ECO:0000255;evidence=ECO:0000255|PROSITE-ProRule:PRU00793
P70699.108.	Ontology_term=ECO:0000255;evidence=ECO:0000255|PROSITE-ProRule:PRU00779
P70699.109.	Ontology_term=ECO:0000255;evidence=ECO:0000255|PROSITE-ProRule:PRU00779
P70699.103.	Ontology_term=ECO:0000255;evidence=ECO:0000255|PROSITE-ProRule:PRU00779
P07724.485.	Ontology_term=ECO:0000255;evidence=ECO:0000255|PROSITE-ProRule:PRU00769
P17047.149.	Ontology_term=ECO:0000255;evidence=ECO:0000255|PROSITE-ProRule:PRU00740
P17047.75.	Ontology_term=ECO:0000255;evidence=ECO:0000255|PROSITE-ProRule:PRU00740
Q9Z1P8.192.	Ontology_term=ECO:0000255;evidence=ECO:0000255|PROSITE-ProRule:PRU00739
Q9Z1P8.358.	Ontology_term=ECO:0000255;evidence=ECO:0000255|PROSITE-ProRule:PRU00739
Q9Z1P8.220.	Ontology_term=ECO:0000255;evidence=ECO:0000255|PROSITE-ProRule:PRU00739
P08122.1585.	Ontology_term=ECO:0000255;evidence=ECO:0000255|PROSITE-ProRule:PRU00736
P08122.1588.	Ontology_term=ECO:0000255;evidence=ECO:0000255|PROSITE-ProRule:PRU00736
P08122.1607.	Ontology_term=ECO:0000255;evidence=ECO:0000255|PROSITE-ProRule:PRU00736
P02463.1505.	Ontology_term=ECO:0000255;evidence=ECO:0000255|PROSITE-ProRule:PRU00736
P02463.1511.	Ontology_term=ECO:0000255;evidence=ECO:0000255|PROSITE-ProRule:PRU00736
P08122.1532.	Ontology_term=ECO:0000255;evidence=ECO:0000255|PROSITE-ProRule:PRU00736
P08122.1544.	Ontology_term=ECO:0000255;evidence=ECO:0000255|PROSITE-ProRule:PRU00736
P08122.1550.	Ontology_term=ECO:0000255;evidence=ECO:0000255|PROSITE-ProRule:PRU00736
P02463.1622.	Ontology_term=ECO:0000255;evidence=ECO:0000255|PROSITE-ProRule:PRU00736
P08122.1641.	Ontology_term=ECO:0000255;evidence=ECO:0000255|PROSITE-ProRule:PRU00736
P08122.1499.	Ontology_term=ECO:0000255;evidence=ECO:0000255|PROSITE-ProRule:PRU00736
P02463.1616.	Ontology_term=ECO:0000255;evidence=ECO:0000255|PROSITE-ProRule:PRU00736
P08122.1660.	Ontology_term=ECO:0000255;evidence=ECO:0000255|PROSITE-ProRule:PRU00736
Q8CG19.709.	Ontology_term=ECO:0000255;evidence=ECO:0000255|PROSITE-ProRule:PRU00697
Q8CG19.721.	Ontology_term=ECO:0000255;evidence=ECO:0000255|PROSITE-ProRule:PRU00697
Q8CG19.706.	Ontology_term=ECO:0000255;evidence=ECO:0000255|PROSITE-ProRule:PRU00697
Q8CG19.681.	Ontology_term=ECO:0000255;evidence=ECO:0000255|PROSITE-ProRule:PRU00697
Q8CG19.551.	Ontology_term=ECO:0000255;evidence=ECO:0000255|PROSITE-ProRule:PRU00697
Q8CG19.560.	Ontology_term=ECO:0000255;evidence=ECO:0000255|PROSITE-ProRule:PRU00697
Q9DBH5.241.	Ontology_term=ECO:0000255;evidence=ECO:0000255|PROSITE-ProRule:PRU00658
Q9DBH5.204.	Ontology_term=ECO:0000255;evidence=ECO:0000255|PROSITE-ProRule:PRU00658
P59481.199.	Ontology_term=ECO:0000255;evidence=ECO:0000255|PROSITE-ProRule:PRU00658
P56213.181.	Ontology_term=ECO:0000255;evidence=ECO:0000255|PROSITE-ProRule:PRU00654
P56213.164.	Ontology_term=ECO:0000255;evidence=ECO:0000255|PROSITE-ProRule:PRU00654
Q3TMX7.530.	Ontology_term=ECO:0000255;evidence=ECO:0000255|PROSITE-ProRule:PRU00654
Q3TMX7.533.	Ontology_term=ECO:0000255;evidence=ECO:0000255|PROSITE-ProRule:PRU00654
Q3TMX7.412.	Ontology_term=ECO:0000255;evidence=ECO:0000255|PROSITE-ProRule:PRU00654
Q8BND5.396.	Ontology_term=ECO:0000255;evidence=ECO:0000255|PROSITE-ProRule:PRU00654
P25962.186.	Ontology_term=ECO:0000255;evidence=ECO:0000255|PROSITE-ProRule:PRU00521
P47877.241.	Ontology_term=ECO:0000255;evidence=ECO:0000255|PROSITE-ProRule:PRU00500
P47879.38.	Ontology_term=ECO:0000255;evidence=ECO:0000255|PROSITE-ProRule:PRU00500
P47879.44.	Ontology_term=ECO:0000255;evidence=ECO:0000255|PROSITE-ProRule:PRU00500
P47877.207.	Ontology_term=ECO:0000255;evidence=ECO:0000255|PROSITE-ProRule:PRU00500
P47877.263.	Ontology_term=ECO:0000255;evidence=ECO:0000255|PROSITE-ProRule:PRU00500
P47877.265.	Ontology_term=ECO:0000255;evidence=ECO:0000255|PROSITE-ProRule:PRU00500
P47879.211.	Ontology_term=ECO:0000255;evidence=ECO:0000255|PROSITE-ProRule:PRU00500
P47879.170.	Ontology_term=ECO:0000255;evidence=ECO:0000255|PROSITE-ProRule:PRU00500
P47879.245.	Ontology_term=ECO:0000255;evidence=ECO:0000255|PROSITE-ProRule:PRU00500
P47879.200.	Ontology_term=ECO:0000255;evidence=ECO:0000255|PROSITE-ProRule:PRU00500
Q07113.64.	Ontology_term=ECO:0000255;evidence=ECO:0000255|PROSITE-ProRule:PRU00479
Q07113.72.	Ontology_term=ECO:0000255;evidence=ECO:0000255|PROSITE-ProRule:PRU00479
Q07113.79.	Ontology_term=ECO:0000255;evidence=ECO:0000255|PROSITE-ProRule:PRU00479
Q9Z2G6.149.	Ontology_term=ECO:0000255;evidence=ECO:0000255|PROSITE-ProRule:PRU00479
Q07113.369.	Ontology_term=ECO:0000255;evidence=ECO:0000255|PROSITE-ProRule:PRU00479
Q07113.361.	Ontology_term=ECO:0000255;evidence=ECO:0000255|PROSITE-ProRule:PRU00479
Q9Z2G6.164.	Ontology_term=ECO:0000255;evidence=ECO:0000255|PROSITE-ProRule:PRU00479
Q07113.144.	Ontology_term=ECO:0000255;evidence=ECO:0000255|PROSITE-ProRule:PRU00479
Q07113.1546.	Ontology_term=ECO:0000255;evidence=ECO:0000255|PROSITE-ProRule:PRU00479
Q07113.1552.	Ontology_term=ECO:0000255;evidence=ECO:0000255|PROSITE-ProRule:PRU00479
Q07113.1559.	Ontology_term=ECO:0000255;evidence=ECO:0000255|PROSITE-ProRule:PRU00479
Q07113.1627.	Ontology_term=ECO:0000255;evidence=ECO:0000255|PROSITE-ProRule:PRU00479
Q07113.1639.	Ontology_term=ECO:0000255;evidence=ECO:0000255|PROSITE-ProRule:PRU00479
Q07113.1645.	Ontology_term=ECO:0000255;evidence=ECO:0000255|PROSITE-ProRule:PRU00479
Q9Z2G6.123.	Ontology_term=ECO:0000255;evidence=ECO:0000255|PROSITE-ProRule:PRU00479
Q9Z2G6.137.	Ontology_term=ECO:0000255;evidence=ECO:0000255|PROSITE-ProRule:PRU00479
Q07113.1950.	Ontology_term=ECO:0000255;evidence=ECO:0000255|PROSITE-ProRule:PRU00479
Q07113.2089.	Ontology_term=ECO:0000255;evidence=ECO:0000255|PROSITE-ProRule:PRU00479
Q07113.223.	Ontology_term=ECO:0000255;evidence=ECO:0000255|PROSITE-ProRule:PRU00479
Q07113.230.	Ontology_term=ECO:0000255;evidence=ECO:0000255|PROSITE-ProRule:PRU00479
Q07113.753.	Ontology_term=ECO:0000255;evidence=ECO:0000255|PROSITE-ProRule:PRU00479
Q07113.2106.	Ontology_term=ECO:0000255;evidence=ECO:0000255|PROSITE-ProRule:PRU00479
Q07113.129.	Ontology_term=ECO:0000255;evidence=ECO:0000255|PROSITE-ProRule:PRU00479
Q07113.313.	Ontology_term=ECO:0000255;evidence=ECO:0000255|PROSITE-ProRule:PRU00479
Q07113.270.	Ontology_term=ECO:0000255;evidence=ECO:0000255|PROSITE-ProRule:PRU00479
Q07113.283.	Ontology_term=ECO:0000255;evidence=ECO:0000255|PROSITE-ProRule:PRU00479
Q07113.1935.	Ontology_term=ECO:0000255;evidence=ECO:0000255|PROSITE-ProRule:PRU00479
Q07113.169.	Ontology_term=ECO:0000255;evidence=ECO:0000255|PROSITE-ProRule:PRU00479
Q07113.1910.	Ontology_term=ECO:0000255;evidence=ECO:0000255|PROSITE-ProRule:PRU00479
Q07113.658.	Ontology_term=ECO:0000255;evidence=ECO:0000255|PROSITE-ProRule:PRU00479
Q07113.666.	Ontology_term=ECO:0000255;evidence=ECO:0000255|PROSITE-ProRule:PRU00479
Q07113.673.	Ontology_term=ECO:0000255;evidence=ECO:0000255|PROSITE-ProRule:PRU00479
Q07113.724.	Ontology_term=ECO:0000255;evidence=ECO:0000255|PROSITE-ProRule:PRU00479
Q07113.1980.	Ontology_term=ECO:0000255;evidence=ECO:0000255|PROSITE-ProRule:PRU00479
Q07113.1776.	Ontology_term=ECO:0000255;evidence=ECO:0000255|PROSITE-ProRule:PRU00479
Q07113.1788.	Ontology_term=ECO:0000255;evidence=ECO:0000255|PROSITE-ProRule:PRU00479
Q07113.1743.	Ontology_term=ECO:0000255;evidence=ECO:0000255|PROSITE-ProRule:PRU00479
Q07113.415.	Ontology_term=ECO:0000255;evidence=ECO:0000255|PROSITE-ProRule:PRU00479
Q07113.377.	Ontology_term=ECO:0000255;evidence=ECO:0000255|PROSITE-ProRule:PRU00479
Q07113.1607.	Ontology_term=ECO:0000255;evidence=ECO:0000255|PROSITE-ProRule:PRU00479
Q07113.1509.	Ontology_term=ECO:0000255;evidence=ECO:0000255|PROSITE-ProRule:PRU00479
Q07113.2032.	Ontology_term=ECO:0000255;evidence=ECO:0000255|PROSITE-ProRule:PRU00479
Q07113.1849.	Ontology_term=ECO:0000255;evidence=ECO:0000255|PROSITE-ProRule:PRU00479
P19788.73.	Ontology_term=ECO:0000255;evidence=ECO:0000255|PROSITE-ProRule:PRU00463
P02469.309.	Ontology_term=ECO:0000255;evidence=ECO:0000255|PROSITE-ProRule:PRU00460
P02469.312.	Ontology_term=ECO:0000255;evidence=ECO:0000255|PROSITE-ProRule:PRU00460
P02469.933.	Ontology_term=ECO:0000255;evidence=ECO:0000255|PROSITE-ProRule:PRU00460
P02469.944.	Ontology_term=ECO:0000255;evidence=ECO:0000255|PROSITE-ProRule:PRU00460
P02469.946.	Ontology_term=ECO:0000255;evidence=ECO:0000255|PROSITE-ProRule:PRU00460
P02469.1114.	Ontology_term=ECO:0000255;evidence=ECO:0000255|PROSITE-ProRule:PRU00460
P02469.1117.	Ontology_term=ECO:0000255;evidence=ECO:0000255|PROSITE-ProRule:PRU00460
P02469.1129.	Ontology_term=ECO:0000255;evidence=ECO:0000255|PROSITE-ProRule:PRU00460
P02469.1144.	Ontology_term=ECO:0000255;evidence=ECO:0000255|PROSITE-ProRule:PRU00460
P02469.1151.	Ontology_term=ECO:0000255;evidence=ECO:0000255|PROSITE-ProRule:PRU00460
P02469.1153.	Ontology_term=ECO:0000255;evidence=ECO:0000255|PROSITE-ProRule:PRU00460
P02469.455.	Ontology_term=ECO:0000255;evidence=ECO:0000255|PROSITE-ProRule:PRU00460
P02469.898.	Ontology_term=ECO:0000255;evidence=ECO:0000255|PROSITE-ProRule:PRU00460
P02469.914.	Ontology_term=ECO:0000255;evidence=ECO:0000255|PROSITE-ProRule:PRU00460
Q61292.966.	Ontology_term=ECO:0000255;evidence=ECO:0000255|PROSITE-ProRule:PRU00460
Q61292.969.	Ontology_term=ECO:0000255;evidence=ECO:0000255|PROSITE-ProRule:PRU00460
P02469.917.	Ontology_term=ECO:0000255;evidence=ECO:0000255|PROSITE-ProRule:PRU00460
P02469.919.	Ontology_term=ECO:0000255;evidence=ECO:0000255|PROSITE-ProRule:PRU00460
P02469.374.	Ontology_term=ECO:0000255;evidence=ECO:0000255|PROSITE-ProRule:PRU00460
P02469.377.	Ontology_term=ECO:0000255;evidence=ECO:0000255|PROSITE-ProRule:PRU00460
P02469.1000.	Ontology_term=ECO:0000255;evidence=ECO:0000255|PROSITE-ProRule:PRU00460
P02469.1009.	Ontology_term=ECO:0000255;evidence=ECO:0000255|PROSITE-ProRule:PRU00460
P02469.1012.	Ontology_term=ECO:0000255;evidence=ECO:0000255|PROSITE-ProRule:PRU00460
P02469.458.	Ontology_term=ECO:0000255;evidence=ECO:0000255|PROSITE-ProRule:PRU00460
P02469.460.	Ontology_term=ECO:0000255;evidence=ECO:0000255|PROSITE-ProRule:PRU00460
P02469.472.	Ontology_term=ECO:0000255;evidence=ECO:0000255|PROSITE-ProRule:PRU00460
P02469.479.	Ontology_term=ECO:0000255;evidence=ECO:0000255|PROSITE-ProRule:PRU00460
P02469.481.	Ontology_term=ECO:0000255;evidence=ECO:0000255|PROSITE-ProRule:PRU00460
P02469.1054.	Ontology_term=ECO:0000255;evidence=ECO:0000255|PROSITE-ProRule:PRU00460
P02469.1056.	Ontology_term=ECO:0000255;evidence=ECO:0000255|PROSITE-ProRule:PRU00460
P02469.1065.	Ontology_term=ECO:0000255;evidence=ECO:0000255|PROSITE-ProRule:PRU00460
Q61292.505.	Ontology_term=ECO:0000255;evidence=ECO:0000255|PROSITE-ProRule:PRU00460
P02469.1028.	Ontology_term=ECO:0000255;evidence=ECO:0000255|PROSITE-ProRule:PRU00460
P02469.1030.	Ontology_term=ECO:0000255;evidence=ECO:0000255|PROSITE-ProRule:PRU00460
Q61292.944.	Ontology_term=ECO:0000255;evidence=ECO:0000255|PROSITE-ProRule:PRU00460
Q61292.805.	Ontology_term=ECO:0000255;evidence=ECO:0000255|PROSITE-ProRule:PRU00460
Q61292.1039.	Ontology_term=ECO:0000255;evidence=ECO:0000255|PROSITE-ProRule:PRU00460
Q61292.1041.	Ontology_term=ECO:0000255;evidence=ECO:0000255|PROSITE-ProRule:PRU00460
Q61292.909.	Ontology_term=ECO:0000255;evidence=ECO:0000255|PROSITE-ProRule:PRU00460
Q61292.426.	Ontology_term=ECO:0000255;evidence=ECO:0000255|PROSITE-ProRule:PRU00460
Q61292.441.	Ontology_term=ECO:0000255;evidence=ECO:0000255|PROSITE-ProRule:PRU00460
Q9QXT0.28.	Ontology_term=ECO:0000255;evidence=ECO:0000255|PROSITE-ProRule:PRU00415
Q9QXT0.31.	Ontology_term=ECO:0000255;evidence=ECO:0000255|PROSITE-ProRule:PRU00415
Q9QXT0.86.	Ontology_term=ECO:0000255;evidence=ECO:0000255|PROSITE-ProRule:PRU00415
Q9QXT0.171.	Ontology_term=ECO:0000255;evidence=ECO:0000255|PROSITE-ProRule:PRU00415
Q9QXT0.164.	Ontology_term=ECO:0000255;evidence=ECO:0000255|PROSITE-ProRule:PRU00415
Q62009.94.	Ontology_term=ECO:0000255;evidence=ECO:0000255|PROSITE-ProRule:PRU00384
Q99K41.122.	Ontology_term=ECO:0000255;evidence=ECO:0000255|PROSITE-ProRule:PRU00384
Q99K41.123.	Ontology_term=ECO:0000255;evidence=ECO:0000255|PROSITE-ProRule:PRU00384
Q99K41.131.	Ontology_term=ECO:0000255;evidence=ECO:0000255|PROSITE-ProRule:PRU00384
Q62009.62.	Ontology_term=ECO:0000255;evidence=ECO:0000255|PROSITE-ProRule:PRU00384
B2RXS4.313.	Ontology_term=ECO:0000255;evidence=ECO:0000255|PROSITE-ProRule:PRU00352
Q3UH93.391.	Ontology_term=ECO:0000255;evidence=ECO:0000255|PROSITE-ProRule:PRU00352
B2RXS4.112.	Ontology_term=ECO:0000255;evidence=ECO:0000255|PROSITE-ProRule:PRU00352
Q3UH93.347.	Ontology_term=ECO:0000255;evidence=ECO:0000255|PROSITE-ProRule:PRU00352
P70206.300.	Ontology_term=ECO:0000255;evidence=ECO:0000255|PROSITE-ProRule:PRU00352
B2RXS4.488.	Ontology_term=ECO:0000255;evidence=ECO:0000255|PROSITE-ProRule:PRU00352
B2RXS4.491.	Ontology_term=ECO:0000255;evidence=ECO:0000255|PROSITE-ProRule:PRU00352
P70206.561.	Ontology_term=ECO:0000255;evidence=ECO:0000255|PROSITE-ProRule:PRU00352
P70206.530.	Ontology_term=ECO:0000255;evidence=ECO:0000255|PROSITE-ProRule:PRU00352
P70206.533.	Ontology_term=ECO:0000255;evidence=ECO:0000255|PROSITE-ProRule:PRU00352
P70206.539.	Ontology_term=ECO:0000255;evidence=ECO:0000255|PROSITE-ProRule:PRU00352
P70206.128.	Ontology_term=ECO:0000255;evidence=ECO:0000255|PROSITE-ProRule:PRU00352
P70206.136.	Ontology_term=ECO:0000255;evidence=ECO:0000255|PROSITE-ProRule:PRU00352
Q6DYE8.81.	Ontology_term=ECO:0000255;evidence=ECO:0000255|PROSITE-ProRule:PRU00350
Q6DYE8.82.	Ontology_term=ECO:0000255;evidence=ECO:0000255|PROSITE-ProRule:PRU00350
Q6DYE8.89.	Ontology_term=ECO:0000255;evidence=ECO:0000255|PROSITE-ProRule:PRU00350
Q6DYE8.125.	Ontology_term=ECO:0000255;evidence=ECO:0000255|PROSITE-ProRule:PRU00350
Q6DYE8.119.	Ontology_term=ECO:0000255;evidence=ECO:0000255|PROSITE-ProRule:PRU00350
Q6DYE8.71.	Ontology_term=ECO:0000255;evidence=ECO:0000255|PROSITE-ProRule:PRU00350
Q6DYE8.75.	Ontology_term=ECO:0000255;evidence=ECO:0000255|PROSITE-ProRule:PRU00350
Q64735.323.	Ontology_term=ECO:0000255;evidence=ECO:0000255|PROSITE-ProRule:PRU00302
Q64735.309.	Ontology_term=ECO:0000255;evidence=ECO:0000255|PROSITE-ProRule:PRU00302
Q64735.257.	Ontology_term=ECO:0000255;evidence=ECO:0000255|PROSITE-ProRule:PRU00302
Q64735.274.	Ontology_term=ECO:0000255;evidence=ECO:0000255|PROSITE-ProRule:PRU00302
Q64735.336.	Ontology_term=ECO:0000255;evidence=ECO:0000255|PROSITE-ProRule:PRU00302
Q64735.128.	Ontology_term=ECO:0000255;evidence=ECO:0000255|PROSITE-ProRule:PRU00302
P39876.143.	Ontology_term=ECO:0000255;evidence=ECO:0000255|PROSITE-ProRule:PRU00295
P39876.145.	Ontology_term=ECO:0000255;evidence=ECO:0000255|PROSITE-ProRule:PRU00295
P39876.192.	Ontology_term=ECO:0000255;evidence=ECO:0000255|PROSITE-ProRule:PRU00295
P39876.91.	Ontology_term=ECO:0000255;evidence=ECO:0000255|PROSITE-ProRule:PRU00295
P03953.196.	Ontology_term=ECO:0000255;evidence=ECO:0000255|PROSITE-ProRule:PRU00274
P03953.149.	Ontology_term=ECO:0000255;evidence=ECO:0000255|PROSITE-ProRule:PRU00274
P03953.215.	Ontology_term=ECO:0000255;evidence=ECO:0000255|PROSITE-ProRule:PRU00274
P25118.166.	Ontology_term=ECO:0000255;evidence=ECO:0000255|PROSITE-ProRule:PRU00206
P25118.168.	Ontology_term=ECO:0000255;evidence=ECO:0000255|PROSITE-ProRule:PRU00206
P25118.72.	Ontology_term=ECO:0000255;evidence=ECO:0000255|PROSITE-ProRule:PRU00206
Q9Z175.677.	Ontology_term=ECO:0000255;evidence=ECO:0000255|PROSITE-ProRule:PRU00196
Q07797.93.	Ontology_term=ECO:0000255;evidence=ECO:0000255|PROSITE-ProRule:PRU00196
Q07797.103.	Ontology_term=ECO:0000255;evidence=ECO:0000255|PROSITE-ProRule:PRU00196
Q07797.49.	Ontology_term=ECO:0000255;evidence=ECO:0000255|PROSITE-ProRule:PRU00196
Q07797.62.	Ontology_term=ECO:0000255;evidence=ECO:0000255|PROSITE-ProRule:PRU00196
Q9Z175.215.	Ontology_term=ECO:0000255;evidence=ECO:0000255|PROSITE-ProRule:PRU00196
Q9Z175.407.	Ontology_term=ECO:0000255;evidence=ECO:0000255|PROSITE-ProRule:PRU00196
Q6PB93.344.	Ontology_term=ECO:0000255;evidence=ECO:0000255|PROSITE-ProRule:PRU00174
Q6PB93.353.	Ontology_term=ECO:0000255;evidence=ECO:0000255|PROSITE-ProRule:PRU00174
Q6PB93.554.	Ontology_term=ECO:0000255;evidence=ECO:0000255|PROSITE-ProRule:PRU00174
Q6PB93.422.	Ontology_term=ECO:0000255;evidence=ECO:0000255|PROSITE-ProRule:PRU00174
Q921L8.578.	Ontology_term=ECO:0000255;evidence=ECO:0000255|PROSITE-ProRule:PRU00174
Q6PB93.538.	Ontology_term=ECO:0000255;evidence=ECO:0000255|PROSITE-ProRule:PRU00174
Q6PB93.495.	Ontology_term=ECO:0000255;evidence=ECO:0000255|PROSITE-ProRule:PRU00174
Q80VA0.585.	Ontology_term=ECO:0000255;evidence=ECO:0000255|PROSITE-ProRule:PRU00174
Q80VA0.640.	Ontology_term=ECO:0000255;evidence=ECO:0000255|PROSITE-ProRule:PRU00174
O08832.503.	Ontology_term=ECO:0000255;evidence=ECO:0000255|PROSITE-ProRule:PRU00174
Q80VA0.435.	Ontology_term=ECO:0000255;evidence=ECO:0000255|PROSITE-ProRule:PRU00174
P11152.310.	Ontology_term=ECO:0000255;evidence=ECO:0000255|PROSITE-ProRule:PRU00152
P11152.445.	Ontology_term=ECO:0000255;evidence=ECO:0000255|PROSITE-ProRule:PRU00152
P11152.243.	Ontology_term=ECO:0000255;evidence=ECO:0000255|PROSITE-ProRule:PRU00152
P11152.302.	Ontology_term=ECO:0000255;evidence=ECO:0000255|PROSITE-ProRule:PRU00152
P11152.305.	Ontology_term=ECO:0000255;evidence=ECO:0000255|PROSITE-ProRule:PRU00152
O88572.929.	Ontology_term=ECO:0000255;evidence=ECO:0000255|PROSITE-ProRule:PRU00124
Q91VN0.1216.	Ontology_term=ECO:0000255;evidence=ECO:0000255|PROSITE-ProRule:PRU00124
Q91VN0.1316.	Ontology_term=ECO:0000255;evidence=ECO:0000255|PROSITE-ProRule:PRU00124
Q91VN0.1322.	Ontology_term=ECO:0000255;evidence=ECO:0000255|PROSITE-ProRule:PRU00124
Q62230.1145.	Ontology_term=ECO:0000255;evidence=ECO:0000255|PROSITE-ProRule:PRU00114
Q62230.1552.	Ontology_term=ECO:0000255;evidence=ECO:0000255|PROSITE-ProRule:PRU00114
Q62230.1001.	Ontology_term=ECO:0000255;evidence=ECO:0000255|PROSITE-ProRule:PRU00114
Q62230.391.	Ontology_term=ECO:0000255;evidence=ECO:0000255|PROSITE-ProRule:PRU00114
Q62230.625.	Ontology_term=ECO:0000255;evidence=ECO:0000255|PROSITE-ProRule:PRU00114
Q62230.1422.	Ontology_term=ECO:0000255;evidence=ECO:0000255|PROSITE-ProRule:PRU00114
Q62230.263.	Ontology_term=ECO:0000255;evidence=ECO:0000255|PROSITE-ProRule:PRU00114
Q62230.770.	Ontology_term=ECO:0000255;evidence=ECO:0000255|PROSITE-ProRule:PRU00114
Q62230.532.	Ontology_term=ECO:0000255;evidence=ECO:0000255|PROSITE-ProRule:PRU00114
P18572.203.	Ontology_term=ECO:0000255;evidence=ECO:0000255|PROSITE-ProRule:PRU00114
D3YYU8.209.	Ontology_term=ECO:0000255;evidence=ECO:0000255|PROSITE-ProRule:PRU00114
Q8R2Y2.274.	Ontology_term=ECO:0000255;evidence=ECO:0000255|PROSITE-ProRule:PRU00114
Q80W68.276.	Ontology_term=ECO:0000255;evidence=ECO:0000255|PROSITE-ProRule:PRU00114
Q62230.1320.	Ontology_term=ECO:0000255;evidence=ECO:0000255|PROSITE-ProRule:PRU00114
Q62230.1509.	Ontology_term=ECO:0000255;evidence=ECO:0000255|PROSITE-ProRule:PRU00114
Q8R2Y2.225.	Ontology_term=ECO:0000255;evidence=ECO:0000255|PROSITE-ProRule:PRU00114
D3YYU8.149.	Ontology_term=ECO:0000255;evidence=ECO:0000255|PROSITE-ProRule:PRU00114
D3YYU8.319.	Ontology_term=ECO:0000255;evidence=ECO:0000255|PROSITE-ProRule:PRU00114
Q62230.218.	Ontology_term=ECO:0000255;evidence=ECO:0000255|PROSITE-ProRule:PRU00114
P40240.150.	Ontology_term=ECO:0000255;evidence=ECO:0000255|PROSITE-ProRule:PRU00114
P40240.151.	Ontology_term=ECO:0000255;evidence=ECO:0000255|PROSITE-ProRule:PRU00114
P40240.165.	Ontology_term=ECO:0000255;evidence=ECO:0000255|PROSITE-ProRule:PRU00114
P29533.137.	Ontology_term=ECO:0000255;evidence=ECO:0000255|PROSITE-ProRule:PRU00114
Q8BKG3.293.	Ontology_term=ECO:0000255;evidence=ECO:0000255|PROSITE-ProRule:PRU00114
Q8R2Y2.163.	Ontology_term=ECO:0000255;evidence=ECO:0000255|PROSITE-ProRule:PRU00114
P03991.122.	Ontology_term=ECO:0000255;evidence=ECO:0000255|PROSITE-ProRule:PRU00114
D3YYU8.738.	Ontology_term=ECO:0000255;evidence=ECO:0000255|PROSITE-ProRule:PRU00114
Q62230.1237.	Ontology_term=ECO:0000255;evidence=ECO:0000255|PROSITE-ProRule:PRU00114
P70193.765.	Ontology_term=ECO:0000255;evidence=ECO:0000255|PROSITE-ProRule:PRU00114
Q62230.956.	Ontology_term=ECO:0000255;evidence=ECO:0000255|PROSITE-ProRule:PRU00114
P70193.716.	Ontology_term=ECO:0000255;evidence=ECO:0000255|PROSITE-ProRule:PRU00114
D3YYU8.1430.	Ontology_term=ECO:0000255;evidence=ECO:0000255|PROSITE-ProRule:PRU00114
P97798.281.	Ontology_term=ECO:0000255;evidence=ECO:0000255|PROSITE-ProRule:PRU00114
Q8R366.184.	Ontology_term=ECO:0000255;evidence=ECO:0000255|PROSITE-ProRule:PRU00114
P29533.95.	Ontology_term=ECO:0000255;evidence=ECO:0000255|PROSITE-ProRule:PRU00114
P29533.99.	Ontology_term=ECO:0000255;evidence=ECO:0000255|PROSITE-ProRule:PRU00114
Q9DBV4.136.	Ontology_term=ECO:0000255;evidence=ECO:0000255|PROSITE-ProRule:PRU00114
Q9WV91.169.	Ontology_term=ECO:0000255;evidence=ECO:0000255|PROSITE-ProRule:PRU00114
Q8BKG3.142.	Ontology_term=ECO:0000255;evidence=ECO:0000255|PROSITE-ProRule:PRU00114
Q62230.912.	Ontology_term=ECO:0000255;evidence=ECO:0000255|PROSITE-ProRule:PRU00114
Q8R2Y2.409.	Ontology_term=ECO:0000255;evidence=ECO:0000255|PROSITE-ProRule:PRU00114
D3YYU8.33.	Ontology_term=ECO:0000255;evidence=ECO:0000255|PROSITE-ProRule:PRU00114
P32507.274.	Ontology_term=ECO:0000255;evidence=ECO:0000255|PROSITE-ProRule:PRU00114
D3YYU8.362.	Ontology_term=ECO:0000255;evidence=ECO:0000255|PROSITE-ProRule:PRU00114
P70193.622.	Ontology_term=ECO:0000255;evidence=ECO:0000255|PROSITE-ProRule:PRU00114
Q8BKG3.473.	Ontology_term=ECO:0000255;evidence=ECO:0000255|PROSITE-ProRule:PRU00114
P03991.280.	Ontology_term=ECO:0000255;evidence=ECO:0000255|PROSITE-ProRule:PRU00114
P70193.518.	Ontology_term=ECO:0000255;evidence=ECO:0000255|PROSITE-ProRule:PRU00114
Q922T2.117.	Ontology_term=ECO:0000255;evidence=ECO:0000255|PROSITE-ProRule:PRU00114
P70193.579.	Ontology_term=ECO:0000255;evidence=ECO:0000255|PROSITE-ProRule:PRU00114
Q9R233.385.	Ontology_term=ECO:0000255;evidence=ECO:0000255|PROSITE-ProRule:PRU00114
Q8BKG3.605.	Ontology_term=ECO:0000255;evidence=ECO:0000255|PROSITE-ProRule:PRU00114
P26618.49.	Ontology_term=ECO:0000255;evidence=ECO:0000255|PROSITE-ProRule:PRU00114
P16092.178.	Ontology_term=ECO:0000255;evidence=ECO:0000255|PROSITE-ProRule:PRU00114
P29533.383.	Ontology_term=ECO:0000255;evidence=ECO:0000255|PROSITE-ProRule:PRU00114
Q8BKG3.93.	Ontology_term=ECO:0000255;evidence=ECO:0000255|PROSITE-ProRule:PRU00114
Q9WV91.515.	Ontology_term=ECO:0000255;evidence=ECO:0000255|PROSITE-ProRule:PRU00114
Q9R233.94.	Ontology_term=ECO:0000255;evidence=ECO:0000255|PROSITE-ProRule:PRU00114
Q9WV91.429.	Ontology_term=ECO:0000255;evidence=ECO:0000255|PROSITE-ProRule:PRU00114
Q9WV91.247.	Ontology_term=ECO:0000255;evidence=ECO:0000255|PROSITE-ProRule:PRU00114
P97798.140.	Ontology_term=ECO:0000255;evidence=ECO:0000255|PROSITE-ProRule:PRU00114
Q61554.1182.	Ontology_term=ECO:0000255;evidence=ECO:0000255|PROSITE-ProRule:PRU00076
Q61554.1184.	Ontology_term=ECO:0000255;evidence=ECO:0000255|PROSITE-ProRule:PRU00076
Q61554.2234.	Ontology_term=ECO:0000255;evidence=ECO:0000255|PROSITE-ProRule:PRU00076
Q61554.2567.	Ontology_term=ECO:0000255;evidence=ECO:0000255|PROSITE-ProRule:PRU00076
Q61554.2573.	Ontology_term=ECO:0000255;evidence=ECO:0000255|PROSITE-ProRule:PRU00076
Q61554.2247.	Ontology_term=ECO:0000255;evidence=ECO:0000255|PROSITE-ProRule:PRU00076
Q61554.2253.	Ontology_term=ECO:0000255;evidence=ECO:0000255|PROSITE-ProRule:PRU00076
Q61554.2260.	Ontology_term=ECO:0000255;evidence=ECO:0000255|PROSITE-ProRule:PRU00076
Q61554.2415.	Ontology_term=ECO:0000255;evidence=ECO:0000255|PROSITE-ProRule:PRU00076
Q61554.910.	Ontology_term=ECO:0000255;evidence=ECO:0000255|PROSITE-ProRule:PRU00076
Q61554.916.	Ontology_term=ECO:0000255;evidence=ECO:0000255|PROSITE-ProRule:PRU00076
Q61554.923.	Ontology_term=ECO:0000255;evidence=ECO:0000255|PROSITE-ProRule:PRU00076
Q61554.639.	Ontology_term=ECO:0000255;evidence=ECO:0000255|PROSITE-ProRule:PRU00076
Q61554.641.	Ontology_term=ECO:0000255;evidence=ECO:0000255|PROSITE-ProRule:PRU00076
Q61554.1472.	Ontology_term=ECO:0000255;evidence=ECO:0000255|PROSITE-ProRule:PRU00076
Q61554.1474.	Ontology_term=ECO:0000255;evidence=ECO:0000255|PROSITE-ProRule:PRU00076
Q61554.1835.	Ontology_term=ECO:0000255;evidence=ECO:0000255|PROSITE-ProRule:PRU00076
Q61554.1837.	Ontology_term=ECO:0000255;evidence=ECO:0000255|PROSITE-ProRule:PRU00076
Q61554.1083.	Ontology_term=ECO:0000255;evidence=ECO:0000255|PROSITE-ProRule:PRU00076
Q61554.1891.	Ontology_term=ECO:0000255;evidence=ECO:0000255|PROSITE-ProRule:PRU00076
Q61554.1897.	Ontology_term=ECO:0000255;evidence=ECO:0000255|PROSITE-ProRule:PRU00076
Q61554.85.	Ontology_term=ECO:0000255;evidence=ECO:0000255|PROSITE-ProRule:PRU00076
Q61554.119.	Ontology_term=ECO:0000255;evidence=ECO:0000255|PROSITE-ProRule:PRU00076
Q61554.2444.	Ontology_term=ECO:0000255;evidence=ECO:0000255|PROSITE-ProRule:PRU00076
Q61554.2450.	Ontology_term=ECO:0000255;evidence=ECO:0000255|PROSITE-ProRule:PRU00076
Q61554.2457.	Ontology_term=ECO:0000255;evidence=ECO:0000255|PROSITE-ProRule:PRU00076
Q61554.2461.	Ontology_term=ECO:0000255;evidence=ECO:0000255|PROSITE-ProRule:PRU00076
Q61554.2040.	Ontology_term=ECO:0000255;evidence=ECO:0000255|PROSITE-ProRule:PRU00076
Q61554.2042.	Ontology_term=ECO:0000255;evidence=ECO:0000255|PROSITE-ProRule:PRU00076
Q61554.847.	Ontology_term=ECO:0000255;evidence=ECO:0000255|PROSITE-ProRule:PRU00076
Q61554.877.	Ontology_term=ECO:0000255;evidence=ECO:0000255|PROSITE-ProRule:PRU00076
Q61554.878.	Ontology_term=ECO:0000255;evidence=ECO:0000255|PROSITE-ProRule:PRU00076
Q61554.889.	Ontology_term=ECO:0000255;evidence=ECO:0000255|PROSITE-ProRule:PRU00076
Q61554.892.	Ontology_term=ECO:0000255;evidence=ECO:0000255|PROSITE-ProRule:PRU00076
Q61554.898.	Ontology_term=ECO:0000255;evidence=ECO:0000255|PROSITE-ProRule:PRU00076
Q61554.89.	Ontology_term=ECO:0000255;evidence=ECO:0000255|PROSITE-ProRule:PRU00076
Q61554.94.	Ontology_term=ECO:0000255;evidence=ECO:0000255|PROSITE-ProRule:PRU00076
Q61554.855.	Ontology_term=ECO:0000255;evidence=ECO:0000255|PROSITE-ProRule:PRU00076
Q61554.1973.	Ontology_term=ECO:0000255;evidence=ECO:0000255|PROSITE-ProRule:PRU00076
Q61554.1979.	Ontology_term=ECO:0000255;evidence=ECO:0000255|PROSITE-ProRule:PRU00076
Q61554.598.	Ontology_term=ECO:0000255;evidence=ECO:0000255|PROSITE-ProRule:PRU00076
Q61554.600.	Ontology_term=ECO:0000255;evidence=ECO:0000255|PROSITE-ProRule:PRU00076
Q61554.2429.	Ontology_term=ECO:0000255;evidence=ECO:0000255|PROSITE-ProRule:PRU00076
Q61554.2431.	Ontology_term=ECO:0000255;evidence=ECO:0000255|PROSITE-ProRule:PRU00076
Q61554.1350.	Ontology_term=ECO:0000255;evidence=ECO:0000255|PROSITE-ProRule:PRU00076
Q61554.1352.	Ontology_term=ECO:0000255;evidence=ECO:0000255|PROSITE-ProRule:PRU00076
Q61554.1564.	Ontology_term=ECO:0000255;evidence=ECO:0000255|PROSITE-ProRule:PRU00076
Q61554.1565.	Ontology_term=ECO:0000255;evidence=ECO:0000255|PROSITE-ProRule:PRU00076
Q61554.1566.	Ontology_term=ECO:0000255;evidence=ECO:0000255|PROSITE-ProRule:PRU00076
Q61554.1265.	Ontology_term=ECO:0000255;evidence=ECO:0000255|PROSITE-ProRule:PRU00076
Q61554.1267.	Ontology_term=ECO:0000255;evidence=ECO:0000255|PROSITE-ProRule:PRU00076
Q61554.1793.	Ontology_term=ECO:0000255;evidence=ECO:0000255|PROSITE-ProRule:PRU00076
Q61554.1795.	Ontology_term=ECO:0000255;evidence=ECO:0000255|PROSITE-ProRule:PRU00076
Q61554.765.	Ontology_term=ECO:0000255;evidence=ECO:0000255|PROSITE-ProRule:PRU00076
Q61554.771.	Ontology_term=ECO:0000255;evidence=ECO:0000255|PROSITE-ProRule:PRU00076
Q61554.778.	Ontology_term=ECO:0000255;evidence=ECO:0000255|PROSITE-ProRule:PRU00076
Q61554.783.	Ontology_term=ECO:0000255;evidence=ECO:0000255|PROSITE-ProRule:PRU00076
Q61554.750.	Ontology_term=ECO:0000255;evidence=ECO:0000255|PROSITE-ProRule:PRU00076
Q61554.752.	Ontology_term=ECO:0000255;evidence=ECO:0000255|PROSITE-ProRule:PRU00076
Q8CG19.890.	Ontology_term=ECO:0000255;evidence=ECO:0000255|PROSITE-ProRule:PRU00076
Q8CG19.892.	Ontology_term=ECO:0000255;evidence=ECO:0000255|PROSITE-ProRule:PRU00076
Q8CG19.973.	Ontology_term=ECO:0000255;evidence=ECO:0000255|PROSITE-ProRule:PRU00076
Q8CG19.976.	Ontology_term=ECO:0000255;evidence=ECO:0000255|PROSITE-ProRule:PRU00076
Q61554.166.	Ontology_term=ECO:0000255;evidence=ECO:0000255|PROSITE-ProRule:PRU00076
Q61554.168.	Ontology_term=ECO:0000255;evidence=ECO:0000255|PROSITE-ProRule:PRU00076
Q61554.177.	Ontology_term=ECO:0000255;evidence=ECO:0000255|PROSITE-ProRule:PRU00076
Q61554.1088.	Ontology_term=ECO:0000255;evidence=ECO:0000255|PROSITE-ProRule:PRU00076
Q61554.1097.	Ontology_term=ECO:0000255;evidence=ECO:0000255|PROSITE-ProRule:PRU00076
Q61554.2276.	Ontology_term=ECO:0000255;evidence=ECO:0000255|PROSITE-ProRule:PRU00076
Q61554.2278.	Ontology_term=ECO:0000255;evidence=ECO:0000255|PROSITE-ProRule:PRU00076
Q9Z1T2.337.	Ontology_term=ECO:0000255;evidence=ECO:0000255|PROSITE-ProRule:PRU00076
Q61554.572.	Ontology_term=ECO:0000255;evidence=ECO:0000255|PROSITE-ProRule:PRU00076
Q61554.578.	Ontology_term=ECO:0000255;evidence=ECO:0000255|PROSITE-ProRule:PRU00076
Q61554.1536.	Ontology_term=ECO:0000255;evidence=ECO:0000255|PROSITE-ProRule:PRU00076
Q61554.1057.	Ontology_term=ECO:0000255;evidence=ECO:0000255|PROSITE-ProRule:PRU00076
Q9Z1T2.343.	Ontology_term=ECO:0000255;evidence=ECO:0000255|PROSITE-ProRule:PRU00076
Q61554.1173.	Ontology_term=ECO:0000255;evidence=ECO:0000255|PROSITE-ProRule:PRU00076
Q8BPB5.292.	Ontology_term=ECO:0000255;evidence=ECO:0000255|PROSITE-ProRule:PRU00076
Q8BPB5.298.	Ontology_term=ECO:0000255;evidence=ECO:0000255|PROSITE-ProRule:PRU00076
Q61554.1322.	Ontology_term=ECO:0000255;evidence=ECO:0000255|PROSITE-ProRule:PRU00076
Q61554.1328.	Ontology_term=ECO:0000255;evidence=ECO:0000255|PROSITE-ProRule:PRU00076
Q61554.1335.	Ontology_term=ECO:0000255;evidence=ECO:0000255|PROSITE-ProRule:PRU00076
Q61554.1446.	Ontology_term=ECO:0000255;evidence=ECO:0000255|PROSITE-ProRule:PRU00076
Q61554.1452.	Ontology_term=ECO:0000255;evidence=ECO:0000255|PROSITE-ProRule:PRU00076
Q61554.1458.	Ontology_term=ECO:0000255;evidence=ECO:0000255|PROSITE-ProRule:PRU00076
Q61554.1463.	Ontology_term=ECO:0000255;evidence=ECO:0000255|PROSITE-ProRule:PRU00076
Q8CG19.657.	Ontology_term=ECO:0000255;evidence=ECO:0000255|PROSITE-ProRule:PRU00076
Q61554.1041.	Ontology_term=ECO:0000255;evidence=ECO:0000255|PROSITE-ProRule:PRU00076
Q61554.1099.	Ontology_term=ECO:0000255;evidence=ECO:0000255|PROSITE-ProRule:PRU00076
Q9Z1T2.479.	Ontology_term=ECO:0000255;evidence=ECO:0000255|PROSITE-ProRule:PRU00076
Q61554.654.	Ontology_term=ECO:0000255;evidence=ECO:0000255|PROSITE-ProRule:PRU00076
Q61554.1113.	Ontology_term=ECO:0000255;evidence=ECO:0000255|PROSITE-ProRule:PRU00076
Q61554.1119.	Ontology_term=ECO:0000255;evidence=ECO:0000255|PROSITE-ProRule:PRU00076
Q61554.1960.	Ontology_term=ECO:0000255;evidence=ECO:0000255|PROSITE-ProRule:PRU00076
Q61554.1635.	Ontology_term=ECO:0000255;evidence=ECO:0000255|PROSITE-ProRule:PRU00076
Q61554.1280.	Ontology_term=ECO:0000255;evidence=ECO:0000255|PROSITE-ProRule:PRU00076
Q61554.1286.	Ontology_term=ECO:0000255;evidence=ECO:0000255|PROSITE-ProRule:PRU00076
Q61554.1293.	Ontology_term=ECO:0000255;evidence=ECO:0000255|PROSITE-ProRule:PRU00076
Q61554.1298.	Ontology_term=ECO:0000255;evidence=ECO:0000255|PROSITE-ProRule:PRU00076
Q61554.2688.	Ontology_term=ECO:0000255;evidence=ECO:0000255|PROSITE-ProRule:PRU00076
Q9CYA0.175.	Ontology_term=ECO:0000255;evidence=ECO:0000255|PROSITE-ProRule:PRU00076
Q61554.832.	Ontology_term=ECO:0000255;evidence=ECO:0000255|PROSITE-ProRule:PRU00076
Q61554.834.	Ontology_term=ECO:0000255;evidence=ECO:0000255|PROSITE-ProRule:PRU00076
Q8CG19.422.	Ontology_term=ECO:0000255;evidence=ECO:0000255|PROSITE-ProRule:PRU00076
Q61554.1131.	Ontology_term=ECO:0000255;evidence=ECO:0000255|PROSITE-ProRule:PRU00076
Q61554.1238.	Ontology_term=ECO:0000255;evidence=ECO:0000255|PROSITE-ProRule:PRU00076
Q61554.1244.	Ontology_term=ECO:0000255;evidence=ECO:0000255|PROSITE-ProRule:PRU00076
Q61554.1251.	Ontology_term=ECO:0000255;evidence=ECO:0000255|PROSITE-ProRule:PRU00076
Q61554.1256.	Ontology_term=ECO:0000255;evidence=ECO:0000255|PROSITE-ProRule:PRU00076
Q61554.315.	Ontology_term=ECO:0000255;evidence=ECO:0000255|PROSITE-ProRule:PRU00076
Q8CG19.1419.	Ontology_term=ECO:0000255;evidence=ECO:0000255|PROSITE-ProRule:PRU00076
Q8CG19.1427.	Ontology_term=ECO:0000255;evidence=ECO:0000255|PROSITE-ProRule:PRU00076
Q61554.1431.	Ontology_term=ECO:0000255;evidence=ECO:0000255|PROSITE-ProRule:PRU00076
Q61554.1433.	Ontology_term=ECO:0000255;evidence=ECO:0000255|PROSITE-ProRule:PRU00076
Q61554.1528.	Ontology_term=ECO:0000255;evidence=ECO:0000255|PROSITE-ProRule:PRU00076
Q61554.1849.	Ontology_term=ECO:0000255;evidence=ECO:0000255|PROSITE-ProRule:PRU00076
Q91V88.231.	Ontology_term=ECO:0000255;evidence=ECO:0000255|PROSITE-ProRule:PRU00076
Q61554.2000.	Ontology_term=ECO:0000255;evidence=ECO:0000255|PROSITE-ProRule:PRU00076
Q61554.2002.	Ontology_term=ECO:0000255;evidence=ECO:0000255|PROSITE-ProRule:PRU00076
Q61554.2133.	Ontology_term=ECO:0000255;evidence=ECO:0000255|PROSITE-ProRule:PRU00076
Q61554.2139.	Ontology_term=ECO:0000255;evidence=ECO:0000255|PROSITE-ProRule:PRU00076
Q61555.2617.	Ontology_term=ECO:0000255;evidence=ECO:0000255|PROSITE-ProRule:PRU00076
Q61555.2621.	Ontology_term=ECO:0000255;evidence=ECO:0000255|PROSITE-ProRule:PRU00076
Q8CG19.1636.	Ontology_term=ECO:0000255;evidence=ECO:0000255|PROSITE-ProRule:PRU00076
Q8CG19.1638.	Ontology_term=ECO:0000255;evidence=ECO:0000255|PROSITE-ProRule:PRU00076
Q61554.2491.	Ontology_term=ECO:0000255;evidence=ECO:0000255|PROSITE-ProRule:PRU00076
Q9CYA0.292.	Ontology_term=ECO:0000255;evidence=ECO:0000255|PROSITE-ProRule:PRU00076
Q61554.100.	Ontology_term=ECO:0000255;evidence=ECO:0000255|PROSITE-ProRule:PRU00076
Q61554.102.	Ontology_term=ECO:0000255;evidence=ECO:0000255|PROSITE-ProRule:PRU00076
Q61554.111.	Ontology_term=ECO:0000255;evidence=ECO:0000255|PROSITE-ProRule:PRU00076
Q8CG19.1095.	Ontology_term=ECO:0000255;evidence=ECO:0000255|PROSITE-ProRule:PRU00076
Q8CG19.1097.	Ontology_term=ECO:0000255;evidence=ECO:0000255|PROSITE-ProRule:PRU00076
Q61554.2223.	Ontology_term=ECO:0000255;evidence=ECO:0000255|PROSITE-ProRule:PRU00076
Q61554.2232.	Ontology_term=ECO:0000255;evidence=ECO:0000255|PROSITE-ProRule:PRU00076
Q61555.2536.	Ontology_term=ECO:0000255;evidence=ECO:0000255|PROSITE-ProRule:PRU00076
Q61555.2540.	Ontology_term=ECO:0000255;evidence=ECO:0000255|PROSITE-ProRule:PRU00076
Q61555.2549.	Ontology_term=ECO:0000255;evidence=ECO:0000255|PROSITE-ProRule:PRU00076
Q9WVH9.286.	Ontology_term=ECO:0000255;evidence=ECO:0000255|PROSITE-ProRule:PRU00076
Q9WVH9.292.	Ontology_term=ECO:0000255;evidence=ECO:0000255|PROSITE-ProRule:PRU00076
P59222.185.	Ontology_term=ECO:0000255;evidence=ECO:0000255|PROSITE-ProRule:PRU00076
P59222.192.	Ontology_term=ECO:0000255;evidence=ECO:0000255|PROSITE-ProRule:PRU00076
P59222.194.	Ontology_term=ECO:0000255;evidence=ECO:0000255|PROSITE-ProRule:PRU00076
P59222.236.	Ontology_term=ECO:0000255;evidence=ECO:0000255|PROSITE-ProRule:PRU00076
P59222.238.	Ontology_term=ECO:0000255;evidence=ECO:0000255|PROSITE-ProRule:PRU00076
Q61398.158.	Ontology_term=ECO:0000255;evidence=ECO:0000255|PROSITE-ProRule:PRU00059
Q61398.111.	Ontology_term=ECO:0000255;evidence=ECO:0000255|PROSITE-ProRule:PRU00059
Q61398.212.	Ontology_term=ECO:0000255;evidence=ECO:0000255|PROSITE-ProRule:PRU00059
Q61398.89.	Ontology_term=ECO:0000255;evidence=ECO:0000255|PROSITE-ProRule:PRU00059
Q91V98.131.	Ontology_term=ECO:0000255;evidence=ECO:0000255|PROSITE-ProRule:PRU00040
Q91V08.80.	Ontology_term=ECO:0000255;evidence=ECO:0000255|PROSITE-ProRule:PRU00040
Q9DCG2.140.	Ontology_term=ECO:0000255;evidence=ECO:0000255|PROSITE-ProRule:PRU00040
Q9DCG2.125.	Ontology_term=ECO:0000255;evidence=ECO:0000255|PROSITE-ProRule:PRU00040
Q91V98.213.	Ontology_term=ECO:0000255;evidence=ECO:0000255|PROSITE-ProRule:PRU00040
P12023.144.	Ontology_term=ECO:0000255;evidence=ECO:0000255|PROSITE-ProRule:PRU00031
P12023.174.	Ontology_term=ECO:0000255;evidence=ECO:0000255|PROSITE-ProRule:PRU00031
P12023.316.	Ontology_term=ECO:0000255;evidence=ECO:0000255|PROSITE-ProRule:PRU00031
P12023.324.	Ontology_term=ECO:0000255;evidence=ECO:0000255|PROSITE-ProRule:PRU00031
Q9WTP6.92.	Ontology_term=ECO:0000255;evidence=ECO:0000255|HAMAP-Rule:MF_03168
Q9WTP6.42.	Ontology_term=ECO:0000255;evidence=ECO:0000255|HAMAP-Rule:MF_03168
Q8K299.468.	Ontology_term=ECO:0000255;evidence=ECO:0000255|HAMAP-Rule:MF_03070
A2BDX3.316.	Ontology_term=ECO:0000255;evidence=ECO:0000255|HAMAP-Rule:MF_03049
P56542.310.	Ontology_term=ECO:0000255;evidence=ECO:0000255
P56542.329.	Ontology_term=ECO:0000255;evidence=ECO:0000255
Q9DD06.103.	Ontology_term=ECO:0000255;evidence=ECO:0000255
P82347.281.	Ontology_term=ECO:0000255;evidence=ECO:0000255
P82347.288.	Ontology_term=ECO:0000255;evidence=ECO:0000255
P82349.290.	Ontology_term=ECO:0000255;evidence=ECO:0000255
P82349.292.	Ontology_term=ECO:0000255;evidence=ECO:0000255
Q80YX1.449.	Ontology_term=ECO:0000255;evidence=ECO:0000255
Q8K0C8.30.	Ontology_term=ECO:0000255,ECO:0000305;evidence=ECO:0000255|PROSITE-ProRule:PRU01150,ECO:0000305|PubMed:23676665;Dbxref=PMID:23676665
Q8K0C8.51.	Ontology_term=ECO:0000255,ECO:0000305;evidence=ECO:0000255|PROSITE-ProRule:PRU01150,ECO:0000305|PubMed:23676665;Dbxref=PMID:23676665
P11438.327.	Ontology_term=ECO:0000255,ECO:0000269;evidence=ECO:0000255|PROSITE-ProRule:PRU00740,ECO:0000269|PubMed:2332434;Dbxref=PMID:2332434
O08912.459.	Ontology_term=ECO:0000255,ECO:0000269;evidence=ECO:0000255|PROSITE-ProRule:PRU00174,ECO:0000269|PubMed:15486088;Dbxref=PMID:15486088
Q62230.98.	Ontology_term=ECO:0000255,ECO:0000269;evidence=ECO:0000255|PROSITE-ProRule:PRU00114,ECO:0000269|PubMed:15488769;Dbxref=PMID:15488769
P01899.188.	Ontology_term=ECO:0000255,ECO:0000269;evidence=ECO:0000255|PROSITE-ProRule:PRU00114,ECO:0000269|PubMed:10993729;Dbxref=PMID:10993729
Q8K4Q8.618.	Ontology_term=ECO:0000255,ECO:0000269;evidence=ECO:0000255|PROSITE-ProRule:PRU00040,ECO:0000269|PubMed:17420244;Dbxref=PMID:17420244
Q9CQ85.179.	Ontology_term=ECO:0000250;evidence=ECO:0000250|UniProtKB:Q9Y584
Q8VCS3.331.	Ontology_term=ECO:0000250;evidence=ECO:0000250|UniProtKB:Q9XTW2
Q8VCS3.332.	Ontology_term=ECO:0000250;evidence=ECO:0000250|UniProtKB:Q9XTW2
P97857.386.	Ontology_term=ECO:0000250;evidence=ECO:0000250|UniProtKB:Q9UHI8
P97857.535.	Ontology_term=ECO:0000250;evidence=ECO:0000250|UniProtKB:Q9UHI8
P97857.489.	Ontology_term=ECO:0000250;evidence=ECO:0000250|UniProtKB:Q9UHI8
P59024.96.	Ontology_term=ECO:0000250;evidence=ECO:0000250|UniProtKB:Q9NWM8
P59024.38.	Ontology_term=ECO:0000250;evidence=ECO:0000250|UniProtKB:Q9NWM8
Q99J21.284.	Ontology_term=ECO:0000250;evidence=ECO:0000250|UniProtKB:Q9GZU1
Q91WU0.273.	Ontology_term=ECO:0000250;evidence=ECO:0000250|UniProtKB:Q99K10
Q91WU0.284.	Ontology_term=ECO:0000250;evidence=ECO:0000250|UniProtKB:Q99K10
P70193.47.	Ontology_term=ECO:0000250;evidence=ECO:0000250|UniProtKB:Q96JA1
P70193.56.	Ontology_term=ECO:0000250;evidence=ECO:0000250|UniProtKB:Q96JA1
Q8R180.85.	Ontology_term=ECO:0000250;evidence=ECO:0000250|UniProtKB:Q96HE7
Q8R180.387.	Ontology_term=ECO:0000250;evidence=ECO:0000250|UniProtKB:Q96HE7
Q8R180.237.	Ontology_term=ECO:0000250;evidence=ECO:0000250|UniProtKB:Q96HE7
Q8R180.35.	Ontology_term=ECO:0000250;evidence=ECO:0000250|UniProtKB:Q96HE7
Q8R180.37.	Ontology_term=ECO:0000250;evidence=ECO:0000250|UniProtKB:Q96HE7
Q8R180.46.	Ontology_term=ECO:0000250;evidence=ECO:0000250|UniProtKB:Q96HE7
Q8R180.48.	Ontology_term=ECO:0000250;evidence=ECO:0000250|UniProtKB:Q96HE7
Q8R180.207.	Ontology_term=ECO:0000250;evidence=ECO:0000250|UniProtKB:Q96HE7
P57716.585.	Ontology_term=ECO:0000250;evidence=ECO:0000250|UniProtKB:Q92542
O70423.198.	Ontology_term=ECO:0000250;evidence=ECO:0000250|UniProtKB:Q16853
O70423.199.	Ontology_term=ECO:0000250;evidence=ECO:0000250|UniProtKB:Q16853
P82198.84.	Ontology_term=ECO:0000250;evidence=ECO:0000250|UniProtKB:Q15582
P82198.85.	Ontology_term=ECO:0000250;evidence=ECO:0000250|UniProtKB:Q15582
Q61398.460.	Ontology_term=ECO:0000250;evidence=ECO:0000250|UniProtKB:Q15113
Q61398.356.	Ontology_term=ECO:0000250;evidence=ECO:0000250|UniProtKB:Q15113
Q61398.341.	Ontology_term=ECO:0000250;evidence=ECO:0000250|UniProtKB:Q15113
Q921X9.83.	Ontology_term=ECO:0000250;evidence=ECO:0000250|UniProtKB:Q14554
Q62165.711.	Ontology_term=ECO:0000250;evidence=ECO:0000250|UniProtKB:Q14118
Q8BSY0.631.	Ontology_term=ECO:0000250;evidence=ECO:0000250|UniProtKB:Q12797
Q8BSY0.624.	Ontology_term=ECO:0000250;evidence=ECO:0000250|UniProtKB:Q12797
O35598.525.	Ontology_term=ECO:0000250;evidence=ECO:0000250|UniProtKB:Q10741
O35598.531.	Ontology_term=ECO:0000250;evidence=ECO:0000250|UniProtKB:Q10741
O35598.608.	Ontology_term=ECO:0000250;evidence=ECO:0000250|UniProtKB:Q10741
O35598.640.	Ontology_term=ECO:0000250;evidence=ECO:0000250|UniProtKB:Q10741
Q91ZX7.1083.	Ontology_term=ECO:0000250;evidence=ECO:0000250|UniProtKB:Q07954
Q91ZX7.1089.	Ontology_term=ECO:0000250;evidence=ECO:0000250|UniProtKB:Q07954
Q91ZX7.1076.	Ontology_term=ECO:0000250;evidence=ECO:0000250|UniProtKB:Q07954
Q91ZX7.1098.	Ontology_term=ECO:0000250;evidence=ECO:0000250|UniProtKB:Q07954
Q9WV96.45.	Ontology_term=ECO:0000250;evidence=ECO:0000250|UniProtKB:P87108
Q9WV96.49.	Ontology_term=ECO:0000250;evidence=ECO:0000250|UniProtKB:P87108
Q9WV96.25.	Ontology_term=ECO:0000250;evidence=ECO:0000250|UniProtKB:P87108
Q9WV96.29.	Ontology_term=ECO:0000250;evidence=ECO:0000250|UniProtKB:P87108
Q9Z0F8.333.	Ontology_term=ECO:0000250;evidence=ECO:0000250|UniProtKB:P78536
O88531.152.	Ontology_term=ECO:0000250;evidence=ECO:0000250|UniProtKB:P50897
O88531.160.	Ontology_term=ECO:0000250;evidence=ECO:0000250|UniProtKB:P50897
O88531.128.	Ontology_term=ECO:0000250;evidence=ECO:0000250|UniProtKB:P50897
Q64729.67.	Ontology_term=ECO:0000250;evidence=ECO:0000250|UniProtKB:P36897
Q64729.96.	Ontology_term=ECO:0000250;evidence=ECO:0000250|UniProtKB:P36897
Q64729.97.	Ontology_term=ECO:0000250;evidence=ECO:0000250|UniProtKB:P36897
Q64729.102.	Ontology_term=ECO:0000250;evidence=ECO:0000250|UniProtKB:P36897
Q61554.80.	Ontology_term=ECO:0000250;evidence=ECO:0000250|UniProtKB:P35555
Q61554.67.	Ontology_term=ECO:0000250;evidence=ECO:0000250|UniProtKB:P35555
Q61554.68.	Ontology_term=ECO:0000250;evidence=ECO:0000250|UniProtKB:P35555
Q61554.59.	Ontology_term=ECO:0000250;evidence=ECO:0000250|UniProtKB:P35555
P97873.514.	Ontology_term=ECO:0000250;evidence=ECO:0000250|UniProtKB:P33072
P97873.520.	Ontology_term=ECO:0000250;evidence=ECO:0000250|UniProtKB:P33072
P97873.602.	Ontology_term=ECO:0000250;evidence=ECO:0000250|UniProtKB:P33072
P97873.588.	Ontology_term=ECO:0000250;evidence=ECO:0000250|UniProtKB:P33072
P28301.285.	Ontology_term=ECO:0000250;evidence=ECO:0000250|UniProtKB:P33072
P97873.434.	Ontology_term=ECO:0000250;evidence=ECO:0000250|UniProtKB:P33072
P28301.318.	Ontology_term=ECO:0000250;evidence=ECO:0000250|UniProtKB:P33072
P28301.324.	Ontology_term=ECO:0000250;evidence=ECO:0000250|UniProtKB:P33072
P28301.406.	Ontology_term=ECO:0000250;evidence=ECO:0000250|UniProtKB:P33072
P28301.232.	Ontology_term=ECO:0000250;evidence=ECO:0000250|UniProtKB:P33072
P28301.238.	Ontology_term=ECO:0000250;evidence=ECO:0000250|UniProtKB:P33072
A2AJ15.486.	Ontology_term=ECO:0000250;evidence=ECO:0000250|UniProtKB:P32906
Q8VCT4.116.	Ontology_term=ECO:0000250;evidence=ECO:0000250|UniProtKB:P23141
Q8VCT4.284.	Ontology_term=ECO:0000250;evidence=ECO:0000250|UniProtKB:P23141
Q8VCT4.273.	Ontology_term=ECO:0000250;evidence=ECO:0000250|UniProtKB:P23141
P63089.47.	Ontology_term=ECO:0000250;evidence=ECO:0000250|UniProtKB:P21246
P63089.55.	Ontology_term=ECO:0000250;evidence=ECO:0000250|UniProtKB:P21246
P63089.62.	Ontology_term=ECO:0000250;evidence=ECO:0000250|UniProtKB:P21246
P63089.131.	Ontology_term=ECO:0000250;evidence=ECO:0000250|UniProtKB:P21246
P63089.109.	Ontology_term=ECO:0000250;evidence=ECO:0000250|UniProtKB:P21246
P63089.141.	Ontology_term=ECO:0000250;evidence=ECO:0000250|UniProtKB:P21246
P63089.99.	Ontology_term=ECO:0000250;evidence=ECO:0000250|UniProtKB:P21246
P63089.85.	Ontology_term=ECO:0000250;evidence=ECO:0000250|UniProtKB:P21246
P63089.89.	Ontology_term=ECO:0000250;evidence=ECO:0000250|UniProtKB:P21246
Q64191.179.	Ontology_term=ECO:0000250;evidence=ECO:0000250|UniProtKB:P20933
Q64191.163.	Ontology_term=ECO:0000250;evidence=ECO:0000250|UniProtKB:P20933
Q64191.286.	Ontology_term=ECO:0000250;evidence=ECO:0000250|UniProtKB:P20933
O70423.404.	Ontology_term=ECO:0000250;evidence=ECO:0000250|UniProtKB:P19801
O70423.430.	Ontology_term=ECO:0000250;evidence=ECO:0000250|UniProtKB:P19801
P10107.324.	Ontology_term=ECO:0000250;evidence=ECO:0000250|UniProtKB:P19619
P10107.343.	Ontology_term=ECO:0000250;evidence=ECO:0000250|UniProtKB:P19619
P97449.833.	Ontology_term=ECO:0000250;evidence=ECO:0000250|UniProtKB:P15144
O54890.626.	Ontology_term=ECO:0000250;evidence=ECO:0000250|UniProtKB:P05106
O54890.629.	Ontology_term=ECO:0000250;evidence=ECO:0000250|UniProtKB:P05106
O54890.633.	Ontology_term=ECO:0000250;evidence=ECO:0000250|UniProtKB:P05106
O54890.209.	Ontology_term=ECO:0000250;evidence=ECO:0000250|UniProtKB:P05106
O54890.74.	Ontology_term=ECO:0000250;evidence=ECO:0000250|UniProtKB:P05106
O54890.520.	Ontology_term=ECO:0000250;evidence=ECO:0000250|UniProtKB:P05106
O54890.63.	Ontology_term=ECO:0000250;evidence=ECO:0000250|UniProtKB:P05106
O54890.546.	Ontology_term=ECO:0000250;evidence=ECO:0000250|UniProtKB:P05106
O54890.548.	Ontology_term=ECO:0000250;evidence=ECO:0000250|UniProtKB:P05106
O54890.553.	Ontology_term=ECO:0000250;evidence=ECO:0000250|UniProtKB:P05106
Q00724.138.	Ontology_term=ECO:0000250;evidence=ECO:0000250|UniProtKB:P02753
Q91ZX7.3808.	Ontology_term=ECO:0000250;evidence=ECO:0000250|UniProtKB:P01130
Q91ZX7.3810.	Ontology_term=ECO:0000250;evidence=ECO:0000250|UniProtKB:P01130
Q91ZX7.73.	Ontology_term=ECO:0000250;evidence=ECO:0000250|UniProtKB:P01130
Q91ZX7.80.	Ontology_term=ECO:0000250;evidence=ECO:0000250|UniProtKB:P01130
Q91ZX7.86.	Ontology_term=ECO:0000250;evidence=ECO:0000250|UniProtKB:P01130
Q91ZX7.3614.	Ontology_term=ECO:0000250;evidence=ECO:0000250|UniProtKB:P01130
Q91ZX7.3621.	Ontology_term=ECO:0000250;evidence=ECO:0000250|UniProtKB:P01130
Q91ZX7.3848.	Ontology_term=ECO:0000250;evidence=ECO:0000250|UniProtKB:P01130
Q91ZX7.3850.	Ontology_term=ECO:0000250;evidence=ECO:0000250|UniProtKB:P01130
Q91ZX7.48.	Ontology_term=ECO:0000250;evidence=ECO:0000250|UniProtKB:P01130
Q91ZX7.54.	Ontology_term=ECO:0000250;evidence=ECO:0000250|UniProtKB:P01130
Q91ZX7.65.	Ontology_term=ECO:0000250;evidence=ECO:0000250|UniProtKB:P01130
Q91ZX7.2735.	Ontology_term=ECO:0000250;evidence=ECO:0000250|UniProtKB:P01130
Q91ZX7.2742.	Ontology_term=ECO:0000250;evidence=ECO:0000250|UniProtKB:P01130
Q91ZX7.2181.	Ontology_term=ECO:0000250;evidence=ECO:0000250|UniProtKB:P01130
Q91ZX7.2183.	Ontology_term=ECO:0000250;evidence=ECO:0000250|UniProtKB:P01130
Q91ZX7.2195.	Ontology_term=ECO:0000250;evidence=ECO:0000250|UniProtKB:P01130
Q91ZX7.3633.	Ontology_term=ECO:0000250;evidence=ECO:0000250|UniProtKB:P01130
Q91ZX7.3639.	Ontology_term=ECO:0000250;evidence=ECO:0000250|UniProtKB:P01130
Q91ZX7.3648.	Ontology_term=ECO:0000250;evidence=ECO:0000250|UniProtKB:P01130
Q91ZX7.1887.	Ontology_term=ECO:0000250;evidence=ECO:0000250|UniProtKB:P01130
Q91ZX7.1872.	Ontology_term=ECO:0000250;evidence=ECO:0000250|UniProtKB:P01130
Q91ZX7.1874.	Ontology_term=ECO:0000250;evidence=ECO:0000250|UniProtKB:P01130
Q91ZX7.3006.	Ontology_term=ECO:0000250;evidence=ECO:0000250|UniProtKB:P01130
Q91ZX7.3008.	Ontology_term=ECO:0000250;evidence=ECO:0000250|UniProtKB:P01130
Q91ZX7.1247.	Ontology_term=ECO:0000250;evidence=ECO:0000250|UniProtKB:P01130
Q91ZX7.1249.	Ontology_term=ECO:0000250;evidence=ECO:0000250|UniProtKB:P01130
Q91ZX7.1262.	Ontology_term=ECO:0000250;evidence=ECO:0000250|UniProtKB:P01130
Q91ZX7.3595.	Ontology_term=ECO:0000250;evidence=ECO:0000250|UniProtKB:P01130
Q91ZX7.3601.	Ontology_term=ECO:0000250;evidence=ECO:0000250|UniProtKB:P01130
Q91ZX7.3610.	Ontology_term=ECO:0000250;evidence=ECO:0000250|UniProtKB:P01130
Q91ZX7.2518.	Ontology_term=ECO:0000250;evidence=ECO:0000250|UniProtKB:P01130
Q91ZX7.1564.	Ontology_term=ECO:0000250;evidence=ECO:0000250|UniProtKB:P01130
Q91ZX7.1566.	Ontology_term=ECO:0000250;evidence=ECO:0000250|UniProtKB:P01130
Q91ZX7.2940.	Ontology_term=ECO:0000250;evidence=ECO:0000250|UniProtKB:P01130
Q91ZX7.2945.	Ontology_term=ECO:0000250;evidence=ECO:0000250|UniProtKB:P01130
Q91ZX7.4348.	Ontology_term=ECO:0000250;evidence=ECO:0000250|UniProtKB:P01130
Q91ZX7.4353.	Ontology_term=ECO:0000250;evidence=ECO:0000250|UniProtKB:P01130
Q91ZX7.3823.	Ontology_term=ECO:0000250;evidence=ECO:0000250|UniProtKB:P01130
Q91ZX7.3829.	Ontology_term=ECO:0000250;evidence=ECO:0000250|UniProtKB:P01130
Q91ZX7.3755.	Ontology_term=ECO:0000250;evidence=ECO:0000250|UniProtKB:P01130
Q91ZX7.4259.	Ontology_term=ECO:0000250;evidence=ECO:0000250|UniProtKB:P01130
Q91ZX7.4331.	Ontology_term=ECO:0000250;evidence=ECO:0000250|UniProtKB:P01130
Q91ZX7.3674.	Ontology_term=ECO:0000250;evidence=ECO:0000250|UniProtKB:P01130
Q91ZX7.3680.	Ontology_term=ECO:0000250;evidence=ECO:0000250|UniProtKB:P01130
Q91ZX7.3691.	Ontology_term=ECO:0000250;evidence=ECO:0000250|UniProtKB:P01130
Q91ZX7.2606.	Ontology_term=ECO:0000250;evidence=ECO:0000250|UniProtKB:P01130
Q91ZX7.990.	Ontology_term=ECO:0000250;evidence=ECO:0000250|UniProtKB:P01130
Q91ZX7.3626.	Ontology_term=ECO:0000250;evidence=ECO:0000250|UniProtKB:P01130
Q91ZX7.3295.	Ontology_term=ECO:0000250;evidence=ECO:0000250|UniProtKB:P01130
Q91ZX7.2661.	Ontology_term=ECO:0000250;evidence=ECO:0000250|UniProtKB:P01130
Q91ZX7.3316.	Ontology_term=ECO:0000250;evidence=ECO:0000250|UniProtKB:P01130
Q91ZX7.3318.	Ontology_term=ECO:0000250;evidence=ECO:0000250|UniProtKB:P01130
Q91ZX7.2953.	Ontology_term=ECO:0000250;evidence=ECO:0000250|UniProtKB:P01130
Q91ZX7.2957.	Ontology_term=ECO:0000250;evidence=ECO:0000250|UniProtKB:P01130
Q91ZX7.4295.	Ontology_term=ECO:0000250;evidence=ECO:0000250|UniProtKB:P01130
Q91ZX7.3696.	Ontology_term=ECO:0000250;evidence=ECO:0000250|UniProtKB:P01130
Q91ZX7.3427.	Ontology_term=ECO:0000250;evidence=ECO:0000250|UniProtKB:P01130
Q91ZX7.4398.	Ontology_term=ECO:0000250;evidence=ECO:0000250|UniProtKB:P01130
Q91ZX7.4400.	Ontology_term=ECO:0000250;evidence=ECO:0000250|UniProtKB:P01130
Q91ZX7.2898.	Ontology_term=ECO:0000250;evidence=ECO:0000250|UniProtKB:P01130
Q91ZX7.1105.	Ontology_term=ECO:0000250;evidence=ECO:0000250|UniProtKB:P01130
Q91ZX7.479.	Ontology_term=ECO:0000250;evidence=ECO:0000250|UniProtKB:P01130
Q91ZX7.2879.	Ontology_term=ECO:0000250;evidence=ECO:0000250|UniProtKB:P01130
Q91ZX7.2885.	Ontology_term=ECO:0000250;evidence=ECO:0000250|UniProtKB:P01130
Q91ZX7.2775.	Ontology_term=ECO:0000250;evidence=ECO:0000250|UniProtKB:P01130
Q91ZX7.2782.	Ontology_term=ECO:0000250;evidence=ECO:0000250|UniProtKB:P01130
Q91ZX7.2788.	Ontology_term=ECO:0000250;evidence=ECO:0000250|UniProtKB:P01130
Q91ZX7.41.	Ontology_term=ECO:0000250;evidence=ECO:0000250|UniProtKB:P01130
Q91ZX7.3762.	Ontology_term=ECO:0000250;evidence=ECO:0000250|UniProtKB:P01130
Q91ZX7.3768.	Ontology_term=ECO:0000250;evidence=ECO:0000250|UniProtKB:P01130
Q91ZX7.3777.	Ontology_term=ECO:0000250;evidence=ECO:0000250|UniProtKB:P01130
Q91ZX7.949.	Ontology_term=ECO:0000250;evidence=ECO:0000250|UniProtKB:P01130
Q91ZX7.956.	Ontology_term=ECO:0000250;evidence=ECO:0000250|UniProtKB:P01130
Q91ZX7.962.	Ontology_term=ECO:0000250;evidence=ECO:0000250|UniProtKB:P01130
Q91ZX7.2562.	Ontology_term=ECO:0000250;evidence=ECO:0000250|UniProtKB:P01130
Q91ZX7.2697.	Ontology_term=ECO:0000250;evidence=ECO:0000250|UniProtKB:P01130
Q91ZX7.2704.	Ontology_term=ECO:0000250;evidence=ECO:0000250|UniProtKB:P01130
Q91ZX7.4309.	Ontology_term=ECO:0000250;evidence=ECO:0000250|UniProtKB:P01130
Q91ZX7.4313.	Ontology_term=ECO:0000250;evidence=ECO:0000250|UniProtKB:P01130
Q91ZX7.4319.	Ontology_term=ECO:0000250;evidence=ECO:0000250|UniProtKB:P01130
Q91ZX7.490.	Ontology_term=ECO:0000250;evidence=ECO:0000250|UniProtKB:P01130
Q91ZX7.494.	Ontology_term=ECO:0000250;evidence=ECO:0000250|UniProtKB:P01130
Q91ZX7.3537.	Ontology_term=ECO:0000250;evidence=ECO:0000250|UniProtKB:P01130
Q01279.215.	Ontology_term=ECO:0000250;evidence=ECO:0000250|UniProtKB:P00533
Q01279.219.	Ontology_term=ECO:0000250;evidence=ECO:0000250|UniProtKB:P00533
Q01279.362.	Ontology_term=ECO:0000250;evidence=ECO:0000250|UniProtKB:P00533
Q01279.31.	Ontology_term=ECO:0000250;evidence=ECO:0000250|UniProtKB:P00533
Q01279.539.	Ontology_term=ECO:0000250;evidence=ECO:0000250|UniProtKB:P00533
Q01279.470.	Ontology_term=ECO:0000250;evidence=ECO:0000250|UniProtKB:P00533
Q01279.291.	Ontology_term=ECO:0000250;evidence=ECO:0000250|UniProtKB:P00533
Q01279.311.	Ontology_term=ECO:0000250;evidence=ECO:0000250|UniProtKB:P00533
Q01279.260.	Ontology_term=ECO:0000250;evidence=ECO:0000250|UniProtKB:P00533
P99028.35.	Ontology_term=ECO:0000250;evidence=ECO:0000250|UniProtKB:P00126
P99028.51.	Ontology_term=ECO:0000250;evidence=ECO:0000250|UniProtKB:P00126
P99028.65.	Ontology_term=ECO:0000250;evidence=ECO:0000250|UniProtKB:P00126
P99028.79.	Ontology_term=ECO:0000250;evidence=ECO:0000250|UniProtKB:P00126
O88856.232.	Ontology_term=ECO:0000250;evidence=ECO:0000250|UniProtKB:O60704
O70281.234.	Ontology_term=ECO:0000250;evidence=ECO:0000250|UniProtKB:O60704
O70326.144.	Ontology_term=ECO:0000250;evidence=ECO:0000250|UniProtKB:O60565
O70326.118.	Ontology_term=ECO:0000250;evidence=ECO:0000250|UniProtKB:O60565
O70326.122.	Ontology_term=ECO:0000250;evidence=ECO:0000250|UniProtKB:O60565
P97333.54.	Ontology_term=ECO:0000250;evidence=ECO:0000250|UniProtKB:O14786
P97333.82.	Ontology_term=ECO:0000250;evidence=ECO:0000250|UniProtKB:O14786
O89023.364.	Ontology_term=ECO:0000250;evidence=ECO:0000250|UniProtKB:O14773
O89023.111.	Ontology_term=ECO:0000250;evidence=ECO:0000250|UniProtKB:O14773
O89023.122.	Ontology_term=ECO:0000250;evidence=ECO:0000250|UniProtKB:O14773
P32261.128.	Ontology_term=ECO:0000250;evidence=ECO:0000250
Q9WU84.227.	Ontology_term=ECO:0000250;evidence=ECO:0000250
P62077.55.	Ontology_term=ECO:0000250;evidence=ECO:0000250
P62077.59.	Ontology_term=ECO:0000250;evidence=ECO:0000250
Q05816.120.	Ontology_term=ECO:0000250;evidence=ECO:0000250
Q05816.127.	Ontology_term=ECO:0000250;evidence=ECO:0000250
P10404.356.	Ontology_term=ECO:0000250;evidence=ECO:0000250
P97927.1785.	Ontology_term=ECO:0000250;evidence=ECO:0000250
P21460.117.	Ontology_term=ECO:0000250;evidence=ECO:0000250
P35441.562.	Ontology_term=ECO:0000250;evidence=ECO:0000250
P10404.109.	Ontology_term=ECO:0000250;evidence=ECO:0000250
P10404.118.	Ontology_term=ECO:0000250;evidence=ECO:0000250
Q9CRA5.84.	Ontology_term=ECO:0000250;evidence=ECO:0000250
Q60823.60.	Ontology_term=ECO:0000250;evidence=ECO:0000250
P62075.50.	Ontology_term=ECO:0000250;evidence=ECO:0000250
P18406.320.	Ontology_term=ECO:0000250;evidence=ECO:0000250
P18406.321.	Ontology_term=ECO:0000250;evidence=ECO:0000250
Q9WVA2.47.	Ontology_term=ECO:0000250;evidence=ECO:0000250
Q9DD06.119.	Ontology_term=ECO:0000250;evidence=ECO:0000250
Q9CRA5.108.	Ontology_term=ECO:0000250;evidence=ECO:0000250
P10404.131.	Ontology_term=ECO:0000250;evidence=ECO:0000250
Q9QUH0.79.	Ontology_term=ECO:0000250;evidence=ECO:0000250
Q9QUH0.83.	Ontology_term=ECO:0000250;evidence=ECO:0000250
Q9Z0J0.42.	Ontology_term=ECO:0000250;evidence=ECO:0000250
Q9Z0J0.47.	Ontology_term=ECO:0000250;evidence=ECO:0000250
Q9JI18.1569.	Ontology_term=ECO:0000250;evidence=ECO:0000250
Q60823.77.	Ontology_term=ECO:0000250;evidence=ECO:0000250
Q9WVA2.62.	Ontology_term=ECO:0000250;evidence=ECO:0000250
Q9WVA2.66.	Ontology_term=ECO:0000250;evidence=ECO:0000250
P18242.327.	Ontology_term=ECO:0000250;evidence=ECO:0000250
P10493.734.	Ontology_term=ECO:0000250;evidence=ECO:0000250
P10493.736.	Ontology_term=ECO:0000250;evidence=ECO:0000250
P18242.284.	Ontology_term=ECO:0000250;evidence=ECO:0000250
P10493.693.	Ontology_term=ECO:0000250;evidence=ECO:0000250
P10493.695.	Ontology_term=ECO:0000250;evidence=ECO:0000250
Q9DD06.79.	Ontology_term=ECO:0000250;evidence=ECO:0000250
P10493.748.	Ontology_term=ECO:0000250;evidence=ECO:0000250
P10493.760.	Ontology_term=ECO:0000250;evidence=ECO:0000250
P10493.767.	Ontology_term=ECO:0000250;evidence=ECO:0000250
Q9WUU7.156.	Ontology_term=ECO:0000250;evidence=ECO:0000250
Q9WVA2.43.	Ontology_term=ECO:0000250;evidence=ECO:0000250
P10605.211.	Ontology_term=ECO:0000250;evidence=ECO:0000250
P21460.103.	Ontology_term=ECO:0000250;evidence=ECO:0000250
P10493.706.	Ontology_term=ECO:0000250;evidence=ECO:0000250
P10493.712.	Ontology_term=ECO:0000250;evidence=ECO:0000250
P10493.719.	Ontology_term=ECO:0000250;evidence=ECO:0000250
P10493.725.	Ontology_term=ECO:0000250;evidence=ECO:0000250
P35762.175.	Ontology_term=ECO:0000250;evidence=ECO:0000250
P35762.190.	Ontology_term=ECO:0000250;evidence=ECO:0000250
P35951.339.	Ontology_term=ECO:0000250;evidence=ECO:0000250
P35951.341.	Ontology_term=ECO:0000250;evidence=ECO:0000250
P10493.1232.	Ontology_term=ECO:0000250;evidence=ECO:0000250
P10493.1241.	Ontology_term=ECO:0000250;evidence=ECO:0000250
C0HKG6.125.	Ontology_term=ECO:0000250;evidence=ECO:0000250
Q9WUU7.172.	Ontology_term=ECO:0000250;evidence=ECO:0000250
Q9WUU7.175.	Ontology_term=ECO:0000250;evidence=ECO:0000250
Q9WUU7.166.	Ontology_term=ECO:0000250;evidence=ECO:0000250
P35441.531.	Ontology_term=ECO:0000250;evidence=ECO:0000250
P35441.541.	Ontology_term=ECO:0000250;evidence=ECO:0000250
P37889.827.	Ontology_term=ECO:0000250;evidence=ECO:0000250
P35951.697.	Ontology_term=ECO:0000250;evidence=ECO:0000250
P35951.699.	Ontology_term=ECO:0000250;evidence=ECO:0000250
Q6PHU5.632.	Ontology_term=ECO:0000250;evidence=ECO:0000250
P43406.138.	Ontology_term=ECO:0000250;evidence=ECO:0000250
Q61646.86.	Ontology_term=ECO:0000250;evidence=ECO:0000250
P08228.147.	Ontology_term=ECO:0000250;evidence=ECO:0000250
P62075.65.	Ontology_term=ECO:0000250;evidence=ECO:0000250
P62075.69.	Ontology_term=ECO:0000250;evidence=ECO:0000250
Q9WUU7.91.	Ontology_term=ECO:0000250;evidence=ECO:0000250
Q9R098.130.	Ontology_term=ECO:0000250;evidence=ECO:0000250
Q61646.322.	Ontology_term=ECO:0000250;evidence=ECO:0000250
P01027.720.	Ontology_term=ECO:0000250;evidence=ECO:0000250
P10493.775.	Ontology_term=ECO:0000250;evidence=ECO:0000250
P10493.785.	Ontology_term=ECO:0000250;evidence=ECO:0000250
P10493.787.	Ontology_term=ECO:0000250;evidence=ECO:0000250
P56399.816.	Ontology_term=ECO:0000250;evidence=ECO:0000250
P24638.159.	Ontology_term=ECO:0000250;evidence=ECO:0000250
Q61739.489.	Ontology_term=ECO:0000250;evidence=ECO:0000250
Q61739.496.	Ontology_term=ECO:0000250;evidence=ECO:0000250
O70274.101.	Ontology_term=ECO:0000250;evidence=ECO:0000250
P11688.925.	Ontology_term=ECO:0000250;evidence=ECO:0000250
P18406.351.	Ontology_term=ECO:0000250;evidence=ECO:0000250
Q9Z1R3.169.	Ontology_term=ECO:0000250;evidence=ECO:0000250
Q9R013.311.	Ontology_term=ECO:0000250;evidence=ECO:0000250
P09055.464.	Ontology_term=ECO:0000250;evidence=ECO:0000250
P09055.466.	Ontology_term=ECO:0000250;evidence=ECO:0000250
O70309.211.	Ontology_term=ECO:0000250;evidence=ECO:0000250
Q9Z0J0.140.	Ontology_term=ECO:0000250;evidence=ECO:0000250
Q9WUU7.128.	Ontology_term=ECO:0000250;evidence=ECO:0000250
Q9WUU7.134.	Ontology_term=ECO:0000250;evidence=ECO:0000250
Q9D1Q6.318.	Ontology_term=ECO:0000250;evidence=ECO:0000250
P24638.345.	Ontology_term=ECO:0000250;evidence=ECO:0000250
Q05793.3238.	Ontology_term=ECO:0000250;evidence=ECO:0000250
Q61592.566.	Ontology_term=ECO:0000250;evidence=ECO:0000250
O09164.77.	Ontology_term=ECO:0000250;evidence=ECO:0000250
Q9Z1Q5.24.	Ontology_term=ECO:0000250;evidence=ECO:0000250
P43406.172.	Ontology_term=ECO:0000250;evidence=ECO:0000250
P21956.68.	Ontology_term=ECO:0000250;evidence=ECO:0000250
P21956.73.	Ontology_term=ECO:0000250;evidence=ECO:0000250
P11688.734.	Ontology_term=ECO:0000250;evidence=ECO:0000250
P18242.288.	Ontology_term=ECO:0000250;evidence=ECO:0000250
P01027.1506.	Ontology_term=ECO:0000250;evidence=ECO:0000250
P01027.1511.	Ontology_term=ECO:0000250;evidence=ECO:0000250
P10493.670.	Ontology_term=ECO:0000250;evidence=ECO:0000250
P10493.677.	Ontology_term=ECO:0000250;evidence=ECO:0000250
P10493.683.	Ontology_term=ECO:0000250;evidence=ECO:0000250
O70309.259.	Ontology_term=ECO:0000250;evidence=ECO:0000250
P37889.508.	Ontology_term=ECO:0000250;evidence=ECO:0000250
P37889.509.	Ontology_term=ECO:0000250;evidence=ECO:0000250
P37889.511.	Ontology_term=ECO:0000250;evidence=ECO:0000250
P37889.512.	Ontology_term=ECO:0000250;evidence=ECO:0000250
Q64449.941.	Ontology_term=ECO:0000250;evidence=ECO:0000250
Q64449.949.	Ontology_term=ECO:0000250;evidence=ECO:0000250
O55186.69.	Ontology_term=ECO:0000250;evidence=ECO:0000250
Q9Z0J0.93.	Ontology_term=ECO:0000250;evidence=ECO:0000250
P37889.673.	Ontology_term=ECO:0000250;evidence=ECO:0000250
P18406.353.	Ontology_term=ECO:0000250;evidence=ECO:0000250
P18406.357.	Ontology_term=ECO:0000250;evidence=ECO:0000250
P24638.349.	Ontology_term=ECO:0000250;evidence=ECO:0000250
Q9DD06.100.	Ontology_term=ECO:0000250;evidence=ECO:0000250
P10605.93.	Ontology_term=ECO:0000250;evidence=ECO:0000250
O09159.472.	Ontology_term=ECO:0000250;evidence=ECO:0000250
P97370.249.	Ontology_term=ECO:0000250;evidence=ECO:0000250
P15208.209.	Ontology_term=ECO:0000250;evidence=ECO:0000250
P15208.215.	Ontology_term=ECO:0000250;evidence=ECO:0000250
P01027.873.	Ontology_term=ECO:0000250;evidence=ECO:0000250
P83877.38.	Ontology_term=ECO:0000250;evidence=ECO:0000250
Q60823.311.	Ontology_term=ECO:0000250;evidence=ECO:0000250
P10493.837.	Ontology_term=ECO:0000250;evidence=ECO:0000250
P51569.378.	Ontology_term=ECO:0000250;evidence=ECO:0000250
P51569.382.	Ontology_term=ECO:0000250;evidence=ECO:0000250
Q3UVK0.198.	Ontology_term=ECO:0000250;evidence=ECO:0000250
Q3UVK0.216.	Ontology_term=ECO:0000250;evidence=ECO:0000250
P43406.185.	Ontology_term=ECO:0000250;evidence=ECO:0000250
P27773.85.	Ontology_term=ECO:0000250;evidence=ECO:0000250
P27773.92.	Ontology_term=ECO:0000250;evidence=ECO:0000250
P21956.79.	Ontology_term=ECO:0000250;evidence=ECO:0000250
P09055.553.	Ontology_term=ECO:0000250;evidence=ECO:0000250
P09055.555.	Ontology_term=ECO:0000250;evidence=ECO:0000250
P09055.560.	Ontology_term=ECO:0000250;evidence=ECO:0000250
P11688.159.	Ontology_term=ECO:0000250;evidence=ECO:0000250
Q61739.131.	Ontology_term=ECO:0000250;evidence=ECO:0000250
Q811B3.595.	Ontology_term=ECO:0000250;evidence=ECO:0000250
Q811B3.600.	Ontology_term=ECO:0000250;evidence=ECO:0000250
P15208.889.	Ontology_term=ECO:0000250;evidence=ECO:0000250
P62077.40.	Ontology_term=ECO:0000250;evidence=ECO:0000250
P28653.77.	Ontology_term=ECO:0000250;evidence=ECO:0000250
P10605.105.	Ontology_term=ECO:0000250;evidence=ECO:0000250
Q9QWR8.38.	Ontology_term=ECO:0000250;evidence=ECO:0000250
Q9QWR8.42.	Ontology_term=ECO:0000250;evidence=ECO:0000250
P15208.301.	Ontology_term=ECO:0000250;evidence=ECO:0000250
P09055.500.	Ontology_term=ECO:0000250;evidence=ECO:0000250
P09055.502.	Ontology_term=ECO:0000250;evidence=ECO:0000250
P09055.516.	Ontology_term=ECO:0000250;evidence=ECO:0000250
Q9WU84.141.	Ontology_term=ECO:0000250;evidence=ECO:0000250
Q91YW3.329.	Ontology_term=ECO:0000250;evidence=ECO:0000250
P09055.691.	Ontology_term=ECO:0000250;evidence=ECO:0000250
P43406.491.	Ontology_term=ECO:0000250;evidence=ECO:0000250
P37889.469.	Ontology_term=ECO:0000250;evidence=ECO:0000250
P37889.470.	Ontology_term=ECO:0000250;evidence=ECO:0000250
Q9CPU0.19.	Ontology_term=ECO:0000250;evidence=ECO:0000250
Q9CPU0.20.	Ontology_term=ECO:0000250;evidence=ECO:0000250
P35441.813.	Ontology_term=ECO:0000250;evidence=ECO:0000250
C0HKG6.188.	Ontology_term=ECO:0000250;evidence=ECO:0000250
C0HKG6.206.	Ontology_term=ECO:0000250;evidence=ECO:0000250
P18406.301.	Ontology_term=ECO:0000250;evidence=ECO:0000250
Q64449.1097.	Ontology_term=ECO:0000250;evidence=ECO:0000250
Q8BTJ4.257.	Ontology_term=ECO:0000250;evidence=ECO:0000250
Q08857.311.	Ontology_term=ECO:0000250;evidence=ECO:0000250
Q08857.313.	Ontology_term=ECO:0000250;evidence=ECO:0000250
O70309.548.	Ontology_term=ECO:0000250;evidence=ECO:0000250
O70309.550.	Ontology_term=ECO:0000250;evidence=ECO:0000250
O70309.555.	Ontology_term=ECO:0000250;evidence=ECO:0000250
Q9D1Q6.301.	Ontology_term=ECO:0000250;evidence=ECO:0000250
Q9EQH2.732.	Ontology_term=ECO:0000250;evidence=ECO:0000250
P35762.156.	Ontology_term=ECO:0000250;evidence=ECO:0000250
P35762.157.	Ontology_term=ECO:0000250;evidence=ECO:0000250
O70309.522.	Ontology_term=ECO:0000250;evidence=ECO:0000250
P11688.195.	Ontology_term=ECO:0000250;evidence=ECO:0000250
P62077.36.	Ontology_term=ECO:0000250;evidence=ECO:0000250
O70309.498.	Ontology_term=ECO:0000250;evidence=ECO:0000250
O70309.500.	Ontology_term=ECO:0000250;evidence=ECO:0000250
O70309.513.	Ontology_term=ECO:0000250;evidence=ECO:0000250
P09055.613.	Ontology_term=ECO:0000250;evidence=ECO:0000250
P09055.615.	Ontology_term=ECO:0000250;evidence=ECO:0000250
P09055.618.	Ontology_term=ECO:0000250;evidence=ECO:0000250
P50427.149.	Ontology_term=ECO:0000250;evidence=ECO:0000250
P97927.1397.	Ontology_term=ECO:0000250;evidence=ECO:0000250
P43406.158.	Ontology_term=ECO:0000250;evidence=ECO:0000250
Q9EQH2.432.	Ontology_term=ECO:0000250;evidence=ECO:0000250
Q64449.703.	Ontology_term=ECO:0000250;evidence=ECO:0000250
P22437.59.	Ontology_term=ECO:0000250;evidence=ECO:0000250
P22437.61.	Ontology_term=ECO:0000250;evidence=ECO:0000250
P35564.361.	Ontology_term=ECO:0000250;evidence=ECO:0000250
P35564.367.	Ontology_term=ECO:0000250;evidence=ECO:0000250
Q61072.473.	Ontology_term=ECO:0000250;evidence=ECO:0000250
P20060.530.	Ontology_term=ECO:0000250;evidence=ECO:0000250
Q9QWR8.158.	Ontology_term=ECO:0000250;evidence=ECO:0000250
Q6PHU5.721.	Ontology_term=ECO:0000250;evidence=ECO:0000250
Q64449.926.	Ontology_term=ECO:0000250;evidence=ECO:0000250
P20352.75.	Ontology_term=ECO:0000250;evidence=ECO:0000250
P20352.83.	Ontology_term=ECO:0000250;evidence=ECO:0000250
O88322.822.	Ontology_term=ECO:0000250;evidence=ECO:0000250
O88322.828.	Ontology_term=ECO:0000250;evidence=ECO:0000250
P43406.626.	Ontology_term=ECO:0000250;evidence=ECO:0000250
P43406.632.	Ontology_term=ECO:0000250;evidence=ECO:0000250
P09055.64.	Ontology_term=ECO:0000250;evidence=ECO:0000250
Q9WUZ9.302.	Ontology_term=ECO:0000250;evidence=ECO:0000250
P43406.97.	Ontology_term=ECO:0000250;evidence=ECO:0000250
O88322.786.	Ontology_term=ECO:0000250;evidence=ECO:0000250
O88322.793.	Ontology_term=ECO:0000250;evidence=ECO:0000250
P15306.335.	Ontology_term=ECO:0000250;evidence=ECO:0000250
P15306.339.	Ontology_term=ECO:0000250;evidence=ECO:0000250
Q6PHU5.738.	Ontology_term=ECO:0000250;evidence=ECO:0000250
Q9QWR8.127.	Ontology_term=ECO:0000250;evidence=ECO:0000250
Q9QWR8.80.	Ontology_term=ECO:0000250;evidence=ECO:0000250
Q9EQH2.725.	Ontology_term=ECO:0000250;evidence=ECO:0000250
P09055.75.	Ontology_term=ECO:0000250;evidence=ECO:0000250
P98156.318.	Ontology_term=ECO:0000250;evidence=ECO:0000250
O09118.318.	Ontology_term=ECO:0000250;evidence=ECO:0000250
Q6PHU5.700.	Ontology_term=ECO:0000250;evidence=ECO:0000250
Q05793.2365.	Ontology_term=ECO:0000250;evidence=ECO:0000250
O88322.546.	Ontology_term=ECO:0000250;evidence=ECO:0000250
P43406.905.	Ontology_term=ECO:0000250;evidence=ECO:0000250
P43406.910.	Ontology_term=ECO:0000250;evidence=ECO:0000250
P15306.322.	Ontology_term=ECO:0000250;evidence=ECO:0000250
P15306.328.	Ontology_term=ECO:0000250;evidence=ECO:0000250
Q9D6X6.159.	Ontology_term=ECO:0000250;evidence=ECO:0000250
O09159.268.	Ontology_term=ECO:0000250;evidence=ECO:0000250
O09159.273.	Ontology_term=ECO:0000250;evidence=ECO:0000250
P37889.921.	Ontology_term=ECO:0000250;evidence=ECO:0000250
P37889.923.	Ontology_term=ECO:0000250;evidence=ECO:0000250
P28798.305.	Ontology_term=ECO:0000250;evidence=ECO:0000250
P22437.571.	Ontology_term=ECO:0000250;evidence=ECO:0000250
P37889.1017.	Ontology_term=ECO:0000250;evidence=ECO:0000250
P37889.1023.	Ontology_term=ECO:0000250;evidence=ECO:0000250
P37889.1031.	Ontology_term=ECO:0000250;evidence=ECO:0000250
O88322.952.	Ontology_term=ECO:0000250;evidence=ECO:0000250
O88322.968.	Ontology_term=ECO:0000250;evidence=ECO:0000250
Q8R0F3.216.	Ontology_term=ECO:0000250;evidence=ECO:0000250
Q01705.1264.	Ontology_term=ECO:0000250;evidence=ECO:0000250
Q01705.1271.	Ontology_term=ECO:0000250;evidence=ECO:0000250
Q01705.1276.	Ontology_term=ECO:0000250;evidence=ECO:0000250
O70274.46.	Ontology_term=ECO:0000250;evidence=ECO:0000250
P48759.179.	Ontology_term=ECO:0000250;evidence=ECO:0000250
P50427.178.	Ontology_term=ECO:0000250;evidence=ECO:0000250
P50427.156.	Ontology_term=ECO:0000250;evidence=ECO:0000250
P18242.117.	Ontology_term=ECO:0000250;evidence=ECO:0000250
P29416.58.	Ontology_term=ECO:0000250;evidence=ECO:0000250
Q9WV98.48.	Ontology_term=ECO:0000250;evidence=ECO:0000250
Q9WV98.52.	Ontology_term=ECO:0000250;evidence=ECO:0000250
P01027.1389.	Ontology_term=ECO:0000250;evidence=ECO:0000250
Q8R0F3.233.	Ontology_term=ECO:0000250;evidence=ECO:0000250
P97927.129.	Ontology_term=ECO:0000250;evidence=ECO:0000250
P97927.132.	Ontology_term=ECO:0000250;evidence=ECO:0000250
P97927.134.	Ontology_term=ECO:0000250;evidence=ECO:0000250
P97927.146.	Ontology_term=ECO:0000250;evidence=ECO:0000250
Q571E4.487.	Ontology_term=ECO:0000250;evidence=ECO:0000250
Q571E4.499.	Ontology_term=ECO:0000250;evidence=ECO:0000250
Q4LFA9.134.	Ontology_term=ECO:0000250;evidence=ECO:0000250
Q4LFA9.143.	Ontology_term=ECO:0000250;evidence=ECO:0000250
O88322.1089.	Ontology_term=ECO:0000250;evidence=ECO:0000250
O88322.1091.	Ontology_term=ECO:0000250;evidence=ECO:0000250
Q571E4.505.	Ontology_term=ECO:0000250;evidence=ECO:0000250
O88322.1071.	Ontology_term=ECO:0000250;evidence=ECO:0000250
O88322.1082.	Ontology_term=ECO:0000250;evidence=ECO:0000250
P50428.413.	Ontology_term=ECO:0000250;evidence=ECO:0000250
Q61739.154.	Ontology_term=ECO:0000250;evidence=ECO:0000250
Q811B3.573.	Ontology_term=ECO:0000250;evidence=ECO:0000250
P15306.463.	Ontology_term=ECO:0000250;evidence=ECO:0000250
P15306.465.	Ontology_term=ECO:0000250;evidence=ECO:0000250
Q7TMR0.231.	Ontology_term=ECO:0000250;evidence=ECO:0000250
P35951.285.	Ontology_term=ECO:0000250;evidence=ECO:0000250
P35951.290.	Ontology_term=ECO:0000250;evidence=ECO:0000250
P37889.619.	Ontology_term=ECO:0000250;evidence=ECO:0000250
P37889.621.	Ontology_term=ECO:0000250;evidence=ECO:0000250
Q9WVB4.505.	Ontology_term=ECO:0000250;evidence=ECO:0000250
O89051.248.	Ontology_term=ECO:0000250;evidence=ECO:0000250
O70309.682.	Ontology_term=ECO:0000250;evidence=ECO:0000250
O88322.835.	Ontology_term=ECO:0000250;evidence=ECO:0000250
O88322.841.	Ontology_term=ECO:0000250;evidence=ECO:0000250
O08746.346.	Ontology_term=ECO:0000250;evidence=ECO:0000250
Q8VHI3.412.	Ontology_term=ECO:0000250;evidence=ECO:0000250
P37889.479.	Ontology_term=ECO:0000250;evidence=ECO:0000250
Q8K2C7.196.	Ontology_term=ECO:0000250;evidence=ECO:0000250
P22437.577.	Ontology_term=ECO:0000250;evidence=ECO:0000250
Q60767.790.	Ontology_term=ECO:0000250;evidence=ECO:0000250
P35564.195.	Ontology_term=ECO:0000250;evidence=ECO:0000250
Q5NCH9.238.	Ontology_term=ECO:0000250;evidence=ECO:0000250
P09055.301.	Ontology_term=ECO:0000250;evidence=ECO:0000250
P01029.726.	Ontology_term=ECO:0000250;evidence=ECO:0000250
Q61072.401.	Ontology_term=ECO:0000250;evidence=ECO:0000250
P01029.733.	Ontology_term=ECO:0000250;evidence=ECO:0000250
P01029.734.	Ontology_term=ECO:0000250;evidence=ECO:0000250
Q64449.212.	Ontology_term=ECO:0000250;evidence=ECO:0000250
P43406.502.	Ontology_term=ECO:0000250;evidence=ECO:0000250
P98063.493.	Ontology_term=ECO:0000250;evidence=ECO:0000250
Q62086.42.	Ontology_term=ECO:0000250;evidence=ECO:0000250
P01027.1513.	Ontology_term=ECO:0000250;evidence=ECO:0000250
P01027.1518.	Ontology_term=ECO:0000250;evidence=ECO:0000250
O88839.410.	Ontology_term=ECO:0000250;evidence=ECO:0000250
O70309.202.	Ontology_term=ECO:0000250;evidence=ECO:0000250
P14094.214.	Ontology_term=ECO:0000250;evidence=ECO:0000250
P97370.191.	Ontology_term=ECO:0000250;evidence=ECO:0000250
Q63739.49.	Ontology_term=ECO:0000250;evidence=ECO:0000250
P37889.754.	Ontology_term=ECO:0000250;evidence=ECO:0000250
P15208.339.	Ontology_term=ECO:0000250;evidence=ECO:0000250
P27808.305.	Ontology_term=ECO:0000250;evidence=ECO:0000250
P97927.1813.	Ontology_term=ECO:0000250;evidence=ECO:0000250
Q9WUU7.299.	Ontology_term=ECO:0000250;evidence=ECO:0000250
Q8BTJ4.290.	Ontology_term=ECO:0000250;evidence=ECO:0000250
P01029.1612.	Ontology_term=ECO:0000250;evidence=ECO:0000250
Q61147.869.	Ontology_term=ECO:0000250;evidence=ECO:0000250
Q61739.86.	Ontology_term=ECO:0000250;evidence=ECO:0000250
P37889.906.	Ontology_term=ECO:0000250;evidence=ECO:0000250
P37889.912.	Ontology_term=ECO:0000250;evidence=ECO:0000250
Q61147.199.	Ontology_term=ECO:0000250;evidence=ECO:0000250
Q08857.272.	Ontology_term=ECO:0000250;evidence=ECO:0000250
P37889.1093.	Ontology_term=ECO:0000250;evidence=ECO:0000250
P31750.60.	Ontology_term=ECO:0000250;evidence=ECO:0000250
P37889.963.	Ontology_term=ECO:0000250;evidence=ECO:0000250
P37889.965.	Ontology_term=ECO:0000250;evidence=ECO:0000250
Q9Z0J0.99.	Ontology_term=ECO:0000250;evidence=ECO:0000250
Q9DAU1.206.	Ontology_term=ECO:0000250;evidence=ECO:0000250
Q3V3R4.813.	Ontology_term=ECO:0000250;evidence=ECO:0000250
P15306.479.	Ontology_term=ECO:0000250;evidence=ECO:0000250
Q6PHU5.456.	Ontology_term=ECO:0000250;evidence=ECO:0000250
P54751.61.	Ontology_term=ECO:0000250;evidence=ECO:0000250
P15208.182.	Ontology_term=ECO:0000250;evidence=ECO:0000250
P15208.186.	Ontology_term=ECO:0000250;evidence=ECO:0000250
Q6PHU5.554.	Ontology_term=ECO:0000250;evidence=ECO:0000250
P62073.50.	Ontology_term=ECO:0000250;evidence=ECO:0000250
P11688.208.	Ontology_term=ECO:0000250;evidence=ECO:0000250
P09055.435.	Ontology_term=ECO:0000250;evidence=ECO:0000250
O09159.55.	Ontology_term=ECO:0000250;evidence=ECO:0000250
Q3UQ28.1231.	Ontology_term=ECO:0000250;evidence=ECO:0000250
P28798.312.	Ontology_term=ECO:0000250;evidence=ECO:0000250
P28798.313.	Ontology_term=ECO:0000250;evidence=ECO:0000250
P28798.319.	Ontology_term=ECO:0000250;evidence=ECO:0000250
P28798.320.	Ontology_term=ECO:0000250;evidence=ECO:0000250
P28798.326.	Ontology_term=ECO:0000250;evidence=ECO:0000250
P15208.219.	Ontology_term=ECO:0000250;evidence=ECO:0000250
P15208.223.	Ontology_term=ECO:0000250;evidence=ECO:0000250
P10404.526.	Ontology_term=ECO:0000250;evidence=ECO:0000250
O35604.177.	Ontology_term=ECO:0000250;evidence=ECO:0000250
P97927.1222.	Ontology_term=ECO:0000250;evidence=ECO:0000250
P27808.145.	Ontology_term=ECO:0000250;evidence=ECO:0000250
Q9D1Q6.189.	Ontology_term=ECO:0000250;evidence=ECO:0000250
P15208.264.	Ontology_term=ECO:0000250;evidence=ECO:0000250
P15208.268.	Ontology_term=ECO:0000250;evidence=ECO:0000250
Q61147.713.	Ontology_term=ECO:0000250;evidence=ECO:0000250
O70309.628.	Ontology_term=ECO:0000250;evidence=ECO:0000250
O70309.631.	Ontology_term=ECO:0000250;evidence=ECO:0000250
O70309.635.	Ontology_term=ECO:0000250;evidence=ECO:0000250
P62073.29.	Ontology_term=ECO:0000250;evidence=ECO:0000250
P98156.331.	Ontology_term=ECO:0000250;evidence=ECO:0000250
Q8VHI3.161.	Ontology_term=ECO:0000250;evidence=ECO:0000250
Q61592.130.	Ontology_term=ECO:0000250;evidence=ECO:0000250
Q61592.139.	Ontology_term=ECO:0000250;evidence=ECO:0000250
Q61592.141.	Ontology_term=ECO:0000250;evidence=ECO:0000250
A2AVA0.3029.	Ontology_term=ECO:0000250;evidence=ECO:0000250
Q4LFA9.540.	Ontology_term=ECO:0000250;evidence=ECO:0000250
Q9WV98.28.	Ontology_term=ECO:0000250;evidence=ECO:0000250
Q9WV98.32.	Ontology_term=ECO:0000250;evidence=ECO:0000250
P28798.295.	Ontology_term=ECO:0000250;evidence=ECO:0000250
O70309.602.	Ontology_term=ECO:0000250;evidence=ECO:0000250
Q3UZ09.457.	Ontology_term=ECO:0000250;evidence=ECO:0000250
Q91YW3.313.	Ontology_term=ECO:0000250;evidence=ECO:0000250
P01027.1158.	Ontology_term=ECO:0000250;evidence=ECO:0000250
P01027.1489.	Ontology_term=ECO:0000250;evidence=ECO:0000250
Q61072.322.	Ontology_term=ECO:0000250;evidence=ECO:0000250
Q08761.475.	Ontology_term=ECO:0000250;evidence=ECO:0000250
Q3UQ28.499.	Ontology_term=ECO:0000250;evidence=ECO:0000250
O09164.221.	Ontology_term=ECO:0000250;evidence=ECO:0000250
O09164.222.	Ontology_term=ECO:0000250;evidence=ECO:0000250
Q9WTS2.212.	Ontology_term=ECO:0000250;evidence=ECO:0000250
Q64449.334.	Ontology_term=ECO:0000250;evidence=ECO:0000250
P15208.228.	Ontology_term=ECO:0000250;evidence=ECO:0000250
P15208.234.	Ontology_term=ECO:0000250;evidence=ECO:0000250
P15208.235.	Ontology_term=ECO:0000250;evidence=ECO:0000250
Q8K2C7.123.	Ontology_term=ECO:0000250;evidence=ECO:0000250
P29416.521.	Ontology_term=ECO:0000250;evidence=ECO:0000250
P43406.89.	Ontology_term=ECO:0000250;evidence=ECO:0000250
P37889.978.	Ontology_term=ECO:0000250;evidence=ECO:0000250
P37889.984.	Ontology_term=ECO:0000250;evidence=ECO:0000250
P97927.166.	Ontology_term=ECO:0000250;evidence=ECO:0000250
P97370.170.	Ontology_term=ECO:0000250;evidence=ECO:0000250
Q8BHC9.94.	Ontology_term=ECO:0000250;evidence=ECO:0000250
Q8BHC9.99.	Ontology_term=ECO:0000250;evidence=ECO:0000250
P01027.1458.	Ontology_term=ECO:0000250;evidence=ECO:0000250
Q61147.895.	Ontology_term=ECO:0000250;evidence=ECO:0000250
Q61739.502.	Ontology_term=ECO:0000250;evidence=ECO:0000250
P37889.936.	Ontology_term=ECO:0000250;evidence=ECO:0000250
P37889.942.	Ontology_term=ECO:0000250;evidence=ECO:0000250
O88322.991.	Ontology_term=ECO:0000250;evidence=ECO:0000250
O88322.1002.	Ontology_term=ECO:0000250;evidence=ECO:0000250
O88322.1009.	Ontology_term=ECO:0000250;evidence=ECO:0000250
O88322.1011.	Ontology_term=ECO:0000250;evidence=ECO:0000250
P01027.661.	Ontology_term=ECO:0000250;evidence=ECO:0000250
O70309.528.	Ontology_term=ECO:0000250;evidence=ECO:0000250
O70309.530.	Ontology_term=ECO:0000250;evidence=ECO:0000250
O70309.533.	Ontology_term=ECO:0000250;evidence=ECO:0000250
O70309.535.	Ontology_term=ECO:0000250;evidence=ECO:0000250
Q8K2C7.216.	Ontology_term=ECO:0000250;evidence=ECO:0000250
P43406.565.	Ontology_term=ECO:0000250;evidence=ECO:0000250
Q6PHU5.610.	Ontology_term=ECO:0000250;evidence=ECO:0000250
Q8BPG6.297.	Ontology_term=ECO:0000250;evidence=ECO:0000250
Q3UDW8.455.	Ontology_term=ECO:0000250;evidence=ECO:0000250
Q9WVB4.1478.	Ontology_term=ECO:0000250;evidence=ECO:0000250
Q9R1V7.488.	Ontology_term=ECO:0000250;evidence=ECO:0000250
P53690.319.	Ontology_term=ECO:0000250;evidence=ECO:0000250
P01029.700.	Ontology_term=ECO:0000250;evidence=ECO:0000250
P01029.701.	Ontology_term=ECO:0000250;evidence=ECO:0000250
O55186.87.	Ontology_term=ECO:0000250;evidence=ECO:0000250
O55186.88.	Ontology_term=ECO:0000250;evidence=ECO:0000250
O55186.93.	Ontology_term=ECO:0000250;evidence=ECO:0000250
Q64449.200.	Ontology_term=ECO:0000250;evidence=ECO:0000250
P20060.288.	Ontology_term=ECO:0000250;evidence=ECO:0000250
Q8BQ47.100.	Ontology_term=ECO:0000250;evidence=ECO:0000250
P06797.135.	Ontology_term=ECO:0000250;evidence=ECO:0000250
P15208.824.	Ontology_term=ECO:0000250;evidence=ECO:0000250
P98156.239.	Ontology_term=ECO:0000250;evidence=ECO:0000250
P98156.246.	Ontology_term=ECO:0000250;evidence=ECO:0000250
P98156.251.	Ontology_term=ECO:0000250;evidence=ECO:0000250
Q03350.610.	Ontology_term=ECO:0000250;evidence=ECO:0000250
Q03350.619.	Ontology_term=ECO:0000250;evidence=ECO:0000250
Q03350.622.	Ontology_term=ECO:0000250;evidence=ECO:0000250
Q9R098.346.	Ontology_term=ECO:0000250;evidence=ECO:0000250
Q8BQ47.44.	Ontology_term=ECO:0000250;evidence=ECO:0000250
Q8BQ47.47.	Ontology_term=ECO:0000250;evidence=ECO:0000250
P98156.72.	Ontology_term=ECO:0000250;evidence=ECO:0000250
P98156.79.	Ontology_term=ECO:0000250;evidence=ECO:0000250
O70309.608.	Ontology_term=ECO:0000250;evidence=ECO:0000250
O70309.610.	Ontology_term=ECO:0000250;evidence=ECO:0000250
O70309.613.	Ontology_term=ECO:0000250;evidence=ECO:0000250
O70309.615.	Ontology_term=ECO:0000250;evidence=ECO:0000250
O70309.625.	Ontology_term=ECO:0000250;evidence=ECO:0000250
P15261.128.	Ontology_term=ECO:0000250;evidence=ECO:0000250
P37889.833.	Ontology_term=ECO:0000250;evidence=ECO:0000250
P37889.845.	Ontology_term=ECO:0000250;evidence=ECO:0000250
Q6VVW5.101.	Ontology_term=ECO:0000250;evidence=ECO:0000250
P15208.815.	Ontology_term=ECO:0000250;evidence=ECO:0000250
P41233.309.	Ontology_term=ECO:0000250;evidence=ECO:0000250
P35951.303.	Ontology_term=ECO:0000250;evidence=ECO:0000250
P35951.314.	Ontology_term=ECO:0000250;evidence=ECO:0000250
O35114.274.	Ontology_term=ECO:0000250;evidence=ECO:0000250
Q61503.478.	Ontology_term=ECO:0000250;evidence=ECO:0000250
P37889.899.	Ontology_term=ECO:0000250;evidence=ECO:0000250
Q8R3H7.201.	Ontology_term=ECO:0000250;evidence=ECO:0000250
Q8R3H7.209.	Ontology_term=ECO:0000250;evidence=ECO:0000250
Q7TMR0.392.	Ontology_term=ECO:0000250;evidence=ECO:0000250
Q9DAU1.194.	Ontology_term=ECO:0000250;evidence=ECO:0000250
O88839.676.	Ontology_term=ECO:0000250;evidence=ECO:0000250
O88839.685.	Ontology_term=ECO:0000250;evidence=ECO:0000250
P01027.1637.	Ontology_term=ECO:0000250;evidence=ECO:0000250
P35951.198.	Ontology_term=ECO:0000250;evidence=ECO:0000250
P35951.205.	Ontology_term=ECO:0000250;evidence=ECO:0000250
P35951.210.	Ontology_term=ECO:0000250;evidence=ECO:0000250
Q61739.188.	Ontology_term=ECO:0000250;evidence=ECO:0000250
Q8VHI3.419.	Ontology_term=ECO:0000250;evidence=ECO:0000250
O88322.518.	Ontology_term=ECO:0000250;evidence=ECO:0000250
O88322.524.	Ontology_term=ECO:0000250;evidence=ECO:0000250
O88322.533.	Ontology_term=ECO:0000250;evidence=ECO:0000250
O88322.535.	Ontology_term=ECO:0000250;evidence=ECO:0000250
Q70E20.1341.	Ontology_term=ECO:0000250;evidence=ECO:0000250
P10493.804.	Ontology_term=ECO:0000250;evidence=ECO:0000250
Q9R1A3.92.	Ontology_term=ECO:0000250;evidence=ECO:0000250
P97370.144.	Ontology_term=ECO:0000250;evidence=ECO:0000250
P97370.154.	Ontology_term=ECO:0000250;evidence=ECO:0000250
O09010.363.	Ontology_term=ECO:0000250;evidence=ECO:0000250
O09010.372.	Ontology_term=ECO:0000250;evidence=ECO:0000250
Q8K411.556.	Ontology_term=ECO:0000250;evidence=ECO:0000250
O09118.404.	Ontology_term=ECO:0000250;evidence=ECO:0000250
O09118.406.	Ontology_term=ECO:0000250;evidence=ECO:0000250
P09055.630.	Ontology_term=ECO:0000250;evidence=ECO:0000250
P09055.633.	Ontology_term=ECO:0000250;evidence=ECO:0000250
P09055.636.	Ontology_term=ECO:0000250;evidence=ECO:0000250
P09055.640.	Ontology_term=ECO:0000250;evidence=ECO:0000250
Q64449.1233.	Ontology_term=ECO:0000250;evidence=ECO:0000250
P43406.711.	Ontology_term=ECO:0000250;evidence=ECO:0000250
Q61072.650.	Ontology_term=ECO:0000250;evidence=ECO:0000250
Q61072.656.	Ontology_term=ECO:0000250;evidence=ECO:0000250
P97927.169.	Ontology_term=ECO:0000250;evidence=ECO:0000250
P97927.184.	Ontology_term=ECO:0000250;evidence=ECO:0000250
P97927.113.	Ontology_term=ECO:0000250;evidence=ECO:0000250
Q9WVB4.1501.	Ontology_term=ECO:0000250;evidence=ECO:0000250
Q61739.562.	Ontology_term=ECO:0000250;evidence=ECO:0000250
P97927.187.	Ontology_term=ECO:0000250;evidence=ECO:0000250
P97927.189.	Ontology_term=ECO:0000250;evidence=ECO:0000250
P97927.202.	Ontology_term=ECO:0000250;evidence=ECO:0000250
P97927.209.	Ontology_term=ECO:0000250;evidence=ECO:0000250
P14094.175.	Ontology_term=ECO:0000250;evidence=ECO:0000250
Q08857.333.	Ontology_term=ECO:0000250;evidence=ECO:0000250
P97927.224.	Ontology_term=ECO:0000250;evidence=ECO:0000250
Q9WVB4.1372.	Ontology_term=ECO:0000250;evidence=ECO:0000250
Q9WVB4.1377.	Ontology_term=ECO:0000250;evidence=ECO:0000250
Q9DAU1.104.	Ontology_term=ECO:0000250;evidence=ECO:0000250
Q7TMR0.262.	Ontology_term=ECO:0000250;evidence=ECO:0000250
P01027.626.	Ontology_term=ECO:0000250;evidence=ECO:0000250
O70309.563.	Ontology_term=ECO:0000250;evidence=ECO:0000250
O70309.569.	Ontology_term=ECO:0000250;evidence=ECO:0000250
O70309.571.	Ontology_term=ECO:0000250;evidence=ECO:0000250
O70309.574.	Ontology_term=ECO:0000250;evidence=ECO:0000250
Q8BPG6.163.	Ontology_term=ECO:0000250;evidence=ECO:0000250
P15208.462.	Ontology_term=ECO:0000250;evidence=ECO:0000250
P62073.33.	Ontology_term=ECO:0000250;evidence=ECO:0000250
Q61503.355.	Ontology_term=ECO:0000250;evidence=ECO:0000250
Q8BQ47.202.	Ontology_term=ECO:0000250;evidence=ECO:0000250
P98156.434.	Ontology_term=ECO:0000250;evidence=ECO:0000250
Q9R1V7.472.	Ontology_term=ECO:0000250;evidence=ECO:0000250
Q70E20.654.	Ontology_term=ECO:0000250;evidence=ECO:0000250
Q70E20.661.	Ontology_term=ECO:0000250;evidence=ECO:0000250
Q61739.626.	Ontology_term=ECO:0000250;evidence=ECO:0000250
Q61739.632.	Ontology_term=ECO:0000250;evidence=ECO:0000250
P35951.353.	Ontology_term=ECO:0000250;evidence=ECO:0000250
P35951.359.	Ontology_term=ECO:0000250;evidence=ECO:0000250
P35951.365.	Ontology_term=ECO:0000250;evidence=ECO:0000250
P35951.369.	Ontology_term=ECO:0000250;evidence=ECO:0000250
O09118.304.	Ontology_term=ECO:0000250;evidence=ECO:0000250
O09118.306.	Ontology_term=ECO:0000250;evidence=ECO:0000250
Q8K2C7.110.	Ontology_term=ECO:0000250;evidence=ECO:0000250
P98156.127.	Ontology_term=ECO:0000250;evidence=ECO:0000250
Q61739.175.	Ontology_term=ECO:0000250;evidence=ECO:0000250
P28798.364.	Ontology_term=ECO:0000250;evidence=ECO:0000250
Q9WVB4.690.	Ontology_term=ECO:0000250;evidence=ECO:0000250
O35598.436.	Ontology_term=ECO:0000250;evidence=ECO:0000250
Q9WTS2.266.	Ontology_term=ECO:0000250;evidence=ECO:0000250
Q8K411.119.	Ontology_term=ECO:0000250;evidence=ECO:0000250
P05533.74.	Ontology_term=ECO:0000250;evidence=ECO:0000250
P05533.78.	Ontology_term=ECO:0000250;evidence=ECO:0000250
Q9WVB4.1517.	Ontology_term=ECO:0000250;evidence=ECO:0000250
Q9WVB4.1519.	Ontology_term=ECO:0000250;evidence=ECO:0000250
Q64449.617.	Ontology_term=ECO:0000250;evidence=ECO:0000250
P54751.139.	Ontology_term=ECO:0000250;evidence=ECO:0000250
Q5NCH9.51.	Ontology_term=ECO:0000250;evidence=ECO:0000250
A2AVA0.2244.	Ontology_term=ECO:0000250;evidence=ECO:0000250
P98156.120.	Ontology_term=ECO:0000250;evidence=ECO:0000250
Q9QXX0.806.	Ontology_term=ECO:0000250;evidence=ECO:0000250
Q9QXX0.808.	Ontology_term=ECO:0000250;evidence=ECO:0000250
Q9QXX0.817.	Ontology_term=ECO:0000250;evidence=ECO:0000250
Q9QXX0.599.	Ontology_term=ECO:0000250;evidence=ECO:0000250
P05017.95.	Ontology_term=ECO:0000250;evidence=ECO:0000250
P05017.96.	Ontology_term=ECO:0000250;evidence=ECO:0000250
Q61908.50.	Ontology_term=ECO:0000250;evidence=ECO:0000250
Q9QXX0.187.	Ontology_term=ECO:0000250;evidence=ECO:0000250
Q9QXX0.196.	Ontology_term=ECO:0000250;evidence=ECO:0000250
Q8BJ48.116.	Ontology_term=ECO:0000250;evidence=ECO:0000250
Q9QXX0.615.	Ontology_term=ECO:0000250;evidence=ECO:0000250
Q9QXX0.617.	Ontology_term=ECO:0000250;evidence=ECO:0000250
P97946.196.	Ontology_term=ECO:0000250;evidence=ECO:0000250
Q9R1B9.683.	Ontology_term=ECO:0000250;evidence=ECO:0000250
Q9QZZ6.196.	Ontology_term=ECO:0000250;evidence=ECO:0000250
Q9QZZ6.50.	Ontology_term=ECO:0000250;evidence=ECO:0000250
Q9QXX0.253.	Ontology_term=ECO:0000250;evidence=ECO:0000250
Q9QXX0.262.	Ontology_term=ECO:0000250;evidence=ECO:0000250
Q9QZF2.245.	Ontology_term=ECO:0000250;evidence=ECO:0000250
Q8VEB4.65.	Ontology_term=ECO:0000250,ECO:0000305;evidence=ECO:0000250|UniProtKB:Q8NCC3,ECO:0000305|PubMed:16106046;Dbxref=PMID:16106046
Q61554.2098.	Ontology_term=ECO:0000250,ECO:0000255;evidence=ECO:0000250|UniProtKB:P35555,ECO:0000255|PROSITE-ProRule:PRU00076
Q61554.2101.	Ontology_term=ECO:0000250,ECO:0000255;evidence=ECO:0000250|UniProtKB:P35555,ECO:0000255|PROSITE-ProRule:PRU00076
Q61554.2063.	Ontology_term=ECO:0000250,ECO:0000255;evidence=ECO:0000250|UniProtKB:P35555,ECO:0000255|PROSITE-ProRule:PRU00076
Q61554.2085.	Ontology_term=ECO:0000250,ECO:0000255;evidence=ECO:0000250|UniProtKB:P35555,ECO:0000255|PROSITE-ProRule:PRU00076
Q61554.2086.	Ontology_term=ECO:0000250,ECO:0000255;evidence=ECO:0000250|UniProtKB:P35555,ECO:0000255|PROSITE-ProRule:PRU00076
Q61554.2087.	Ontology_term=ECO:0000250,ECO:0000255;evidence=ECO:0000250|UniProtKB:P35555,ECO:0000255|PROSITE-ProRule:PRU00076
Q61554.2113.	Ontology_term=ECO:0000250,ECO:0000255;evidence=ECO:0000250|UniProtKB:P35555,ECO:0000255|PROSITE-ProRule:PRU00076
P13595.41.	Ontology_term=ECO:0000244,ECO:0000269;evidence=ECO:0000244|PDB:2NCM,ECO:0000269|PubMed:8673600;Dbxref=PMID:8673600
P13595.96.	Ontology_term=ECO:0000244,ECO:0000269;evidence=ECO:0000244|PDB:2NCM,ECO:0000269|PubMed:8673600;Dbxref=PMID:8673600
O88792.49.	Ontology_term=ECO:0000244,ECO:0000269;evidence=ECO:0000244|PDB:1F97,ECO:0000269|PubMed:11500366;Dbxref=PMID:11500366
Q61730.332.	Ontology_term=ECO:0000244,ECO:0000255,ECO:0000269;evidence=ECO:0000244|PDB:4YFD,ECO:0000255|PROSITE-ProRule:PRU00114,ECO:0000269|PubMed:25908590;Dbxref=PMID:25908590
Q61730.160.	Ontology_term=ECO:0000244,ECO:0000255,ECO:0000269;evidence=ECO:0000244|PDB:4YFD,ECO:0000255|PROSITE-ProRule:PRU00114,ECO:0000269|PubMed:25908590;Dbxref=PMID:25908590
Q04519.383.	Ontology_term=ECO:0000244,ECO:0000244,ECO:0000244,ECO:0000244,ECO:0000255,ECO:0000269;evidence=ECO:0000244|PDB:5FI9,ECO:0000244|PDB:5FIB,ECO:0000244|PDB:5FIC,ECO:0000244|PDB:5HQN,ECO:0000255|PROSITE-ProRule:PRU00415,ECO:0000269|PubMed:27435900;Dbxref=PMID:27435900
Q04519.582.	Ontology_term=ECO:0000244,ECO:0000244,ECO:0000244,ECO:0000244,ECO:0000255,ECO:0000269;evidence=ECO:0000244|PDB:5FI9,ECO:0000244|PDB:5FIB,ECO:0000244|PDB:5FIC,ECO:0000244|PDB:5HQN,ECO:0000255|PROSITE-ProRule:PRU00415,ECO:0000269|PubMed:27435900;Dbxref=PMID:27435900
Q04519.586.	Ontology_term=ECO:0000244,ECO:0000244,ECO:0000244,ECO:0000244,ECO:0000255,ECO:0000269;evidence=ECO:0000244|PDB:5FI9,ECO:0000244|PDB:5FIB,ECO:0000244|PDB:5FIC,ECO:0000244|PDB:5HQN,ECO:0000255|PROSITE-ProRule:PRU00415,ECO:0000269|PubMed:27435900;Dbxref=PMID:27435900
Q3U4G3.385.	Ontology_term=ECO:0000244,ECO:0000244,ECO:0000244,ECO:0000244,ECO:0000244,ECO:0000244,ECO:0000244,ECO:0000244,ECO:0000244,ECO:0000244;evidence=ECO:0000244|PDB:4WLG,ECO:0000244|PDB:4WLM,ECO:0000244|PDB:4WLZ,ECO:0000244|PDB:4WM0,ECO:0000244|PDB:4WMA,ECO:0000244|PDB:4WMB,ECO:0000244|PDB:4WMI,ECO:0000244|PDB:4WMK,ECO:0000244|PDB:4WN2,ECO:0000244|PDB:4WNH
P10639.32.	Note=Redox-active;Ontology_term=ECO:0000255;evidence=ECO:0000255|PROSITE-ProRule:PRU00691
P10639.35.	Note=Redox-active;Ontology_term=ECO:0000255;evidence=ECO:0000255|PROSITE-ProRule:PRU00691
P08003.548.	Note=Redox-active;Ontology_term=ECO:0000255;evidence=ECO:0000255|PROSITE-ProRule:PRU00691
P08003.551.	Note=Redox-active;Ontology_term=ECO:0000255;evidence=ECO:0000255|PROSITE-ProRule:PRU00691
P97493.90.	Note=Redox-active;Ontology_term=ECO:0000255;evidence=ECO:0000255|PROSITE-ProRule:PRU00691
P97493.93.	Note=Redox-active;Ontology_term=ECO:0000255;evidence=ECO:0000255|PROSITE-ProRule:PRU00691
Q91W90.203.	Note=Redox-active;Ontology_term=ECO:0000255;evidence=ECO:0000255|PROSITE-ProRule:PRU00691
Q91W90.206.	Note=Redox-active;Ontology_term=ECO:0000255;evidence=ECO:0000255|PROSITE-ProRule:PRU00691
P27773.406.	Note=Redox-active;Ontology_term=ECO:0000255;evidence=ECO:0000255|PROSITE-ProRule:PRU00691
P27773.409.	Note=Redox-active;Ontology_term=ECO:0000255;evidence=ECO:0000255|PROSITE-ProRule:PRU00691
P09103.399.	Note=Redox-active;Ontology_term=ECO:0000255;evidence=ECO:0000255|PROSITE-ProRule:PRU00691
P09103.402.	Note=Redox-active;Ontology_term=ECO:0000255;evidence=ECO:0000255|PROSITE-ProRule:PRU00691
P09103.55.	Note=Redox-active;Ontology_term=ECO:0000255;evidence=ECO:0000255|PROSITE-ProRule:PRU00691
P09103.58.	Note=Redox-active;Ontology_term=ECO:0000255;evidence=ECO:0000255|PROSITE-ProRule:PRU00691
Q91W90.335.	Note=Redox-active;Ontology_term=ECO:0000255;evidence=ECO:0000255|PROSITE-ProRule:PRU00691
Q91W90.338.	Note=Redox-active;Ontology_term=ECO:0000255;evidence=ECO:0000255|PROSITE-ProRule:PRU00691
Q91W90.75.	Note=Redox-active;Ontology_term=ECO:0000255;evidence=ECO:0000255|PROSITE-ProRule:PRU00691
Q91W90.78.	Note=Redox-active;Ontology_term=ECO:0000255;evidence=ECO:0000255|PROSITE-ProRule:PRU00691
Q922R8.55.	Note=Redox-active;Ontology_term=ECO:0000255;evidence=ECO:0000255|PROSITE-ProRule:PRU00691
Q922R8.58.	Note=Redox-active;Ontology_term=ECO:0000255;evidence=ECO:0000255|PROSITE-ProRule:PRU00691
Q9CQU0.64.	Note=Redox-active;Ontology_term=ECO:0000255;evidence=ECO:0000255|PROSITE-ProRule:PRU00691
Q9CQU0.67.	Note=Redox-active;Ontology_term=ECO:0000255;evidence=ECO:0000255|PROSITE-ProRule:PRU00691
Q921X9.303.	Note=Redox-active;Ontology_term=ECO:0000255;evidence=ECO:0000255|PROSITE-ProRule:PRU00691
Q921X9.306.	Note=Redox-active;Ontology_term=ECO:0000255;evidence=ECO:0000255|PROSITE-ProRule:PRU00691
P56213.135.	Note=Redox-active;Ontology_term=ECO:0000255;evidence=ECO:0000255|PROSITE-ProRule:PRU00654
P56213.138.	Note=Redox-active;Ontology_term=ECO:0000255;evidence=ECO:0000255|PROSITE-ProRule:PRU00654
Q5SQF8.37.	Note=Redox-active;Ontology_term=ECO:0000255;evidence=ECO:0000255|PROSITE-ProRule:PRU00114
Q9CQM5.43.	Note=Redox-active;Ontology_term=ECO:0000250;evidence=ECO:0000250|UniProtKB:Q9BRA2
Q9CQM5.46.	Note=Redox-active;Ontology_term=ECO:0000250;evidence=ECO:0000250|UniProtKB:Q9BRA2
Q8R180.390.	Note=Redox-active;Ontology_term=ECO:0000250;evidence=ECO:0000250|UniProtKB:Q96HE7
Q9ESY9.69.	Note=Redox-active;Ontology_term=ECO:0000250;evidence=ECO:0000250|UniProtKB:P13284
Q9ESY9.72.	Note=Redox-active;Ontology_term=ECO:0000250;evidence=ECO:0000250|UniProtKB:P13284
O08749.80.	Note=Redox-active;Ontology_term=ECO:0000250;evidence=ECO:0000250|UniProtKB:P09624
O08749.85.	Note=Redox-active;Ontology_term=ECO:0000250;evidence=ECO:0000250|UniProtKB:P09624
Q9D1I2.77.	Note=Redox-active;Ontology_term=ECO:0000250;evidence=ECO:0000250
Q9JMH6.173.	Note=Redox-active;Ontology_term=ECO:0000250;evidence=ECO:0000250
Q9JMH6.178.	Note=Redox-active;Ontology_term=ECO:0000250;evidence=ECO:0000250
Q8CDN6.34.	Note=Redox-active;Ontology_term=ECO:0000250;evidence=ECO:0000250
Q8CDN6.37.	Note=Redox-active;Ontology_term=ECO:0000250;evidence=ECO:0000250
Q9D1I2.7.	Note=Redox-active;Ontology_term=ECO:0000250;evidence=ECO:0000250
Q9CQ75.58.	Note=Redox-active;Ontology_term=ECO:0000250;evidence=ECO:0000250
Q9CWB7.40.	Note=Redox-active;Ontology_term=ECO:0000250;evidence=ECO:0000250
Q9CWB7.43.	Note=Redox-active;Ontology_term=ECO:0000250;evidence=ECO:0000250
Q99MD6.212.	Note=Redox-active;Ontology_term=ECO:0000250;evidence=ECO:0000250
Q99MD6.217.	Note=Redox-active;Ontology_term=ECO:0000250;evidence=ECO:0000250
Q8R0F3.334.	Note=Redox-active;Ontology_term=ECO:0000250;evidence=ECO:0000250
Q9QUH0.23.	Note=Redox-active
Q9QUH0.26.	Note=Redox-active
Q9QZZ6.132.	Note=Or C-90 with C-133;Ontology_term=ECO:0000250;evidence=ECO:0000250
P02463.1493.	Note=Or C-1493 with C-1551;Ontology_term=ECO:0000255;evidence=ECO:0000255|PROSITE-ProRule:PRU00736
P02463.1460.	Note=Or C-1460 with C-1548;Ontology_term=ECO:0000255;evidence=ECO:0000255|PROSITE-ProRule:PRU00736
Q9QZZ6.133.	Note=Or C-106 with C-132;Ontology_term=ECO:0000250;evidence=ECO:0000250
P97927.269.	Note=Interchain;Ontology_term=ECO:0000305;evidence=ECO:0000305
P02469.1785.	Note=Interchain;Ontology_term=ECO:0000305;evidence=ECO:0000305
P16110.187.	Note=Interchain;Ontology_term=ECO:0000269;evidence=ECO:0000269|PubMed:1917966;Dbxref=PMID:1917966
A2AQU8.117.	Note=Interchain;Ontology_term=ECO:0000256;evidence=ECO:0000256|PIRSR:PIRSR017267-2
Q99J39.205.	Note=Interchain;Ontology_term=ECO:0000255;evidence=ECO:0000255
P38060.323.	Note=Interchain;Ontology_term=ECO:0000250;evidence=ECO:0000250
P50543.8.	Note=Interchain;Ontology_term=ECO:0000250;evidence=ECO:0000250
Q62351.98.	Note=Interchain;Ontology_term=ECO:0000250;evidence=ECO:0000250
Q8BG60.63.	Note=Interchain;Ontology_term=ECO:0000250;evidence=ECO:0000250
P10639.73.	Note=Interchain%3B alternate;Ontology_term=ECO:0000250;evidence=ECO:0000250
Q63850.479.	Note=Interchain (with NUP155);Ontology_term=ECO:0000305;evidence=ECO:0000305|PubMed:23641069;Dbxref=PMID:23641069
Q9D666.759.	Note=Interchain (with KASH domain-containing nesprins);Ontology_term=ECO:0000250;evidence=ECO:0000250|UniProtKB:Q9UH99
Q8VCM7.33.	Note=Interchain (with gamma chain);Ontology_term=ECO:0000255;evidence=ECO:0000255|PROSITE-ProRule:PRU00739
Q8VCM7.34.	Note=Interchain (with gamma chain);Ontology_term=ECO:0000255;evidence=ECO:0000255|PROSITE-ProRule:PRU00739
Q8BXQ2.186.	Note=Interchain (with C-92 in PIGK/GPI8);Ontology_term=ECO:0000250;evidence=ECO:0000250
Q9R233.118.	Note=Interchain (with C-57 in PDIA3);Ontology_term=ECO:0000255;evidence=ECO:0000255|PROSITE-ProRule:PRU00114
P35700.173.	Note=Interchain (with C-52%3B in linked form);Ontology_term=ECO:0000250;evidence=ECO:0000250|UniProtKB:Q06830
Q61171.172.	Note=Interchain (with C-51)%3B in linked form;Ontology_term=ECO:0000250;evidence=ECO:0000250|UniProtKB:P32119
Q8VCX5.465.	Note=Interchain (with C-410 in MICU2);Ontology_term=ECO:0000269;evidence=ECO:0000269|PubMed:24560927;Dbxref=PMID:24560927
Q9DBC7.18.	Note=Interchain (with C-39);Ontology_term=ECO:0000250;evidence=ECO:0000250
P56213.88.	Note=Interchain (with C-197);Ontology_term=ECO:0000255;evidence=ECO:0000255|PROSITE-ProRule:PRU00654
P08121.1266.	Note=Interchain (with C-1283);Ontology_term=ECO:0000255;evidence=ECO:0000255|PROSITE-ProRule:PRU00793
P11087.1254.	Note=Interchain (with C-1271);Ontology_term=ECO:0000255;evidence=ECO:0000255|PROSITE-ProRule:PRU00793
O08807.248.	Note=Interchain (with C-127)%3B in linked form;Ontology_term=ECO:0000244,ECO:0000244,ECO:0000269;evidence=ECO:0000244|PDB:3VWU,ECO:0000244|PDB:3VWV,ECO:0000269|PubMed:23949117;Dbxref=PMID:23949117
P08121.1283.	Note=Interchain (with C-1266);Ontology_term=ECO:0000255;evidence=ECO:0000255|PROSITE-ProRule:PRU00793
P11087.1271.	Note=Interchain (with C-1254);Ontology_term=ECO:0000255;evidence=ECO:0000255|PROSITE-ProRule:PRU00793
P20108.230.	Note=Interchain (with C-109)%3B in linked form;Ontology_term=ECO:0000250;evidence=ECO:0000250|UniProtKB:P35705
P06797.322.	Note=Interchain (between heavy and light chains);Ontology_term=ECO:0000250;evidence=ECO:0000250
Q61739.881.	Note=Interchain (between heavy and light chains);Ontology_term=ECO:0000250;evidence=ECO:0000250
P43406.900.	Note=Interchain (between heavy and light chains);Ontology_term=ECO:0000250;evidence=ECO:0000250
P01027.816.	Note=Interchain (between beta and alpha chains);Ontology_term=ECO:0000255,ECO:0000255;evidence=ECO:0000255|PROSITE-ProRule:PRU00022,ECO:0000255|PROSITE-ProRule:PRU00295
O08532.404.	Note=Interchain (between alpha-2-1 and delta-1 chains);Ontology_term=ECO:0000250;evidence=ECO:0000250
Q61646.207.	Note=Interchain (between alpha and beta chains);Ontology_term=ECO:0000255,ECO:0000255;evidence=ECO:0000255|PROSITE-ProRule:PRU00274,ECO:0000255|PROSITE-ProRule:PRU00302
Q61646.90.	Note=Interchain (between alpha and beta chains);Ontology_term=ECO:0000255,ECO:0000255;evidence=ECO:0000255|PROSITE-ProRule:PRU00274,ECO:0000255|PROSITE-ProRule:PRU00302
P08113.138.	Note=Interchain
Q00519.538.	Note=In oxidase form;Ontology_term=ECO:0000250;evidence=ECO:0000250
P63158.23.	Note=In disulfide HMGB1%3B alternate;Ontology_term=ECO:0000250;evidence=ECO:0000250|UniProtKB:P63159
Q99JR5.53.	Note=Alternate;Ontology_term=ECO:0000255;evidence=ECO:0000255|PROSITE-ProRule:PRU00350
Q6DYE8.126.	Note=Alternate;Ontology_term=ECO:0000255;evidence=ECO:0000255|PROSITE-ProRule:PRU00350
Q6DYE8.113.	Note=Alternate;Ontology_term=ECO:0000255;evidence=ECO:0000255|PROSITE-ProRule:PRU00350
Q6DYE8.115.	Note=Alternate;Ontology_term=ECO:0000255;evidence=ECO:0000255|PROSITE-ProRule:PRU00350
Q6DYE8.98.	Note=Alternate;Ontology_term=ECO:0000255;evidence=ECO:0000255|PROSITE-ProRule:PRU00350
P01831.28.	Note=Alternate;Ontology_term=ECO:0000255,ECO:0000269;evidence=ECO:0000255|PROSITE-ProRule:PRU00114,ECO:0000269|PubMed:6177036;Dbxref=PMID:6177036
Q8R180.94.	Note=Alternate;Ontology_term=ECO:0000250;evidence=ECO:0000250|UniProtKB:Q96HE7
Q8R180.99.	Note=Alternate;Ontology_term=ECO:0000250;evidence=ECO:0000250|UniProtKB:Q96HE7
Q8R180.104.	Note=Alternate;Ontology_term=ECO:0000250;evidence=ECO:0000250|UniProtKB:Q96HE7
Q8R180.130.	Note=Alternate;Ontology_term=ECO:0000250;evidence=ECO:0000250|UniProtKB:Q96HE7
P28352.92.	Note=Alternate;Ontology_term=ECO:0000250;evidence=ECO:0000250
P28352.64.	Note=Alternate;Ontology_term=ECO:0000250;evidence=ECO:0000250
P10493.423.
P04925.213.
P10493.395.
P10493.401.
Q9R1E6.350.
Q9R1E6.366.
Q9R1E6.666.
P10493.409.
P10493.410.
Q9R1E6.129.
Q9R1E6.130.
Q9R1E6.137.
Q9R1E6.468.
P80318.366.
Q9R1E6.85.
Q9R1E6.86.
Q9R1E6.93.
Q9R1E6.62.
Q9R1E6.73.
Q9R1E6.117.
Q9R1E6.119.
Q9R1E6.123.
P06802.692.
P06802.819.
P06802.512.
P01887.100.
P80318.372.
P06802.596.
