# Supplementary material for: Global redox proteome and phosphoproteome analysis reveals redox switch in Akt
Source: Nat Commun. 2019 Dec 2;10:5486. doi: 10.1038/s41467-019-13114-4 (PMC6889415; doi:10.1038/s41467-019-13114-4)
Supplement: Supplementary file 6 — Supplementary Data 3 [file 41467_2019_13114_MOESM6_ESM.xlsx]

## Sheet: 7451proteins_SILAC
Supplementary Data 3: Quantification of 7,451 proteins.
Protein IDs	Majority protein IDs	Protein names	Gene names	BCNU2h:Ctrl_1	BCNU2h:Ctrl_2	BCNU2h:Ctrl_3	BCNUAF2h:Ctrl_1	BCNUAF2h:Ctrl_2	BCNUAF2h:Ctrl_3	BCNU24h:Ctrl_1	BCNU24h:Ctrl_2	BCNU24h:Ctrl_3	BCNUAF24h:Ctrl_1	BCNUAF24h:Ctrl_2	BCNUAF24h:Ctrl_3	Intensity BCNU_Ctrl_1	Intensity BCNU_2h_1	Intensity BCNU_24h_1	Intensity BCNU_Ctrl_2	Intensity BCNU_2h_2	Intensity BCNU_24h_2	Intensity BCNU_Ctrl_3	Intensity BCNU_2h_3	Intensity BCNU_24h_3	Intensity BCNUAF_Ctrl_1	Intensity BCNUAF_2h_1	Intensity BCNUAF_24h_1	Intensity BCNUAF_Ctrl_2	Intensity BCNUAF_2h_2	Intensity BCNUAF_24h_2	Intensity BCNUAF_Ctrl_3	Intensity BCNUAF_2h_3	Intensity BCNUAF_24h_3
G5E8R3;E9QPD7	G5E8R3;E9QPD7	Pyruvate carboxylase	Pcx	1.2311	1.1314	1.2012	1.1837	1.1786	1.1663	1.1239	1.0601	1.0656	1.1709	1.1535	1.1896	686910000000	425770000000	652840000000	2054700000000	1579600000000	1649000000000	653360000000	411880000000	445170000000	757990000000	483280000000	414820000000	1159100000000	1047700000000	877130000000	355730000000	344440000000	268710000000
P19096;A0A0U1RNJ1;A0A0U1RPP5	P19096;A0A0U1RNJ1	Fatty acid synthase;[Acyl-carrier-protein] S-acetyltransferase;[Acyl-carrier-protein] S-malonyltransferase;3-oxoacyl-[acyl-carrier-protein] synthase;3-oxoacyl-[acyl-carrier-protein] reductase;3-hydroxyacyl-[acyl-carrier-protein] dehydratase;Enoyl-[acyl-carrier-protein] reductase;Oleoyl-[acyl-carrier-protein] hydrolase	Fasn	0.68376	0.66268	0.67038	0.70751	0.69392	0.73702	0.63713	0.60374	0.60508	0.60332	0.56892	0.62683	808180000000	279620000000	421670000000	2515700000000	1175900000000	1180700000000	784900000000	302970000000	324710000000	872990000000	348500000000	255530000000	1432400000000	774070000000	541650000000	426150000000	269820000000	163770000000
P04117;P24526;O08716;A0A0A6YW05;A0A0A6YXB9;A0A0A6YXI2	P04117	Fatty acid-binding protein, adipocyte	Fabp4	1.0651	1.0315	0.98713	1.0772	1.0677	1.0613	1.0643	1.0005	0.99973	0.26734	0.23272	0.28682	695540000000	384190000000	601930000000	1284100000000	885690000000	905470000000	645050000000	368320000000	394780000000	744650000000	429100000000	98291000000	886690000000	749930000000	133850000000	368090000000	332080000000	61389000000
P56480	P56480	ATP synthase subunit beta, mitochondrial	Atp5b	1.0022	1.02	0.97074	1.0613	1.0687	0.9418	0.88629	0.85636	0.82961	1.2877	1.2282	1.3176	437440000000	223620000000	317230000000	1012800000000	676860000000	660000000000	413710000000	221330000000	222840000000	477270000000	278720000000	294590000000	666640000000	530070000000	509790000000	274870000000	207010000000	214870000000
P08249;A0A0G2JF23;A0A0G2JGY4	P08249	Malate dehydrogenase, mitochondrial	Mdh2	0.98168	0.92092	0.99564	0.96853	1.0176	0.87802	0.84602	0.78749	0.80442	0.94226	1.0391	1.0807	429160000000	228780000000	324980000000	895560000000	615430000000	540020000000	377760000000	204630000000	194450000000	403620000000	227580000000	192930000000	426300000000	341290000000	283990000000	213560000000	148670000000	131340000000
P41216;D3Z041;D3Z457;D3YVF6;F6WNZ2;A0A1B0GRS8	P41216;D3Z041	Long-chain-fatty-acid--CoA ligase 1	Acsl1	0.96001	0.93491	0.98993	0.95933	0.92076	1.0204	0.93711	0.92813	0.93647	1.1201	1.042	1.1309	358410000000	197570000000	289920000000	863360000000	570050000000	622480000000	330430000000	190490000000	195340000000	362460000000	207210000000	190590000000	505280000000	374130000000	332260000000	196780000000	164740000000	131590000000
Q03265;D3Z6F5;D6RJ16	Q03265;D3Z6F5	ATP synthase subunit alpha, mitochondrial;ATP synthase subunit alpha	Atp5a1	1.0641	1.0563	1.1058	1.0503	1.0407	1.0146	0.96199	0.95245	0.9633	1.3442	1.3443	1.3298	294470000000	163610000000	233040000000	914940000000	687880000000	665090000000	282530000000	176760000000	173450000000	361240000000	207260000000	218940000000	473520000000	373150000000	394050000000	154900000000	126580000000	121930000000
P20152;A0A0A6YWC8;A2AKJ2;P03995;P03995-2;Q9Z2T6;Q9ERE2;P97861;E9Q1Y9;Q6IMF0;CON__Q61726;CON__O43790;CON__Q6NT21;CON__P78385;CON__Q14533	P20152;A0A0A6YWC8	Vimentin	Vim	0.84611	0.95641	0.89771	0.92074	0.92082	0.89801	1.0094	1.0277	1.0499	1.1646	1.1054	1.1942	387050000000	187900000000	331240000000	814680000000	605550000000	642650000000	304220000000	158480000000	209950000000	324200000000	175430000000	173440000000	463960000000	369170000000	325680000000	138610000000	96908000000	92503000000
P13707;E0CXN5	P13707;E0CXN5	Glycerol-3-phosphate dehydrogenase [NAD(+)], cytoplasmic;Glycerol-3-phosphate dehydrogenase [NAD(+)]	Gpd1	0.9186	0.89914	0.91072	0.94694	0.9747	0.9291	0.83952	0.80263	0.79671	0.30766	0.27235	0.30224	349160000000	185070000000	256970000000	947900000000	606120000000	614190000000	414990000000	204100000000	228760000000	335560000000	176850000000	57338000000	613350000000	460990000000	120020000000	105250000000	94240000000	23877000000
P60710;E9Q1F2;G3UZ07;E9Q606;F8WGM8;E9Q2D1;F6WX90;V9GXQ2;E9Q3M9	P60710;E9Q1F2	Actin, cytoplasmic 1;Actin, cytoplasmic 1, N-terminally processed	Actb	0.98743	1.0316	1.0101	0.99629	1.0161	0.98809	1.0715	1.1327	1.1754	0.79598	0.83903	0.76866	309030000000	156680000000	273870000000	740700000000	519800000000	609780000000	315620000000	173790000000	237170000000	317410000000	185020000000	124760000000	572330000000	447300000000	286260000000	191360000000	139150000000	84555000000
E9Q616;G5E8K8;REV__P56375	E9Q616		Ahnak	0.88801	0.98335	0.93117	0.90046	0.9465	0.98198	1.0239	1.087	1.1163	0.94478	0.90878	1.061	383800000000	190210000000	330840000000	786680000000	523050000000	669740000000	288150000000	150740000000	212710000000	324300000000	162220000000	144900000000	459940000000	330730000000	272950000000	135640000000	108620000000	86338000000
P52480;A0A1L1SU37;A0A1L1SQV8;A0A1L1SSN6;A0A1L1STV8;A0A1L1SUV0;A0A1L1ST52;A0A1L1SVH2	P52480	Pyruvate kinase PKM	Pkm	0.69592	0.60166	0.63162	0.63236	0.64464	0.63807	0.68015	0.64947	0.62766	0.32791	0.35289	0.36352	323070000000	132830000000	187960000000	878150000000	389300000000	426910000000	322520000000	122780000000	138040000000	390320000000	145170000000	66841000000	595260000000	317400000000	139180000000	183760000000	86505000000	37826000000
P16858;A0A0A0MQF6;S4R1N5	P16858;A0A0A0MQF6	Glyceraldehyde-3-phosphate dehydrogenase	Gapdh	0.72648	0.63719	0.67328	0.67535	0.7113	0.69752	0.61895	0.58078	0.56187	0.53943	0.5819	0.60037	350600000000	124690000000	174550000000	682160000000	310670000000	314400000000	377670000000	147530000000	144590000000	357140000000	136160000000	91709000000	471480000000	254850000000	176530000000	261220000000	137300000000	89068000000
P63038;D3Z2F2;D3Z7J9	P63038	60 kDa heat shock protein, mitochondrial	Hspd1	1.0991	1.0256	1.0277	1.1262	1.0669	1.0342	0.96619	0.93502	0.91411	1.2378	1.214	1.277	263390000000	152340000000	213390000000	664670000000	479920000000	466600000000	231600000000	126240000000	132470000000	253390000000	156590000000	145890000000	345530000000	295920000000	244010000000	105320000000	93902000000	80410000000
P11499;E9Q3D6;E9PX27;D3Z1R1;E9Q0C3	P11499	Heat shock protein HSP 90-beta	Hsp90ab1	0.95739	0.96065	0.94415	0.97944	0.95106	0.98598	1.1279	1.1347	1.1438	0.80632	0.81054	0.82461	287790000000	148380000000	274980000000	640170000000	422480000000	541290000000	187450000000	99335000000	140910000000	281850000000	162150000000	113960000000	320600000000	254620000000	169810000000	150620000000	116300000000	74824000000
P20029	P20029	78 kDa glucose-regulated protein	Hspa5	1.0209	1.0087	1.0436	1.0477	1.0585	1.0328	0.98497	0.96056	1.0004	1.2926	1.2607	1.3119	234870000000	135320000000	199030000000	560570000000	437230000000	434610000000	248040000000	149260000000	162540000000	248290000000	144150000000	140500000000	337470000000	294860000000	264500000000	135850000000	117690000000	105940000000
P63017;Q504P4;D3Z5E2	P63017;Q504P4	Heat shock cognate 71 kDa protein	Hspa8	0.97963	0.96495	0.94845	0.98111	0.96128	0.96242	1.036	1.0136	1.0297	0.53313	0.49775	0.57918	222290000000	116050000000	193230000000	624630000000	439710000000	487400000000	210230000000	125050000000	153590000000	289710000000	165050000000	75864000000	338850000000	279450000000	114450000000	110660000000	100040000000	39236000000
P38647	P38647	Stress-70 protein, mitochondrial	Hspa9	1.0524	0.96271	0.99093	1.0228	0.992	0.97061	0.91631	0.86009	0.87273	1.0422	0.96961	1.0489	258280000000	143090000000	202110000000	488310000000	328570000000	336260000000	221610000000	117640000000	126250000000	229120000000	134500000000	116220000000	324230000000	258110000000	207820000000	118420000000	95338000000	73367000000
Q99KI0	Q99KI0	Aconitate hydratase, mitochondrial	Aco2	0.95002	0.89711	0.9205	0.94108	0.94412	0.88738	0.7968	0.73893	0.75649	0.92822	0.94088	0.92451	220490000000	112990000000	152470000000	602920000000	385750000000	353050000000	195900000000	113310000000	101820000000	208100000000	112250000000	92459000000	349580000000	255820000000	204990000000	120740000000	94175000000	68980000000
Q8VDD5;F2Z494	Q8VDD5	Myosin-9	Myh9	0.93799	1.0012	0.95953	0.98202	0.98098	0.97965	1.1568	1.2013	1.2049	1.1995	1.1868	1.1617	178850000000	88877000000	176130000000	537490000000	379060000000	504000000000	170610000000	91041000000	137770000000	168740000000	92526000000	99260000000	311200000000	225270000000	234310000000	72350000000	58164000000	52930000000
Q05816	Q05816	Fatty acid-binding protein, epidermal	Fabp5	0.81007	0.8531	0.7952	0.89386	0.87468	0.7911	0.68683	0.67939	0.63091	0.35314	0.26901	0.31203	235280000000	103330000000	142600000000	569910000000	369280000000	307250000000	218340000000	106630000000	98054000000	246690000000	118780000000	40221000000	303210000000	223930000000	54604000000	88474000000	60455000000	17558000000
P17742;A0A1L1SST0;F8VPN3;A0A1L1SRX5;V9GXC1;V9GX31	P17742;A0A1L1SST0	Peptidyl-prolyl cis-trans isomerase A;Peptidyl-prolyl cis-trans isomerase A, N-terminally processed	Ppia	0.8195	0.82931	0.81233	0.86452	0.87739	0.83943	0.80551	0.82239	0.82797	0.32311	0.3077	0.34314	224340000000	101040000000	158810000000	573790000000	336090000000	372890000000	174510000000	84354000000	95002000000	229500000000	115310000000	36379000000	301570000000	217940000000	63631000000	97405000000	73014000000	21967000000
P05064;D3YWI1;A0A0U1RPN8;D3Z510	P05064;D3YWI1;A0A0U1RPN8	Fructose-bisphosphate aldolase A;Fructose-bisphosphate aldolase	Aldoa	0.66367	0.57698	0.61734	0.6988	0.68926	0.7308	0.58061	0.54931	0.54669	0.24252	0.22866	0.27889	206110000000	77657000000	104160000000	543250000000	262960000000	243750000000	278800000000	97962000000	98530000000	274520000000	111950000000	34015000000	400880000000	232390000000	65517000000	129410000000	72331000000	22896000000
P17182;Q6PHC1;B0QZL1;B1ARR7;B1ARR6;A0A0N4SUI6;A0A0N4SUW8	P17182;Q6PHC1	Alpha-enolase	Eno1	0.76325	0.68154	0.73149	0.70826	0.73763	0.712	0.76385	0.72029	0.73791	0.3587	0.39734	0.42555	222530000000	97879000000	149970000000	588960000000	308470000000	326080000000	174970000000	70971000000	82547000000	217420000000	100490000000	41798000000	284260000000	177070000000	71141000000	98929000000	57868000000	26393000000
F8WIT2	F8WIT2	Annexin	Anxa6	1.0353	1.0239	1.0019	1.035	1.0079	1.0221	1.0187	0.98755	0.98891	1.1342	1.1228	1.1494	153750000000	83982000000	132850000000	476260000000	338240000000	361000000000	172250000000	99207000000	113490000000	157840000000	93967000000	85958000000	228280000000	188640000000	171770000000	54708000000	47124000000	38434000000
Q8BMS1	Q8BMS1	Trifunctional enzyme subunit alpha, mitochondrial;Long-chain enoyl-CoA hydratase;Long chain 3-hydroxyacyl-CoA dehydrogenase	Hadha	0.89618	0.88634	0.90894	0.83715	0.87296	0.8984	0.7099	0.71721	0.69622	0.4357	0.45036	0.44228	154170000000	78790000000	95992000000	581650000000	345760000000	314850000000	153340000000	80180000000	74661000000	176000000000	87432000000	49716000000	315850000000	212550000000	90532000000	63509000000	46395000000	17613000000
Q9EQ20	Q9EQ20	Methylmalonate-semialdehyde dehydrogenase [acylating], mitochondrial	Aldh6a1	1.2307	1.1345	1.1744	1.1535	1.1754	1.1427	1.0806	1.0108	1.0103	0.88524	0.8827	0.92472	148500000000	92071000000	127300000000	404130000000	307610000000	308190000000	151850000000	92348000000	95132000000	189020000000	113700000000	71912000000	239830000000	201270000000	129980000000	89164000000	75258000000	45619000000
P10126;D3YZ68;D3Z3I8	P10126;D3YZ68;D3Z3I8	Elongation factor 1-alpha 1	Eef1a1	0.89361	0.90104	0.92517	0.91291	0.91896	0.91752	1.0006	0.99708	1.0034	0.87897	0.90626	0.87934	160960000000	80495000000	136790000000	417950000000	325370000000	328740000000	116180000000	68147000000	83123000000	171400000000	93835000000	71706000000	287250000000	231920000000	166290000000	58381000000	47620000000	32310000000
P09103;E9Q8G8	P09103	Protein disulfide-isomerase	P4hb	1.0146	1.0412	1.0032	1.0591	1.0702	0.98825	0.99289	0.98437	0.99165	1.2316	1.152	1.1928	148350000000	80357000000	127880000000	453960000000	343540000000	350310000000	147650000000	84564000000	95599000000	131960000000	83833000000	78500000000	224900000000	202760000000	161690000000	52863000000	46349000000	37780000000
P16045	P16045	Galectin-1	Lgals1	0.87967	0.94676	0.85552	0.98106	0.97872	0.9453	0.8617	0.82588	0.83155	0.57113	0.47003	0.53911	159340000000	74776000000	113390000000	336310000000	245720000000	235310000000	190700000000	113020000000	115940000000	169840000000	102150000000	47001000000	278740000000	253350000000	86651000000	114610000000	124460000000	38574000000
P06151;Q564E2;A0A1B0GSX0;A0A1B0GSR9;D3YZQ9;A0A1B0GQX5;A0A1B0GT41;A0A1B0GSL7;A0A1B0GS79;A0A1B0GRC1;A0A1B0GRS2;P00342;D3YVR7;D3YZE4;A0A1B0GSR2;A0A1B0GRE9	P06151;Q564E2;A0A1B0GSX0;A0A1B0GSR9;D3YZQ9;A0A1B0GQX5;A0A1B0GT41;A0A1B0GSL7	L-lactate dehydrogenase A chain;L-lactate dehydrogenase	Ldha	0.73453	0.63742	0.6961	0.69343	0.6652	0.69823	0.61882	0.56614	0.54596	0.25509	0.25551	0.27918	199970000000	74742000000	100990000000	546660000000	303400000000	261110000000	157060000000	67472000000	56954000000	204570000000	83109000000	26446000000	272590000000	166260000000	50009000000	82403000000	60166000000	16224000000
P68372	P68372	Tubulin beta-4B chain	Tubb4b	0.93988	0.95005	0.91435	0.92037	0.93158	0.95577	0.93335	0.97001	0.95205	0.93816	0.97072	0.91043	130980000000	64348000000	102290000000	383010000000	244530000000	295750000000	139580000000	68753000000	85460000000	133000000000	69211000000	58255000000	304660000000	205960000000	186040000000	82905000000	65050000000	47211000000
P47738;A0A0G2JEU1;A0A0G2JFQ0;D3YYF3;A0A0G2JF60;Q62148;Q9CZS1;Q9JHW9;G3UWP3	P47738;A0A0G2JEU1	Aldehyde dehydrogenase, mitochondrial	Aldh2	1.2379	1.1544	1.1119	1.162	1.153	1.2007	1.0782	1.046	1.0224	1.1404	1.1691	1.1988	118120000000	73943000000	107800000000	417300000000	313660000000	337800000000	121970000000	77307000000	82514000000	116680000000	74727000000	61974000000	205390000000	189130000000	157800000000	60314000000	63893000000	47856000000
P62806	P62806	Histone H4	Hist1h4a	1.1621	1.1596	1.2233	1.0676	1.1006	1.1803	1.1655	1.2985	1.2565	1.4258	1.4744	1.4644	138760000000	95634000000	138690000000	266090000000	254340000000	258250000000	134730000000	102650000000	117960000000	138650000000	93672000000	91282000000	214990000000	197220000000	201850000000	55712000000	72450000000	54606000000
P26443;F7CFA5	P26443	Glutamate dehydrogenase 1, mitochondrial	Glud1	0.9901	0.9174	0.96416	0.99279	0.98007	0.96205	0.92399	0.87433	0.88033	1.1633	1.2658	1.231	182130000000	88930000000	140610000000	347280000000	236410000000	238120000000	144670000000	79386000000	83022000000	154170000000	83962000000	86559000000	217540000000	174190000000	172800000000	69304000000	52476000000	49483000000
P51881	P51881	ADP/ATP translocase 2;ADP/ATP translocase 2, N-terminally processed	Slc25a5	1.0078	0.99854	1.0316	1.0061	0.93196	1.1109	1.039	1.0706	1.0661	1.2833	1.3065	1.3692	111960000000	55195000000	97155000000	383950000000	269050000000	313500000000	149630000000	88880000000	106110000000	95649000000	49826000000	56002000000	250780000000	186160000000	218380000000	48952000000	51284000000	42968000000
P40142;E0CY51;Q9D4D4;A0A0R4J2A3	P40142	Transketolase	Tkt	0.8763	0.84328	0.85597	0.85333	0.85792	0.87519	0.81431	0.76636	0.78969	0.2643	0.25148	0.3099	136320000000	63976000000	92865000000	468340000000	316260000000	276090000000	102460000000	54200000000	52171000000	158850000000	80904000000	25031000000	249920000000	192160000000	44193000000	69419000000	50847000000	12438000000
P19324;A0A140LHR4;A0A140LHK0;A0A140LHD6	P19324	Serpin H1	Serpinh1	1.0844	1.0799	1.1393	1.1062	1.1455	1.0834	1.1631	1.1174	1.223	1.2397	1.2642	1.3095	137210000000	73740000000	142220000000	337400000000	245750000000	291080000000	119280000000	72358000000	95225000000	118820000000	75321000000	86081000000	174300000000	151260000000	142910000000	66231000000	61433000000	53319000000
P09411;S4R2M7	P09411;S4R2M7	Phosphoglycerate kinase 1;Phosphoglycerate kinase	Pgk1	0.71204	0.61154	0.64266	0.6613	0.69085	0.68938	0.65831	0.6164	0.62164	0.32151	0.34317	0.39137	196240000000	79454000000	114190000000	348830000000	162580000000	173220000000	183010000000	67137000000	70460000000	212770000000	85375000000	34985000000	287150000000	153200000000	63347000000	87412000000	47966000000	19014000000
P31786;D3Z563	P31786;D3Z563	Acyl-CoA-binding protein	Dbi	0.91655	1.0046	0.81508	0.98703	0.91474	0.88464	0.78731	0.76725	0.75366	0.24645	0.18164	0.23683	152410000000	79734000000	97974000000	311280000000	296290000000	200530000000	189330000000	101490000000	89315000000	162640000000	99712000000	17483000000	186120000000	189490000000	22190000000	81884000000	76472000000	11135000000
Q9CZU6	Q9CZU6	Citrate synthase, mitochondrial	Cs	1.0232	0.98214	1.0481	1.0267	0.96765	0.99679	0.88196	0.86293	0.83919	1.0444	1.0394	1.0362	110140000000	63812000000	82782000000	357120000000	260400000000	243480000000	168030000000	84559000000	85609000000	117430000000	61502000000	53614000000	208020000000	149320000000	137600000000	70990000000	61315000000	43780000000
Q99LC5;REV__Q9R1X4-4;REV__Q9R1X4-5;REV__Q9R1X4-3;REV__Q9R1X4-6;REV__Q9R1X4-2;REV__Q9R1X4	Q99LC5	Electron transfer flavoprotein subunit alpha, mitochondrial	Etfa	0.98806	0.98595	0.96833	1.0608	1.0218	0.96807	0.87974	0.82779	0.83287	0.99532	0.86898	0.94583	181690000000	110720000000	143580000000	253590000000	192720000000	161050000000	125360000000	73096000000	67215000000	162180000000	105020000000	80298000000	206420000000	183370000000	123260000000	71318000000	60512000000	43735000000
P05213	P05213	Tubulin alpha-1B chain	Tuba1b	0.89082	0.94926	0.95043	0.89729	0.93184	0.94834	0.90898	0.96591	0.98362	0.90635	0.98479	0.9194	112350000000	53124000000	86411000000	361700000000	227920000000	261990000000	115990000000	60826000000	71726000000	121990000000	60524000000	50068000000	250690000000	178490000000	156830000000	63627000000	49590000000	35816000000
P27773;F6Q404	P27773	Protein disulfide-isomerase A3	Pdia3	1.0878	1.0899	1.1204	1.1262	1.1029	1.0817	1.0968	1.0793	1.1385	1.1737	1.2206	1.2093	117600000000	68285000000	111900000000	336550000000	250690000000	287260000000	98660000000	60309000000	72154000000	114490000000	68744000000	67624000000	193920000000	160380000000	150600000000	59187000000	54856000000	43259000000
P08113;F7C312	P08113;F7C312	Endoplasmin	Hsp90b1	1.0501	0.9794	1.0313	1.0159	1.0068	0.99512	1.0326	0.99476	1.0236	1.2693	1.2978	1.2944	97157000000	54264000000	84657000000	360060000000	242050000000	310290000000	101120000000	57187000000	78531000000	110300000000	64613000000	64955000000	203400000000	153220000000	191120000000	51568000000	41511000000	42742000000
Q99JY0;D3YXU1	Q99JY0	Trifunctional enzyme subunit beta, mitochondrial;3-ketoacyl-CoA thiolase	Hadhb	0.83724	0.84299	0.80417	0.81112	0.82285	0.84027	0.64614	0.6544	0.64513	0.55155	0.53919	0.59157	137480000000	61410000000	75673000000	412290000000	238610000000	211990000000	144600000000	63029000000	57659000000	133320000000	57473000000	34586000000	267060000000	166660000000	89541000000	55746000000	38902000000	19219000000
P14152;B1ATQ3	P14152	Malate dehydrogenase, cytoplasmic	Mdh1	1.0025	0.95674	0.97958	1.0094	0.92983	1.0167	0.9661	0.91825	0.94812	0.30296	0.26486	0.30049	118150000000	58605000000	92489000000	364240000000	253360000000	261780000000	118270000000	75359000000	83788000000	168020000000	90997000000	22392000000	205870000000	159200000000	37598000000	66078000000	64921000000	13732000000
Q9D6R2;A0A1L1STE6;Q9D6R2-2;A0A1L1SQF9	Q9D6R2;A0A1L1STE6;Q9D6R2-2	Isocitrate dehydrogenase [NAD] subunit alpha, mitochondrial	Idh3a	0.92075	0.87647	0.85694	0.92232	0.91836	0.89325	0.75747	0.7086	0.70192	0.84561	0.77219	0.83279	162460000000	75034000000	106170000000	372170000000	251070000000	220510000000	120240000000	58059000000	55313000000	144090000000	73249000000	57394000000	173500000000	132430000000	90127000000	54219000000	45215000000	33866000000
Q9QXS1;Q9QXS1-2;Q9QXS1-6;Q9QXS1-10;Q9QXS1-9;Q9QXS1-12;Q9QXS1-11;Q9QXS1-5;Q9QXS1-16;Q9QXS1-4;Q9QXS1-14;Q9QXS1-7;Q9QXS1-8;Q9QXS1-15;E9Q3W4;F6R059;A0A0R4J218;A0A0R4J223;E9Q9J6;A0A0R4J221;E9PW24;A0A0B4J1M3;A0A0B4J1M7	Q9QXS1;Q9QXS1-2;Q9QXS1-6;Q9QXS1-10;Q9QXS1-9;Q9QXS1-12;Q9QXS1-11;Q9QXS1-5;Q9QXS1-16;Q9QXS1-4;Q9QXS1-14;Q9QXS1-7;Q9QXS1-8;Q9QXS1-15;E9Q3W4	Plectin	Plec	0.8244	0.92432	0.8821	0.89619	0.92381	0.88376	1.0214	1.0869	1.1277	1.1978	1.1653	1.1724	135060000000	66842000000	120180000000	368950000000	214680000000	303290000000	100660000000	44631000000	70821000000	117600000000	59347000000	70086000000	176580000000	117360000000	129420000000	39790000000	25964000000	28919000000
Q91V92	Q91V92	ATP-citrate synthase	Acly	0.74202	0.7191	0.72257	0.73392	0.7231	0.76387	0.72643	0.71056	0.7019	0.36673	0.36109	0.39361	134460000000	54571000000	86683000000	446120000000	212670000000	249130000000	128110000000	56505000000	62909000000	124770000000	49559000000	21830000000	230370000000	126990000000	58171000000	68922000000	41680000000	15927000000
Q8CGN5;Q8CGN5-2;Q8CGN5-4;A0A0U1RPJ3;A0A0U1RQ08;A0A0U1RNY2	Q8CGN5;Q8CGN5-2	Perilipin-1	Plin1	1.0545	1.0747	1.0288	1.0611	1.0126	1.0441	0.93943	0.98887	0.97083	1.0014	0.8936	0.96869	113070000000	62567000000	93275000000	320960000000	220580000000	236690000000	103050000000	60718000000	63296000000	130760000000	74916000000	60762000000	181660000000	145370000000	104360000000	62110000000	57381000000	38198000000
P17751;H7BXC3	P17751;H7BXC3	Triosephosphate isomerase	Tpi1	0.86053	0.78335	0.80737	0.8021	0.8195	0.95327	0.75032	0.70818	0.71633	0.31758	0.32647	0.39644	121850000000	61910000000	82300000000	421770000000	251240000000	234390000000	112870000000	52538000000	52871000000	120050000000	62205000000	21706000000	201900000000	147160000000	44932000000	58241000000	41423000000	13140000000
P07356;B0V2N5;B0V2N7;B0V2N8;REV__F6WNG1;REV__Q8BND4	P07356;B0V2N5;B0V2N7;B0V2N8	Annexin A2;Annexin	Anxa2	0.89372	0.94145	0.93002	0.90267	0.91391	0.94281	0.98103	1.056	1.0665	1.2084	1.2549	1.2621	114490000000	50180000000	94263000000	341680000000	212070000000	263650000000	108610000000	58187000000	74278000000	93190000000	46092000000	53579000000	166150000000	123080000000	134700000000	49655000000	42171000000	39180000000
P48678;D3YUF7	P48678	Prelamin-A/C;Lamin-A/C	Lmna	0.88663	0.9572	0.89094	0.97513	1.0064	0.92596	0.98184	1.0036	1.0206	0.91717	0.90783	0.97947	131140000000	61759000000	109890000000	313180000000	209540000000	242090000000	81964000000	41751000000	56050000000	131450000000	74671000000	58243000000	160250000000	119350000000	90946000000	42419000000	32658000000	25310000000
Q8CAQ8-2	Q8CAQ8-2	MICOS complex subunit Mic60	Immt	1.0128	0.96999	0.97957	1.003	1.0182	0.98776	0.96708	0.9177	0.90126	1.2372	1.2611	1.2489	113430000000	60438000000	91447000000	295720000000	197070000000	207930000000	96431000000	51745000000	57189000000	114930000000	67397000000	66609000000	170370000000	132470000000	135920000000	42199000000	32352000000	31053000000
P48036;A0A0G2JGQ0	P48036	Annexin A5	Anxa5	0.72238	0.78477	0.76898	0.77	0.78035	0.79361	0.72983	0.72438	0.73801	0.91492	0.83781	0.88961	104160000000	39767000000	63854000000	341690000000	197640000000	214830000000	104660000000	44963000000	49421000000	112070000000	43957000000	44279000000	234340000000	132920000000	126280000000	36314000000	25757000000	19612000000
O35855;O88374;A0A1B0GX27;A0A1B0GST1;A0A1B0GQY4	O35855;O88374;A0A1B0GX27	Branched-chain-amino-acid aminotransferase, mitochondrial;Branched-chain-amino-acid aminotransferase	Bcat2	1.3746	1.2307	1.3065	1.2674	1.2677	1.2372	1.0414	0.99182	0.95093	1.0141	1.03	1.0926	104110000000	71306000000	93095000000	277600000000	234870000000	207330000000	83882000000	58349000000	54402000000	97260000000	72463000000	48253000000	138700000000	141520000000	99906000000	38430000000	45619000000	25957000000
Q9DCW4;A0A0U1RNP5;A0A0N4SVE0;A0A0U1RNR3;A0A0U1RNK9;A0A0N4SWE9;A0A0U1RQB4	Q9DCW4;A0A0U1RNP5;A0A0N4SVE0;A0A0U1RNR3;A0A0U1RNK9	Electron transfer flavoprotein subunit beta	Etfb	1.0726	1.0259	1.1047	1.0718	1.0526	1.0355	0.93187	0.91643	0.93796	1.0605	1.0185	1.0016	109690000000	61373000000	86108000000	273490000000	191820000000	193420000000	100190000000	57234000000	61345000000	110740000000	61226000000	53094000000	160510000000	135130000000	107180000000	48628000000	43422000000	33115000000
P11152	P11152	Lipoprotein lipase	Lpl	0.94584	1.0316	1.0233	1.0318	0.95284	1.1178	0.867	0.94964	0.86901	1.0215	1.033	1.159	76935000000	46472000000	58129000000	303420000000	208610000000	204370000000	98869000000	55297000000	55244000000	81892000000	45423000000	39324000000	210340000000	154550000000	132740000000	37353000000	33015000000	23377000000
P45952;D6RFD7;D3Z2A5	P45952	Medium-chain specific acyl-CoA dehydrogenase, mitochondrial	Acadm	0.95898	0.92714	0.96851	0.97923	0.99133	0.96753	0.83248	0.81066	0.81775	1.0237	0.99128	1.0577	83274000000	42987000000	59555000000	323590000000	229310000000	201610000000	101350000000	53381000000	55304000000	90958000000	49947000000	42938000000	157000000000	128980000000	100220000000	41631000000	33401000000	25428000000
Q9JHU4;F6ZX84	Q9JHU4	Cytoplasmic dynein 1 heavy chain 1	Dync1h1	0.98544	0.98597	0.99916	0.96577	0.94825	1.0098	1.017	1.0238	1.0453	0.8392	0.86731	0.88047	100130000000	49367000000	90017000000	307870000000	193060000000	236410000000	91904000000	46696000000	61934000000	95647000000	50499000000	41871000000	159400000000	106750000000	88584000000	37986000000	31704000000	20147000000
O88844;A0A087WPT4;A0A087WRS9;D3YVY3;A0A087WRM4	O88844;A0A087WPT4;A0A087WRS9	Isocitrate dehydrogenase [NADP] cytoplasmic	Idh1	1.0571	1.026	1.0916	1.0371	1.0318	1.0615	0.92326	0.91227	0.93438	0.35229	0.33537	0.3814	103670000000	64028000000	84441000000	277930000000	209070000000	200260000000	91370000000	58697000000	58788000000	107710000000	65579000000	19100000000	183060000000	147600000000	40603000000	45475000000	40317000000	10614000000
Q8BTM8;B7FAU9;B7FAV1;F6XC15;J3JS91;Q8BTM8-2;F6Z2C0;F7AVL7	Q8BTM8;B7FAU9;B7FAV1	Filamin-A	Flna	0.80952	0.91224	0.87193	0.90314	0.92039	0.86841	1.1795	1.226	1.2722	1.1987	1.1747	1.0981	108900000000	48243000000	106830000000	269190000000	160750000000	249310000000	91866000000	47524000000	79021000000	85075000000	47337000000	49645000000	146490000000	101630000000	111920000000	43738000000	30488000000	29387000000
Q68FD5;Q5SXR6;F6Z1R4	Q68FD5;Q5SXR6	Clathrin heavy chain 1;Clathrin heavy chain	Cltc	1.0148	0.98893	1.0275	0.97967	0.97714	1.0184	1.0334	1.0073	1.0268	0.81688	0.83525	0.87615	91140000000	46022000000	82387000000	301990000000	192100000000	234080000000	91076000000	53956000000	61154000000	102420000000	56109000000	40388000000	161890000000	113050000000	85401000000	38541000000	31751000000	20847000000
P08003;A0A0R4J0Z1	P08003;A0A0R4J0Z1	Protein disulfide-isomerase A4	Pdia4	1.1602	1.1433	1.2216	1.149	1.1538	1.2126	1.1563	1.1251	1.2081	1.2268	1.3039	1.3809	75257000000	48364000000	73237000000	259140000000	207610000000	221890000000	67305000000	46227000000	51973000000	76921000000	51067000000	44063000000	152410000000	130950000000	121930000000	36946000000	37338000000	29448000000
P14211	P14211	Calreticulin	Calr	1.0604	1.1066	1.0625	1.1627	1.1941	1.0592	0.98264	1.0099	0.98369	1.2459	1.1653	1.2137	71124000000	43097000000	60038000000	254550000000	182890000000	185690000000	82435000000	55218000000	53724000000	75065000000	49059000000	45752000000	142190000000	136010000000	99542000000	64380000000	58165000000	45498000000
P58252	P58252	Elongation factor 2	Eef2	0.97318	0.95446	0.92247	0.91415	0.89608	0.99099	0.99856	1.0056	1.017	0.64882	0.62064	0.68053	84229000000	43379000000	76851000000	286840000000	185900000000	223100000000	84536000000	42175000000	55400000000	86343000000	44011000000	33795000000	181600000000	125940000000	76225000000	30772000000	23451000000	14422000000
Q8QZT1	Q8QZT1	Acetyl-CoA acetyltransferase, mitochondrial	Acat1	0.99172	1.001	0.97182	0.99402	1.0956	0.95539	0.84135	0.79215	0.78742	0.83153	0.79855	0.87262	122200000000	66734000000	92135000000	244900000000	176510000000	143240000000	93313000000	52000000000	48656000000	104290000000	69206000000	46036000000	128630000000	109310000000	68487000000	54602000000	46312000000	29159000000
Q9D051	Q9D051	Pyruvate dehydrogenase E1 component subunit beta, mitochondrial	Pdhb	0.96447	0.93064	0.9135	0.94918	0.9706	0.947	0.9119	0.88092	0.86618	0.78941	0.72103	0.74482	81527000000	40358000000	60859000000	347040000000	201450000000	226790000000	81441000000	39346000000	44333000000	100500000000	51773000000	38652000000	123670000000	99845000000	60956000000	35367000000	25451000000	17484000000
O08749	O08749	Dihydrolipoyl dehydrogenase, mitochondrial	Dld	1.1483	1.1052	1.1246	1.1346	1.092	1.1234	1.0279	0.97935	1.0082	1.1995	1.2148	1.2564	86486000000	56447000000	75223000000	243740000000	188740000000	179770000000	71364000000	47401000000	47275000000	86899000000	58804000000	50508000000	152310000000	134690000000	116870000000	27564000000	26889000000	21326000000
P50544;B1AR28	P50544;B1AR28	Very long-chain specific acyl-CoA dehydrogenase, mitochondrial	Acadvl	0.89146	0.90592	0.92243	0.92029	0.91921	0.93761	0.76879	0.75964	0.78831	0.88254	0.83647	0.887	116430000000	53553000000	80769000000	242990000000	151100000000	153730000000	87335000000	41531000000	44062000000	103130000000	53217000000	45214000000	145560000000	102070000000	93544000000	54299000000	38363000000	37370000000
P13020-2;P13020;A6PWS5	P13020-2;P13020	Gelsolin	Gsn	1.0657	1.0349	1.0941	1.0702	1.0728	1.0426	0.98209	0.95374	0.98754	0.42003	0.43158	0.44847	86410000000	50668000000	71343000000	256740000000	202520000000	194790000000	80612000000	51957000000	52702000000	86572000000	50783000000	17663000000	147770000000	130830000000	41385000000	45479000000	43923000000	13073000000
Q8R1M2;A0A0N4SV66	Q8R1M2;A0A0N4SV66	Histone H2A.J	H2afj	1.1555	1.1665	1.172	1.0463	1.1011	1.1953	1.1021	1.3358	1.2701	1.4102	1.4702	1.5462	63665000000	34889000000	62269000000	222440000000	162770000000	225450000000	59703000000	34811000000	47386000000	96439000000	54415000000	59774000000	134530000000	103190000000	125330000000	20924000000	20185000000	20961000000
O88569;O88569-2;A0A0N4SUM2	O88569;O88569-2	Heterogeneous nuclear ribonucleoproteins A2/B1	Hnrnpa2b1	1.0333	1.0999	1.0266	1.077	1.1724	1.0307	0.93806	0.96579	0.94115	0.34008	0.30746	0.34742	67555000000	35295000000	52392000000	285610000000	198400000000	200230000000	78757000000	41212000000	46194000000	77241000000	49652000000	12145000000	160520000000	136560000000	31059000000	28445000000	21513000000	5180900000
Q8K2B3	Q8K2B3	Succinate dehydrogenase [ubiquinone] flavoprotein subunit, mitochondrial	Sdha	0.99197	0.88659	0.92159	0.94364	0.93503	0.91778	0.84947	0.77614	0.75181	0.99139	1.0168	1.0809	91267000000	49321000000	65743000000	246700000000	164470000000	155290000000	72855000000	44717000000	38594000000	90794000000	51512000000	43570000000	119850000000	94386000000	78348000000	40259000000	39948000000	27570000000
P67778;Q5SQG5	P67778;Q5SQG5	Prohibitin	Phb	1.1001	1.0516	1.1117	1.1259	1.1141	1.0835	0.99271	0.93955	0.98463	1.2877	1.3504	1.3446	62959000000	36648000000	52613000000	295970000000	209600000000	222330000000	67723000000	39224000000	39967000000	71060000000	45615000000	44763000000	86853000000	75488000000	75140000000	23339000000	20715000000	20586000000
Q5SWU9;V9GWS0;V9GXY1;V9GWS1;V9GWR9	Q5SWU9	Acetyl-CoA carboxylase 1;Biotin carboxylase	Acaca	0.79178	0.7634	0.80287	0.8261	0.82289	0.88237	0.806	0.76266	0.77126	0.68547	0.66238	0.7104	93643000000	36670000000	60701000000	283370000000	139030000000	164510000000	84519000000	35260000000	39892000000	89700000000	40332000000	30024000000	151000000000	87805000000	63569000000	40209000000	27256000000	16960000000
Q8CI94	Q8CI94	Glycogen phosphorylase, brain form	Pygb	1.0339	0.96434	1.0028	0.98217	0.96693	1.0037	0.94335	0.88638	0.90882	0.40694	0.4154	0.43327	87562000000	44681000000	67893000000	244540000000	157940000000	168760000000	67561000000	35888000000	36668000000	91031000000	48472000000	19469000000	154700000000	113420000000	45171000000	39457000000	32764000000	10632000000
Q8BWT1	Q8BWT1	3-ketoacyl-CoA thiolase, mitochondrial	Acaa2	0.89064	0.8581	0.87767	0.89458	0.89311	0.89909	0.75957	0.70864	0.71406	0.84054	0.81418	0.86064	71458000000	37274000000	50942000000	266500000000	148990000000	150170000000	83487000000	40995000000	41407000000	96549000000	47143000000	38539000000	132410000000	85911000000	65731000000	43324000000	29040000000	21250000000
Q91VA7;V9GXV0	Q91VA7	Isocitrate dehydrogenase [NAD] subunit, mitochondrial	Idh3b	1.0186	0.92928	0.98928	0.9846	0.95959	0.98603	0.8178	0.81038	0.7911	0.91742	0.91953	0.97029	83357000000	43177000000	54704000000	235780000000	148770000000	139000000000	82971000000	47017000000	41673000000	96898000000	53069000000	41990000000	125050000000	94639000000	72466000000	38241000000	30357000000	21167000000
Q07417	Q07417	Short-chain specific acyl-CoA dehydrogenase, mitochondrial	Acads	1.095	1.019	1.0677	1.0702	1.0848	1.0666	0.91388	0.88922	0.90128	1.0105	1.0203	1.0649	86259000000	47451000000	64892000000	217410000000	163080000000	154780000000	73985000000	41241000000	38334000000	87225000000	47860000000	40212000000	117980000000	103350000000	77115000000	35114000000	27540000000	19900000000
P35700;B1AXW5;B1AXW6;B1AXW4	P35700;B1AXW5;B1AXW6;B1AXW4	Peroxiredoxin-1	Prdx1	1.0449	0.97023	1.0167	1.0439	1.0611	0.98491	1.0505	1.0433	1.0488	0.66883	0.60608	0.63957	72904000000	41466000000	68187000000	197750000000	163140000000	167710000000	96054000000	50459000000	62517000000	84908000000	48826000000	37704000000	110450000000	106370000000	45663000000	39216000000	32172000000	15505000000
O35129;F6QPR1;F6Q8V7	O35129;F6QPR1	Prohibitin-2	Phb2	1.1736	1.1799	1.1859	1.1346	1.1176	1.1453	1.0173	1.0258	1.0341	1.3784	1.4069	1.3786	71823000000	42427000000	62342000000	182500000000	161640000000	162970000000	52704000000	33518000000	34705000000	59953000000	38495000000	38560000000	126260000000	118820000000	115940000000	47321000000	41306000000	40234000000
Q60932-2;Q60932;F2Z471	Q60932-2;Q60932;F2Z471	Voltage-dependent anion-selective channel protein 1	Vdac1	1.0508	1.0234	1.0342	1.0313	1.1377	0.97434	0.95159	0.91405	0.96698	1.2724	1.4752	1.3547	94741000000	63663000000	84566000000	141730000000	120400000000	107340000000	81976000000	51288000000	53057000000	110350000000	63356000000	60152000000	101010000000	94574000000	88570000000	38919000000	37863000000	35742000000
P16546-2	P16546-2	Spectrin alpha chain, non-erythrocytic 1	Sptan1	0.96362	1.0126	0.95218	1.0013	0.99104	0.967	0.9471	0.99901	0.97326	0.8277	0.79997	0.84106	79720000000	39447000000	64430000000	208140000000	134470000000	152300000000	74810000000	36444000000	45406000000	82100000000	45927000000	34937000000	117120000000	86966000000	63737000000	27529000000	21110000000	14384000000
Q60994	Q60994	Adiponectin	Adipoq	1.7795	2.0745	2.0676	1.8857	2.0462	1.8182	1.0276	1.1206	1.0995	1.2063	1.2457	1.165	49511000000	51750000000	42716000000	131260000000	214660000000	114170000000	49477000000	52803000000	35881000000	63981000000	79692000000	38959000000	81722000000	161130000000	65778000000	25917000000	45277000000	20233000000
P54071;D6RIL6;A0A0U1RP68;A0A0U1RPR1	P54071;D6RIL6	Isocitrate dehydrogenase [NADP], mitochondrial	Idh2	1.1966	1.182	1.1736	1.1922	1.121	1.212	1.0536	1.033	1.0114	1.1654	1.172	1.2426	91177000000	55180000000	80858000000	147570000000	137380000000	122060000000	58575000000	41949000000	41317000000	77989000000	53922000000	44225000000	103830000000	99107000000	78939000000	30336000000	26336000000	21037000000
Q64727	Q64727	Vinculin	Vcl	0.87103	0.89227	0.90664	0.89214	0.88415	0.90884	1.0109	1.0198	1.0537	0.37874	0.39223	0.41754	76945000000	35694000000	67198000000	205500000000	118010000000	159220000000	77479000000	36796000000	54445000000	73284000000	36922000000	16531000000	129740000000	91693000000	40287000000	34942000000	24315000000	9016800000
Q8BH64;D3Z7U7	Q8BH64	EH domain-containing protein 2	Ehd2	0.93635	0.90447	0.92416	0.90166	0.83283	0.94613	1.0627	1.0661	1.037	1.0409	0.99217	1.0872	59690000000	30158000000	55213000000	187830000000	108310000000	147660000000	70340000000	33374000000	48736000000	69710000000	33887000000	35435000000	146100000000	88060000000	88953000000	34644000000	26545000000	21911000000
Q9CQV8;A2A5N1	Q9CQV8;A2A5N1	14-3-3 protein beta/alpha;14-3-3 protein beta/alpha, N-terminally processed	Ywhab	0.93718	0.90973	0.92938	1.0083	1.0161	0.92134	0.85561	0.82921	0.85819	0.37185	0.32288	0.36381	71435000000	39374000000	54922000000	225650000000	148230000000	142540000000	67233000000	32782000000	34138000000	68854000000	43383000000	12556000000	135720000000	113160000000	28756000000	30186000000	25290000000	7048300000
P06801;Q3TQP6	P06801;Q3TQP6	NADP-dependent malic enzyme;Malic enzyme	Me1	0.79843	0.763	0.76274	0.77938	0.78777	0.758	0.75098	0.73563	0.74173	0.22929	0.21628	0.23126	62398000000	25493000000	40089000000	241700000000	126780000000	139470000000	84939000000	34182000000	44514000000	69192000000	30796000000	9073100000	159230000000	87870000000	27566000000	34425000000	20380000000	5743700000
Q01853	Q01853	Transitional endoplasmic reticulum ATPase	Vcp	1.0447	1.0265	1.0639	1.0173	1.0635	1.0762	1.1214	1.1332	1.1427	0.66287	0.67562	0.73562	68450000000	41718000000	64031000000	186040000000	124780000000	158000000000	63372000000	34081000000	46686000000	69486000000	38029000000	21674000000	107660000000	81815000000	53551000000	32746000000	27081000000	14259000000
Q9CQ62	Q9CQ62	2,4-dienoyl-CoA reductase, mitochondrial	Decr1	1.1034	1.0244	1.0333	1.1053	1.0957	1.0712	0.9934	0.91756	0.94945	1.2057	1.1883	1.2117	48209000000	27885000000	41613000000	208870000000	146850000000	147990000000	64794000000	39408000000	41410000000	52264000000	31749000000	29201000000	106070000000	87692000000	82448000000	27297000000	24874000000	20411000000
Q9DB20;F7D3P8;F6XVM5	Q9DB20	ATP synthase subunit O, mitochondrial	Atp5o	1.1122	1.0885	1.0974	1.1455	1.0411	1.0398	0.95303	0.97682	0.98976	1.3616	1.312	1.3144	60543000000	35610000000	50213000000	210740000000	150190000000	153320000000	39636000000	28815000000	27039000000	53836000000	37615000000	36073000000	103760000000	84417000000	85971000000	16939000000	14483000000	13914000000
Q60597;Q60597-3;Z4YJV4;Q60597-2;Q60597-4;E9Q7L0;Q5SVY0;Q5SVY1	Q60597;Q60597-3;Z4YJV4;Q60597-2;Q60597-4	2-oxoglutarate dehydrogenase, mitochondrial	Ogdh	0.94724	0.93272	0.92759	0.91827	0.89487	0.93357	0.81124	0.79439	0.75357	0.89096	0.91694	0.97113	54455000000	28561000000	37836000000	207170000000	119770000000	122670000000	83612000000	44895000000	42330000000	56955000000	28492000000	27488000000	126370000000	82637000000	75245000000	23560000000	17594000000	17812000000
O88492;O88492-2	O88492;O88492-2	Perilipin-4	Plin4	0.90922	0.85815	0.88786	0.92051	1.0113	0.83301	0.93286	0.85063	0.91446	0.62694	0.64942	0.67025	100320000000	52480000000	80722000000	161640000000	103730000000	111250000000	60066000000	31546000000	36790000000	83003000000	44548000000	26204000000	93175000000	76620000000	43148000000	40306000000	26366000000	16155000000
Q99L13	Q99L13	3-hydroxyisobutyrate dehydrogenase, mitochondrial	Hibadh	1.1978	1.0407	1.0963	1.1101	1.0826	1.0362	1.0669	0.98257	0.95885	1.13	1.2243	1.2108	56584000000	34185000000	50453000000	168350000000	114840000000	122340000000	68266000000	38363000000	47502000000	66662000000	39122000000	35979000000	91849000000	76514000000	81966000000	34136000000	29406000000	29371000000
Q9D7N9	Q9D7N9	Adipocyte plasma membrane-associated protein	Apmap	1.0929	1.0466	1.1116	1.0805	1.0906	1.0487	1.0413	0.99647	0.9592	1.3447	1.4018	1.379	65239000000	35796000000	50831000000	208510000000	144070000000	146110000000	40526000000	25167000000	27292000000	53001000000	29201000000	30622000000	97319000000	78456000000	83226000000	22826000000	19521000000	21530000000
Q8BH95	Q8BH95	Enoyl-CoA hydratase, mitochondrial	Echs1	1.0866	1.0403	0.98793	1.1194	1.0688	0.99048	0.87172	0.84519	0.79265	0.9808	1.0748	1.1199	70791000000	39580000000	57349000000	158560000000	117150000000	119740000000	59929000000	33522000000	45329000000	72167000000	42673000000	32457000000	93738000000	94625000000	75678000000	25239000000	22394000000	18185000000
Q9DBJ1	Q9DBJ1	Phosphoglycerate mutase 1	Pgam1	0.81972	0.67973	0.71229	0.73325	0.70795	0.71198	0.67141	0.61058	0.59498	0.2307	0.2474	0.29039	92996000000	36403000000	49686000000	223540000000	101780000000	111180000000	70826000000	27041000000	26359000000	114370000000	46349000000	12013000000	86883000000	53290000000	15837000000	47484000000	26065000000	7150400000
Q02053	Q02053	Ubiquitin-like modifier-activating enzyme 1	Uba1	0.96562	0.94895	0.9586	0.95851	0.96927	0.96979	1.0181	1.0103	1.015	0.56606	0.55169	0.56934	80214000000	38494000000	67557000000	178450000000	110880000000	136110000000	49363000000	25192000000	32077000000	78867000000	41571000000	21316000000	97803000000	69340000000	36997000000	27837000000	20574000000	9989000000
E9PWQ3;D3YWD1	E9PWQ3;D3YWD1		Col6a3	0.84173	0.80071	0.79023	0.76633	0.79165	0.80339	1.1588	1.0789	1.0644	1.2223	1.1892	1.2908	60823000000	25560000000	58010000000	168950000000	94691000000	145640000000	55908000000	23927000000	37958000000	67154000000	28174000000	39900000000	106530000000	64264000000	84479000000	23713000000	15750000000	20716000000
P35486;P35487	P35486	Pyruvate dehydrogenase E1 component subunit alpha, somatic form, mitochondrial	Pdha1	0.98387	0.93057	0.96437	0.97024	0.96577	0.97256	0.95322	0.90685	0.94029	0.80842	0.82401	0.80302	68127000000	38833000000	55295000000	168910000000	121250000000	134730000000	62663000000	32278000000	38975000000	62919000000	33486000000	27361000000	88282000000	68598000000	49352000000	29174000000	22556000000	14650000000
P68033;P68134;A0A1D5RM20	P68033;P68134	Actin, alpha cardiac muscle 1;Actin, alpha skeletal muscle	Actc1;Acta1	0.67713	0.80748	0.73877	0.78026	0.73848	0.73418	1.1947	1.3327	1.3626	1.1524	1.1513	1.0004	62872000000	26116000000	58546000000	178310000000	111980000000	152990000000	63191000000	28454000000	46960000000	53325000000	27749000000	24483000000	75977000000	47729000000	44765000000	47078000000	40440000000	26349000000
P47934;H7BX88;F7BF80;A2AWJ5	P47934;H7BX88	Carnitine O-acetyltransferase	Crat	1.0158	0.96135	0.99447	0.95719	0.97282	1.038	0.88142	0.81563	0.82096	0.88068	0.85263	0.9237	71265000000	39715000000	53908000000	156710000000	115010000000	103900000000	59817000000	33857000000	31869000000	62443000000	33772000000	26651000000	102480000000	79765000000	57317000000	32135000000	25759000000	17596000000
P48962	P48962	ADP/ATP translocase 1	Slc25a4	1.0448	1.1234	1.1209	1.0797	1.0155	1.1201	1.0775	1.1192	1.0703	1.2689	1.3203	1.2109	45305000000	26506000000	44210000000	150990000000	115350000000	133840000000	57590000000	34439000000	42807000000	47750000000	30871000000	33851000000	97784000000	74042000000	82269000000	25363000000	23892000000	20676000000
Q61879;Q3UH59;Q5SV64;Q8BXF2	Q61879;Q3UH59;Q5SV64	Myosin-10	Myh10	1.0647	1.0909	1.0479	1.0935	1.0774	1.072	0.954	0.95312	0.98095	1.0627	0.99757	1.0518	59170000000	33176000000	47321000000	153720000000	110110000000	119410000000	51737000000	29116000000	33955000000	60131000000	35999000000	30104000000	101970000000	80648000000	74767000000	26685000000	21823000000	16752000000
Q9D0K2;Q3UJQ9	Q9D0K2;Q3UJQ9	Succinyl-CoA:3-ketoacid coenzyme A transferase 1, mitochondrial;Succinyl-CoA:3-ketoacid-coenzyme A transferase	Oxct1	1.0055	1.0315	1.0445	1.0562	1.0624	1.0531	0.91509	0.90539	0.96264	1.0715	1.0913	1.1668	52768000000	30159000000	40719000000	188400000000	140520000000	135640000000	48931000000	31811000000	30840000000	44127000000	30477000000	23311000000	87557000000	77079000000	64306000000	21714000000	20180000000	16430000000
O35945	O35945	Aldehyde dehydrogenase, cytosolic 1	Aldh1a7	0.91241	0.80699	0.88429	0.87162	0.88396	0.90737	0.95511	0.87191	0.88164	0.41914	0.42082	0.43294	64242000000	32037000000	53213000000	177060000000	114220000000	120790000000	60600000000	29178000000	33283000000	64711000000	31831000000	26168000000	107300000000	80922000000	35370000000	25462000000	18883000000	7426100000
Q9JHI5	Q9JHI5	Isovaleryl-CoA dehydrogenase, mitochondrial	Ivd	1.2436	1.1774	1.1734	1.1936	1.2482	1.1613	1.0694	1.0071	1.0075	1.2205	1.2561	1.2943	48306000000	30812000000	43031000000	188750000000	144020000000	128210000000	43295000000	29555000000	28385000000	51136000000	32198000000	30685000000	76426000000	76263000000	59897000000	17690000000	17477000000	14248000000
Q9DCN2;Q9DCN2-2;F2Z456;A0A0A0MQM3	Q9DCN2;Q9DCN2-2;F2Z456;A0A0A0MQM3	NADH-cytochrome b5 reductase 3;NADH-cytochrome b5 reductase 3 membrane-bound form;NADH-cytochrome b5 reductase 3 soluble form;NADH-cytochrome b5 reductase	Cyb5r3	0.99493	1.0452	1.0643	0.98665	0.95671	1.0225	0.97464	1.0361	1.0731	1.1879	1.1417	1.1673	55606000000	28485000000	46651000000	155040000000	112910000000	123580000000	50617000000	28733000000	33272000000	56032000000	32379000000	32842000000	96257000000	73290000000	73101000000	22830000000	19267000000	15913000000
Q93092;A0A1B0GR11	Q93092;A0A1B0GR11	Transaldolase	Taldo1	0.96251	0.90296	0.90998	0.99509	0.94408	0.96995	0.86796	0.82651	0.78147	0.22849	0.20305	0.2424	55340000000	26336000000	38648000000	183870000000	135630000000	122730000000	59256000000	34262000000	30559000000	60828000000	34455000000	8014800000	110100000000	81537000000	14406000000	29139000000	25374000000	4214900000
Q8BHN3-2;Q8BHN3;Q8BHN3-3	Q8BHN3-2;Q8BHN3;Q8BHN3-3	Neutral alpha-glucosidase AB	Ganab	1.1451	1.0882	1.1303	1.1151	1.116	1.0772	1.0887	1.0709	1.0661	1.308	1.3739	1.3981	50199000000	28381000000	44428000000	165610000000	116360000000	136460000000	48685000000	28995000000	34575000000	49602000000	29066000000	30684000000	79692000000	65881000000	72071000000	25271000000	20993000000	20607000000
P24270;A2AL20;Q8BI29	P24270	Catalase	Cat	1.1715	1.0782	1.1026	1.0774	1.1134	1.1346	0.86889	0.80981	0.83753	1.0081	1.0282	1.1134	48387000000	28731000000	34848000000	174850000000	133040000000	107880000000	57807000000	34085000000	30184000000	50062000000	31925000000	25408000000	90380000000	77650000000	58455000000	22264000000	21494000000	15098000000
Q9QZD8	Q9QZD8	Mitochondrial dicarboxylate carrier	Slc25a10	1.2055	1.1499	1.2137	1.194	1.1351	1.2534	1.0868	1.0763	1.0833	1.2631	1.3483	1.3323	45489000000	31979000000	42990000000	151000000000	133160000000	141530000000	39154000000	25245000000	27206000000	43771000000	31324000000	28309000000	83817000000	75876000000	77838000000	20942000000	22768000000	17097000000
P10107	P10107	Annexin A1	Anxa1	1	1.1407	1.1087	1.0944	1.1021	1.0925	1.1504	1.2388	1.2606	1.4346	1.4082	1.4214	42248000000	22887000000	40932000000	153680000000	116890000000	143630000000	43637000000	25312000000	33336000000	41849000000	25192000000	26456000000	95907000000	81098000000	84760000000	21436000000	17943000000	18019000000
P60843	P60843	Eukaryotic initiation factor 4A-I	Eif4a1	0.9706	0.92759	0.93614	0.95658	0.9865	0.9638	1.1099	1.074	1.0919	0.92217	0.86361	0.87915	61670000000	33547000000	60510000000	176960000000	103310000000	133230000000	49578000000	26089000000	35343000000	49682000000	27409000000	20884000000	82525000000	65106000000	48477000000	22350000000	17287000000	11425000000
Q8CGK3	Q8CGK3	Lon protease homolog, mitochondrial	Lonp1	1.0201	0.92901	0.9303	0.9135	0.9015	0.93439	0.88689	0.84217	0.79929	0.94353	0.91048	0.94112	60507000000	31141000000	47024000000	177590000000	103570000000	106540000000	50481000000	25877000000	26127000000	62494000000	29758000000	26642000000	97226000000	61647000000	56726000000	23342000000	16975000000	12662000000
P14206;A0A1L1SUK3;A0A1L1SRW0	P14206	40S ribosomal protein SA	Rpsa	1.043	1.0383	0.97759	0.98617	1.0475	0.97649	1.049	1.0649	1.0616	0.71776	0.73135	0.7682	54961000000	31107000000	48255000000	171230000000	113410000000	136270000000	59052000000	31808000000	39160000000	42874000000	24652000000	15975000000	80642000000	56463000000	37850000000	29213000000	22710000000	13160000000
P54310-2	P54310-2	Hormone-sensitive lipase	Lipe	1.2784	1.1413	1.2198	1.1427	1.1405	1.2247	1.172	1.1518	1.1046	0.8986	0.94212	0.9512	47524000000	30784000000	47117000000	135340000000	96575000000	110830000000	43092000000	30380000000	34208000000	47932000000	32757000000	21656000000	89967000000	74651000000	52145000000	44313000000	40690000000	25104000000
Q8BMF4	Q8BMF4	Dihydrolipoyllysine-residue acetyltransferase component of pyruvate dehydrogenase complex, mitochondrial	Dlat	1.0348	0.95711	0.98521	1.0095	0.99058	0.96752	0.91696	0.8785	0.87525	1.204	1.2294	1.2008	52159000000	27185000000	40975000000	167720000000	109160000000	114450000000	45350000000	27058000000	27594000000	48668000000	28281000000	28141000000	95554000000	71342000000	75573000000	17575000000	13739000000	13182000000
O54724	O54724	Polymerase I and transcript release factor	Ptrf	0.87871	0.92436	0.92767	0.84866	0.8879	0.94757	1.0809	1.0806	1.0933	0.68569	0.66459	0.78183	72030000000	28617000000	59682000000	144180000000	93241000000	114400000000	44388000000	23864000000	31488000000	86604000000	35788000000	24636000000	80982000000	57844000000	37133000000	30748000000	22751000000	14008000000
Q64433	Q64433	10 kDa heat shock protein, mitochondrial	Hspe1	1.0447	0.9771	0.92482	0.98351	0.95361	1.0266	0.96054	0.83823	0.83459	1.0418	1.0593	1.1977	63532000000	36080000000	52083000000	126570000000	97586000000	84875000000	52943000000	32072000000	32156000000	66952000000	42829000000	35578000000	95152000000	72197000000	60067000000	13783000000	11963000000	9479800000
P57780;A0A1L1SV25;E9Q2W9;A0A1L1SVJ6;D3Z0L8;D3Z761	P57780;A0A1L1SV25;E9Q2W9	Alpha-actinin-4	Actn4	0.90938	0.93029	0.92341	0.96181	0.9953	0.90646	1.0061	1.0391	1.0489	0.61335	0.61926	0.62996	72656000000	32292000000	60458000000	155960000000	90444000000	118710000000	49712000000	24359000000	37278000000	59409000000	32046000000	19475000000	80983000000	62496000000	36348000000	23117000000	17761000000	9475800000
Q9D2R0	Q9D2R0	Acetoacetyl-CoA synthetase	Aacs	0.84768	0.79585	0.78379	0.81442	0.79361	0.8065	0.92657	0.87139	0.87692	0.84155	0.78337	0.84259	62934000000	26125000000	46653000000	163850000000	87395000000	113850000000	63718000000	23997000000	33764000000	60320000000	26407000000	23957000000	93760000000	52626000000	46904000000	24930000000	17029000000	12761000000
Q8C2Q8;Q91VR2;A2AKU9;A2AKV1;A2AKV2;A2AKV3;A2AKV0	Q8C2Q8;Q91VR2;A2AKU9;A2AKV1;A2AKV2;A2AKV3	ATP synthase subunit gamma;ATP synthase subunit gamma, mitochondrial	Atp5c1	1.0754	1.0852	1.1183	1.0758	1.0211	1.0384	0.95757	0.99913	0.98943	1.3211	1.3097	1.3102	48133000000	28234000000	40566000000	147980000000	123820000000	126930000000	47174000000	30915000000	30195000000	37445000000	24103000000	24210000000	83511000000	73741000000	74810000000	13968000000	14017000000	11223000000
Q8JZU2;F6VVY4	Q8JZU2;F6VVY4	Tricarboxylate transport protein, mitochondrial	Slc25a1	0.95939	0.92116	0.9677	0.90944	0.89512	0.98768	0.94263	0.92517	0.90918	1.116	1.142	1.234	72684000000	34979000000	59184000000	121140000000	72502000000	91573000000	41628000000	26474000000	28875000000	65343000000	34124000000	36241000000	98497000000	65162000000	77536000000	20677000000	17311000000	15142000000
P52825;A2A8E8;A2A8E7;A2A8E9	P52825	Carnitine O-palmitoyltransferase 2, mitochondrial	Cpt2	1.1722	1.1563	1.1662	1.0968	1.1096	1.1353	1.0819	1.0793	1.067	0.82057	0.82853	0.83984	56281000000	31827000000	47576000000	156380000000	120120000000	129060000000	40708000000	25776000000	28820000000	44837000000	25275000000	17314000000	80389000000	69337000000	43512000000	24951000000	23334000000	13427000000
B1AU25;Q9Z0X1	B1AU25;Q9Z0X1	Apoptosis-inducing factor 1, mitochondrial	Aifm1	1.0115	1.0015	1.0627	1.0074	0.96362	1.1024	1.0176	1.0117	1.0258	0.74343	0.72838	0.82371	40584000000	23612000000	39185000000	170010000000	124760000000	137930000000	44419000000	26406000000	30006000000	47415000000	26223000000	15971000000	83287000000	57633000000	37136000000	27415000000	25885000000	13344000000
A0A087WR50;P11276;Q3UHL6;A0A087WS56;Q4KL80;A0A087WS99;A0A087WQW8;A0A087WSU6;A0A087WQE0	A0A087WR50;P11276;Q3UHL6;A0A087WS56	Fibronectin;Anastellin	Fn1	0.55313	0.65517	0.61138	0.58084	0.63935	0.58802	1.0846	1.1591	1.1261	0.95209	0.94285	0.93602	64967000000	18814000000	56092000000	173320000000	70967000000	140410000000	58113000000	18784000000	42689000000	52835000000	17187000000	24413000000	87418000000	40339000000	50701000000	23956000000	10338000000	13067000000
Q62261;A0A0A0MQG2;D3YWH8	Q62261;A0A0A0MQG2	Spectrin beta chain, non-erythrocytic 1	Sptbn1	0.98116	1.002	0.94329	1.0125	1.0132	1.0134	0.98315	0.97306	1.0064	0.83062	0.80521	0.8282	54518000000	28281000000	45181000000	160660000000	99388000000	119830000000	49105000000	24235000000	31920000000	54210000000	34620000000	25914000000	81891000000	62764000000	46775000000	18859000000	15990000000	9362100000
P28271	P28271	Cytoplasmic aconitate hydratase	Aco1	0.91284	0.86472	0.91005	0.92591	0.93552	0.94075	0.88082	0.80282	0.79575	0.39385	0.39696	0.42299	57930000000	27473000000	45803000000	178570000000	102350000000	108990000000	54790000000	26066000000	27516000000	59570000000	29155000000	12148000000	91712000000	64289000000	27621000000	20794000000	15538000000	6244900000
P19157;P46425;Q8VC73;F6RWR5	P19157;P46425	Glutathione S-transferase P 1;Glutathione S-transferase P 2	Gstp1;Gstp2	1.2019	1.0923	1.1817	1.1143	1.1486	1.1206	1.2522	1.1542	1.2251	0.77338	0.85775	0.80519	47782000000	28446000000	51000000000	97521000000	65670000000	81420000000	59607000000	36237000000	45737000000	77211000000	45788000000	29773000000	73351000000	70768000000	47920000000	39804000000	35024000000	19636000000
Q99K85;Q3U6K9;E9Q6P1	Q99K85;Q3U6K9	Phosphoserine aminotransferase	Psat1	0.99946	0.90278	0.94327	0.98269	0.99675	0.95488	0.95855	0.92609	0.91369	0.47805	0.50608	0.493	54642000000	28858000000	48769000000	159000000000	102020000000	111550000000	45744000000	26572000000	29530000000	60868000000	31019000000	13942000000	93504000000	71653000000	30127000000	18888000000	14509000000	6297400000
P20108	P20108	Thioredoxin-dependent peroxide reductase, mitochondrial	Prdx3	1.1318	1.0648	1.0157	1.1014	1.0713	1.0027	1.0481	0.95067	0.90729	1.1581	1.1155	1.2788	50792000000	29911000000	43303000000	141400000000	101130000000	102280000000	45021000000	24844000000	26607000000	46702000000	31169000000	47089000000	86633000000	68559000000	57354000000	16696000000	14237000000	12245000000
Q9CZ13;A0A0A6YW82;A0A0A6YWX6;A0A0A6YVZ0	Q9CZ13	Cytochrome b-c1 complex subunit 1, mitochondrial	Uqcrc1	1.1493	1.1654	1.1185	1.1878	1.1685	1.1129	0.95781	0.96581	0.92856	1.307	1.2804	1.3838	47998000000	31115000000	39284000000	128080000000	99667000000	96056000000	49748000000	30881000000	30001000000	57682000000	39251000000	37936000000	72894000000	65403000000	56745000000	22966000000	19022000000	18329000000
O08528	O08528	Hexokinase-2	Hk2	0.93654	0.85657	0.88118	0.86325	0.83668	0.93519	0.78637	0.74377	0.68507	0.6865	0.69602	0.76784	52447000000	23826000000	35020000000	171970000000	94655000000	97913000000	50843000000	23456000000	22918000000	60864000000	27596000000	22667000000	102590000000	62132000000	45689000000	18245000000	12672000000	9209400000
P05202	P05202	Aspartate aminotransferase, mitochondrial	Got2	0.96367	0.9971	0.96677	0.99743	0.92404	0.97771	0.98051	0.99068	0.96401	1.1989	1.2385	1.1915	61667000000	34105000000	52135000000	127680000000	87563000000	98527000000	39518000000	21188000000	24968000000	54758000000	28711000000	29310000000	81553000000	63123000000	68127000000	25239000000	18632000000	17091000000
E9PZF0;Q01768;Q5NC79	E9PZF0;Q01768	Nucleoside diphosphate kinase;Nucleoside diphosphate kinase B	Gm20390;Nme2	0.95699	0.89452	0.97661	0.98766	1.0004	0.94798	0.94197	0.95263	0.98003	0.35483	0.3132	0.3289	43538000000	20934000000	34950000000	179740000000	117280000000	121550000000	51630000000	29842000000	34371000000	40409000000	22653000000	6254200000	87571000000	70125000000	19644000000	16700000000	13030000000	3722100000
Q9WTP6;Q9WTP6-2	Q9WTP6;Q9WTP6-2	Adenylate kinase 2, mitochondrial;Adenylate kinase 2, mitochondrial, N-terminally processed	Ak2	1.0507	0.97038	1.0088	1.089	1.1154	1.0449	0.96059	0.865	0.875	0.48905	0.46565	0.50712	50260000000	29035000000	41770000000	144860000000	96633000000	102190000000	59604000000	32805000000	34837000000	52227000000	29779000000	12012000000	79404000000	71282000000	25946000000	23750000000	18609000000	7266200000
P84228;A0A1W2P768	P84228;A0A1W2P768	Histone H3.2	Hist1h3b	1.1167	1.1402	1.1558	1.1845	1.099	1.2584	1.1408	1.3026	1.2692	1.3919	1.5045	1.4413	35499000000	21975000000	32867000000	117800000000	117730000000	112800000000	42140000000	30497000000	37184000000	27211000000	15229000000	15799000000	79330000000	83019000000	87980000000	15822000000	17313000000	14952000000
Q6ZWY9;Q64478;P10854;Q64525	Q6ZWY9;Q64478;P10854;Q64525	Histone H2B type 1-C/E/G;Histone H2B type 1-H;Histone H2B type 1-M;Histone H2B type 2-B	Hist1h2bc;Hist1h2bh;Hist1h2bm;Hist2h2bb	1.1512	1.2175	1.2846	1.1228	1.1323	1.1906	1.1549	1.279	1.328	1.4284	1.492	1.4136	41103000000	22814000000	40567000000	112240000000	93666000000	107500000000	38485000000	33157000000	35386000000	43164000000	24939000000	27631000000	68832000000	77836000000	67204000000	25690000000	22854000000	21636000000
P51174;A0A0R4J083	P51174;A0A0R4J083	Long-chain specific acyl-CoA dehydrogenase, mitochondrial	Acadl	0.95005	0.93339	0.9536	0.93937	0.91633	0.93037	0.84118	0.84617	0.83431	1.0169	1.0133	0.98614	52452000000	26956000000	38937000000	142160000000	98897000000	93188000000	46489000000	25591000000	25467000000	45825000000	23708000000	22116000000	81592000000	64039000000	52400000000	24092000000	18766000000	15627000000
P08228	P08228	Superoxide dismutase [Cu-Zn]	Sod1	0.98723	0.93747	0.97139	0.98989	1.0111	0.95172	0.96121	0.95596	0.933	0.33886	0.26713	0.32642	62080000000	38531000000	51526000000	119680000000	117900000000	89433000000	28823000000	19229000000	15777000000	61613000000	37469000000	10448000000	77315000000	91414000000	15267000000	19389000000	22191000000	3955100000
Q60931;A0A140T8V3;J3QMG3	Q60931;A0A140T8V3;J3QMG3	Voltage-dependent anion-selective channel protein 3	Vdac3	1.0488	0.98979	1.079	1.0518	1.0314	1.0665	0.96209	0.96864	0.97672	1.2148	1.2992	1.2377	57833000000	32835000000	55241000000	113750000000	93076000000	86203000000	49795000000	29920000000	32104000000	34076000000	20122000000	20664000000	59880000000	55564000000	56133000000	23929000000	29120000000	24027000000
Q8VEM8;G5E902;E9PX16;REV__E9PX16;REV__Q8VEM8;REV__G5E902	Q8VEM8;G5E902	Phosphate carrier protein, mitochondrial	Slc25a3	1.1373	0.9927	1.065	1.0215	0.94484	1.19	0.86769	0.94291	0.9045	1.2294	1.2906	1.3551	32302000000	18247000000	24655000000	131770000000	88944000000	95915000000	41330000000	25236000000	27744000000	50977000000	25259000000	28311000000	99471000000	65066000000	72640000000	14407000000	13981000000	11786000000
P16332	P16332	Methylmalonyl-CoA mutase, mitochondrial	Mut	1.1919	1.1364	1.1101	1.1471	1.0758	1.2095	1.0311	1.0308	0.93948	1.1407	1.0499	1.1196	57082000000	29632000000	45536000000	127870000000	92568000000	98997000000	41935000000	25547000000	25818000000	49060000000	31240000000	27150000000	69259000000	53776000000	45255000000	18701000000	16018000000	11634000000
Q921H8;H3BKL5;H3BJZ9;H3BKA1;H3BJG8;H3BJC1	Q921H8;H3BKL5;H3BJZ9	3-ketoacyl-CoA thiolase A, peroxisomal	Acaa1a	1.0297	0.96823	0.99295	0.93139	0.95673	0.93998	0.88367	0.8365	0.84421	0.67843	0.70245	0.65195	59832000000	31192000000	41423000000	135240000000	79786000000	82353000000	49502000000	25996000000	27008000000	54282000000	28664000000	17438000000	75682000000	52821000000	31812000000	34832000000	24786000000	12476000000
Q9D8E6	Q9D8E6	60S ribosomal protein L4	Rpl4	1.002	1.084	1.1381	1.0684	0.96996	1.0955	1.0808	1.1614	1.1851	0.72542	0.70224	0.80865	41755000000	23734000000	38952000000	140570000000	101140000000	117880000000	42764000000	23789000000	30734000000	38182000000	21621000000	15603000000	79264000000	57803000000	40430000000	17622000000	18316000000	9745800000
P99029-2;P99029;G3UZJ4;H3BJQ7	P99029-2;P99029;G3UZJ4;H3BJQ7	Peroxiredoxin-5, mitochondrial	Prdx5	1.0307	0.94425	0.99351	0.9597	1.0196	0.97894	0.98451	0.88392	0.95664	0.57029	0.58779	0.62745	63045000000	37095000000	56001000000	105420000000	71785000000	73841000000	62934000000	34391000000	40118000000	55621000000	31977000000	16542000000	72742000000	55949000000	27823000000	24446000000	18572000000	9071800000
P18242;F8WIR1;F6Y6L6;A0A1B0GT66	P18242;F8WIR1;F6Y6L6;A0A1B0GT66	Cathepsin D	Ctsd	1.1327	1.1999	1.1099	1.1701	1.1301	1.1728	0.9761	0.95544	0.89785	0.87275	0.84931	0.88677	54715000000	29103000000	43251000000	107130000000	89071000000	81664000000	49072000000	33851000000	32440000000	58282000000	36278000000	24379000000	69612000000	68207000000	37610000000	16395000000	16156000000	9206400000
Q9DCX2;G3X9L6;B1ASE2	Q9DCX2;G3X9L6;B1ASE2	ATP synthase subunit d, mitochondrial	Atp5h;Gm10250	0.97891	1.0326	0.97905	1.0028	1.0777	1.0355	0.89421	0.86466	0.88958	1.1807	1.2123	1.2528	55753000000	29773000000	41813000000	120550000000	97182000000	88411000000	45581000000	24250000000	25092000000	41764000000	24203000000	22682000000	61308000000	58098000000	52042000000	22242000000	20002000000	17731000000
P62908;D3YV43;A0A140LI77	P62908;D3YV43;A0A140LI77	40S ribosomal protein S3	Rps3	1.0788	1.0456	1.0808	1.029	1.0442	1.1054	1.0699	1.1488	1.1302	0.88575	0.9058	0.90129	45584000000	25419000000	42295000000	114720000000	74238000000	93667000000	58775000000	30626000000	43566000000	43362000000	23429000000	18144000000	75545000000	56359000000	43125000000	20278000000	16494000000	10491000000
Q9Z2I8	Q9Z2I8	Succinyl-CoA ligase [GDP-forming] subunit beta, mitochondrial	Suclg2	1.2914	1.2154	1.3009	1.2834	1.2593	1.2789	1.0143	0.99573	1.0166	1.1159	1.0698	1.1589	54840000000	35009000000	45597000000	106020000000	94457000000	82500000000	39493000000	28732000000	27354000000	48550000000	31916000000	25189000000	58480000000	58347000000	41966000000	20466000000	21436000000	14294000000
Q922R8;Q3TML0	Q922R8;Q3TML0	Protein disulfide-isomerase A6	Pdia6	1.1331	1.1261	1.1116	1.1069	1.0511	1.0711	1.0666	1.0659	1.0292	1.1639	1.237	1.1799	46814000000	27423000000	42686000000	101920000000	75397000000	85236000000	46547000000	25666000000	29553000000	54903000000	34431000000	30185000000	66387000000	53300000000	50571000000	21896000000	18207000000	14484000000
P68040	P68040	Guanine nucleotide-binding protein subunit beta-2-like 1;Guanine nucleotide-binding protein subunit beta-2-like 1, N-terminally processed	Gnb2l1	1.0477	0.96264	1.0407	1.0364	1.0524	1.018	1.08	1.0655	1.093	0.72168	0.79106	0.73263	44174000000	24789000000	43372000000	133170000000	85552000000	106030000000	38089000000	22660000000	27320000000	41159000000	25349000000	14169000000	64416000000	58017000000	41029000000	22477000000	19367000000	11561000000
P32020;P32020-2;A2APS4;A2APS5	P32020;P32020-2	Non-specific lipid-transfer protein	Scp2	1.1595	1.0624	1.214	0.98587	1.0515	1.0026	0.99063	1.0989	1.0245	0.52433	0.63417	0.69894	39196000000	23219000000	33591000000	138570000000	105700000000	101990000000	32467000000	21627000000	22572000000	46418000000	28891000000	11583000000	80634000000	73431000000	28080000000	9420400000	10628000000	3671000000
P62962;Q5SX49	P62962;Q5SX49	Profilin-1;Profilin	Pfn1	0.904	0.94397	0.90884	0.95557	0.95894	0.96161	1.0192	0.99531	1.053	0.33029	0.32237	0.35907	28297000000	13994000000	25194000000	123230000000	83271000000	97055000000	59178000000	31128000000	40465000000	24909000000	13706000000	4134100000	115500000000	81485000000	24618000000	20809000000	18034000000	5014600000
Q08857;A0A0G2JFB7	Q08857	Platelet glycoprotein 4	Cd36	0.91718	0.91278	0.94197	0.79974	0.81208	0.91312	0.91725	0.94825	0.88903	1.1519	1.1574	1.2062	33812000000	15655000000	25479000000	146120000000	92685000000	94696000000	43374000000	19072000000	22896000000	46344000000	19088000000	23484000000	78317000000	41057000000	51883000000	21037000000	16865000000	16211000000
Q8BFR5;Q8BFR5-2;A0A0U1RPC4	Q8BFR5;Q8BFR5-2	Elongation factor Tu, mitochondrial	Tufm	1.0847	1.0531	1.0242	1.0398	1.0682	1.0042	0.96317	0.94649	0.89121	0.77798	0.75209	0.817	55401000000	30278000000	45589000000	146900000000	108170000000	108730000000	35314000000	18940000000	21605000000	29429000000	17164000000	11295000000	64630000000	50779000000	31780000000	12313000000	11030000000	6103100000
Q9WVL0	Q9WVL0	Maleylacetoacetate isomerase	Gstz1	1.0106	0.94679	1.0538	1.0014	1.0524	1.0404	0.98242	0.92122	0.93107	0.45343	0.44196	0.45851	33759000000	17968000000	25582000000	135210000000	103110000000	103540000000	48890000000	28157000000	29717000000	43736000000	29064000000	10066000000	69507000000	60287000000	20757000000	14708000000	12182000000	4175600000
P06745;A0A0U1RP97;A0A0U1RQ72	P06745	Glucose-6-phosphate isomerase	Gpi	0.71134	0.64026	0.64063	0.63131	0.6576	0.68377	0.64194	0.60817	0.60231	0.22403	0.21769	0.26404	43853000000	15775000000	23025000000	180580000000	80115000000	86725000000	50431000000	16635000000	18087000000	67913000000	23811000000	7075100000	76626000000	40723000000	15181000000	25910000000	12727000000	3896400000
Q9WTI7-3	Q9WTI7-3	Unconventional myosin-Ic	Myo1c	1.0412	1.061	1.0306	0.99705	0.98634	1.0913	1.1208	1.1167	1.1061	1.1671	1.1538	1.2104	37990000000	20970000000	37111000000	126140000000	83090000000	111250000000	31867000000	18847000000	22915000000	43389000000	23858000000	23415000000	66435000000	47311000000	49858000000	16174000000	14167000000	13423000000
Q9D819	Q9D819	Inorganic pyrophosphatase	Ppa1	0.79315	0.76586	0.66695	0.76102	0.77057	0.72329	0.68748	0.67638	0.61973	0.58846	0.54963	0.60357	52903000000	22286000000	30402000000	140450000000	74542000000	70113000000	51079000000	19468000000	19476000000	49547000000	21293000000	13758000000	87590000000	53792000000	30066000000	22778000000	13850000000	9475400000
P70404	P70404	Isocitrate dehydrogenase [NAD] subunit gamma 1, mitochondrial	Idh3g	0.98766	0.97022	1.053	0.99757	1.0097	1.0207	0.91424	0.87266	0.90333	1.0748	1.0088	1.1543	42370000000	23978000000	33608000000	108010000000	69152000000	70530000000	42818000000	23686000000	23896000000	54170000000	31294000000	27936000000	67104000000	51684000000	50015000000	23645000000	18237000000	15109000000
Q9WVK4	Q9WVK4	EH domain-containing protein 1	Ehd1	0.98196	0.9592	0.96403	0.93331	0.91866	0.93384	1.0757	1.0421	1.0396	0.69421	0.67374	0.69368	40324000000	24557000000	37688000000	137300000000	83119000000	107020000000	39714000000	19244000000	25449000000	37484000000	17797000000	12889000000	77178000000	49292000000	33424000000	16078000000	11817000000	6705100000
Q9DB77;A0A140LI98	Q9DB77	Cytochrome b-c1 complex subunit 2, mitochondrial	Uqcrc2	1.1656	1.1741	1.1828	1.1403	1.1742	1.1789	1.0037	1.0092	0.97942	1.2979	1.3395	1.4283	44768000000	28312000000	38131000000	116220000000	93878000000	90882000000	28927000000	18730000000	18940000000	42379000000	28551000000	25828000000	51929000000	48360000000	55986000000	14407000000	14224000000	12466000000
P97807-2;P97807;H3BKG7	P97807-2;P97807	Fumarate hydratase, mitochondrial	Fh	0.99169	0.94113	0.93674	0.97167	0.95638	0.92163	0.90234	0.8315	0.82623	1.0927	1.088	1.1263	48967000000	25434000000	37337000000	112470000000	83236000000	79138000000	41348000000	22191000000	22320000000	42144000000	24915000000	22309000000	64019000000	48872000000	44978000000	20509000000	16195000000	14300000000
O70423;O70423-2;A2A4I8	O70423;O70423-2;A2A4I8	Membrane primary amine oxidase	Aoc3	1.2483	1.2048	1.1834	1.141	1.2003	1.2836	1.2046	1.1852	1.1105	1.3167	1.4538	1.5026	41179000000	26094000000	41635000000	90494000000	74192000000	85126000000	35314000000	21506000000	24698000000	47072000000	29867000000	31680000000	55594000000	54901000000	52585000000	23021000000	18870000000	15448000000
Q64521;A2AQR0	Q64521;A2AQR0	Glycerol-3-phosphate dehydrogenase, mitochondrial;Glycerol-3-phosphate dehydrogenase	Gpd2	1.0271	1.0108	1.0452	1.05	1.03	1.0098	0.92955	0.91999	0.9232	1.233	1.2057	1.1925	33340000000	19098000000	25832000000	130940000000	84469000000	88117000000	38692000000	23734000000	22073000000	44518000000	24866000000	26114000000	67853000000	48922000000	46826000000	18609000000	12600000000	11122000000
P63101;D3YXN6;D3YXF4;D3YW45	P63101	14-3-3 protein zeta/delta	Ywhaz	0.9115	0.89595	0.97142	0.94374	0.9692	0.83536	0.93755	0.92957	0.94033	0.37285	0.35398	0.39028	36257000000	21299000000	29828000000	113460000000	72841000000	78149000000	49842000000	29854000000	31779000000	35997000000	19275000000	6672200000	99539000000	80085000000	23012000000	17090000000	13768000000	4040900000
Q8CAY6;G3XA25;Q80X81;F2Z459	Q8CAY6;G3XA25;Q80X81;F2Z459	Acetyl-CoA acetyltransferase, cytosolic	Acat2;Acat3	0.85573	0.78482	0.86466	0.89335	0.93704	0.89952	0.863	0.85828	0.82209	0.29179	0.28383	0.30757	42905000000	20750000000	34104000000	147520000000	78828000000	95518000000	40687000000	18094000000	22026000000	48046000000	24656000000	11116000000	68925000000	45219000000	13508000000	25668000000	18551000000	5479100000
P62827;Q61820	P62827	GTP-binding nuclear protein Ran	Ran	0.962	0.97714	1.0472	0.99352	0.92333	1.0747	1.049	1.054	1.0442	0.67967	0.65395	0.70244	41471000000	20969000000	35874000000	113620000000	80924000000	95918000000	39165000000	24013000000	28467000000	38953000000	23068000000	12577000000	67774000000	53574000000	34726000000	20708000000	19840000000	9333400000
Q8VCT4;P23953;E9PYP1	Q8VCT4	Carboxylesterase 1D	Ces1d	0.97993	0.92914	0.96549	0.95057	0.94248	1.0596	1.0091	1.0162	1.0196	1.1987	1.2726	1.3153	41216000000	21227000000	37269000000	117010000000	78305000000	95242000000	35533000000	18629000000	24583000000	37362000000	21247000000	23862000000	61813000000	46644000000	52239000000	16349000000	15236000000	13964000000
P61982	P61982	14-3-3 protein gamma;14-3-3 protein gamma, N-terminally processed	Ywhag	0.91657	0.93627	0.88989	0.97672	0.98399	0.81984	0.85363	0.83189	0.87848	0.36046	0.32374	0.33722	37127000000	19850000000	25745000000	156990000000	108850000000	95045000000	39899000000	23357000000	21960000000	39214000000	22472000000	6702900000	60378000000	50455000000	13307000000	16916000000	15105000000	4026800000
Q3U3J1;P50136;A0A0U1RPK5	Q3U3J1;P50136	2-oxoisovalerate dehydrogenase subunit alpha, mitochondrial	Bckdha	1.0842	1.0196	1.0149	1.0737	1.0702	1.0247	0.86056	0.80054	0.77809	0.80156	0.76058	0.81053	42514000000	23881000000	31655000000	122420000000	81493000000	84682000000	44703000000	24712000000	23216000000	36714000000	24390000000	19810000000	66289000000	51793000000	33321000000	18380000000	15017000000	9347600000
Q9D8N0	Q9D8N0	Elongation factor 1-gamma	Eef1g	1.0025	0.96855	0.994	0.99621	0.98674	0.98716	1.0903	1.0958	1.089	0.78487	0.77835	0.7759	28478000000	18148000000	25815000000	123420000000	100240000000	105810000000	35927000000	20290000000	25907000000	31443000000	16457000000	11721000000	75814000000	55431000000	36741000000	16331000000	14856000000	8174800000
Q61598;Q61598-2	Q61598;Q61598-2	Rab GDP dissociation inhibitor beta	Gdi2	0.93367	0.9298	0.92981	0.92086	0.93012	0.92334	0.95472	0.95142	0.9537	0.32237	0.28013	0.31284	37508000000	16956000000	27669000000	137610000000	86282000000	100160000000	42890000000	20453000000	28106000000	47817000000	24272000000	7757000000	68184000000	47862000000	14269000000	18952000000	13923000000	3897900000
P10649;A2AE89	P10649;A2AE89	Glutathione S-transferase Mu 1	Gstm1	1.2113	1.1039	1.1404	1.1204	1.0893	1.0826	1.2353	1.1891	1.2153	0.33793	0.31827	0.36152	30814000000	18679000000	31531000000	133840000000	94770000000	116880000000	36676000000	21351000000	27371000000	28691000000	16648000000	4666300000	71968000000	59351000000	15190000000	17674000000	14672000000	3456300000
Q91VS7;E9QJW0;D3YU60;A0A0N4SV17;A0A0N4SVZ0;D3YVR3	Q91VS7;E9QJW0;D3YU60	Microsomal glutathione S-transferase 1	Mgst1	1.1507	1.1606	1.1665	1.1456	1.0622	1.1849	1.0639	1.1093	1.103	1.1051	1.1553	1.1999	27567000000	16511000000	25005000000	114320000000	98220000000	99507000000	43436000000	30554000000	30621000000	23535000000	17659000000	14727000000	51905000000	45565000000	36569000000	26600000000	23865000000	17356000000
Q6PB66;F6V2A3	Q6PB66	Leucine-rich PPR motif-containing protein, mitochondrial	Lrpprc	1.1075	1.0716	1.106	1.0852	1.0677	1.1242	1.0415	1.0189	0.99778	0.94114	0.92482	0.93599	42065000000	23286000000	36556000000	113990000000	77494000000	88277000000	35473000000	20093000000	23183000000	43926000000	25911000000	19794000000	58104000000	46974000000	37042000000	18219000000	16451000000	11456000000
P48758	P48758	Carbonyl reductase [NADPH] 1	Cbr1	0.86236	0.82012	0.81886	0.80953	0.79617	0.80273	0.8375	0.79787	0.76825	0.47362	0.4974	0.52417	55078000000	23545000000	37369000000	142510000000	80457000000	85737000000	37453000000	15946000000	18223000000	53063000000	21494000000	12255000000	64165000000	36762000000	20737000000	15452000000	10709000000	5404500000
Q00612;A3KG36;P97324;G3UWD6;REV__P46662	Q00612;A3KG36	Glucose-6-phosphate 1-dehydrogenase X;Glucose-6-phosphate 1-dehydrogenase	G6pdx	0.75344	0.75898	0.76551	0.75713	0.74584	0.79361	0.92605	0.86259	0.87988	0.59912	0.57442	0.57275	39010000000	17639000000	32451000000	130470000000	64992000000	85009000000	47585000000	18530000000	29162000000	36571000000	15551000000	10799000000	81250000000	50118000000	32240000000	16143000000	13051000000	7464600000
P12382;A0A1W2P7T1;A0A1W2P6Q4	P12382	ATP-dependent 6-phosphofructokinase, liver type	Pfkl	0.65549	0.59938	0.59591	0.63814	0.59799	0.64564	0.59999	0.55621	0.50762	0.54165	0.57449	0.59409	47566000000	15293000000	24213000000	142090000000	56557000000	61164000000	41210000000	13229000000	15336000000	63040000000	22396000000	18283000000	86658000000	38339000000	30963000000	25064000000	13451000000	8920500000
Q60930;D3YZT5;D3YUN8	Q60930;D3YZT5	Voltage-dependent anion-selective channel protein 2	Vdac2	1.0344	0.99093	1.0305	0.98037	1.0001	1.0557	0.9949	0.94254	0.99405	1.1099	1.1554	1.1784	49213000000	27917000000	43444000000	81984000000	62807000000	60992000000	42304000000	24663000000	26399000000	47534000000	29371000000	26972000000	51722000000	44584000000	39998000000	20309000000	19485000000	15551000000
P14901	P14901	Heme oxygenase 1	Hmox1	0.83716	0.89143	1.0064	0.74771	0.68716	0.74125	3.5137	3.8856	3.9565	1.8781	1.6894	2.0426	33914000000	14100000000	105410000000	71948000000	42144000000	200110000000	20505000000	10431000000	51664000000	33570000000	11619000000	27524000000	23239000000	14507000000	26213000000	9834500000	5645300000	11352000000
Q9CQN1	Q9CQN1	Heat shock protein 75 kDa, mitochondrial	Trap1	1.1326	1.0234	1.1204	1.0717	1.07	1.0287	0.97766	0.91242	0.93898	1.0494	1.0549	1.0431	41847000000	26520000000	33233000000	121350000000	79553000000	84991000000	33059000000	17787000000	22967000000	36166000000	20932000000	17868000000	56499000000	45337000000	39245000000	15006000000	11691000000	9480500000
P17563;Q63836;A0A0R4J135;G3UYY2;D6RHN2;G3UWK0;G3UZT2	P17563;Q63836;A0A0R4J135;G3UYY2	Selenium-binding protein 1;Selenium-binding protein 2	Selenbp1;Selenbp2	0.82623	0.66132	0.6792	0.72155	0.72986	0.67451	0.60276	0.57593	0.49565	0.26227	0.29786	0.3635	49152000000	21336000000	25222000000	150120000000	67260000000	64435000000	50972000000	16679000000	15557000000	59015000000	22985000000	7900300000	72231000000	38059000000	14544000000	21017000000	11313000000	4590300000
Q99PL5;A2AVJ7;Q99PL5-3;Q99PL5-2;Q99PL5-4;Q99PL5-5;Q99PL5-7;Q99PL5-8;Q99PL5-6;Q99PL5-9;Q99PL5-10;Q99PL5-11;Q99PL5-12	Q99PL5;A2AVJ7	Ribosome-binding protein 1	Rrbp1	0.88542	0.96597	0.88576	0.99921	1.0261	0.96064	0.92179	0.8988	0.88855	0.62634	0.58527	0.64343	46104000000	21435000000	35465000000	120220000000	76429000000	82441000000	38653000000	16589000000	22474000000	44285000000	23183000000	12885000000	63389000000	46059000000	23548000000	18371000000	13545000000	6998100000
P42932;H3BL49;H3BJB6;H3BKG2;H3BLL1;H3BKR8	P42932;H3BL49	T-complex protein 1 subunit theta	Cct8	0.94498	0.90516	0.89836	0.91626	0.92007	0.9149	1.064	1.0213	1.0247	0.71392	0.7221	0.72139	44938000000	21362000000	38512000000	113480000000	67314000000	90287000000	38110000000	19046000000	28372000000	47324000000	23285000000	16783000000	59490000000	39001000000	28438000000	16396000000	12153000000	7543200000
Q91YQ5;A0A0N4SUJ8	Q91YQ5	Dolichyl-diphosphooligosaccharide--protein glycosyltransferase subunit 1	Rpn1	1.0973	1.0744	1.1467	1.0885	1.0353	1.1688	1.0817	1.0806	1.1035	1.2508	1.3039	1.3691	44336000000	21226000000	36060000000	93185000000	68355000000	78878000000	34245000000	20616000000	25631000000	39958000000	22745000000	22568000000	61929000000	47217000000	51509000000	15856000000	13661000000	12706000000
Q61425	Q61425	Hydroxyacyl-coenzyme A dehydrogenase, mitochondrial	Hadh	1.0086	0.98751	0.99826	1.0134	1.1038	0.94319	0.91108	0.81313	0.90969	1.0164	1.0802	1.153	28591000000	14477000000	21775000000	120180000000	89175000000	78968000000	42874000000	24412000000	25230000000	29015000000	18345000000	14634000000	63887000000	57315000000	46482000000	12274000000	9863400000	8889700000
P55302;F6WMD1	P55302	Alpha-2-macroglobulin receptor-associated protein	Lrpap1	1.0646	1.022	1.0278	1.0468	1.1004	1.1147	1.0272	0.94897	0.98793	0.95573	1.0472	1.1726	40318000000	21687000000	34492000000	114290000000	75318000000	84587000000	33122000000	18691000000	21508000000	40426000000	23264000000	18940000000	59691000000	50114000000	39784000000	10036000000	9285100000	7405700000
P99024;G3UZR1;A0A1D5RM76	P99024	Tubulin beta-5 chain	Tubb5	0.92892	0.93406	0.94817	0.97364	0.85474	1.0092	0.95367	1.0176	1.0145	1.0368	1.0594	1.0619	40300000000	18168000000	32228000000	113740000000	66070000000	90248000000	41837000000	22434000000	33907000000	45398000000	23481000000	25057000000	43860000000	27857000000	30211000000	19299000000	14316000000	12160000000
P26041	P26041	Moesin	Msn	0.91163	0.92105	0.93626	0.95616	0.92242	0.97737	1.0933	1.1066	1.1645	0.33554	0.34894	0.37549	35337000000	17597000000	31645000000	134160000000	71014000000	101080000000	39541000000	18707000000	29989000000	37164000000	18427000000	6572100000	67793000000	44374000000	14985000000	13637000000	10052000000	3015400000
Q99N15;A2AFQ2;O08756	Q99N15;A2AFQ2;O08756	3-hydroxyacyl-CoA dehydrogenase type-2	Hsd17b10	1.0498	1.073	1.0504	1.0548	1.0831	1.0652	1.0628	1.0928	1.0442	1.2415	1.3642	1.3206	37208000000	19993000000	33067000000	92465000000	65077000000	78769000000	37867000000	20194000000	25684000000	36834000000	20054000000	21732000000	56319000000	43270000000	51418000000	19619000000	16765000000	17131000000
P56395;G5E850;E0CY88	P56395;G5E850	Cytochrome b5	Cyb5a	1.213	1.1434	1.1911	1.2307	1.1237	1.1269	1.2381	1.1562	1.1994	1.3212	1.2451	1.4141	32551000000	16833000000	31341000000	113170000000	87485000000	100280000000	28288000000	19827000000	20017000000	38990000000	22847000000	22933000000	49797000000	44463000000	35688000000	10657000000	9085400000	8405300000
P58771-2	P58771-2	Tropomyosin alpha-1 chain	Tpm1	0.88175	1.1009	0.99113	1.2077	1.1486	1.0277	0.88133	1.0236	1.0537	0.7758	0.6093	0.6305	54588000000	27959000000	41543000000	102770000000	73374000000	77396000000	37483000000	18882000000	24470000000	43198000000	25569000000	14042000000	52497000000	46591000000	22414000000	13812000000	9925400000	4928100000
Q99MR8;A0A0G2JFQ5;A0A0G2JF64	Q99MR8	Methylcrotonoyl-CoA carboxylase subunit alpha, mitochondrial	Mccc1	1.1004	0.99282	1.0483	1.0564	1.0794	1.0469	0.99687	0.90591	0.92124	0.8724	0.84721	0.86315	43555000000	21144000000	32257000000	111140000000	71786000000	77658000000	33435000000	18897000000	20913000000	40361000000	23565000000	18005000000	58207000000	44290000000	31318000000	16881000000	14466000000	9341600000
Q91VD9;A0A087WQR0;A0A087WP77;A0A087WQ77;A0A087WR47	Q91VD9	NADH-ubiquinone oxidoreductase 75 kDa subunit, mitochondrial	Ndufs1	0.94613	0.91336	0.88505	0.9223	0.93173	0.99638	0.78593	0.75615	0.76271	0.73944	0.81916	0.87912	39053000000	18599000000	24753000000	132060000000	76609000000	81436000000	35694000000	16521000000	17381000000	38513000000	18625000000	13481000000	61125000000	44577000000	32806000000	15373000000	11276000000	7563500000
Q9CZD3	Q9CZD3	Glycine--tRNA ligase	Gars	0.90392	0.86957	0.90832	0.84944	0.86632	0.89699	0.92644	0.88192	0.86935	0.60791	0.6264	0.62374	33659000000	14738000000	25520000000	140950000000	77518000000	88378000000	34807000000	16584000000	19946000000	33363000000	15588000000	9827800000	64564000000	43499000000	28074000000	17596000000	12526000000	6654700000
Q80X90	Q80X90	Filamin-B	Flnb	0.82406	0.88475	0.88224	0.86883	0.91822	0.86529	1.0863	1.1439	1.177	0.94767	0.97511	0.9513	33681000000	16144000000	30900000000	120970000000	71645000000	103360000000	34253000000	16177000000	25890000000	33061000000	15607000000	15072000000	59931000000	38393000000	36422000000	13299000000	8833600000	7857100000
P26039;A2AIM2;F6SX70;F6S1V7	P26039	Talin-1	Tln1	0.9064	0.91369	0.94235	0.90702	0.91483	0.91731	1.0565	1.0772	1.1241	0.88149	0.8999	0.91608	42267000000	20335000000	38691000000	99940000000	60692000000	84137000000	37670000000	17324000000	26237000000	37504000000	19458000000	16970000000	60340000000	39529000000	40494000000	15800000000	11604000000	8862200000
E9PZ00;Q8BFQ1;K3W4L3;J3QPG5;Q61207	E9PZ00;Q8BFQ1;K3W4L3;J3QPG5;Q61207	Prosaposin	Psap	1.0431	1.188	1.1096	1.0837	1.0744	1.029	0.95402	0.9469	0.98256	1.0404	0.89525	0.89372	33785000000	19089000000	25244000000	110650000000	98028000000	79900000000	31343000000	22967000000	19286000000	37177000000	23438000000	18679000000	48560000000	48523000000	28792000000	11441000000	11309000000	7029900000
Q8BH04;A0A0R4J0G0	Q8BH04;A0A0R4J0G0	Phosphoenolpyruvate carboxykinase [GTP], mitochondrial	Pck2	1.1566	1.0122	1.0533	1.0752	1.0035	1.0898	1.0533	0.9707	0.95239	0.55918	0.59569	0.58232	31251000000	18729000000	27263000000	118780000000	73342000000	86835000000	34213000000	17759000000	20234000000	38271000000	21629000000	10307000000	67478000000	49124000000	26506000000	14505000000	12791000000	5943400000
P99027	P99027	60S acidic ribosomal protein P2	Rplp2	0.86859	0.94457	0.82507	0.94559	1.0344	0.87526	0.88621	0.95693	0.88115	0.46148	0.35453	0.39207	21978000000	12944000000	17354000000	115010000000	78169000000	85733000000	45888000000	27182000000	27906000000	19610000000	11294000000	3675300000	89387000000	61952000000	19331000000	18190000000	14118000000	4740200000
Q9D0F9	Q9D0F9	Phosphoglucomutase-1	Pgm1	0.9655	0.85616	0.87523	0.8803	0.86944	0.89353	0.86152	0.78864	0.76731	0.27853	0.26368	0.29694	32677000000	15766000000	23386000000	128240000000	72286000000	85301000000	37568000000	17572000000	19715000000	40498000000	19593000000	7514200000	71819000000	47326000000	18156000000	17251000000	12709000000	3600500000
P61979-2;P61979;H3BLL4;H3BK96	P61979-2;P61979;H3BLL4;H3BK96	Heterogeneous nuclear ribonucleoprotein K	Hnrnpk	1.0009	0.99751	1.0309	0.99583	1.052	0.97726	0.9967	1.0023	1.02	0.76195	0.75781	0.83608	32848000000	17358000000	27282000000	124730000000	82383000000	91275000000	32658000000	17019000000	19850000000	31838000000	19870000000	12908000000	58183000000	44387000000	29225000000	13048000000	9924200000	5924200000
P09671	P09671	Superoxide dismutase [Mn], mitochondrial	Sod2	0.99669	0.9268	0.9837	0.97116	1.0121	0.89081	0.9157	0.78436	0.84848	1.0124	1.0594	1.0712	34514000000	21051000000	27650000000	105990000000	76580000000	68735000000	21736000000	11988000000	12412000000	30522000000	17938000000	14794000000	82694000000	63222000000	52318000000	10457000000	9918000000	7900500000
O35887;G3UWR0;G3UWV3;G3V004;G3UY49;G3UXA8;G3UXA3	O35887;G3UWR0;G3UWV3;G3V004	Calumenin	Calu	1.1415	1.1104	1.049	1.1497	1.1475	1.0358	1.0838	1.1244	1.0803	1.2757	1.1385	1.1754	27362000000	14974000000	23328000000	90168000000	68242000000	76872000000	42923000000	25063000000	31235000000	22940000000	14779000000	14380000000	75556000000	59077000000	45566000000	14398000000	11971000000	10290000000
P42125	P42125	Enoyl-CoA delta isomerase 1, mitochondrial	Eci1	1.1139	1.0254	1.0967	1.097	1.0559	1.0141	0.9632	0.89647	0.90156	1.0872	1.184	1.0978	26095000000	16169000000	21307000000	128020000000	88502000000	84201000000	27905000000	17369000000	17400000000	27730000000	17101000000	14240000000	59941000000	49072000000	45087000000	11068000000	9011800000	7322700000
P11983;P11983-2;F2Z483	P11983;P11983-2	T-complex protein 1 subunit alpha	Tcp1	0.95811	0.96153	0.98631	0.9525	0.96539	0.92316	1.0342	1.0506	1.0475	0.74853	0.76823	0.77007	31553000000	16348000000	27345000000	126520000000	79429000000	99963000000	30870000000	15667000000	21229000000	34712000000	18353000000	11846000000	50611000000	39059000000	27812000000	15308000000	11177000000	7174500000
Q8CGC7;A0A0A6YWA4;A0A0A6YWH3	Q8CGC7	Bifunctional glutamate/proline--tRNA ligase;Glutamate--tRNA ligase;Proline--tRNA ligase	Eprs	0.95317	0.92298	0.93414	0.91686	0.92025	0.94686	0.95424	0.89904	0.91595	0.83706	0.8855	0.89702	36725000000	17478000000	28755000000	109690000000	61556000000	73814000000	35816000000	16995000000	23859000000	33145000000	18182000000	13302000000	68055000000	45153000000	47136000000	14284000000	10815000000	7844800000
P14869;S4R1N1;D3YVM5	P14869;S4R1N1;D3YVM5	60S acidic ribosomal protein P0	Rplp0	1.0294	0.98062	1.0074	0.95838	0.93539	1.0515	1.0207	1.0845	1.0444	0.70285	0.68501	0.77962	32406000000	15508000000	28184000000	104470000000	76747000000	89869000000	40405000000	21291000000	25490000000	23695000000	12416000000	7467700000	65913000000	49594000000	30881000000	16377000000	13646000000	7402700000
Q9CQA3	Q9CQA3	Succinate dehydrogenase [ubiquinone] iron-sulfur subunit, mitochondrial	Sdhb	1.1035	0.97392	1.0729	1.0446	1.0578	1.0698	0.90224	0.83748	0.83343	1.0687	1.201	1.168	30757000000	19782000000	23112000000	128450000000	79308000000	78940000000	30122000000	17470000000	16306000000	37146000000	21814000000	18289000000	49043000000	39894000000	36884000000	12735000000	11246000000	8692100000
Q8VEK3;Q8VEK3-2	Q8VEK3;Q8VEK3-2	Heterogeneous nuclear ribonucleoprotein U	Hnrnpu	1.1017	1.1018	1.1464	1.055	1.0937	1.1814	1.0992	1.1439	1.1583	1.1365	1.1408	1.1891	28236000000	16314000000	25720000000	95899000000	74299000000	88688000000	26971000000	15995000000	21081000000	38311000000	21838000000	19500000000	59013000000	48068000000	44847000000	11986000000	11778000000	11358000000
P07901;B7ZC50;A2A6A2;B7ZC49	P07901	Heat shock protein HSP 90-alpha	Hsp90aa1	0.89866	0.8763	0.88927	0.89294	0.87352	0.90658	1.0597	1.0338	1.0459	0.562	0.57897	0.57734	45834000000	20365000000	39680000000	102110000000	61568000000	78406000000	30625000000	15301000000	22794000000	49469000000	25762000000	15707000000	57779000000	36980000000	26880000000	13977000000	10864000000	4934100000
Q8BG05;A2AL12;A2AL13;V9GX38	Q8BG05;A2AL12	Heterogeneous nuclear ribonucleoprotein A3	Hnrnpa3	0.87211	0.91991	0.95748	0.91509	0.96571	0.93746	1.0418	1.0543	1.0481	0.88562	0.8973	0.89228	28924000000	12769000000	23308000000	108770000000	72153000000	83739000000	33499000000	15079000000	21224000000	35242000000	17294000000	14346000000	64593000000	47936000000	35012000000	16709000000	11437000000	9261200000
P12787	P12787	Cytochrome c oxidase subunit 5A, mitochondrial	Cox5a	0.96102	1.0812	0.95691	1.0226	1.006	0.95394	0.77817	0.82764	0.75995	1.0963	0.98729	1.0442	35399000000	20969000000	25278000000	89580000000	67020000000	57671000000	33990000000	16177000000	15040000000	32939000000	20183000000	17251000000	76593000000	59525000000	46603000000	14541000000	12003000000	9579100000
Q9CQQ7;A0A0G2JGX3;D6RGL7	Q9CQQ7;A0A0G2JGX3	ATP synthase F(0) complex subunit B1, mitochondrial	Atp5f1	1.1125	1.073	1.1093	1.1146	0.99627	1.1425	0.97793	0.95323	0.94284	1.2061	1.2843	1.3345	35107000000	19194000000	25192000000	100700000000	73434000000	79151000000	24184000000	14077000000	16418000000	40834000000	23034000000	22158000000	50364000000	39563000000	38623000000	13845000000	13208000000	11941000000
Q61656;Q8BTS0;S4R1I6;B1ARB9;B1ARC0;S4R1E3	Q61656;Q8BTS0;S4R1I6	Probable ATP-dependent RNA helicase DDX5	Ddx5	1.0418	1.1034	1.0801	1.0667	1.1118	1.012	1.1055	1.1744	1.193	1.1678	1.2371	1.1451	33829000000	17287000000	33417000000	97864000000	66074000000	85084000000	31929000000	18564000000	25491000000	34673000000	19113000000	17889000000	47442000000	36942000000	37443000000	13996000000	12008000000	9899900000
Q6ZWN5;F7CJS8;D3YWH9;Q9CXW7;D3Z673;D3YUV6	Q6ZWN5;F7CJS8;D3YWH9;Q9CXW7	40S ribosomal protein S9	Rps9	1.1041	1.074	1.1515	1.0613	0.97925	1.1733	1.0866	1.1495	1.2074	0.9379	0.93436	1.0533	32290000000	16892000000	32637000000	99477000000	68524000000	104470000000	25648000000	15792000000	20440000000	28930000000	16316000000	12814000000	60576000000	41445000000	41431000000	8385900000	8097600000	4643200000
P62259;D6REF3;F6WA09	P62259;D6REF3;F6WA09	14-3-3 protein epsilon	Ywhae	0.93842	0.94489	0.9008	0.96028	0.98276	0.93054	0.91842	0.91689	0.88283	0.41271	0.39311	0.43049	37621000000	18418000000	28103000000	125630000000	75945000000	81260000000	30435000000	14317000000	16980000000	38540000000	21398000000	11648000000	57111000000	40894000000	14060000000	12848000000	9838600000	3464700000
Q91ZA3;H3BL62;D3YWM4;D3YZC0;H3BK61;H3BJR0	Q91ZA3	Propionyl-CoA carboxylase alpha chain, mitochondrial	Pcca	1.0666	0.99346	0.98071	1.0331	1.0001	1.0047	0.94811	0.90088	0.86503	1.1612	1.179	1.2593	33971000000	18916000000	27449000000	114070000000	68414000000	73354000000	27574000000	14616000000	15246000000	31399000000	17323000000	17735000000	57400000000	40736000000	43622000000	13881000000	11812000000	10369000000
Q6IRU2	Q6IRU2	Tropomyosin alpha-4 chain	Tpm4	0.85699	0.99025	0.90316	0.99371	1.0017	0.93498	1.0715	1.183	1.1754	0.73051	0.62827	0.64136	52720000000	25569000000	49669000000	77095000000	63112000000	74247000000	29707000000	18351000000	23129000000	39194000000	20991000000	12799000000	52181000000	45272000000	23072000000	11452000000	9325500000	4875900000
Q78PY7;Q3TJ56;E9Q3E9	Q78PY7;Q3TJ56	Staphylococcal nuclease domain-containing protein 1	Snd1	0.97386	0.97837	0.9766	0.95219	0.96202	0.98424	1.02	1.0258	1.0004	0.91096	0.88607	0.89555	28346000000	21984000000	24710000000	112110000000	71396000000	87947000000	31112000000	17357000000	20199000000	26554000000	13828000000	12314000000	56675000000	41990000000	33227000000	13924000000	10085000000	7246400000
P37040;Q05DV1;E9Q997;E9PVT9;F6R7H8	P37040;Q05DV1	NADPH--cytochrome P450 reductase	Por	1.159	1.0744	1.1024	1.086	1.0843	1.1745	1.1144	1.0859	1.0676	1.1342	1.1192	1.2118	30195000000	16730000000	26253000000	96912000000	70785000000	78236000000	27200000000	17007000000	19578000000	39510000000	21373000000	21209000000	53540000000	39259000000	35067000000	14495000000	12843000000	10395000000
Q61171;D3Z4A4	Q61171;D3Z4A4	Peroxiredoxin-2	Prdx2	0.98614	1.018	0.98194	1.07	1.0868	1.0301	0.96274	1.0068	0.98721	0.47906	0.42225	0.49565	37142000000	19904000000	32481000000	115140000000	85239000000	88479000000	20622000000	11336000000	13381000000	29165000000	18497000000	7142500000	61518000000	55934000000	18213000000	6946700000	6639600000	2507100000
P15864;Q07133;I7HFT9	P15864	Histone H1.2	Hist1h1c	1.3256	1.4724	1.1811	1.3157	1.098	1.4464	1.2676	1.4793	1.383	1.6346	1.6071	1.5422	24122000000	16539000000	22095000000	81691000000	84531000000	92118000000	23071000000	23253000000	25402000000	18481000000	13471000000	13175000000	54052000000	59446000000	51045000000	6510800000	9670300000	6608400000
Q76MZ3;G3UWL2;G3UXQ1;H3BJ83;H3BK50	Q76MZ3	Serine/threonine-protein phosphatase 2A 65 kDa regulatory subunit A alpha isoform	Ppp2r1a	0.94128	0.92259	0.87119	0.88006	0.91344	0.9211	0.9046	0.92885	0.86589	0.56404	0.57285	0.57572	45874000000	21877000000	34601000000	99112000000	54829000000	64923000000	38775000000	18438000000	23053000000	32774000000	17719000000	10363000000	58243000000	37439000000	22077000000	16205000000	11775000000	5794600000
P18760;F8WGL3	P18760;F8WGL3	Cofilin-1	Cfl1	0.87116	0.89612	0.92718	0.95154	1.002	0.90483	0.95555	0.97212	1.0008	0.56925	0.49901	0.53618	37603000000	19014000000	32558000000	121260000000	68952000000	88458000000	26744000000	12699000000	15770000000	24156000000	13920000000	6551300000	57117000000	43534000000	17623000000	12989000000	9782800000	3972500000
P51660	P51660	Peroxisomal multifunctional enzyme type 2;(3R)-hydroxyacyl-CoA dehydrogenase;Enoyl-CoA hydratase 2	Hsd17b4	0.97679	1.0119	0.99995	0.92743	0.98372	0.95273	0.96205	0.95157	0.95155	0.77942	0.81409	0.80202	36883000000	18864000000	31325000000	98747000000	61235000000	74057000000	28564000000	15615000000	19984000000	39193000000	19078000000	20945000000	49876000000	34663000000	30833000000	13141000000	12091000000	7542900000
P24369	P24369	Peptidyl-prolyl cis-trans isomerase B	Ppib	1.0573	1.0982	1.1598	1.0818	1.1502	1.0269	1.0994	1.0746	1.1913	1.0386	1.1246	1.0781	35141000000	18792000000	31476000000	105300000000	77338000000	81331000000	26499000000	17109000000	21742000000	27645000000	15686000000	12341000000	41041000000	37186000000	29599000000	12755000000	10737000000	8223600000
Q921G7;Q6PF96	Q921G7;Q6PF96	Electron transfer flavoprotein-ubiquinone oxidoreductase, mitochondrial	Etfdh	0.96405	0.94311	0.98009	0.92837	0.94692	0.99561	0.83604	0.8342	0.85367	1.1075	1.1728	1.2174	30000000000	15200000000	21566000000	97444000000	64119000000	62606000000	34036000000	18448000000	19711000000	28170000000	16427000000	20912000000	59703000000	43898000000	43760000000	12804000000	11263000000	9398900000
P15626;D3YX76;Q8R5I6;F6Y363;A2AE91;D3YVP9	P15626;D3YX76	Glutathione S-transferase Mu 2	Gstm2	0.96465	0.94039	0.98827	0.95837	1.0188	1.0442	0.97153	0.97927	1.0693	0.41468	0.43069	0.46937	21545000000	10770000000	18038000000	115260000000	94114000000	93059000000	20082000000	11487000000	14629000000	24994000000	14010000000	5106100000	71987000000	52606000000	17677000000	10582000000	8720400000	2971300000
Q8BGH2	Q8BGH2	Sorting and assembly machinery component 50 homolog	Samm50	1.1375	1.0846	1.1348	1.0793	1.0387	1.0729	1.04	1.0105	1.0175	1.2694	1.1923	1.2899	27104000000	20291000000	23524000000	87381000000	62940000000	65657000000	31468000000	19182000000	20585000000	31962000000	20929000000	19825000000	55107000000	40595000000	40513000000	15127000000	13071000000	11125000000
P08074;F6YNX9	P08074;F6YNX9	Carbonyl reductase [NADPH] 2	Cbr2	1.3018	1.233	1.3622	1.3025	1.2905	1.2231	1.219	1.2266	1.2165	1.3729	1.5499	1.5281	28380000000	19923000000	28387000000	80717000000	73795000000	75964000000	25473000000	17525000000	20737000000	30736000000	21066000000	20388000000	44205000000	42371000000	42933000000	9272400000	10479000000	9485800000
Q9D0E1;Q9D0E1-2;B8JK33;B8JK32;F6W322;F7C9U3;Q91VC4;G3X924	Q9D0E1;Q9D0E1-2;B8JK33;B8JK32	Heterogeneous nuclear ribonucleoprotein M	Hnrnpm	1.1071	1.1526	1.143	1.1053	1.1296	1.117	1.0654	1.1227	1.1304	1.165	1.1895	1.1795	27063000000	15231000000	24253000000	92501000000	70196000000	80619000000	27699000000	16515000000	20086000000	27257000000	16314000000	15085000000	52882000000	42438000000	39515000000	12515000000	11230000000	8798300000
P35564	P35564	Calnexin	Canx	1.0534	1.0186	1.0724	1.0249	1.0554	1.0398	1.0309	1.0414	0.98088	1.3262	1.257	1.3037	27349000000	16602000000	24939000000	84114000000	57196000000	74795000000	30265000000	18182000000	24461000000	28190000000	18186000000	19659000000	51126000000	38257000000	45821000000	14577000000	13263000000	12878000000
Q9D9V3;Q9D9V3-2;E0CXS3	Q9D9V3;Q9D9V3-2;E0CXS3	Ethylmalonyl-CoA decarboxylase	Echdc1	0.86602	0.82035	0.85078	0.89031	0.89486	0.82507	0.68796	0.66051	0.64353	0.43308	0.43978	0.44116	40426000000	17831000000	23687000000	114260000000	59751000000	52525000000	40715000000	17931000000	18176000000	36684000000	17615000000	7690700000	59092000000	38762000000	15637000000	17601000000	11809000000	4993000000
P80318;E9Q133;Q3U0I3;F6Q609;F6ZVG8	P80318;E9Q133;Q3U0I3	T-complex protein 1 subunit gamma	Cct3	0.95645	0.98244	0.97262	0.92531	0.93497	0.94132	1.0471	1.0587	1.0265	0.75128	0.75432	0.78542	36630000000	14974000000	27080000000	108090000000	57578000000	77508000000	28150000000	12533000000	17242000000	35438000000	15250000000	14137000000	55392000000	35547000000	24878000000	14730000000	9976200000	6309600000
Q61753;F6ZSB7	Q61753	D-3-phosphoglycerate dehydrogenase	Phgdh	1.037	1.0098	1.0693	1.0411	1.0563	1.0857	1.1197	1.0419	1.0965	0.95864	0.95038	0.95837	35443000000	18863000000	34156000000	104470000000	66060000000	79459000000	24968000000	12945000000	17234000000	29271000000	18422000000	13571000000	45269000000	34438000000	24835000000	13034000000	11129000000	7541500000
Q60864	Q60864	Stress-induced-phosphoprotein 1	Stip1	0.9245	0.90107	0.94912	0.95387	0.95896	0.90733	1.0258	1.0332	1.0228	0.56527	0.51292	0.58437	37928000000	17636000000	33844000000	103240000000	56942000000	77041000000	25383000000	10929000000	15193000000	38444000000	21267000000	11471000000	53700000000	36853000000	18105000000	13407000000	9008400000	4298600000
P08207	P08207	Protein S100-A10	S100a10	0.90165	1.0066	0.91208	0.86669	1.0167	0.94307	0.99979	1.0299	1.0573	0.87855	0.81398	0.96089	39214000000	18609000000	32581000000	104300000000	67495000000	80012000000	25895000000	13196000000	17785000000	24999000000	12650000000	11440000000	46474000000	33030000000	24174000000	12431000000	12512000000	7838700000
Q8CIE6;F8WHL2;F6XJN3;D6RH55	Q8CIE6;F8WHL2	Coatomer subunit alpha;Xenin;Proxenin;Coatomer subunit alpha	Copa	1.002	0.98603	1.0378	0.98132	0.95505	1.0219	0.99222	1.0367	1.0225	0.94001	0.95173	0.97777	32407000000	15505000000	26830000000	93078000000	59882000000	70463000000	28059000000	14155000000	18108000000	34747000000	18407000000	17174000000	54163000000	39129000000	33068000000	12113000000	9543200000	6905700000
Q9CZN7;Q3TFD0	Q9CZN7;Q3TFD0	Serine hydroxymethyltransferase	Shmt2	1.0821	0.94728	0.978	1.0503	0.96652	1.0085	1.102	1.0132	0.9596	1.1428	1.0952	1.159	31528000000	19129000000	29655000000	89178000000	56818000000	71472000000	33957000000	17290000000	21913000000	32102000000	17904000000	17836000000	50285000000	33640000000	36350000000	9347100000	7659600000	6334000000
P80314;A0A1W2P7B7;A0A1W2P828;A0A1W2P8B6	P80314	T-complex protein 1 subunit beta	Cct2	0.88815	0.91692	0.87591	0.90857	0.92632	0.92235	0.96417	0.97721	0.98869	0.69562	0.70922	0.74611	35839000000	16742000000	32531000000	94851000000	61837000000	71992000000	26842000000	12345000000	16259000000	35607000000	17774000000	12664000000	52238000000	38092000000	23107000000	12348000000	9465700000	5425900000
Q8R180	Q8R180	ERO1-like protein alpha	Ero1l	0.87681	0.6797	0.72124	0.7537	0.65681	0.70589	0.81315	0.72632	0.66713	1.0219	1.0118	1.0615	30534000000	14080000000	21538000000	96160000000	48445000000	58705000000	28819000000	14768000000	13012000000	41086000000	19783000000	20271000000	55622000000	27298000000	36957000000	19184000000	11339000000	11589000000
P45376;D3YVJ7	P45376;D3YVJ7	Aldose reductase	Akr1b1;Akr1b3	1.0402	1.0328	1.0575	1.0462	1.0247	1.0131	0.83113	0.8116	0.87197	0.33046	0.30744	0.33651	32954000000	18763000000	23261000000	94724000000	70755000000	64564000000	27142000000	16804000000	16540000000	36092000000	20587000000	5402500000	54127000000	45215000000	11570000000	14865000000	11502000000	3086000000
Q60605-2;A0A1W2P6G5	Q60605-2;A0A1W2P6G5	Myosin light polypeptide 6	Myl6	0.89192	1.0074	0.89616	1.0019	0.98839	0.90138	1.0103	1.034	1.0236	1.0073	0.90886	0.96967	30974000000	13849000000	27114000000	92590000000	68185000000	73902000000	25656000000	14912000000	18238000000	26165000000	15243000000	13094000000	45305000000	44572000000	27394000000	11774000000	9105200000	6764400000
Q91WU0;D3Z298	Q91WU0	Carboxylic ester hydrolase	Ces1f	1.0531	1.0335	1.0323	0.98878	1.016	1.0728	1.145	1.1536	1.1311	1.1274	1.2035	1.1887	22335000000	13206000000	22086000000	102280000000	70218000000	90780000000	21040000000	11283000000	14523000000	23706000000	12036000000	12077000000	49872000000	36497000000	37097000000	10168000000	8317700000	7213100000
Q9WUM5;A0A0N4SVU4	Q9WUM5	Succinyl-CoA ligase [ADP/GDP-forming] subunit alpha, mitochondrial	Suclg1	1.1181	1.0235	1.0723	1.0504	1.0691	1.0647	0.94606	0.90212	0.97688	1.0008	0.97844	1.058	32927000000	19104000000	28142000000	96478000000	80639000000	69763000000	20773000000	14933000000	14094000000	27480000000	16550000000	13714000000	36386000000	31659000000	22780000000	12056000000	12811000000	8404900000
Q9CPY7;A0A0G2JEM7	Q9CPY7	Cytosol aminopeptidase	Lap3	1.0336	0.96566	1.044	1.0079	1.035	0.97456	0.93172	0.9043	0.90661	0.82261	0.80059	0.8316	32493000000	16899000000	24397000000	86506000000	54155000000	61155000000	33158000000	17462000000	20748000000	26154000000	14754000000	10481000000	54989000000	42736000000	29806000000	12402000000	9236400000	6285600000
P70296;D3Z1V4;D6RHS6;E9QLE5;Q8VIN1-2;Q8VIN1	P70296;D3Z1V4;D6RHS6	Phosphatidylethanolamine-binding protein 1;Hippocampal cholinergic neurostimulating peptide	Pebp1	0.98897	0.99432	0.96475	0.96955	1.0329	0.96548	0.91679	0.85965	0.91195	0.32649	0.24497	0.29661	36555000000	17232000000	26425000000	97105000000	58549000000	63046000000	39313000000	20117000000	22781000000	36172000000	18594000000	6404000000	40575000000	28567000000	6262600000	18386000000	11341000000	3193900000
Q9DBL1;E9Q5L3;A0A140LHL4	Q9DBL1;E9Q5L3	Short/branched chain specific acyl-CoA dehydrogenase, mitochondrial	Acadsb	1.2745	1.0882	1.1899	1.1891	1.2163	1.197	1.0969	1.0324	0.96134	1.2911	1.2076	1.2726	30797000000	19072000000	28825000000	88016000000	65030000000	66408000000	21371000000	12241000000	13955000000	24828000000	18018000000	17091000000	40837000000	36696000000	32650000000	12160000000	12336000000	9595900000
P12970;A0A140T8L1;A0A140T8L3;V9GX35	P12970;A0A140T8L1;A0A140T8L3	60S ribosomal protein L7a	Rpl7a	1.0134	1.0237	1.0962	1.0159	0.93821	1.1038	1.0852	1.1433	1.1599	1.0993	1	1.105	33129000000	15325000000	26460000000	88133000000	64548000000	77112000000	22022000000	13782000000	17022000000	32120000000	15162000000	12189000000	43847000000	30641000000	22401000000	11658000000	11165000000	6462600000
P62897;CON__P62894;P00015	P62897	Cytochrome c, somatic	Cycs	1.0467	0.96429	1.0217	0.98703	1.0464	1.3044	0.8925	0.83332	0.86754	0.5624	0.56335	0.65305	27915000000	16805000000	20880000000	112090000000	63349000000	56671000000	31453000000	17743000000	17341000000	28157000000	17636000000	7314500000	52818000000	45669000000	17498000000	3978200000	3795700000	1391600000
P15105;D3YVK1;D3Z121	P15105	Glutamine synthetase	Glul	0.717	0.67214	0.68041	0.70212	0.69772	0.66045	0.71666	0.63407	0.66531	0.4611	0.4735	0.47793	33238000000	12341000000	19321000000	113480000000	52549000000	59473000000	28185000000	11030000000	12693000000	35679000000	13669000000	8168200000	57465000000	32907000000	18369000000	17865000000	10009000000	5163400000
Q99PT1	Q99PT1	Rho GDP-dissociation inhibitor 1	Arhgdia	1.0069	1.0075	0.96001	1.0082	1.012	0.96022	0.99629	1.0104	1.004	0.27438	0.26639	0.29109	27650000000	14678000000	22598000000	112160000000	69046000000	80249000000	26429000000	13254000000	16182000000	18804000000	10226000000	2929400000	49006000000	37831000000	10192000000	14883000000	11701000000	3289500000
Q9Z2I9	Q9Z2I9	Succinyl-CoA ligase [ADP-forming] subunit beta, mitochondrial	Sucla2	0.97336	0.89867	0.9913	0.96355	0.93976	0.91719	0.90778	0.84331	0.82317	0.93613	0.86817	0.92018	23332000000	11373000000	18401000000	104080000000	67141000000	69599000000	26459000000	12451000000	13963000000	25587000000	13720000000	11587000000	50899000000	37180000000	30004000000	9678500000	7086700000	5350000000
P29341;A2A5N3;F6ZAX1;Q8C7D3	P29341	Polyadenylate-binding protein 1	Pabpc1	0.96563	0.99406	1.0889	1.0104	1.0443	0.97344	1.0809	1.0875	1.1924	0.70646	0.70628	0.69828	25698000000	12524000000	22516000000	79735000000	63943000000	77386000000	27073000000	17120000000	22460000000	27883000000	14499000000	8523700000	41568000000	35581000000	26092000000	11854000000	9909900000	5797700000
O08807;B1AZS9	O08807;B1AZS9	Peroxiredoxin-4	Prdx4	0.96845	0.98417	0.94945	0.98286	1.0238	0.99739	0.99658	0.98154	1.042	1.3485	1.2757	1.3904	35521000000	17315000000	30470000000	57254000000	36664000000	45465000000	24360000000	11673000000	15991000000	59873000000	30608000000	21683000000	48505000000	37561000000	25852000000	13263000000	9773600000	7922000000
Q8QZR5	Q8QZR5	Alanine aminotransferase 1	Gpt	0.87005	0.80002	0.8057	0.82409	0.83753	0.76336	0.79715	0.7044	0.74764	0.35503	0.31246	0.34641	43374000000	19555000000	26719000000	101650000000	52022000000	56601000000	30565000000	13083000000	14168000000	41480000000	18385000000	11137000000	42259000000	24766000000	8669500000	13323000000	7984400000	2595200000
O88342;A0A0J9YU05	O88342	WD repeat-containing protein 1	Wdr1	0.97226	0.98251	1.058	0.9371	0.96104	0.96845	1.0369	1.0091	1.0621	0.48139	0.48813	0.51208	34865000000	17275000000	30383000000	112790000000	61884000000	79833000000	20951000000	11049000000	13704000000	25555000000	12488000000	5364100000	33516000000	27575000000	11889000000	12116000000	9063100000	3487700000
Q8BMK4	Q8BMK4	Cytoskeleton-associated protein 4	Ckap4	1.011	1.1326	1.0753	1.0338	1.0402	1.0762	1.1283	1.2532	1.1876	1.418	1.3837	1.4064	38149000000	20209000000	36071000000	61407000000	46443000000	58236000000	23447000000	13031000000	17823000000	34686000000	18072000000	22218000000	42321000000	29424000000	35130000000	10337000000	8434800000	8317300000
Q06185;Q8BTB6	Q06185	ATP synthase subunit e, mitochondrial	Atp5i	1.1001	1.149	1.0213	1.0722	1.0442	1.0039	0.93661	0.93803	0.96534	1.0806	0.96782	1.1173	25545000000	14564000000	21127000000	80670000000	68958000000	62186000000	26219000000	17594000000	17545000000	26276000000	14212000000	11935000000	40220000000	38342000000	23338000000	12627000000	12248000000	7280300000
Q80T06;P57776;E9QN08;D3YUQ9	Q80T06;P57776;E9QN08;D3YUQ9	Elongation factor 1-delta	Eef1d	0.9614	1.0223	0.94116	1.0454	1.0838	0.90022	1.0105	1.0037	1.0204	0.79396	0.66887	0.72523	42207000000	21641000000	37027000000	58247000000	44220000000	49112000000	32979000000	18419000000	23323000000	29477000000	16816000000	11263000000	44053000000	39022000000	20349000000	13260000000	10259000000	6110000000
Q9Z2I0;Q7TNU7	Q9Z2I0	LETM1 and EF-hand domain-containing protein 1, mitochondrial	Letm1	1.0908	1.0303	1.0105	1.0089	0.94458	1.079	0.89705	0.89632	0.86855	1.2106	1.1909	1.2444	27631000000	14238000000	20667000000	69612000000	43455000000	51240000000	27164000000	14373000000	19133000000	31015000000	16664000000	17630000000	47139000000	32204000000	33939000000	12478000000	10819000000	27635000000
Q9JKF1;A0A0U1RNG5;A0A0U1RPI2;A0A0U1RPU3;Q3UQP1;F8VQ29	Q9JKF1	Ras GTPase-activating-like protein IQGAP1	Iqgap1	0.97198	0.95684	0.95866	0.92668	0.90422	0.98182	1.0226	1.105	1.103	0.78605	0.80961	0.81279	27492000000	14552000000	24699000000	85027000000	53738000000	69678000000	25678000000	12772000000	18377000000	26985000000	14531000000	13449000000	48557000000	30906000000	24702000000	11122000000	8857600000	5769500000
Q3ULD5	Q3ULD5	Methylcrotonoyl-CoA carboxylase beta chain, mitochondrial	Mccc2	1.1034	1.03	1.0489	1.0264	1.0049	1.0868	0.96475	0.93958	0.92425	1.151	1.2322	1.2519	24912000000	13667000000	20677000000	87066000000	56425000000	69119000000	24099000000	12658000000	14468000000	27170000000	15595000000	14755000000	42585000000	31068000000	32606000000	10723000000	8956800000	8005100000
P97351	P97351	40S ribosomal protein S3a	Rps3a	1.0555	1.0653	1.07	1.0736	1.0057	1.0424	1.1177	1.1855	1.1603	0.92998	0.92341	0.88232	32167000000	18542000000	30555000000	81824000000	60094000000	77290000000	20545000000	10678000000	15579000000	26544000000	14107000000	11186000000	38416000000	29121000000	24954000000	9300600000	7685500000	5126100000
P10639	P10639	Thioredoxin	Txn	0.9741	0.95902	0.9354	1.1198	1.0604	1.0654	1.0043	0.99559	0.96098	0.46172	0.35836	0.47488	21161000000	12683000000	19466000000	95298000000	70625000000	72583000000	26697000000	14891000000	17136000000	30128000000	20163000000	6361200000	40538000000	37258000000	9762600000	7489300000	6603700000	1934600000
P14148;F6XI62	P14148;F6XI62	60S ribosomal protein L7	Rpl7	1.0237	1.0369	1.049	0.99454	0.89404	1.2336	1.0516	1.1705	1.1519	0.64213	0.77662	0.82001	21753000000	11554000000	20415000000	84152000000	66720000000	79353000000	19518000000	11621000000	15207000000	28489000000	16740000000	12556000000	42625000000	32945000000	23899000000	9098500000	9008800000	5013000000
Q8BX70;Q8BX70-3;Q8BX70-2;A0A1L1SUY8;A0A1L1SS63;A0A1L1SSJ3;REV__Q9CU62	Q8BX70;Q8BX70-3;Q8BX70-2	Vacuolar protein sorting-associated protein 13C	Vps13c	1.0789	1.0572	1.0727	1.0202	0.99998	1.1286	0.97453	0.97467	0.95964	0.80292	0.8032	0.90342	27532000000	14948000000	22942000000	96056000000	57883000000	63305000000	23586000000	12483000000	14725000000	29581000000	16610000000	11824000000	41795000000	29424000000	21994000000	10453000000	9244800000	5899400000
Q8VCW8	Q8VCW8	Acyl-CoA synthetase family member 2, mitochondrial	Acsf2	1.0457	1.0097	1.0501	0.89357	0.93291	0.99256	0.92582	0.91368	0.90394	0.2739	0.29809	0.2915	30885000000	16689000000	24718000000	92993000000	65267000000	66591000000	25842000000	14105000000	14932000000	30628000000	14985000000	4785200000	43044000000	31831000000	8691000000	11812000000	9573600000	2093200000
Q8BGQ7	Q8BGQ7	Alanine--tRNA ligase, cytoplasmic	Aars	0.85931	0.8918	0.87003	0.87468	0.8876	0.85994	0.947	0.93596	0.93093	0.87744	0.85919	0.86377	28386000000	14499000000	26936000000	85344000000	47583000000	59630000000	29329000000	13761000000	17954000000	27152000000	13156000000	13521000000	45806000000	27766000000	25438000000	14601000000	9783700000	7444400000
P51150;A0A0N4SVG9;A0A0N4SVR6	P51150	Ras-related protein Rab-7a	Rab7a	1.1306	1.0975	1.1193	1.0423	1.0241	1.1561	1.0198	1.084	1.0963	0.98966	0.98316	0.97813	29831000000	18697000000	26088000000	70729000000	54953000000	61950000000	24108000000	14790000000	17341000000	31389000000	21169000000	15068000000	39287000000	31319000000	25581000000	9156100000	9032500000	5760900000
Q3U7R1;Q3U7R1-2	Q3U7R1;Q3U7R1-2	Extended synaptotagmin-1	Esyt1	1.0487	1.1195	1.1087	1.069	1.0395	1.0896	1.0476	1.0627	1.0597	1.2025	1.1826	1.2579	27552000000	13514000000	22966000000	78502000000	54486000000	64725000000	20001000000	10826000000	13435000000	23655000000	13726000000	13915000000	51765000000	39341000000	39347000000	6738700000	6190700000	5192800000
O55143	O55143	Sarcoplasmic/endoplasmic reticulum calcium ATPase 2	Atp2a2	1.1143	1.0792	1.0814	1.0527	1.0144	1.083	1.0597	1.1042	1.0995	1.1706	1.2435	1.2568	25134000000	15327000000	23691000000	79014000000	58238000000	66301000000	19244000000	11377000000	13243000000	23870000000	13905000000	13360000000	41897000000	32306000000	30791000000	13361000000	11514000000	9513600000
P19783;M0QWX7;D6RG40	P19783;M0QWX7	Cytochrome c oxidase subunit 4 isoform 1, mitochondrial	Cox4i1	0.98838	1.023	1.0212	1.0197	0.94515	1.1266	0.85186	0.87054	0.83612	0.97747	1.0303	1.0191	31478000000	16556000000	21728000000	74869000000	52619000000	50945000000	23936000000	13950000000	15212000000	28656000000	15936000000	13956000000	44301000000	33530000000	29153000000	13177000000	11177000000	8579500000
Q91ZX7;A0A0R4J0I9;Q3U5J2;D3Z5M3;F6UAC8	Q91ZX7;A0A0R4J0I9	Prolow-density lipoprotein receptor-related protein 1;Low-density lipoprotein receptor-related protein 1 85 kDa subunit;Low-density lipoprotein receptor-related protein 1 515 kDa subunit;Low-density lipoprotein receptor-related protein 1 intracellular domain	Lrp1	1.0696	1.0872	1.0123	1.0345	1.0462	1.0159	1.0698	1.0912	1.0767	1.2523	1.2581	1.305	24491000000	13729000000	22395000000	78711000000	54706000000	67112000000	22946000000	11882000000	15779000000	27915000000	16249000000	17220000000	39440000000	29246000000	32501000000	8649000000	6957300000	9475800000
Q9DCD0	Q9DCD0	6-phosphogluconate dehydrogenase, decarboxylating	Pgd	1.0691	0.95254	0.98831	0.99306	1.0007	1.0706	1.0921	1.0811	1.0629	0.38897	0.36985	0.42083	31140000000	18662000000	31526000000	82240000000	55540000000	66293000000	20433000000	11295000000	15720000000	24377000000	14194000000	5287100000	46831000000	36625000000	12294000000	11242000000	9989100000	3318500000
Q8QZS1;E0CX19	Q8QZS1;E0CX19	3-hydroxyisobutyryl-CoA hydrolase, mitochondrial	Hibch	1.123	1.0172	1.0512	1.0721	1.0376	1.0744	0.96546	0.89548	0.92122	0.78849	0.83698	0.84231	29517000000	18406000000	24305000000	71854000000	50931000000	50330000000	23915000000	13975000000	14482000000	31277000000	19653000000	12620000000	46522000000	36569000000	23323000000	11506000000	10980000000	6447400000
Q8VDJ3;A0A087WP83;A0A087WS92;A0A087WPC5;A0A087WQY9;A0A087WNQ4;A0A087WPH2	Q8VDJ3;A0A087WP83	Vigilin	Hdlbp	0.91444	0.94661	0.92318	0.91751	0.94899	0.96547	0.95118	0.96741	0.96817	0.95147	0.97164	0.98027	28436000000	13991000000	23314000000	74932000000	45605000000	57007000000	24493000000	12174000000	15889000000	27929000000	14527000000	14024000000	57188000000	31328000000	27480000000	12390000000	8276600000	6490000000
Q9D2G2;Q9D2G2-2	Q9D2G2;Q9D2G2-2	Dihydrolipoyllysine-residue succinyltransferase component of 2-oxoglutarate dehydrogenase complex, mitochondrial	Dlst	1.0097	0.97787	1.0133	1.0137	1.0268	1.0906	0.87691	0.87782	0.88695	1.2123	1.2687	1.3973	22411000000	12101000000	17390000000	81680000000	51794000000	54771000000	28472000000	17471000000	15777000000	21562000000	11323000000	12574000000	41672000000	29973000000	35669000000	13969000000	11793000000	11851000000
Q8JZN5;A0A0G2JF25;A0A0G2JDY4	Q8JZN5	Acyl-CoA dehydrogenase family member 9, mitochondrial	Acad9	1.1784	1.1681	1.1522	1.1422	1.0714	1.1431	1.0432	1.0271	1.0255	1.1697	1.1099	1.1551	19069000000	11250000000	16278000000	79592000000	60830000000	63271000000	21324000000	13154000000	14144000000	27916000000	20392000000	17065000000	36933000000	32420000000	28394000000	10752000000	10460000000	7866200000
P29758	P29758	Ornithine aminotransferase, mitochondrial	Oat	1.0974	1.0608	1.0257	1.0116	1.0036	1.0014	1.0323	1.0227	0.96614	1.0423	1.1788	1.1285	22969000000	13614000000	20741000000	77229000000	52621000000	58171000000	24814000000	12872000000	15640000000	22096000000	12440000000	11484000000	48520000000	36036000000	35562000000	10347000000	7700000000	6546900000
Q9WTP7;F6RP11	Q9WTP7	GTP:AMP phosphotransferase AK3, mitochondrial	Ak3	1.1907	1.1232	1.1228	1.1026	1.1232	1.041	1.0312	1.0142	1.024	1.151	1.2243	1.2469	28717000000	18924000000	27584000000	74953000000	51297000000	54503000000	19456000000	12000000000	12405000000	28080000000	18415000000	17053000000	38535000000	31239000000	27965000000	10042000000	7956200000	7775300000
P50247;A2ALT5	P50247	Adenosylhomocysteinase	Ahcy	1.0064	0.99656	1.078	1.0356	0.99431	1.0527	0.98414	0.96285	0.99538	0.38503	0.3876	0.4154	32245000000	17946000000	26825000000	87357000000	55080000000	62049000000	21435000000	11980000000	14220000000	27205000000	15675000000	6500300000	41683000000	35313000000	11665000000	6979200000	6085600000	2874800000
P58281-2;P58281;H7BX01;E0CXD1;F6U775	P58281-2;P58281;H7BX01;E0CXD1	Dynamin-like 120 kDa protein, mitochondrial;Dynamin-like 120 kDa protein, form S1	Opa1	1.003	1.0378	0.99167	0.9663	0.97027	0.93368	0.94412	0.92827	0.90192	0.82575	0.84727	0.82461	23181000000	12596000000	18573000000	84372000000	55142000000	59967000000	22923000000	11532000000	15588000000	28011000000	14603000000	10974000000	42718000000	32514000000	22923000000	10130000000	7723700000	5628000000
P13516	P13516	Acyl-CoA desaturase 1	Scd1	0.92736	0.88715	0.94632	0.84789	0.76955	0.90908	0.76989	0.78897	0.79105	1.1483	1.1793	1.2371	31617000000	13688000000	19483000000	80071000000	58323000000	51305000000	17882000000	9734600000	9359200000	28433000000	12568000000	14916000000	40500000000	29768000000	32197000000	9956700000	9911700000	8385000000
P10605	P10605	Cathepsin B;Cathepsin B light chain;Cathepsin B heavy chain	Ctsb	1.0667	1.153	1.022	1.1723	1.0667	1.0624	0.93614	0.95372	0.87014	0.88668	0.77588	0.83365	26569000000	14511000000	21086000000	74043000000	56777000000	52402000000	20807000000	11811000000	12246000000	31202000000	19464000000	13218000000	38380000000	33531000000	20892000000	11503000000	10620000000	6226500000
Q9Z247	Q9Z247	Peptidyl-prolyl cis-trans isomerase FKBP9	Fkbp9	1.1948	1.2198	1.1523	1.2468	1.3044	1.1015	1.0506	1.0667	1.0566	1.293	1.1655	1.2438	23577000000	14519000000	22063000000	78819000000	61799000000	65505000000	18499000000	11813000000	13144000000	21895000000	16322000000	13313000000	32469000000	27758000000	22713000000	11341000000	10253000000	8903900000
Q3U2G2;Q61316	Q3U2G2;Q61316	Heat shock 70 kDa protein 4	Hspa4	0.93583	0.94571	0.95307	0.94417	0.94883	0.9405	0.98034	0.92719	0.93856	0.42011	0.44523	0.45994	30992000000	15920000000	25527000000	75072000000	44963000000	52542000000	28448000000	14592000000	17833000000	34562000000	17604000000	7956300000	43671000000	30105000000	11716000000	11182000000	8571000000	3330900000
P62702;V9GWY0	P62702	40S ribosomal protein S4, X isoform	Rps4x	1.0221	1.0509	1.1117	1.0406	0.97824	1.0606	1.1345	1.1406	1.1773	1.0142	1.0102	1.0529	22986000000	12041000000	21597000000	80288000000	53361000000	73994000000	19471000000	10932000000	14858000000	25666000000	14056000000	12304000000	38732000000	28614000000	27040000000	6593700000	5869900000	4190100000
E9Q3X0;D3Z2N7	E9Q3X0		Mvp	0.91567	0.89118	0.86858	0.91581	0.91905	0.9115	0.8342	0.81178	0.83203	0.4829	0.44189	0.47398	28222000000	13925000000	20622000000	94091000000	53400000000	65432000000	23188000000	11375000000	12565000000	23930000000	11962000000	6393100000	39150000000	28849000000	15910000000	7964800000	6614600000	3119800000
Q9D379;E9PWK1;F6YTS6;D3Z4M3	Q9D379;E9PWK1	Epoxide hydrolase 1	Ephx1	1.0843	1.0632	1.0389	1.0354	1.0158	1.1114	1.1258	1.1149	1.0935	1.1684	1.161	1.136	20335000000	10729000000	18376000000	72199000000	48962000000	61292000000	25546000000	14664000000	19082000000	21067000000	12056000000	11585000000	43465000000	32301000000	31982000000	9372400000	7349400000	5950400000
Q9R1J0	Q9R1J0	Sterol-4-alpha-carboxylate 3-dehydrogenase, decarboxylating	Nsdhl	0.81266	0.74972	0.80491	0.77264	0.77667	0.88721	0.93041	0.91561	0.87856	1.0978	1.104	1.1832	25422000000	9982300000	19121000000	84380000000	43212000000	57518000000	21887000000	8874400000	12184000000	24945000000	10638000000	12493000000	48945000000	26347000000	34041000000	9932800000	6590700000	6480600000
P49817;H3BKG0;D3Z148;P51637	P49817;H3BKG0;D3Z148	Caveolin-1;Caveolin	Cav1	0.91933	0.89607	0.93225	0.80552	0.7661	0.92595	1.0794	1.0821	1.1112	1.2533	1.3415	1.3443	29931000000	11446000000	20126000000	74893000000	51305000000	61610000000	21004000000	8607900000	12754000000	18721000000	8108200000	10010000000	46877000000	28380000000	37827000000	8093600000	5615600000	5683600000
A1BN54;D3YY95	A1BN54		Actn1	0.95427	1.0154	0.95039	1.0147	1.0075	0.98141	1.1068	1.1904	1.1996	0.99603	1.0149	0.98965	29958000000	14576000000	28425000000	63614000000	44563000000	55562000000	28187000000	15403000000	20924000000	21198000000	11716000000	10025000000	35288000000	27339000000	22854000000	9827500000	7820100000	5790800000
P97450;E9QAD6	P97450;E9QAD6	ATP synthase-coupling factor 6, mitochondrial	Atp5j	1.107	1.1015	1.0626	1.1159	1.17	1.0176	0.90155	0.90591	0.86681	1.3701	1.2363	1.3757	18670000000	15961000000	15058000000	58495000000	44077000000	40064000000	27093000000	15276000000	14559000000	21230000000	17887000000	13551000000	35351000000	37401000000	26229000000	17861000000	18338000000	14715000000
P34914;P34914-2	P34914;P34914-2	Bifunctional epoxide hydrolase 2;Cytosolic epoxide hydrolase 2;Lipid-phosphate phosphatase	Ephx2	1.2052	1.0404	1.1917	1.0959	1.0804	1.1061	0.92127	0.83044	0.90671	0.70149	0.66982	0.64706	28903000000	15905000000	19863000000	73434000000	51722000000	48434000000	22574000000	13562000000	12998000000	25684000000	14509000000	8442100000	40287000000	28972000000	15516000000	13253000000	11763000000	5142300000
P50516;P50516-2;D3Z1B9;D3YWH3;D3YZ23	P50516;P50516-2	V-type proton ATPase catalytic subunit A	Atp6v1a	0.97056	0.94827	0.92461	0.95081	0.95038	0.94015	0.9374	0.87809	0.90205	0.74905	0.78184	0.83198	22016000000	20314000000	18834000000	83584000000	53181000000	56526000000	18784000000	9034200000	10765000000	20820000000	13139000000	7428400000	43622000000	29316000000	21991000000	8840000000	6648200000	4252000000
Q3U1J4	Q3U1J4	DNA damage-binding protein 1	Ddb1	1.0323	0.9895	0.99223	1.0116	1.0185	0.98737	1.0122	1.0818	1.0405	0.56694	0.58027	0.66603	27215000000	13401000000	23322000000	77976000000	47708000000	61458000000	23548000000	11952000000	15630000000	26355000000	15109000000	9606600000	37152000000	25695000000	13646000000	8902700000	6729700000	3397500000
Q11011;F6QYF8;E9Q039;E9Q6F4;F6V7K3;F7ANF4;F2Z3V5	Q11011;F6QYF8;E9Q039;E9Q6F4	Puromycin-sensitive aminopeptidase	Npepps	0.89272	0.81954	0.86146	0.87541	0.86927	0.86961	0.8306	0.80181	0.81374	0.40244	0.39047	0.43843	30815000000	16422000000	22754000000	81387000000	42289000000	49717000000	22116000000	9995400000	12639000000	28776000000	15711000000	7158000000	45624000000	28597000000	13628000000	9725900000	6651900000	2619200000
Q922Q8	Q922Q8	Leucine-rich repeat-containing protein 59	Lrrc59	0.89032	0.97522	0.92844	0.94908	0.92654	0.99076	0.92857	1.0215	0.94251	0.85979	0.80534	0.86024	25141000000	11997000000	21034000000	53728000000	32510000000	38701000000	27173000000	12973000000	16732000000	28025000000	14371000000	12809000000	56298000000	36939000000	29184000000	12148000000	9103800000	5962300000
Q99KQ4	Q99KQ4	Nicotinamide phosphoribosyltransferase	Nampt	0.91534	0.87448	0.87784	0.85481	0.87789	0.9488	0.95061	0.89002	0.89723	0.28685	0.27625	0.32628	22313000000	10384000000	17794000000	82960000000	47195000000	57225000000	27605000000	12904000000	16040000000	26715000000	12883000000	3823500000	47535000000	28094000000	9136900000	11515000000	8514700000	2183600000
Q6ZQ38;D3YWC5	Q6ZQ38	Cullin-associated NEDD8-dissociated protein 1	Cand1	1.0007	1.0026	1.0614	0.96522	0.97221	1.0272	0.97873	0.97893	1.0108	0.43623	0.45684	0.46899	23782000000	13621000000	19737000000	75236000000	48967000000	59454000000	24144000000	14793000000	15701000000	24550000000	14915000000	6421300000	38757000000	29369000000	14593000000	9175100000	8219200000	2518400000
Q9Z2U0;Q9CWH6	Q9Z2U0	Proteasome subunit alpha type-7	Psma7	0.95176	0.92443	0.9335	0.93222	1.0478	0.86527	0.98043	0.95949	0.97959	0.42003	0.44686	0.44293	33092000000	15645000000	27040000000	68766000000	44730000000	51345000000	22108000000	11109000000	13995000000	32422000000	17183000000	6414000000	33085000000	23566000000	9360300000	16556000000	12301000000	4556200000
P60335	P60335	Poly(rC)-binding protein 1	Pcbp1	0.94123	0.96092	0.91374	0.94065	1.0131	0.9708	0.97899	0.94595	0.96618	0.86745	0.9818	0.91193	36343000000	19327000000	30326000000	55415000000	35550000000	39910000000	22559000000	11601000000	14623000000	26073000000	14016000000	11170000000	37438000000	35486000000	25034000000	10991000000	10469000000	6867200000
P56135;F8WHP8	P56135;F8WHP8	ATP synthase subunit f, mitochondrial	Atp5j2	1.107	1.0797	1.0844	1.0443	0.97427	1.1891	0.97958	1.0123	1.0003	1.1551	1.2324	1.6153	14766000000	7265300000	11573000000	79891000000	65453000000	55538000000	27203000000	16006000000	16577000000	16254000000	9154000000	9402500000	30305000000	29080000000	24852000000	10942000000	10255000000	7301700000
Q61024;D3Z0C2;D3YYR0;D3Z028	Q61024	Asparagine synthetase [glutamine-hydrolyzing]	Asns	1.0617	1.0002	1.0215	1.005	1.0178	0.99056	1.0055	0.94083	0.97316	0.75529	0.79982	0.77567	24087000000	12754000000	19870000000	70112000000	51543000000	56156000000	22449000000	12836000000	14622000000	24709000000	15998000000	9525900000	36046000000	27856000000	18920000000	10576000000	8118200000	5209300000
Q8BG32;G3UYH2;G3UWW7;G3UXL5;G3UYL8;G3UX15;G3UYI4;G3UYL3;G3UX67;G3UWV7;G3UZ33	Q8BG32	26S proteasome non-ATPase regulatory subunit 11	Psmd11	0.95201	0.94589	0.89337	0.9457	0.93947	0.91103	0.99373	1.0042	1.0212	0.73548	0.74244	0.7613	33302000000	15977000000	27909000000	64338000000	39172000000	46842000000	19721000000	9330800000	11955000000	34804000000	18446000000	12249000000	42736000000	27672000000	18809000000	7492900000	5513600000	3440600000
Q9QUM9;E0CXB1;E0CYT2	Q9QUM9;E0CXB1	Proteasome subunit alpha type-6	Psma6	0.8771	0.88658	0.85789	0.8892	0.94959	0.87724	0.93302	0.91016	0.87687	0.4009	0.39465	0.46716	26920000000	13072000000	20705000000	79334000000	46866000000	54524000000	25580000000	10908000000	14343000000	29976000000	14588000000	5844700000	39186000000	27287000000	10246000000	9288500000	7107100000	2801600000
P23116	P23116	Eukaryotic translation initiation factor 3 subunit A	Eif3a	1.0104	0.97611	0.94791	1.0124	1.0244	0.97293	1.0483	0.99973	0.98116	0.6707	0.65588	0.6339	20227000000	11100000000	17903000000	81660000000	51304000000	62616000000	19976000000	9918200000	15290000000	22974000000	12669000000	7460200000	42372000000	28626000000	18161000000	7478300000	5011800000	3031900000
P34884	P34884	Macrophage migration inhibitory factor	Mif	0.17052	0.60269	0.39769	0.17065	0.15445	0.15449	0.23447	0.55296	0.56283	0.13881	0.19364	0.090496	53912000000	6816500000	13501000000	82161000000	10060000000	17477000000	59009000000	8761000000	11293000000	40674000000	5772200000	2486900000	69059000000	20576000000	6434000000	18837000000	7887200000	2694100000
Q8R0N6;A0A087WRE7;Q8R0N6-2	Q8R0N6;A0A087WRE7;Q8R0N6-2	Hydroxyacid-oxoacid transhydrogenase, mitochondrial	Adhfe1	1.0731	1.0776	1.1454	1.1125	1.0829	1.0971	0.86821	0.95505	0.88056	1.0014	0.97069	0.96942	31241000000	16721000000	21290000000	67312000000	45584000000	43976000000	24294000000	13724000000	13157000000	27879000000	16921000000	13707000000	32367000000	25848000000	20152000000	7376500000	7060400000	5154300000
Q9DBE0;Q80WP8;D3YWS5;E9QP13;Q80WP8-2	Q9DBE0	Cysteine sulfinic acid decarboxylase	Csad	0.96861	0.91112	0.90845	0.86098	0.90641	1.0072	0.91562	0.87764	0.87478	0.37433	0.3902	0.4267	24326000000	11818000000	19471000000	83665000000	52536000000	56151000000	16386000000	8393200000	10165000000	23436000000	11016000000	4355000000	51295000000	33029000000	12233000000	6830200000	4905900000	1875400000
P53395;A0A0G2JGU0	P53395	Lipoamide acyltransferase component of branched-chain alpha-keto acid dehydrogenase complex, mitochondrial	Dbt	1.3384	1.2574	1.2254	1.2446	1.2449	1.2335	1.0235	1.0399	0.96227	1.2902	1.4384	1.3411	14563000000	10884000000	13273000000	72273000000	59894000000	52267000000	17379000000	11997000000	10779000000	16123000000	11091000000	9968100000	40545000000	36282000000	34731000000	6375600000	6313400000	5030300000
Q9DBL9;Q9DBL9-2;D3Z7K3	Q9DBL9;Q9DBL9-2	1-acylglycerol-3-phosphate O-acyltransferase ABHD5	Abhd5	1.0503	1.1382	1.1016	0.98259	1.0109	1.1588	1.014	1.035	1.0094	1.0061	0.94567	1.0566	14808000000	7790800000	11942000000	65756000000	44730000000	48215000000	23896000000	13337000000	15888000000	17619000000	9663000000	7254500000	56517000000	39824000000	34815000000	5995000000	5609300000	4525500000
E9PZ16	E9PZ16		Hspg2	0.58881	0.63254	0.61905	0.55233	0.61405	0.60956	1.0112	0.98842	0.94719	1.0323	1.0573	1.0881	23673000000	9644900000	22810000000	77230000000	32487000000	58227000000	21403000000	7206400000	16123000000	24348000000	12023000000	12738000000	40822000000	18885000000	29004000000	9172800000	5063400000	6508000000
Q99LP6	Q99LP6	GrpE protein homolog 1, mitochondrial	Grpel1	0.96553	0.93624	0.86479	0.99167	0.9563	0.8751	0.80141	0.78284	0.74235	1.0133	0.96719	1.0101	24312000000	11420000000	16821000000	74057000000	46014000000	43814000000	21677000000	9899600000	9935000000	22542000000	12292000000	10788000000	42969000000	31466000000	27722000000	9441100000	6049500000	5656300000
P01027;P01027-2;H3BKW9;H3BL60	P01027	Complement C3;Complement C3 beta chain;C3-beta-c;Complement C3 alpha chain;C3a anaphylatoxin;Acylation stimulating protein;Complement C3b alpha chain;Complement C3c alpha chain fragment 1;Complement C3dg fragment;Complement C3g fragment;Complement C3d fragment;Complement C3f fragment;Complement C3c alpha chain fragment 2	C3	1.0913	1.1029	1.105	0.92839	0.8756	0.93601	0.87914	0.91035	0.88173	1.0934	1.1144	1.1381	22601000000	12329000000	17632000000	71821000000	47990000000	47438000000	18909000000	10751000000	10986000000	21618000000	15199000000	11230000000	39719000000	26666000000	29230000000	8944400000	6536800000	5927300000
P16125;D3Z7F0;A0A0N4SVV8	P16125;D3Z7F0	L-lactate dehydrogenase B chain;L-lactate dehydrogenase	Ldhb	0.72694	0.70267	0.64101	0.72244	0.66166	0.69722	0.5883	0.60388	0.60482	0.20706	0.18918	0.21993	32752000000	13747000000	18518000000	75400000000	48043000000	38681000000	27294000000	11518000000	11125000000	26990000000	11229000000	3741000000	46984000000	27206000000	6047000000	13551000000	9172000000	2802800000
Q62425;A0A0N4SVQ1	Q62425;A0A0N4SVQ1	Cytochrome c oxidase subunit NDUFA4	Ndufa4	1.1067	1.1885	1.2829	1.135	1.2035	1.3523	0.99636	0.9863	1.0718	0.93207	0.92759	1.1483	22148000000	16056000000	18747000000	70256000000	60556000000	51015000000	19515000000	13711000000	12437000000	9541000000	6688600000	4064900000	37465000000	34169000000	20106000000	11189000000	10529000000	6454100000
Q9JLJ2;Q3U367	Q9JLJ2;Q3U367	4-trimethylaminobutyraldehyde dehydrogenase	Aldh9a1	0.87543	0.7963	0.83026	0.84845	0.87481	0.8455	0.82211	0.79671	0.76637	0.47139	0.52105	0.5363	26972000000	12598000000	18858000000	77811000000	44814000000	47613000000	22412000000	9715900000	10771000000	27218000000	12702000000	6573100000	39200000000	26196000000	14586000000	12030000000	7833300000	3718000000
Q8BIJ6;E9PWN2;E9PWN3	Q8BIJ6;E9PWN2;E9PWN3	Isoleucine--tRNA ligase, mitochondrial	Iars2	1.1246	1.0519	1.081	1.0657	0.95986	1.0326	0.97306	0.93086	0.92427	1.1064	1.0989	1.0937	24786000000	12493000000	18163000000	66776000000	45686000000	49596000000	18333000000	10693000000	11221000000	22184000000	12690000000	11454000000	40805000000	29499000000	31322000000	6596800000	5080000000	4201900000
Q62167;P16381	Q62167;P16381	ATP-dependent RNA helicase DDX3X;Putative ATP-dependent RNA helicase Pl10	Ddx3x;D1Pas1	1.0048	0.99174	1.0272	1.0202	1.0364	0.98997	1.1489	1.1227	1.1463	1.132	1.1653	1.1253	17799000000	9177500000	17288000000	62435000000	42902000000	53742000000	21146000000	12730000000	18513000000	21690000000	11981000000	15867000000	36568000000	28278000000	27387000000	9669900000	7312700000	6625600000
O70503;O70503-2	O70503	Very-long-chain 3-oxoacyl-CoA reductase	Hsd17b12	0.92951	0.90715	0.97439	0.93556	0.89739	1.0244	0.94425	0.94714	0.93898	1.1811	1.113	1.1563	12163000000	6075400000	9374800000	72516000000	45628000000	54399000000	17959000000	9078000000	10917000000	18395000000	8514100000	10901000000	51181000000	31565000000	37140000000	6928100000	5763800000	4713900000
Q9CXW4;E9PYL9;A2BH06	Q9CXW4;E9PYL9;A2BH06	60S ribosomal protein L11	Rpl11;Gm10036	1.0109	1.0086	1.0598	0.97992	1.042	1.0412	1.0747	1.0786	1.086	0.95464	1.0034	1.0554	20753000000	11809000000	18150000000	61185000000	43205000000	51947000000	18829000000	11812000000	14081000000	22183000000	13122000000	9788100000	36573000000	32020000000	24056000000	9122800000	7918100000	5436500000
P80317	P80317	T-complex protein 1 subunit zeta	Cct6a	0.90936	0.98819	0.97143	0.8947	0.97654	0.98016	1.0093	1.0267	1.0173	0.7376	0.75008	0.78124	30284000000	14863000000	25465000000	62591000000	39448000000	50600000000	19425000000	10331000000	13796000000	21424000000	11975000000	8629200000	36416000000	27623000000	18196000000	8592300000	6843000000	4147300000
P46935;Q3V335;V9GWV8;V9GXK3;V9GXS6	P46935	E3 ubiquitin-protein ligase NEDD4	Nedd4	1.1063	1.0726	1.0537	1.0588	0.9885	1.0075	1.0739	1.0897	1.0962	1.0361	1.0323	0.98865	23143000000	13698000000	19216000000	61268000000	43750000000	51498000000	21503000000	11974000000	14929000000	20515000000	11638000000	10304000000	36373000000	25022000000	23671000000	8502700000	6925100000	5229200000
P80316;E0CZA1	P80316	T-complex protein 1 subunit epsilon	Cct5	0.93279	0.90501	0.95353	0.92271	0.88895	0.90848	0.99709	0.99259	1.0207	0.73087	0.71742	0.75232	24250000000	11638000000	19838000000	71945000000	42627000000	55207000000	17728000000	9154200000	12164000000	24052000000	11102000000	8008600000	36956000000	25393000000	17783000000	9143700000	6610200000	4173000000
Q8K411;Q8K411-2;Q8K411-3	Q8K411;Q8K411-2;Q8K411-3	Presequence protease, mitochondrial	Pitrm1	1.1144	1.08	1.1151	1.0733	1.1243	1.0966	1.0528	1.0314	1.0594	1.046	1.1059	1.1158	20561000000	15793000000	18918000000	58657000000	40112000000	45691000000	19501000000	10930000000	12525000000	20827000000	11626000000	10668000000	39273000000	29810000000	27615000000	8913300000	7135000000	5705400000
Q920E5;A0A0G2JEA5;A0A0G2JEB3;A0A0G2JE82;A0A0G2JDJ5	Q920E5;A0A0G2JEA5;A0A0G2JEB3;A0A0G2JE82	Farnesyl pyrophosphate synthase	Fdps	0.84088	0.77939	0.82753	0.87939	0.84586	0.79558	0.86974	0.84822	0.83218	0.34225	0.32353	0.34983	28614000000	11692000000	20066000000	82016000000	47056000000	51021000000	15515000000	7253600000	8811200000	29206000000	13762000000	4947200000	36804000000	24337000000	7806100000	7317100000	5929500000	1768800000
O08795-2;O08795;A0A1L1ST83	O08795-2;O08795	Glucosidase 2 subunit beta	Prkcsh	1.1129	1.0719	1.0225	1.1239	1.0831	0.99068	1.0122	1.0216	0.97562	1.4392	1.2358	1.3727	26157000000	18123000000	22213000000	56384000000	40403000000	40408000000	14312000000	10050000000	9901700000	22109000000	14604000000	14754000000	40396000000	26291000000	27040000000	7251700000	5796800000	5856700000
Q04857	Q04857	Collagen alpha-1(VI) chain	Col6a1	0.85249	0.83518	0.90826	0.74599	0.78481	0.86185	1.068	1.0314	1.0199	1.1426	1.1447	1.1947	24347000000	10443000000	21498000000	65143000000	34756000000	50564000000	18130000000	8225200000	11373000000	24173000000	10520000000	13969000000	36082000000	22118000000	27410000000	9463200000	6525600000	6986500000
P52196	P52196	Thiosulfate sulfurtransferase	Tst	1.1877	1.0919	1.1864	1.0084	0.99842	1.1091	1.0421	1.0166	0.96261	0.29418	0.2892	0.327	26933000000	16518000000	24482000000	63133000000	44350000000	46165000000	17072000000	10734000000	10891000000	26096000000	17610000000	4257300000	36890000000	26828000000	7129800000	10090000000	8352300000	1979300000
P25444;A0A140T8L5;D3YVC1;D3YWJ3;E9Q1N8;F6YTZ4	P25444;A0A140T8L5;D3YVC1;D3YWJ3;E9Q1N8;F6YTZ4	40S ribosomal protein S2	Rps2;Gm18025;Gm6576	1.0421	1.0766	1.0704	0.97162	0.98478	1.1791	1.086	1.1772	1.1341	0.90081	0.91355	1.0585	20632000000	12161000000	20672000000	58823000000	50533000000	56836000000	15642000000	9638400000	12635000000	23505000000	14080000000	10968000000	32302000000	26300000000	18985000000	5581600000	6388800000	3413500000
P63242;A0A0A0MQM0;Q8BGY2;J3QPS8	P63242;A0A0A0MQM0;Q8BGY2	Eukaryotic translation initiation factor 5A-1;Eukaryotic translation initiation factor 5A;Eukaryotic translation initiation factor 5A-2	Eif5a;Eif5a2	0.89721	0.9416	0.87762	0.95822	0.89649	0.90935	1.0065	1.0287	0.98121	0.60095	0.55365	0.55507	22683000000	10093000000	18469000000	62511000000	36386000000	57943000000	23293000000	11336000000	14592000000	20713000000	10642000000	5903300000	36441000000	24533000000	11923000000	13904000000	12118000000	5470000000
Q8BH86;E9QMK9;Q8BH86-2;F7CUW7	Q8BH86;E9QMK9;Q8BH86-2	UPF0317 protein C14orf159 homolog, mitochondrial	9030617O03Rik	1.1725	1.2006	1.1672	1.1855	1.209	1.1567	0.99647	0.98967	1.0544	0.71548	0.64932	0.70273	16431000000	13397000000	14894000000	60058000000	53176000000	49172000000	18047000000	11030000000	12159000000	18252000000	14984000000	7334300000	31043000000	39226000000	18075000000	7340700000	9482300000	4133800000
Q9R0H0-2;A2A848	Q9R0H0-2;A2A848	Peroxisomal acyl-coenzyme A oxidase 1	Acox1	1.1677	1.0346	1.1084	1.0367	0.95459	1.0498	1.0151	0.94378	0.96424	1.0005	1.0785	1.0834	14002000000	8500800000	12648000000	85933000000	49174000000	50718000000	21093000000	9520700000	9953700000	22231000000	9158100000	8266700000	35102000000	21647000000	20267000000	7517600000	4480700000	3337700000
A2ACG7;Q9DBG6	A2ACG7;Q9DBG6	Dolichyl-diphosphooligosaccharide--protein glycosyltransferase subunit 2	Rpn2	1.155	1.1757	1.1417	1.1026	1.09	1.1157	1.0702	1.1337	1.0988	1.2915	1.3243	1.3045	15690000000	11080000000	15384000000	49632000000	34094000000	39942000000	20713000000	13194000000	15998000000	16868000000	11199000000	10367000000	37538000000	30677000000	32763000000	14491000000	11895000000	10325000000
E9Q6R7;A0A1W2P7C0;Q61636;A0A1W2P8G5;A0A1W2P8A5;Q05AA6;B1AV35	E9Q6R7		Utrn	0.94998	0.90044	0.90409	0.92138	0.90745	0.90097	0.93318	0.88866	0.8865	0.96911	0.98355	1.0248	25961000000	15367000000	18727000000	64305000000	35819000000	40803000000	20898000000	9423700000	12322000000	24686000000	14203000000	14169000000	31579000000	20966000000	22063000000	7930600000	6146500000	5369400000
Q6ZWQ9;D3YV37	Q6ZWQ9		Myl12a	0.92388	1.0039	0.93999	1.0138	1.0595	0.93809	1.0428	1.0903	1.1188	0.71694	0.7221	0.73113	17919000000	7631500000	14801000000	64383000000	41727000000	54011000000	22539000000	11553000000	16055000000	19490000000	11376000000	6877700000	35688000000	27058000000	15696000000	10511000000	7564000000	4328700000
Q6P3A8;Q6P3A8-2	Q6P3A8;Q6P3A8-2	2-oxoisovalerate dehydrogenase subunit beta, mitochondrial	Bckdhb	1.0911	1.1225	1.091	1.071	1.0476	1.0035	0.88953	0.85752	0.79807	0.7588	0.79193	0.84776	11824000000	6181700000	8177200000	73578000000	48209000000	46142000000	28507000000	15454000000	14214000000	20773000000	10171000000	6704300000	34285000000	25673000000	16927000000	9514900000	7662000000	4664800000
P31324;H3BK84	P31324;H3BK84	cAMP-dependent protein kinase type II-beta regulatory subunit	Prkar2b	0.95344	0.88611	0.92377	0.89988	0.91409	0.91176	0.92639	0.87524	0.92074	0.71514	0.71608	0.72969	26519000000	10684000000	18147000000	72590000000	46192000000	53621000000	14601000000	7089700000	9038000000	23885000000	10860000000	7637600000	32429000000	21570000000	14346000000	8319500000	6192500000	3867000000
P35505;D3Z2R9	P35505;D3Z2R9	Fumarylacetoacetase	Fah	0.9725	0.92674	0.93982	0.96935	1.0023	0.92911	0.91894	0.84255	0.86738	0.26908	0.28987	0.30481	16370000000	7944900000	12996000000	72137000000	39506000000	48284000000	20301000000	10471000000	12067000000	18909000000	9084600000	3772800000	50991000000	34613000000	8819100000	11929000000	7345300000	1884300000
P35279;P35279-2;D3YV69;A0A1L1SRS6	P35279;P35279-2;D3YV69	Ras-related protein Rab-6A	Rab6a	1.0441	1.0661	1.027	1.0039	0.87454	1.0024	1.0572	1.1074	1.0022	1.0448	1.0478	1.0643	21822000000	12145000000	20896000000	56858000000	44514000000	49840000000	18512000000	10393000000	13734000000	21954000000	12901000000	13735000000	27805000000	20116000000	19190000000	8384500000	7387900000	5681100000
E9QNN1;O70133-2;Q3UR42	E9QNN1;O70133-2;Q3UR42	ATP-dependent RNA helicase A	Dhx9	1.0403	1.0662	1.0329	1.0098	1.0175	1.1062	1.13	1.179	1.1373	1.1361	1.1961	1.1767	19901000000	11966000000	17367000000	59902000000	45054000000	56829000000	17545000000	9113100000	13113000000	18945000000	11271000000	12525000000	31250000000	22088000000	23261000000	6232600000	5082400000	4216400000
P70168	P70168	Importin subunit beta-1	Kpnb1	0.92516	0.94457	0.96556	0.93792	0.97688	0.97545	1.0175	0.98289	0.98474	0.69334	0.72793	0.71778	19144000000	10394000000	16995000000	65599000000	39810000000	46959000000	17201000000	8547400000	11099000000	19844000000	11769000000	7208300000	42942000000	29122000000	21566000000	7365800000	6003900000	3355300000
Q8K354	Q8K354	Carbonyl reductase [NADPH] 3	Cbr3	0.99937	0.97317	0.87996	0.95064	0.94516	0.92437	1.1621	1.132	1.1114	0.66644	0.65427	0.68041	20267000000	11625000000	21779000000	58499000000	34548000000	49579000000	14112000000	7238500000	22290000000	25321000000	12448000000	7768000000	35225000000	25046000000	19602000000	6792100000	5441500000	4591000000
Q791V5	Q791V5	Mitochondrial carrier homolog 2	Mtch2	1.1219	1.0668	1.0549	1.101	1.0801	1.1065	1.0317	1.0499	0.93684	1.1913	1.2163	1.2235	17680000000	10411000000	15687000000	62504000000	43409000000	49807000000	15446000000	9080600000	9483900000	20054000000	11777000000	12108000000	27852000000	23563000000	22675000000	11041000000	11127000000	8375200000
P62814;Q91YH6;A0A0U1RNU9	P62814	V-type proton ATPase subunit B, brain isoform	Atp6v1b2	0.89239	0.91643	0.89943	0.89454	0.94096	0.85585	0.90191	0.85161	0.85554	0.73095	0.73018	0.79292	25852000000	11055000000	18298000000	66371000000	38119000000	43769000000	20924000000	9620700000	10876000000	22209000000	10535000000	7878700000	34869000000	23555000000	17122000000	9804400000	6526700000	4616600000
Q8VDM4;E9Q2S8	Q8VDM4	26S proteasome non-ATPase regulatory subunit 2	Psmd2	0.9576	0.90823	0.91954	0.90942	0.9189	0.9834	1.0831	1.0256	1.0103	0.86645	0.8848	0.95859	23025000000	11601000000	20842000000	63371000000	36943000000	47208000000	19842000000	9931200000	14059000000	19057000000	8892200000	8862200000	32149000000	21462000000	19295000000	9943400000	7852300000	5757400000
P42208;E9Q3V6;G3UYQ0	P42208;E9Q3V6	Septin-2	2002-09-01	1.0133	1.0255	1.0186	0.9929	1.0753	0.98691	0.99125	0.96229	1.0544	0.78671	0.81973	0.84867	16518000000	8678000000	13683000000	57926000000	41729000000	44220000000	19747000000	11071000000	13635000000	21331000000	12165000000	8599200000	36622000000	28501000000	18962000000	11417000000	8518500000	5723800000
Q8VHX6;Q8VHX6-2	Q8VHX6;Q8VHX6-2	Filamin-C	Flnc	0.97448	1.0913	1.0212	1.0327	1.1247	1.0529	1.1005	1.1849	1.2121	0.98668	1.0216	0.94238	19188000000	9536400000	17838000000	63853000000	45585000000	58423000000	19118000000	11272000000	16025000000	12849000000	7343700000	6191600000	28796000000	22645000000	18058000000	7687400000	7260300000	5183900000
Q9QXG4;A2AQN4;A2AQN5;D6RHA7;F7CU63	Q9QXG4;A2AQN4;A2AQN5	Acetyl-coenzyme A synthetase, cytoplasmic	Acss2	0.81948	0.74579	0.75645	0.77923	0.77137	0.81024	0.73176	0.71848	0.69645	0.52873	0.55104	0.55019	23482000000	11483000000	15003000000	68931000000	34232000000	39805000000	24452000000	9846000000	11186000000	19394000000	8133700000	4981800000	43988000000	25914000000	15694000000	9853200000	6365000000	3619000000
P62821	P62821	Ras-related protein Rab-1A	Rab1A	1.0657	1.0871	1.0522	1.022	1.0437	1.0503	1.0233	1.0662	1.0183	0.9817	1.0099	0.92815	15895000000	10683000000	14984000000	57080000000	44831000000	47439000000	28182000000	16870000000	20786000000	14884000000	10906000000	8414100000	27270000000	23117000000	19302000000	5577700000	5306100000	3498000000
P62242	P62242	40S ribosomal protein S8	Rps8	1.0967	1.1106	1.1854	1.0096	1.0182	1.2315	1.0514	1.1872	1.2395	0.842	0.73804	0.92139	17424000000	9338300000	15309000000	59407000000	42713000000	51525000000	16640000000	10187000000	13579000000	19371000000	11305000000	7376200000	36440000000	26095000000	18131000000	8280600000	7450900000	4216600000
O54734	O54734	Dolichyl-diphosphooligosaccharide--protein glycosyltransferase 48 kDa subunit	Ddost	1.1001	1.1214	1.0806	1.0426	1.0534	1.0838	1.0706	1.1276	1.0738	1.3405	1.3396	1.2904	18054000000	11011000000	14947000000	47347000000	36595000000	43647000000	17946000000	10148000000	12303000000	21025000000	13665000000	15276000000	27635000000	22568000000	25429000000	13414000000	11774000000	11002000000
P62270;F6YVP7;S4R1N6	P62270;F6YVP7;S4R1N6	40S ribosomal protein S18	Rps18;Gm10260	1.1213	1.1286	1.117	1.0274	0.98641	1.1756	1.0875	1.2373	1.1771	0.91474	0.89642	0.89118	15893000000	8697300000	14586000000	67435000000	48024000000	66122000000	13965000000	8024400000	10771000000	12634000000	7004900000	5491200000	33879000000	23973000000	19171000000	6873900000	6755600000	3806600000
Q9CPQ8;J3QNM7	Q9CPQ8	ATP synthase subunit g, mitochondrial	Atp5l	1.1021	1.0449	1.0528	1.0732	1.0418	1.0541	0.98924	0.92744	0.935	1.1934	1.2661	1.2189	13662000000	7508800000	10942000000	59124000000	41828000000	43048000000	19556000000	12187000000	11805000000	11840000000	6764700000	6705100000	39520000000	31330000000	30532000000	9206100000	8484800000	7299300000
Q9DBS1	Q9DBS1	Transmembrane protein 43	Tmem43	1.3875	1.4046	1.4342	1.3959	1.3019	1.4633	1.3551	1.4013	1.3523	1.5173	1.5414	1.6614	16092000000	11067000000	18012000000	46923000000	41795000000	48952000000	14097000000	10498000000	12360000000	16449000000	13100000000	12282000000	28482000000	25130000000	26318000000	9461300000	11001000000	8632600000
O70251;A0A087WS46;G3UX43;M0QWK5;M0QWH8;G3UZ47	O70251;A0A087WS46	Elongation factor 1-beta	Eef1b;Eef1b2	0.95522	1.0653	0.88712	1.0066	1.0244	0.91511	1.0002	1.0266	0.98856	0.72451	0.64502	0.70308	29104000000	16091000000	25670000000	55342000000	40820000000	46444000000	18369000000	8663900000	11495000000	21120000000	12009000000	7630800000	27065000000	22236000000	10592000000	8365800000	6117800000	3356100000
P63158;A0A0J9YUZ4;A0A0J9YUD8;D3YZ18;D3YVC6	P63158;A0A0J9YUZ4;A0A0J9YUD8;D3YZ18	High mobility group protein B1	Hmgb1	1.1088	1.129	1.2978	1.1462	1.2828	1.2564	1.1362	1.1909	1.3219	0.42054	0.43545	0.46455	19589000000	11657000000	17944000000	51236000000	51278000000	49560000000	13554000000	10155000000	11866000000	18727000000	13051000000	3755200000	29676000000	31094000000	8156500000	11711000000	13764000000	3673600000
P62754	P62754	40S ribosomal protein S6	Rps6	0.98107	0.97476	1.1224	1.0085	0.9428	1.1717	1.1054	1.1543	1.1858	0.86702	0.88906	0.91572	16708000000	7852300000	14040000000	66132000000	45999000000	54846000000	14048000000	8052300000	10484000000	20980000000	12192000000	10004000000	30266000000	23159000000	17522000000	7254700000	6374000000	3979700000
Q91W90;E9PXX7;A0A0R4J1Y7	Q91W90;E9PXX7;A0A0R4J1Y7	Thioredoxin domain-containing protein 5	Txndc5	0.96576	1.0306	0.96683	1.0777	1.0049	0.88399	0.99741	1.0273	0.9268	1.221	1.0424	1.1082	18545000000	9620100000	27672000000	62741000000	44966000000	49054000000	19230000000	9156200000	11974000000	15532000000	8967700000	10777000000	25166000000	20122000000	16511000000	7829800000	5349600000	5816500000
P51410;A0A140T8T4;A0A0G2JES3;D3Z629;D3YZT0;A0A0G2JFQ3;S4R1R7	P51410;A0A140T8T4;A0A0G2JES3;D3Z629;D3YZT0	60S ribosomal protein L9	Rpl9	1.0929	1.1303	1.1169	1.1177	1.0255	1.0715	1.0923	1.1268	1.1367	1.1774	1.1732	1.2155	14103000000	7911400000	12418000000	57859000000	42763000000	53603000000	18950000000	11417000000	14099000000	14455000000	8422400000	8208400000	34762000000	26867000000	26178000000	6762600000	5415400000	4674800000
Q9D172;A0A1W2P7B6;A0A1W2P870	Q9D172;A0A1W2P7B6	ES1 protein homolog, mitochondrial	D10Jhu81e	1.0291	1.0316	1.1161	1.086	1.0266	1.0934	0.94349	0.92731	0.85087	1.0448	1.0589	1.1026	28173000000	16964000000	22548000000	42802000000	29705000000	28167000000	20360000000	12386000000	11512000000	25234000000	13714000000	11073000000	25977000000	21205000000	17988000000	14394000000	12835000000	10289000000
P0DP28;P0DP27;P0DP26;Q3UKW2;Q9D6P8;G3UX57;P20801;G3UZ90	P0DP28;P0DP27;P0DP26;Q3UKW2;Q9D6P8	Calmodulin-like protein 3	Calm1;Calml3	0.95309	0.94658	0.91687	1.0277	0.98086	0.8623	0.9169	0.84294	0.91855	0.52547	0.43973	0.6241	15809000000	7069500000	11215000000	62325000000	37383000000	40254000000	24250000000	11958000000	13467000000	18816000000	8989100000	4581900000	42013000000	28352000000	11254000000	12851000000	9673200000	4293800000
P80315;G5E839;G3UYW5;G3UXF3;G3UXG2	P80315;G5E839	T-complex protein 1 subunit delta	Cct4	0.91968	0.96052	0.94965	0.94823	0.90889	0.98854	1.0233	1.0442	1.0715	0.75943	0.72444	0.83836	18347000000	8682900000	15784000000	58926000000	40031000000	47845000000	25316000000	12182000000	17114000000	20021000000	10207000000	7436400000	29191000000	18619000000	14688000000	8951400000	6674500000	4373200000
O35381;D3Z7M9;D3YYE1;F6UFG6;Q64G17	O35381;D3Z7M9;D3YYE1;F6UFG6	Acidic leucine-rich nuclear phosphoprotein 32 family member A	Anp32a	0.9151	0.89841	0.83557	0.94892	0.94474	0.85874	0.75779	0.75994	0.74737	0.42528	0.3487	0.42934	24584000000	10628000000	15707000000	64294000000	38803000000	36225000000	18134000000	9554200000	9357500000	29076000000	15748000000	6156000000	35907000000	25771000000	8313000000	8108800000	5257800000	2204300000
Q9R0E1;F6W3Q8	Q9R0E1	Procollagen-lysine,2-oxoglutarate 5-dioxygenase 3	Plod3	1.0683	1.0145	0.95923	0.99809	1.0346	0.99672	1.0461	0.97802	1.0359	1.2151	1.2125	1.2632	15967000000	10202000000	13265000000	64759000000	41391000000	50134000000	18050000000	9010600000	11312000000	15276000000	9494500000	8110700000	31428000000	23629000000	24160000000	6649000000	4937000000	4515500000
P47963;A0A140T8K8	P47963;A0A140T8K8	60S ribosomal protein L13	Rpl13	0.99605	1.0735	1.1404	1.0116	0.97868	1.1855	1.0806	1.2044	1.2172	0.72556	0.77186	0.80249	16715000000	8360300000	14781000000	55845000000	39650000000	50971000000	17626000000	10353000000	14139000000	15179000000	8079000000	5438700000	37935000000	25884000000	18746000000	9227100000	7780200000	4190300000
Q3UPL0;Q3UPL0-2;S4R256;S4R192;S4R1T5;Q3UPL0-3;S4R1Y8;Q3TZ89;Q3TZ89-2	Q3UPL0;Q3UPL0-2	Protein transport protein Sec31A	Sec31a	0.97052	0.98544	0.94975	0.96728	0.99226	0.97729	0.98144	0.96254	0.95606	0.67501	0.7063	0.64826	22325000000	10794000000	21515000000	54497000000	36317000000	42063000000	17875000000	8557700000	13434000000	23537000000	12489000000	10718000000	30660000000	21283000000	13020000000	9915300000	7364400000	4261300000
P09405;A0A087WRM5	P09405	Nucleolin	Ncl	1.0219	1.0057	0.9571	0.91519	0.99164	0.93605	1.3368	1.1308	1.2374	0.50788	0.48591	0.59768	17613000000	9220500000	18902000000	60838000000	39976000000	53809000000	14902000000	7638500000	12184000000	22328000000	11713000000	6637200000	32239000000	25025000000	11640000000	7033700000	5543600000	2782400000
Q8K009;D3Z6B9	Q8K009;D3Z6B9	Mitochondrial 10-formyltetrahydrofolate dehydrogenase	Aldh1l2	1.1057	0.85021	0.89391	0.86797	0.8555	0.91706	0.97337	0.90039	0.85805	0.96292	1.0584	1.0236	19012000000	10984000000	17158000000	59086000000	32159000000	37848000000	17379000000	7598100000	9007100000	24598000000	12116000000	13239000000	33577000000	20695000000	21513000000	12389000000	6088700000	5390400000
Q7TMK9;G3V018	Q7TMK9;G3V018	Heterogeneous nuclear ribonucleoprotein Q	Syncrip	1.0062	1.086	1.1307	1.0582	1.1195	1.041	1.0557	1.0767	1.1938	0.56447	0.59546	0.62678	13274000000	6663500000	11005000000	81555000000	43127000000	51208000000	15941000000	9580200000	12407000000	15196000000	9192900000	4303000000	36834000000	19829000000	9841500000	8541800000	7166900000	3333200000
P11087;P11087-2;CON__Q862S4	P11087;P11087-2	Collagen alpha-1(I) chain	Col1a1	0.913	1.1934	0.97554	1.159	1.0615	0.93493	0.71471	0.83739	0.87082	1.0034	0.81644	0.96586	28394000000	11368000000	17232000000	54517000000	38559000000	33658000000	19492000000	9741200000	10096000000	22804000000	12369000000	11059000000	27030000000	19813000000	15136000000	10932000000	7846500000	6236700000
P80313;A0A0N4SV00;A0A0N4SUI8;A0A0N4SV22	P80313;A0A0N4SV00	T-complex protein 1 subunit eta	Cct7	0.93697	0.96941	0.97434	0.94304	0.96677	0.86707	1.038	1.0704	1.0778	0.75941	0.76864	0.76792	16930000000	8628700000	16088000000	66507000000	39818000000	52179000000	18653000000	9866800000	11361000000	20251000000	10308000000	8203100000	28793000000	20339000000	14863000000	5736900000	4059100000	2640300000
O35857	O35857	Mitochondrial import inner membrane translocase subunit TIM44	Timm44	0.95657	0.97231	0.97736	1.007	0.93627	0.93972	0.93387	0.90729	0.89553	0.98781	1.0175	0.98838	14894000000	8209900000	11722000000	70966000000	43085000000	49777000000	15469000000	9007100000	8669600000	13520000000	7031600000	6390400000	34338000000	24076000000	21365000000	6552300000	4783900000	5237900000
Q91ZJ5;Q91ZJ5-2	Q91ZJ5;Q91ZJ5-2	UTP--glucose-1-phosphate uridylyltransferase	Ugp2	0.75066	0.70998	0.7412	0.70475	0.74012	0.76034	0.69551	0.68626	0.69752	0.27919	0.30487	0.34089	23308000000	15452000000	15225000000	78082000000	36754000000	41839000000	16291000000	5559200000	6982900000	24272000000	9851000000	5151900000	35566000000	18857000000	7253900000	8079800000	4268200000	1733800000
P63028;D3YU75	P63028;D3YU75	Translationally-controlled tumor protein	Tpt1	0.77457	0.80718	0.76276	0.79864	0.86668	0.80124	0.99189	1.0096	1.0258	0.40384	0.33081	0.36454	19302000000	10074000000	17764000000	73559000000	37947000000	54012000000	13247000000	6613200000	8594200000	30593000000	13792000000	5732600000	26290000000	18519000000	6070300000	6081900000	3604600000	1380600000
Q9JKR6;A0A1L1SQ34;E0CYZ2;F6TRP3	Q9JKR6	Hypoxia up-regulated protein 1	Hyou1	1.1104	1.0736	1.1374	1.1056	1.0834	1.0763	1.0551	1.0641	1.0856	1.3673	1.3764	1.3738	15197000000	9049600000	13355000000	64576000000	41903000000	51173000000	12566000000	6910600000	8606000000	14584000000	9045100000	9407300000	31713000000	24928000000	27032000000	4756900000	3703000000	4100300000
P61022;B0R091;B0R092	P61022;B0R091	Calcineurin B homologous protein 1	Chp1	1.1562	1.2568	1.1815	1.1512	1.1415	1.1339	1.1344	1.1544	1.094	1.591	1.4686	1.6438	18196000000	10435000000	16207000000	49289000000	37807000000	41816000000	13865000000	8468200000	9877000000	18252000000	11060000000	13307000000	31491000000	24853000000	29027000000	6824700000	5601500000	5797900000
Q9WUA3;Q8C605;Q9WUA3-2;F6YL81;D3YUA3	Q9WUA3;Q8C605;Q9WUA3-2	ATP-dependent 6-phosphofructokinase, platelet type;ATP-dependent 6-phosphofructokinase	Pfkp	0.65014	0.51875	0.53112	0.58666	0.57735	0.58957	0.52305	0.47641	0.46461	0.43037	0.46973	0.49503	18376000000	6818800000	9885400000	80740000000	28473000000	30686000000	21004000000	6126600000	6943900000	26694000000	8481100000	7473400000	45531000000	19083000000	14688000000	11417000000	5169100000	3667500000
Q9CQF9;F7CIP8;D3Z275;A0A0N4SWD3	Q9CQF9	Prenylcysteine oxidase	Pcyox1	1.0462	0.97958	1.0407	1.0534	0.99138	1.0203	0.9145	0.91393	0.92382	1.1065	1.1158	1.1213	19633000000	12116000000	15067000000	50611000000	32657000000	34708000000	17329000000	8985200000	9972300000	22224000000	12511000000	11005000000	30837000000	24554000000	22397000000	10142000000	8589200000	7427400000
Q9EQH3	Q9EQH3	Vacuolar protein sorting-associated protein 35	Vps35	1.0035	1.0308	1.0042	1.0182	1.036	1.0545	1.0436	1.0349	1.0362	0.76406	0.74661	0.78069	17991000000	9399100000	15954000000	53431000000	46222000000	42921000000	15756000000	11151000000	10800000000	18602000000	9489100000	7169500000	33469000000	29507000000	17318000000	4762200000	3871200000	2258100000
Q9DBG3;Q9DBG3-2;H3BIY9;H3BKM0;H3BJ06;Q5SWR0	Q9DBG3;Q9DBG3-2;H3BIY9;H3BKM0	AP-2 complex subunit beta;AP complex subunit beta	Ap2b1	0.99782	1.014	0.92113	0.94426	0.9546	0.99082	1.0348	0.98436	0.96446	0.77349	0.75192	0.76523	20909000000	10783000000	19527000000	60428000000	37481000000	49468000000	14137000000	7820500000	9613900000	18714000000	9682900000	7455700000	31589000000	21202000000	14501000000	7201900000	5818300000	3430100000
Q99KJ8	Q99KJ8	Dynactin subunit 2	Dctn2	0.96794	0.96832	0.911	0.99408	1.011	0.89734	0.97539	0.91435	0.8871	0.54373	0.49259	0.51758	28991000000	12014000000	18541000000	61738000000	33331000000	37901000000	16898000000	8101800000	9532500000	26393000000	10320000000	5219200000	32229000000	21042000000	8698100000	8536900000	6085500000	3074900000
Q9CY27;G3UWE1;Q52L67;A0A1D5RLH3	Q9CY27;G3UWE1;Q52L67	Very-long-chain enoyl-CoA reductase	Tecr	0.9875	0.91105	0.97418	0.94387	0.84547	1.0853	0.98821	0.99159	0.97018	1.1137	1.1195	1.2127	16100000000	7927300000	13673000000	61071000000	42620000000	47460000000	14906000000	8402100000	9544400000	20114000000	9349000000	9729000000	29345000000	18984000000	18992000000	8330200000	6817700000	5003600000
P35980;A0A1B0GQU8;A0A1B0GSS8;A0A1B0GSA8;A0A1B0GSF7;A0A1B0GRZ3;A0A1B0GS28	P35980;A0A1B0GQU8;A0A1B0GSS8;A0A1B0GSA8;A0A1B0GSF7	60S ribosomal protein L18	Rpl18	1.0034	1.0654	1.108	0.99977	0.96145	1.2887	1.0766	1.2253	1.1878	0.93066	0.85843	1.0423	15934000000	8606200000	15133000000	46746000000	34854000000	45428000000	24428000000	12740000000	17324000000	17887000000	11214000000	8404300000	30953000000	24061000000	18297000000	6133600000	5700500000	3366100000
O35640;Q921D0	O35640;Q921D0	Annexin A8;Annexin	Anxa8	1.0055	0.90812	0.99366	0.98192	0.91129	0.96376	1.2749	1.1713	1.1421	1.2818	1.4098	1.4636	14898000000	8063700000	15908000000	59862000000	31361000000	48425000000	14029000000	7272300000	10373000000	19706000000	10671000000	11661000000	33822000000	19947000000	26669000000	5431500000	3972400000	4739400000
Q8BLN5;F7BJL0	Q8BLN5	Lanosterol synthase	Lss	0.86774	0.79459	0.83233	0.84725	0.8209	0.86994	0.81656	0.80977	0.75369	0.78862	0.81137	0.81194	22590000000	11664000000	16003000000	40786000000	23377000000	27038000000	24550000000	11139000000	11979000000	25808000000	13866000000	10344000000	35586000000	25938000000	22150000000	9480000000	6478700000	5310100000
O55029	O55029	Coatomer subunit beta	Copb2	0.95373	0.95706	0.9866	0.97163	0.97546	0.98138	1.0078	0.97667	0.9617	0.8763	0.88916	0.88436	18002000000	8981800000	14592000000	64461000000	39287000000	45445000000	15291000000	8125100000	9482100000	16626000000	8851800000	6861600000	30951000000	21570000000	17413000000	6684000000	5225700000	3504000000
Q60854;F8WIV2;K7E6F1;E9Q108;E9Q0P9;E9Q3Y1;E9Q6X2;E9PYY0;E9PZQ9;E9Q4R2;Q3UWK8;W4VSP4;Q6P6K7	Q60854;F8WIV2;K7E6F1	Serpin B6	Serpinb6;Serpinb6a	1.102	1.0553	1.0688	1.1405	1.0663	1.0781	1.2071	1.2132	1.3054	0.62329	0.62132	0.66268	21576000000	12512000000	24561000000	48350000000	33625000000	42890000000	17628000000	9289800000	13889000000	20595000000	13464000000	7470500000	24987000000	19405000000	10024000000	8655000000	7586400000	3395200000
Q922Q1;E0CZH6;Q9CW42;A0A087WPC2;D3YZZ3	Q922Q1	Mitochondrial amidoxime reducing component 2	2002-03-01	0.90196	0.96941	0.92533	0.90484	0.86158	0.99079	0.87934	0.88774	0.79828	0.98558	0.91756	1.0291	12786000000	6278600000	15328000000	55324000000	37104000000	37071000000	17839000000	8498800000	9972700000	17240000000	8248900000	9888500000	40433000000	26973000000	23391000000	5516100000	4222900000	3367600000
Q9R0P3;H3BKH6;H3BLJ9;H3BJL6;H3BJP2;H3BK43;H3BJC6;H3BL99	Q9R0P3;H3BKH6;H3BLJ9;H3BJL6;H3BJP2;H3BK43	S-formylglutathione hydrolase	Esd	0.87998	0.9199	0.88744	0.9198	0.93185	0.95374	1.2208	1.2139	1.2663	0.98345	0.99319	1.0177	15132000000	6964000000	16072000000	63380000000	38395000000	57842000000	13975000000	7216200000	8670800000	17392000000	8678100000	7995700000	27798000000	18407000000	17111000000	7017900000	3206100000	3244000000
Q9DBP5;A0A0R4J093	Q9DBP5;A0A0R4J093	UMP-CMP kinase	Cmpk1	0.98425	0.91996	0.98189	1.0083	1.018	0.91626	0.93451	0.84941	0.93079	0.38669	0.33842	0.42832	30712000000	13587000000	23875000000	49913000000	30848000000	34361000000	16386000000	7685700000	8966400000	23901000000	12706000000	5140200000	33811000000	25318000000	7580600000	6711300000	5198600000	1693300000
P47962;D3YYV8	P47962;D3YYV8	60S ribosomal protein L5	Rpl5	1.0205	1.0526	1.1354	1.0072	0.95465	1.1825	1.0772	1.1627	1.1887	0.80552	0.75779	0.76573	17045000000	9073900000	16279000000	48877000000	35294000000	42034000000	15771000000	9104800000	11865000000	16146000000	9489800000	5999200000	35752000000	25575000000	17911000000	7860800000	7336600000	4040800000
Q9CR57;A0A1L1SUF6	Q9CR57	60S ribosomal protein L14	Rpl14	1.0618	1.0537	1.0757	0.99982	0.93215	1.1117	1.0944	1.1503	1.1568	1.106	0.98628	1.074	10612000000	5425700000	9491800000	49975000000	37425000000	46236000000	14411000000	8610100000	10291000000	10869000000	5989100000	5006500000	43839000000	34154000000	29429000000	5419500000	4846500000	3412100000
Q9CYH2;Q3U125;D3Z252;D3YYG8;D3Z398;D3Z0A8;D3YWL4;D3Z143	Q9CYH2;Q3U125;D3Z252;D3YYG8;D3Z398	Redox-regulatory protein FAM213A	Fam213a	0.97032	0.95775	1.0223	0.9657	0.9464	1.0685	0.8931	0.91488	0.86798	0.97419	1.037	1.146	17272000000	8214500000	10708000000	50855000000	30832000000	33587000000	22719000000	12182000000	13128000000	19251000000	11310000000	9622600000	31101000000	19957000000	22097000000	9736700000	6563400000	6028300000
Q9JIF7	Q9JIF7	Coatomer subunit beta	Copb1	0.97388	0.95249	0.96469	0.92767	0.96146	0.98104	1.0126	1.0196	1.0024	0.85644	0.88623	0.86735	18799000000	9324500000	16404000000	53722000000	32451000000	40048000000	18411000000	9366400000	11338000000	22091000000	9427900000	8078600000	29593000000	18817000000	15867000000	9211500000	6978200000	4802600000
P62281;A0A1B0GRR3;A0A1B0GSE8	P62281;A0A1B0GRR3;A0A1B0GSE8	40S ribosomal protein S11	Rps11	1.0963	1.073	1.0552	1.0005	0.93948	1.0303	1.0997	1.1954	1.1233	0.93728	0.85879	0.97419	14581000000	10742000000	13539000000	56446000000	45333000000	50762000000	14751000000	7455500000	10816000000	12038000000	7046200000	5311000000	31456000000	21963000000	18306000000	5819500000	4873200000	3205000000
P56399;Q3U4W8;D3YYA5;D3Z4K7	P56399;Q3U4W8	Ubiquitin carboxyl-terminal hydrolase 5;Ubiquitin carboxyl-terminal hydrolase	Usp5	1.0102	1.0328	0.97328	0.95668	0.9747	0.96758	0.93429	0.92832	0.91852	0.64365	0.60036	0.67158	14725000000	7112000000	11427000000	57177000000	34918000000	40880000000	24656000000	9941900000	12570000000	15650000000	7910400000	5548900000	34044000000	23932000000	13945000000	8819700000	6595200000	3432700000
Q99MN9;E9Q1J7;D3YZC1;A0A087WQV1	Q99MN9;E9Q1J7	Propionyl-CoA carboxylase beta chain, mitochondrial	Pccb	1.1602	1.0368	1.089	1.0387	1.0213	1.0284	1.0126	0.96378	0.95521	1.2848	1.3277	1.3335	17140000000	10300000000	14846000000	51508000000	35844000000	39725000000	14194000000	8611300000	8601900000	16954000000	9699800000	10431000000	27928000000	21368000000	24251000000	8562800000	6791800000	6334100000
Q91YH5;E9PYT3;Q91YH5-2	Q91YH5;E9PYT3;Q91YH5-2	Atlastin-3	Atl3	1.0984	1.0893	1.0852	1.0997	1.1039	1.1547	1.0362	1.0684	1.0497	1.0954	1.1092	1.1475	18114000000	10480000000	16329000000	46601000000	32158000000	44608000000	11906000000	7655900000	8434300000	16908000000	10275000000	9772000000	26592000000	21815000000	27674000000	8812800000	8068500000	6508600000
P08752;A0A0A6YWA9;B2RSH2;P50149;P20612;Q3V3I2;A0A0A6YXN0;A0A0A6YXC2;A2AE32;F6QPU5	P08752	Guanine nucleotide-binding protein G(i) subunit alpha-2	Gnai2	1.0738	1.1775	1.1474	1.0897	1.0347	1.165	1.1025	1.1552	1.1595	1.168	1.1604	1.2641	21972000000	11127000000	18066000000	46369000000	33685000000	39070000000	14532000000	9450100000	11679000000	15528000000	10615000000	9561600000	27506000000	20451000000	20485000000	8614100000	7683300000	6167800000
Q8K370	Q8K370	Acyl-CoA dehydrogenase family member 10	Acad10	1.3373	1.3156	1.1984	1.2923	1.2158	1.2853	1.0038	1.0126	0.93717	1.0836	1.0598	1.1769	18380000000	12739000000	18974000000	48825000000	37530000000	38788000000	16687000000	10689000000	10293000000	18549000000	11751000000	10918000000	24275000000	21296000000	16351000000	6338200000	5786300000	4112800000
Q91VI7;A0A1B0GSG5;A0A1B0GRG4;A0A1B0GRY7	Q91VI7;A0A1B0GSG5	Ribonuclease inhibitor	Rnh1	1.0146	1.0415	0.98623	1.0435	1.0491	0.88656	0.93183	0.95833	0.97261	0.82232	0.81366	0.80569	19390000000	10593000000	18532000000	51446000000	34441000000	38367000000	14221000000	7696400000	9033600000	17470000000	9953300000	11607000000	32498000000	24243000000	16808000000	7078800000	4789200000	3450800000
Q9Z1E4;A0A1B0GT92;A0A1B0GR90	Q9Z1E4;A0A1B0GT92	Glycogen [starch] synthase, muscle	Gys1	0.81092	0.74638	0.75069	0.77826	0.75356	0.77315	0.66289	0.61146	0.57492	0.52538	0.55019	0.55189	17095000000	7224600000	14578000000	59173000000	30120000000	30443000000	17082000000	7243300000	6378700000	25841000000	10306000000	14028000000	36969000000	20163000000	13776000000	10498000000	6170500000	3584900000
Q9D0I9	Q9D0I9	Arginine--tRNA ligase, cytoplasmic	Rars	0.95326	0.96344	1.027	0.94592	0.94651	0.98602	1.0106	1.0262	1.0585	0.81149	0.80504	0.80697	15186000000	8220100000	12664000000	56773000000	36418000000	54082000000	14283000000	7796800000	9912900000	16606000000	10633000000	7893000000	28205000000	19572000000	17057000000	5727400000	5178800000	2988400000
P50172;Q3TJI8;F2Z3U6;F6TSI8	P50172;Q3TJI8	Corticosteroid 11-beta-dehydrogenase isozyme 1	Hsd11b1	1.1273	0.93205	0.98265	0.93307	0.92651	0.94313	1.1085	1.0894	1.0204	1.1999	1.2351	1.1798	14322000000	9747500000	13398000000	54589000000	34926000000	47998000000	14760000000	7572200000	10587000000	15419000000	7944900000	8433700000	27451000000	19259000000	21483000000	6983300000	5884500000	5590900000
Q8CHT0	Q8CHT0	Delta-1-pyrroline-5-carboxylate dehydrogenase, mitochondrial	Aldh4a1	1.2554	1.1747	1.2057	1.1766	1.2617	1.1744	1.0793	1.0099	1.0252	0.9917	1.0283	1.0554	14308000000	9909600000	13681000000	49534000000	39357000000	37367000000	11748000000	7502100000	7615300000	13502000000	11486000000	7356400000	29073000000	26568000000	25158000000	7692300000	7457700000	6806100000
P97429;A0A0N4SW89;D3Z0S1;A0A0N4SV57;F7ANV6;S4R1F2	P97429;A0A0N4SW89;D3Z0S1;A0A0N4SV57;F7ANV6	Annexin A4;Annexin	Anxa4	1.0307	1.0214	0.97332	0.98966	0.96889	1.042	0.9218	0.90913	0.89695	1.0859	1.0348	1.1304	18472000000	10574000000	15277000000	43367000000	30921000000	36472000000	14808000000	7786900000	9109800000	19428000000	10135000000	10452000000	33054000000	22556000000	24856000000	7340500000	5562400000	4877900000
Q9CWJ9	Q9CWJ9	Bifunctional purine biosynthesis protein PURH;Phosphoribosylaminoimidazolecarboxamide formyltransferase;IMP cyclohydrolase	Atic	0.93652	0.92784	0.93669	0.89807	0.99234	0.93793	1.0021	1.0258	1.0223	0.50599	0.54947	0.5579	16633000000	8220500000	16967000000	64071000000	37423000000	46227000000	17960000000	8755300000	11923000000	13433000000	7083600000	4558600000	26938000000	19214000000	9528700000	7449700000	5363800000	2623100000
Q9D0M3;Q9D0M3-2	Q9D0M3;Q9D0M3-2	Cytochrome c1, heme protein, mitochondrial	Cyc1	1.0736	1.0026	0.98884	1.0307	0.97549	1.0591	0.93676	0.91037	0.9143	1.0967	1.1151	1.1491	30717000000	15426000000	22947000000	42311000000	29447000000	32989000000	11828000000	5492500000	6314300000	18855000000	10426000000	10124000000	29635000000	19814000000	19274000000	8261400000	5773900000	4321500000
Q922B2;Q8BJY7	Q922B2	Aspartate--tRNA ligase, cytoplasmic	Dars	0.89649	0.85032	0.86939	0.90258	0.93886	0.93172	0.87785	0.86073	0.86602	0.75688	0.75605	0.82487	23551000000	10878000000	17551000000	47162000000	27353000000	35138000000	16529000000	7759000000	9123800000	22739000000	11134000000	8157200000	31096000000	20672000000	15960000000	8575500000	6020500000	4157600000
P47911	P47911	60S ribosomal protein L6	Rpl6	1.0853	1.0384	1.075	0.95768	0.94806	1.0934	1.1025	1.1859	1.2026	0.97283	1.0079	0.99559	13490000000	8148500000	14264000000	50922000000	35112000000	47499000000	13047000000	7968300000	10650000000	14629000000	8458700000	8199800000	35424000000	23707000000	19718000000	4216400000	3955700000	2639300000
P27659;A0A087WQK0;A0A087WNS0;Q9CQ09;E9PWZ3	P27659	60S ribosomal protein L3	Rpl3	1.0446	1.1253	1.0723	1.0459	0.95683	1.2015	1.0709	1.2165	1.1631	0.98216	0.95221	1.0753	14544000000	8526600000	13568000000	51730000000	37535000000	47756000000	11968000000	7397600000	12286000000	13849000000	8879700000	7774700000	31321000000	22198000000	18919000000	5037700000	5226800000	3228600000
Q99J99;Q3UW66	Q99J99;Q3UW66	3-mercaptopyruvate sulfurtransferase;Sulfurtransferase	Mpst	1.1014	1.0008	1.0531	0.87843	0.84226	0.90184	0.93383	0.87951	0.9075	0.30132	0.31016	0.31317	20350000000	11473000000	16317000000	53965000000	34268000000	37385000000	18878000000	10529000000	11155000000	21576000000	9554300000	3197100000	30021000000	19651000000	6255800000	7306900000	4732600000	1377100000
Q6ZWV3;I7HLV2;P86048;A0A1B0GXC3	Q6ZWV3;I7HLV2;P86048	60S ribosomal protein L10;60S ribosomal protein L10-like	Rpl10;Rpl10l	1.0767	1.0573	1.0942	1.0672	0.93959	1.1879	1.0824	1.1392	1.112	0.95433	0.9317	1.002	13297000000	7543900000	12995000000	51611000000	35643000000	43868000000	14221000000	8508000000	10775000000	15350000000	8500100000	7662300000	32446000000	20533000000	18272000000	6339700000	5809500000	3925400000
P46471;Q8BVQ9	P46471;Q8BVQ9	26S protease regulatory subunit 7	Psmc2	0.93145	0.92968	0.96059	0.93446	0.95222	0.96429	1.0281	1.021	1.0434	0.85338	0.84156	0.93139	18475000000	8584900000	15538000000	57365000000	37555000000	42185000000	14189000000	7708600000	9907600000	19245000000	9605600000	7583000000	23159000000	17565000000	12833000000	6146800000	4369500000	3212800000
P49312;Q5EBP8;P49312-2;V9GXF8	P49312;Q5EBP8;P49312-2	Heterogeneous nuclear ribonucleoprotein A1;Heterogeneous nuclear ribonucleoprotein A1, N-terminally processed	Hnrnpa1	0.99105	1.0363	1.0119	0.98191	1.1314	1.1013	1.0566	1.2033	1.1794	0.49326	0.52862	0.55458	16031000000	7684000000	16752000000	45107000000	30026000000	45353000000	15286000000	8416000000	13210000000	13748000000	7885500000	5629600000	30654000000	23619000000	10882000000	8974600000	7036500000	8027300000
Q9Z110;Q9Z110-2;D3Z0B4;H3BKK0	Q9Z110;Q9Z110-2	Delta-1-pyrroline-5-carboxylate synthase;Glutamate 5-kinase;Gamma-glutamyl phosphate reductase	Aldh18a1	1.1575	1.054	1.1199	1.0795	1.0963	1.0866	1.0923	1.0483	1.0089	0.93351	1	0.93857	15777000000	8939900000	14306000000	58591000000	33956000000	40762000000	12354000000	6250700000	7309200000	18429000000	11194000000	11950000000	21934000000	24017000000	16190000000	4872400000	4294700000	3028800000
Q60715-2;E9Q7B0	Q60715-2;E9Q7B0	Prolyl 4-hydroxylase subunit alpha-1	P4ha1	0.8303	0.82007	0.80835	0.79324	0.84114	0.83155	0.86504	0.83674	0.84106	1.008	1.1033	1.1435	19428000000	7746400000	14101000000	48786000000	25483000000	31904000000	18342000000	8593500000	12356000000	18883000000	7692600000	10553000000	32124000000	18506000000	20874000000	7935900000	5376500000	5384400000
Q91V76;A0A1L1SSF8;A0A1L1ST86	Q91V76;A0A1L1SSF8	Ester hydrolase C11orf54 homolog		0.79813	0.82907	0.77482	0.82564	0.8753	0.83842	0.72672	0.70117	0.68607	0.31402	0.28212	0.32131	12112000000	4893500000	7515300000	80869000000	39750000000	39779000000	19331000000	8382400000	8971100000	10001000000	4560300000	1586900000	35625000000	22956000000	6036600000	5925600000	4089000000	1262700000
P21107-2;D3Z2H9	P21107-2;D3Z2H9		Tpm3-rs7	0.95863	1.0413	1.0306	1.0876	1.0294	1.0211	1.0011	1.0246	1.1101	0.67387	0.61782	0.62942	20927000000	10929000000	17351000000	51859000000	36871000000	44325000000	11471000000	6945500000	7823600000	20542000000	11899000000	7739900000	23034000000	19176000000	8919900000	6226400000	4703700000	2536700000
P14685;F7B7L8	P14685	26S proteasome non-ATPase regulatory subunit 3	Psmd3	1.0029	0.98459	0.9262	0.9439	0.9274	1.0058	1.0279	1.0791	1.034	0.78608	0.81878	0.81991	15677000000	7031300000	13274000000	53384000000	33422000000	42787000000	13993000000	7534200000	9373700000	16091000000	7724500000	7172300000	30632000000	20788000000	16876000000	7058400000	6268100000	4008400000
Q8VCQ8;D3Z6I7;S4R1T7	Q8VCQ8;D3Z6I7;S4R1T7		Cald1	0.85978	1.0096	0.87539	1.0003	1.0509	0.93856	0.97767	1.1123	1.1165	0.70785	0.67667	0.66761	18866000000	8531900000	16706000000	58085000000	38082000000	46009000000	11830000000	5401700000	8122900000	15233000000	8471700000	6581000000	25083000000	19976000000	10582000000	6619700000	5194400000	2610900000
Q9R1P4;A0A1B0GS70	Q9R1P4;A0A1B0GS70	Proteasome subunit alpha type-1	Psma1	0.9118	0.89362	0.90178	0.93645	0.9266	0.92342	0.9366	0.89716	0.93229	0.47647	0.46973	0.49229	20550000000	9079900000	15755000000	52715000000	32841000000	39191000000	14370000000	7491400000	9290600000	19485000000	10043000000	4580100000	30574000000	22888000000	9767200000	6149100000	4354600000	2002300000
Q9JII6;B1AXW3	Q9JII6;B1AXW3	Alcohol dehydrogenase [NADP(+)]	Akr1a1	1.0407	1.0052	1.0345	1.042	1.0321	1.0072	1.0137	0.97401	0.99846	0.3226	0.28909	0.33143	18217000000	9260800000	16482000000	46565000000	33095000000	34926000000	20540000000	11262000000	13259000000	15445000000	7838100000	3370900000	30335000000	25098000000	6368400000	9651700000	7274500000	1746300000
P47754;D6RCW7;A0A0N4SVM0	P47754;D6RCW7;A0A0N4SVM0	F-actin-capping protein subunit alpha-2	Capza2	1.1403	0.98601	1.0287	1.0447	1.0624	0.9688	1.048	0.98512	1.0156	0.62243	0.62403	0.57235	16870000000	9356800000	15150000000	43769000000	28828000000	32560000000	22809000000	11975000000	14274000000	20642000000	11457000000	6109300000	26857000000	20274000000	10485000000	8715200000	6982900000	3120600000
P56391;A0A140LIU3	P56391;A0A140LIU3	Cytochrome c oxidase subunit 6B1	Cox6b1	1.0898	1.1439	1.0604	1.0684	1.1476	1.1183	0.87669	0.91221	0.83126	0.68286	0.69502	0.72945	16003000000	8836400000	11550000000	47021000000	33789000000	31930000000	22130000000	11984000000	11825000000	16805000000	9854100000	5383400000	30094000000	23457000000	12594000000	6646400000	5699400000	2923400000
P62874;H3BKR2;H3BLF7;Q61011	P62874;H3BKR2;H3BLF7	Guanine nucleotide-binding protein G(I)/G(S)/G(T) subunit beta-1	Gnb1	1.1167	1.0767	1.1024	1.06	1.0301	0.99135	1.0874	1.0689	1.2873	0.9596	0.96554	0.91338	15052000000	9353800000	13893000000	51427000000	36204000000	43886000000	14237000000	8844800000	10417000000	13253000000	7573300000	6036300000	23317000000	19470000000	15635000000	8440200000	6284700000	4595500000
Q9CZ30;B1AYJ9;Q9CZ30-2	Q9CZ30;B1AYJ9;Q9CZ30-2	Obg-like ATPase 1	Ola1	0.82928	0.87788	0.8765	0.91395	0.91111	0.88287	0.87264	0.88683	0.91156	0.45876	0.45821	0.47448	17173000000	7285300000	13149000000	58014000000	33381000000	38602000000	15217000000	7128900000	9124500000	15937000000	7749700000	3741000000	31163000000	20640000000	8526600000	6410000000	5198400000	2019100000
Q91ZE0	Q91ZE0	Trimethyllysine dioxygenase, mitochondrial	Tmlhe	1.1627	1.1216	1.1854	1.1187	1.1001	1.2256	1.0221	0.99827	1.0505	1.0344	1.0579	1.0395	10010000000	6114600000	8535200000	63854000000	41535000000	42892000000	12990000000	7578600000	8545100000	15555000000	10268000000	7724800000	21719000000	17086000000	13394000000	4811300000	4872000000	2904600000
P62889	P62889	60S ribosomal protein L30	Rpl30	1.1415	1.0551	1.0161	1.0682	1.0532	1.1867	1.1178	1.1569	1.1266	0.82686	0.86164	0.84665	14845000000	7722500000	13383000000	54270000000	34386000000	42841000000	9882300000	5401400000	6610900000	20565000000	13410000000	8933300000	24847000000	18259000000	14176000000	4291300000	3902100000	2246800000
P11438	P11438	Lysosome-associated membrane glycoprotein 1	Lamp1	1.1377	1.1053	1.0857	1.112	1.132	1.128	0.9616	1.0257	1.0335	1.263	1.2583	1.4857	10125000000	7001500000	9057300000	65491000000	53526000000	49193000000	12918000000	5824800000	7918500000	6200300000	4180700000	3752500000	20298000000	18225000000	16620000000	3226000000	3183400000	2795600000
Q91V55;P97461;D3YYM6;D3Z1S8	Q91V55;P97461;D3YYM6;D3Z1S8	40S ribosomal protein S5;40S ribosomal protein S5, N-terminally processed	Rps5	1.0447	1.0267	1.0524	1.0175	0.97913	1.089	1.0888	1.1596	1.0778	0.8596	0.89947	0.86483	9950800000	4881700000	8127800000	70659000000	42269000000	58045000000	8831200000	5257000000	7162400000	8927800000	5190300000	4331900000	25214000000	18011000000	14258000000	3550800000	2881500000	1808800000
P62301;Q921R2;A0A0U1RQ71	P62301;Q921R2	40S ribosomal protein S13	Rps13	1.1053	1.0372	1.0089	1.0094	0.94866	1.1035	1.1002	1.1854	1.1702	0.81318	0.85534	0.93534	17079000000	9212200000	15988000000	39944000000	28649000000	35750000000	14650000000	7505000000	10174000000	18524000000	9810300000	7180500000	29063000000	22252000000	16576000000	6459100000	6000400000	3572600000
Q9CZX8;D3YUT3;D3Z5R8;D3Z722;D3YUG3;S4R223	Q9CZX8;D3YUT3;D3Z5R8;D3Z722;D3YUG3	40S ribosomal protein S19	Rps19	1.0526	1.0508	1.0307	1.0074	1.0376	1.0821	1.108	1.144	1.1011	0.56726	0.53682	0.5344	15041000000	8980300000	15257000000	44588000000	32157000000	39129000000	12313000000	7497900000	9123100000	18010000000	11733000000	4923000000	27699000000	25399000000	10247000000	7042800000	6218900000	2454500000
P62075;A0A1W2P7H2;A0A1W2P756	P62075;A0A1W2P7H2	Mitochondrial import inner membrane translocase subunit Tim13	Timm13	0.78793	0.95234	0.88115	0.97833	0.96689	0.9613	0.94074	0.92912	0.89454	0.49555	0.47457	0.5239	21149000000	11139000000	17261000000	48099000000	28889000000	33888000000	13070000000	6755900000	8405600000	19444000000	11387000000	5866500000	27592000000	19990000000	8537100000	6512000000	4955900000	2126300000
P14131	P14131	40S ribosomal protein S16	Rps16	1.0203	1.0517	1.1713	1.015	0.98743	1.0801	1.0851	1.1046	1.1509	0.80531	0.82451	0.86001	18665000000	9484100000	16154000000	43046000000	28618000000	34776000000	12577000000	7171800000	8659000000	20896000000	12050000000	7345500000	26560000000	18396000000	13710000000	7451900000	5506300000	3092300000
Q64514-2	Q64514-2	Tripeptidyl-peptidase 2	Tpp2	0.85313	0.85083	0.82964	0.84669	0.86962	0.90792	0.87113	0.86512	0.86078	0.52337	0.54446	0.57689	18355000000	8872500000	14686000000	52796000000	28734000000	34645000000	15001000000	7037600000	8790500000	16237000000	8085800000	6445500000	28565000000	18160000000	10664000000	7305300000	5831400000	2793300000
Q9EP69	Q9EP69	Phosphatidylinositide phosphatase SAC1	Sacm1l	1.0192	1.0276	1.0257	0.96881	0.94686	1.1307	0.98946	1.0287	1.0056	1.0136	1.0192	1.0526	13894000000	7208400000	11565000000	48251000000	31781000000	38223000000	11042000000	5940100000	7340200000	11752000000	6593300000	5708300000	31687000000	22326000000	23422000000	6089000000	5517600000	4230500000
Q99JR1	Q99JR1	Sideroflexin-1	Sfxn1	1.2308	1.175	1.223	1.1379	1.0915	1.2414	1.1297	1.0907	1.0373	1.1987	1.3514	1.3267	14279000000	8518600000	13594000000	43223000000	31978000000	34069000000	12149000000	7721300000	8019500000	14694000000	8977000000	9076300000	23137000000	18277000000	19386000000	9427800000	8665200000	7033300000
A2A7S7;Q91WQ3;F6VXZ2	A2A7S7;Q91WQ3	Tyrosine--tRNA ligase;Tyrosine--tRNA ligase, cytoplasmic;Tyrosine--tRNA ligase, cytoplasmic, N-terminally processed	Yars	0.99002	0.94862	0.90062	0.93005	0.97292	0.90547	1.0336	0.96492	0.95542	0.69239	0.68911	0.69364	15685000000	8508700000	14329000000	51303000000	34550000000	42847000000	11234000000	5622500000	7038000000	16210000000	8320100000	6218600000	24290000000	20050000000	11607000000	5942700000	5494800000	2643400000
P62830;A2A6F8	P62830	60S ribosomal protein L23	Rpl23	1.0525	1.1001	1.0871	1.0328	1.019	1.1372	1.0901	1.1505	1.2251	1.0652	1.0397	1.1383	14192000000	7621200000	13365000000	35861000000	26906000000	34199000000	16223000000	8981900000	12081000000	20698000000	11195000000	10842000000	21549000000	19452000000	16955000000	8308500000	7690700000	5556100000
P62751;A0A140T8M7;D3YTY6	P62751;A0A140T8M7	60S ribosomal protein L23a	Rpl23a	1.1067	1.1389	1.2687	1.0769	1.056	1.2759	1.0704	1.2162	1.29	0.75558	0.64215	0.8301	11306000000	6148400000	14460000000	50289000000	35841000000	44494000000	12908000000	8149400000	10914000000	12766000000	7866500000	6400100000	24230000000	21664000000	11699000000	4722000000	5333100000	2328400000
Q61553;A0A0G2JDU7;F7BDR1	Q61553;A0A0G2JDU7	Fascin	Fscn1	0.94543	1.08	1.0456	0.96884	1.0499	1.0538	1.129	1.2329	1.1868	0.84576	0.94704	0.87981	12167000000	5945600000	10923000000	53660000000	37813000000	49492000000	13828000000	8198600000	11102000000	10595000000	5612400000	4148900000	23573000000	18228000000	13928000000	5071900000	4204600000	2594600000
O35350;Q6J756;Q9D805	O35350	Calpain-1 catalytic subunit	Capn1	1.0704	1.0367	1.0115	0.98188	1.0346	1.01	1.0747	1.0494	1.0252	0.76374	0.82323	0.80143	10598000000	5290400000	8925700000	49256000000	44000000000	40874000000	14072000000	8144000000	8836200000	13544000000	7173400000	6934700000	27514000000	20420000000	13752000000	4932300000	3685800000	2839400000
Q5XJF6	Q5XJF6	Ribosomal protein	Rpl10a	0.99996	1.0239	1.1024	1.022	0.95799	1.1952	1.0454	1.1084	1.1114	0.4305	0.37461	0.44211	19387000000	12119000000	17894000000	43672000000	33307000000	38698000000	12177000000	6957200000	8762600000	19325000000	10961000000	4059600000	24264000000	18649000000	6598600000	5433200000	5159300000	1405900000
Q9QYR9	Q9QYR9	Acyl-coenzyme A thioesterase 2, mitochondrial	Acot2	1.1195	1.0189	1.1114	1.0657	1.0238	1.042	1.1467	1.0079	1.0919	1.2147	1.2638	1.222	16972000000	9315300000	15205000000	41910000000	26261000000	33076000000	12449000000	6528900000	8300200000	15432000000	9110800000	10127000000	28942000000	19675000000	21479000000	5109900000	4188900000	4081800000
Q07113;F6SFP4;E0CXV7	Q07113	Cation-independent mannose-6-phosphate receptor	Igf2r	1.1502	1.2245	1.1503	1.1931	1.1728	1.1808	0.96185	1.026	0.95417	1.1399	1.2034	1.1608	12913000000	8159600000	10136000000	42767000000	35750000000	38175000000	14317000000	8337700000	8737900000	14030000000	8679100000	7950100000	24268000000	19279000000	18242000000	5945900000	5475700000	4788500000
Q8K1M6-3;E9PUD2;Q8K1M6-5	Q8K1M6-3;E9PUD2	Dynamin-1-like protein	Dnm1l	0.97249	0.85992	0.88834	0.90389	0.89054	0.89527	0.91931	0.85703	0.90867	0.60884	0.59599	0.58205	18205000000	9670100000	14125000000	45956000000	31206000000	34106000000	15556000000	6582400000	9928600000	16263000000	7995100000	4295300000	27571000000	17713000000	12292000000	7513200000	5104400000	2856400000
P70349;B0R1E3	P70349	Histidine triad nucleotide-binding protein 1	Hint1	1.0461	0.99558	0.92465	1.0437	1.0389	1.0173	0.9717	0.93696	0.90081	0.53568	0.47425	0.52875	14248000000	7792800000	11579000000	40804000000	27708000000	28173000000	21093000000	10728000000	12917000000	17482000000	9722100000	4952400000	25112000000	20638000000	7364400000	12990000000	9448000000	3921400000
Q9CPQ1;D3Z6E1;A0A0G2JDA6	Q9CPQ1	Cytochrome c oxidase subunit 6C	Cox6c	1.103	1.1473	1.0362	1.1592	1.0527	1.0604	0.90253	0.99141	0.89396	1.1194	1.0591	1.2384	13370000000	7342900000	9427700000	49018000000	36551000000	35791000000	13589000000	7717800000	7720700000	9133200000	5549300000	4640200000	27275000000	22191000000	18593000000	9430200000	4982600000	3885100000
Q8BVI4;D3YWR7;A0A0G2JGJ1;A0A0G2JGY0;D3Z1A1;D3Z099	Q8BVI4;D3YWR7;A0A0G2JGJ1;A0A0G2JGY0;D3Z1A1	Dihydropteridine reductase	Qdpr	0.96914	0.92761	0.98673	0.92601	0.95598	0.94125	0.92397	0.83908	0.8913	0.43082	0.40286	0.42453	19119000000	10714000000	15016000000	49393000000	31885000000	33007000000	13160000000	7963700000	7979100000	19880000000	10632000000	4052300000	20726000000	16740000000	6189500000	8945900000	7379300000	2855500000
Q9R0E2;A8Y5E6;F6WNR1	Q9R0E2	Procollagen-lysine,2-oxoglutarate 5-dioxygenase 1	Plod1	0.95665	0.8924	0.98104	0.8605	0.90012	0.89966	0.93542	0.91329	0.88644	1.0435	1.0892	1.06	10269000000	4559300000	7481500000	45132000000	29450000000	31649000000	16267000000	7643400000	8269000000	19036000000	8457500000	8627000000	31812000000	20377000000	21466000000	6048600000	4438100000	3889000000
Q8JZQ9;A0A0G2JG48	Q8JZQ9	Eukaryotic translation initiation factor 3 subunit B	Eif3b	1.0381	0.95277	1.0186	0.97454	0.99694	0.99279	1.0461	1.0559	1.092	0.73651	0.70657	0.70965	12985000000	6647500000	13166000000	45208000000	31269000000	38912000000	15175000000	8071600000	11721000000	15091000000	8403900000	6257500000	25433000000	18730000000	12865000000	6492500000	4797400000	3100400000
Q3TXS7;J3QN38;D6RGR5	Q3TXS7	26S proteasome non-ATPase regulatory subunit 1	Psmd1	0.96936	0.94085	0.94013	0.9354	0.91533	1.0198	0.99639	1.0163	0.97053	0.83066	0.85912	0.90606	14124000000	7110800000	12389000000	52307000000	33110000000	40120000000	10964000000	5509900000	6886500000	15662000000	7641600000	6328400000	27294000000	17559000000	15100000000	5280200000	3989700000	2789400000
O55234	O55234	Proteasome subunit beta type-5	Psmb5	0.97046	0.96645	0.93239	0.95513	0.93707	0.96649	0.97854	1.0402	1.0071	0.378	0.40036	0.44936	15276000000	7246700000	12368000000	52715000000	32030000000	40820000000	14859000000	7430500000	9995500000	14706000000	7607700000	3074000000	27336000000	18014000000	7715600000	6138900000	4801400000	1909000000
Q91Z53;B1AXQ0	Q91Z53;B1AXQ0	Glyoxylate reductase/hydroxypyruvate reductase	Grhpr	0.9567	0.88122	0.89314	0.87476	0.9351	0.98376	0.95141	0.88321	0.85094	0.51676	0.54543	0.58838	14053000000	7793400000	12541000000	53655000000	29731000000	36082000000	15313000000	7410000000	8625300000	14830000000	7180300000	3549700000	29055000000	19552000000	10271000000	5486600000	4311600000	3603200000
P05132;P05132-2	P05132;P05132-2	cAMP-dependent protein kinase catalytic subunit alpha	Prkaca	0.90284	0.86696	0.89328	0.88307	0.87491	0.90018	0.8583	0.86346	0.85106	0.46975	0.45362	0.4688	13451000000	5887500000	9575100000	41269000000	21315000000	26919000000	20370000000	9038200000	10627000000	18726000000	9035700000	4286300000	38376000000	26110000000	12318000000	7203500000	5607200000	2198500000
Q02788	Q02788	Collagen alpha-2(VI) chain	Col6a2	0.8074	0.78393	0.79154	0.74521	0.74483	0.76626	1.0851	1.049	1.0167	1.2083	1.1764	1.261	13777000000	12337000000	14575000000	50262000000	25149000000	40586000000	11610000000	4993700000	7659500000	14353000000	5567700000	8134600000	24090000000	12849000000	18111000000	9008500000	3923500000	4645100000
Q9D0R2	Q9D0R2	Threonine--tRNA ligase, cytoplasmic	Tars	0.89534	0.86213	0.89266	0.91284	0.86842	0.91766	1.0092	0.97307	1.0265	0.69893	0.69993	0.68515	16648000000	7712500000	14785000000	49444000000	26659000000	35598000000	13566000000	8970100000	8776800000	15672000000	7664500000	5661400000	26000000000	17124000000	12900000000	6259700000	4657100000	3468800000
Q99JZ4;P36536;A0A1W2P869;A0A1W2P6N3;A0A1W2P720	Q99JZ4;P36536	GTP-binding protein SAR1a	Sar1a	0.99488	0.97555	0.96117	1.0056	0.97795	1.1492	1.107	1.0474	1.0169	1.0613	1.0555	1.1387	12845000000	7456800000	11926000000	41440000000	26465000000	44109000000	13984000000	9082800000	10485000000	16427000000	10776000000	9085100000	19863000000	17304000000	15238000000	5897200000	4988700000	3888500000
Q9DC61;A2AIW9	Q9DC61;A2AIW9	Mitochondrial-processing peptidase subunit alpha	Pmpca	1.0556	1.0019	1.0466	1.052	1.035	0.98626	0.94042	0.91638	0.92677	0.81888	0.79188	0.76802	15677000000	8659400000	11482000000	53303000000	33881000000	37305000000	10169000000	6130400000	5691000000	16052000000	10164000000	6702200000	21801000000	17189000000	13787000000	5064400000	3804600000	2244900000
Q9Z1Z0;Q9Z1Z0-2;Q9Z1Z0-4;Q9Z1Z0-3;A0A0J9YUG0;REV__P18872-2	Q9Z1Z0;Q9Z1Z0-2;Q9Z1Z0-4	General vesicular transport factor p115	Uso1	0.94874	0.90267	0.90329	0.91988	0.94862	0.97085	0.91208	0.86883	0.90372	0.69211	0.70074	0.73095	16179000000	7671500000	14756000000	43741000000	26446000000	28948000000	15204000000	7525700000	8500100000	19668000000	9305800000	6174800000	26573000000	17321000000	13231000000	8130200000	5816000000	3194000000
Q9CR62;Q5SX46;Q5SX48	Q9CR62;Q5SX46	Mitochondrial 2-oxoglutarate/malate carrier protein	Slc25a11	1.0011	1.0049	1.0288	0.97343	0.9604	1.0088	0.88251	0.93415	0.92857	1.2425	1.2317	1.2324	14789000000	7334200000	10943000000	50509000000	35530000000	37839000000	10686000000	4870900000	5308900000	14910000000	7846100000	8524600000	21882000000	14578000000	16349000000	6493500000	5226300000	4442000000
Q61335	Q61335	B-cell receptor-associated protein 31	Bcap31	1.0228	0.95249	1.0928	1.0598	0.90686	1.079	1.0806	1.0878	1.0602	1.3184	1.2854	1.3595	13904000000	6714400000	11892000000	42615000000	37827000000	40141000000	8954900000	6213800000	6207200000	15636000000	9471800000	9870400000	22091000000	14915000000	17121000000	4257500000	5291200000	3535800000
Q9WU78;Q9WU78-3;Q9WU78-2	Q9WU78;Q9WU78-3	Programmed cell death 6-interacting protein	Pdcd6ip	0.92718	0.93742	0.85897	0.90118	0.96388	0.92374	0.96685	0.95149	0.92643	0.56528	0.58794	0.60634	15161000000	7140900000	12335000000	50686000000	30242000000	40418000000	15341000000	6952700000	9047900000	15768000000	7788000000	5777900000	24278000000	14497000000	9500200000	5092900000	3800900000	2089400000
E9Q586;E9Q3M3;O08788;O08788-2;D3YX34;D3Z2M9;D3YYG9	E9Q586;E9Q3M3;O08788;O08788-2;D3YX34	Dynactin subunit 1	Dctn1	0.98365	0.93944	0.94385	0.98825	0.99862	0.99978	0.99752	0.93471	0.94914	0.66825	0.67145	0.71261	20504000000	9981100000	17002000000	51415000000	27746000000	32660000000	10586000000	5302400000	6624000000	19174000000	9798100000	7665600000	21406000000	14957000000	9791700000	5009200000	3888800000	2146700000
Q8BGJ5;Q922I7;Q8CB58;P17225;E9QMW9;F7DCW4;F7AXP1;E9Q0W3;E9Q279;E9PZ39	Q8BGJ5;Q922I7;Q8CB58;P17225;E9QMW9	Polypyrimidine tract-binding protein 1	Ptbp1	1.1554	1.1136	1.1694	1.0985	1.1492	1.1173	1.08	1.1309	1.1745	0.93523	0.97573	0.95117	14686000000	9474100000	14407000000	40002000000	29825000000	35752000000	13052000000	8614800000	10073000000	14081000000	8028200000	6048600000	24246000000	18816000000	13722000000	5879400000	5412800000	3195400000
Q99K48;Q99K48-2;B1AXT0	Q99K48	Non-POU domain-containing octamer-binding protein	Nono	1.0272	1.0413	1.019	1.0445	1.0651	1.0197	1.148	1.1524	1.1614	1.0177	1.0022	1.13	11854000000	5957800000	10111000000	43787000000	32425000000	43143000000	10800000000	7085600000	9170700000	10013000000	5490700000	4648800000	23669000000	20939000000	23851000000	3183300000	4675400000	4372600000
Q8VIJ6	Q8VIJ6	Splicing factor, proline- and glutamine-rich	Sfpq	1.1181	1.1584	1.1512	1.0709	1.1693	1.1914	1.0689	1.13	1.2085	0.85947	0.86089	0.88124	11997000000	6515800000	10173000000	46478000000	32453000000	39535000000	12630000000	6835500000	9142200000	13734000000	7687400000	5553400000	25629000000	19916000000	13785000000	4810000000	4697200000	2712400000
O09131;D3Z1Q9;Q8K2Q2	O09131	Glutathione S-transferase omega-1	Gsto1	1.109	1.0238	1.0332	1.0387	1.0973	1.0301	1.1089	1.1066	1.1332	0.37638	0.38804	0.39352	15438000000	8531900000	14749000000	40976000000	50426000000	35842000000	9394600000	7697900000	7318700000	14400000000	8589000000	2790200000	25180000000	19257000000	5554800000	3432800000	2944600000	812370000
Q9Z204-2;Q9Z204-3;Q9Z204-4	Q9Z204-2;Q9Z204-3;Q9Z204-4	Heterogeneous nuclear ribonucleoproteins C1/C2	Hnrnpc	1.0787	1.1609	1.1441	1.1865	1.1921	1.1891	1.0644	1.0621	1.1724	0.70142	0.6545	0.77973	15921000000	8306200000	14067000000	40452000000	32034000000	35516000000	13081000000	8579200000	10092000000	16554000000	10340000000	6126000000	20922000000	18444000000	10373000000	5563500000	4440900000	2454900000
G5E924;G3UY56;G3UYY3	G5E924		Hnrnpl	1.0246	1.0579	1.1375	1.0643	1.1063	0.99513	1.0808	1.0714	1.0703	0.96304	1.0852	1.069	12955000000	7221700000	12223000000	48227000000	34403000000	39862000000	10393000000	5481300000	7534000000	11321000000	7033000000	5957000000	19741000000	15906000000	12914000000	9190600000	6801100000	5725300000
P62196;Q8K1K2	P62196;Q8K1K2	26S protease regulatory subunit 8	Psmc5	0.92648	0.9126	0.93494	0.9487	0.98048	0.91926	0.98133	0.95745	1.0017	0.87031	0.88596	0.90814	11824000000	5646100000	9518000000	53081000000	34570000000	38324000000	13147000000	6385400000	7330500000	12499000000	6387100000	5319200000	24591000000	17047000000	14147000000	5959300000	4144500000	2840800000
O08553;P97427;Q6P1J1;Q71H75	O08553	Dihydropyrimidinase-related protein 2	Dpysl2	0.9525	0.97691	0.95601	0.98841	0.98527	0.93391	0.98636	1.0926	1.1543	0.77595	0.76216	0.79451	18013000000	8948300000	15000000000	39512000000	23536000000	28557000000	16139000000	8350100000	11212000000	16522000000	8690600000	5952000000	23522000000	16917000000	12603000000	9424100000	6014600000	3676200000
Q8BJ56;Q8BJ56-3;Q8BJ56-2;E9PZA4;E9Q323	Q8BJ56;Q8BJ56-3;Q8BJ56-2	Patatin-like phospholipase domain-containing protein 2	Pnpla2	1.2352	1.2733	1.2083	1.2745	1.1558	1.2925	1.0196	1.052	1.0795	0.99488	0.91483	1.0104	11709000000	6820300000	9711500000	47059000000	37534000000	37274000000	12484000000	7891000000	8718700000	10734000000	8052000000	4939300000	22883000000	19192000000	13440000000	5172900000	5225200000	3591300000
Q922D8;A0A1W2P733;A0A1W2P7L5	Q922D8;A0A1W2P733	C-1-tetrahydrofolate synthase, cytoplasmic;Methylenetetrahydrofolate dehydrogenase;Methenyltetrahydrofolate cyclohydrolase;Formyltetrahydrofolate synthetase;C-1-tetrahydrofolate synthase, cytoplasmic, N-terminally processed	Mthfd1	1.036	0.98942	0.95973	0.99408	0.9578	0.95646	1.0191	1.0605	0.99961	0.76637	0.78593	0.8041	15258000000	9136800000	15538000000	40138000000	27998000000	40488000000	12712000000	10036000000	10146000000	14691000000	7756600000	5688800000	20099000000	13548000000	9875800000	7079000000	6271400000	5960500000
P62852;A0A1L1SQA8	P62852;A0A1L1SQA8	40S ribosomal protein S25	Rps25	1.0716	1.0962	1.0387	1.0423	1.0014	1.0309	1.1383	1.1499	1.0927	0.91458	0.7629	0.85715	13797000000	8086100000	13252000000	36095000000	27506000000	34880000000	14443000000	8517500000	10429000000	18606000000	11265000000	8061800000	21563000000	16741000000	11483000000	6209200000	7181200000	3677400000
F7AEH4;Q6ZWZ6;P63323;A0A1W2P7A1	F7AEH4;Q6ZWZ6;P63323;A0A1W2P7A1	40S ribosomal protein S12	Rps12	0.98132	0.9313	0.9002	1.0537	0.99905	0.96927	1.0017	0.95957	0.97105	0.52938	0.43056	0.54237	12154000000	6215200000	10511000000	42492000000	27388000000	33221000000	17571000000	9424200000	10450000000	18991000000	9991500000	5011000000	25012000000	18925000000	7912000000	7255700000	5373400000	2461200000
P16110;Q8C253	P16110;Q8C253	Galectin-3;Galectin	Lgals3	0.6649	0.65068	0.64941	0.70266	0.70843	0.64748	0.84415	0.80003	0.78989	0.31152	0.30768	0.32212	20995000000	7636500000	15963000000	56067000000	27578000000	34978000000	12254000000	4212700000	6305100000	17856000000	8426000000	3196500000	21621000000	16523000000	5006200000	6454400000	3744500000	1396600000
Q9Z1N5;G3UXI6	Q9Z1N5	Spliceosome RNA helicase Ddx39b	Ddx39b	1.0287	1.0927	1.0962	1.0848	1.0555	1.1547	1.0529	1.0639	1.1079	0.55827	0.55662	0.53923	15864000000	8159200000	14009000000	40612000000	27881000000	35321000000	14049000000	8105500000	11104000000	15042000000	8189600000	4330200000	25379000000	19497000000	9211200000	5772500000	5121300000	1896800000
Q9D3P8;D3YY76;D3YXU2;D3YV19	Q9D3P8	Plasminogen receptor (KT)	Plgrkt	1.0803	1.0954	1.1362	1.0611	0.99441	1.1379	1.113	1.2109	1.2347	1.465	1.4894	1.5257	12138000000	6535100000	11920000000	47527000000	35131000000	43433000000	9875500000	6469000000	7148100000	12003000000	5430900000	7092000000	17873000000	15699000000	18330000000	4540700000	3870200000	3932400000
Q69ZN7;E9Q390;Q69ZN7-4;Q69ZN7-2;Q69ZN7-3	Q69ZN7;E9Q390;Q69ZN7-4	Myoferlin	Myof	0.9409	1.0406	1.0428	0.94524	0.92088	1.0245	1.1328	1.2884	1.3048	1.255	1.3337	1.2205	15421000000	6148900000	12477000000	40207000000	27291000000	41784000000	12283000000	6510500000	12122000000	10168000000	5309900000	6413500000	23099000000	16006000000	20590000000	5082100000	4030700000	3778900000
P68254;F6VW30;P68254-2;F6YY69	P68254;F6VW30;P68254-2;F6YY69	14-3-3 protein theta	Ywhaq	0.92994	0.96734	0.95432	0.91577	0.95918	0.97249	0.9456	0.9113	0.91177	0.45057	0.46919	0.45168	13594000000	6026500000	10620000000	53823000000	31898000000	36884000000	9336500000	4690100000	5735400000	14571000000	7158700000	3283800000	29935000000	20266000000	8856300000	5398600000	4804900000	1687600000
Q9CQX2	Q9CQX2	Cytochrome b5 type B	Cyb5b	0.86244	0.897	0.90251	0.90172	0.88709	0.86998	0.79305	0.82319	0.88703	1.0891	1.0219	1.03	10139000000	4563900000	6494300000	54683000000	32157000000	35510000000	15820000000	8127100000	8701000000	10808000000	5254800000	4935600000	24037000000	17113000000	14616000000	6426200000	4602800000	4092800000
P47857;P47857-2;P47857-3	P47857;P47857-2;P47857-3	ATP-dependent 6-phosphofructokinase, muscle type	Pfkm	0.85324	0.83569	0.8519	0.79046	0.79482	0.79687	0.78215	0.77765	0.7491	0.66029	0.69386	0.727	20260000000	8959400000	12676000000	49408000000	27125000000	29377000000	13162000000	6001600000	6539700000	16339000000	6945100000	5348700000	24115000000	14039000000	10976000000	7781100000	5107300000	3376900000
O08709;Q8BG37;A0A0A6YXQ7	O08709	Peroxiredoxin-6	Prdx6	0.96784	0.9533	0.94499	0.94616	0.95056	0.9487	1.0512	0.94542	0.99992	0.41918	0.41758	0.41797	15208000000	7173100000	12955000000	47828000000	31818000000	38004000000	15116000000	7639600000	9788800000	13007000000	6315900000	2623200000	23568000000	17573000000	6510300000	6319700000	4318200000	1684500000
Q9DBH5	Q9DBH5	Vesicular integral-membrane protein VIP36	Lman2	1.1254	1.0677	1.1248	1.1448	1.0496	1.103	0.9775	1.0111	0.9667	1.2274	1.2037	1.1963	16490000000	10598000000	13570000000	38947000000	26474000000	29857000000	13792000000	7195000000	8262000000	14937000000	11565000000	8916100000	19825000000	14117000000	14898000000	5919300000	6420400000	5113600000
Q99K51;A0A1C7CYV0;B1AX58;Q61233;Q3V0K9	Q99K51;A0A1C7CYV0;B1AX58	Plastin-3	Pls3	0.90709	0.91934	0.9199	0.92535	0.96943	0.93675	1.0535	1.0869	1.0329	0.47711	0.46723	0.5183	15411000000	7140300000	13011000000	42254000000	24498000000	33184000000	14492000000	7252600000	10330000000	16579000000	8136400000	3825900000	30126000000	19846000000	10391000000	4854300000	3811900000	1716600000
O35737;Q8C2Q7	O35737;Q8C2Q7	Heterogeneous nuclear ribonucleoprotein H;Heterogeneous nuclear ribonucleoprotein H, N-terminally processed	Hnrnph1	1.0108	1.0494	1.0285	1.0033	1.0303	1.0422	0.98903	1.0526	1.0523	0.98273	0.98554	1.0596	14079000000	7273300000	12384000000	41804000000	34775000000	35772000000	9540500000	5254800000	7097300000	13208000000	7698700000	6587700000	24052000000	18517000000	15155000000	4910600000	4132000000	3131500000
Q9D6Y9;F6ZHD8;G3UW30	Q9D6Y9;F6ZHD8;G3UW30	1,4-alpha-glucan-branching enzyme	Gbe1	0.66617	0.61361	0.58712	0.62035	0.61478	0.62202	0.51086	0.4935	0.43804	0.25099	0.28015	0.31009	14863000000	4795200000	6372700000	67805000000	25278000000	23336000000	14585000000	4360700000	4035100000	22993000000	7135100000	2988600000	34663000000	15762000000	6644100000	5588600000	2509300000	1015100000
Q99L47;F8WJK8;E9Q1V0;E9Q1X9;E9Q5V1	Q99L47;F8WJK8	Hsc70-interacting protein	St13	1.0036	0.95429	0.98778	0.92699	0.95834	1.0553	1.0785	1.0174	1.1373	0.41935	0.38478	0.47999	11099000000	5949200000	10410000000	47834000000	32096000000	37027000000	12826000000	7142700000	9766800000	13007000000	6484700000	2700800000	25905000000	18573000000	6758500000	7772700000	6837600000	2389800000
Q8C3V4;A0A087WSP5;P42225;Q8CFQ1;A0A087WSQ5;A0A087WRI1	Q8C3V4;A0A087WSP5;P42225	Signal transducer and activator of transcription;Signal transducer and activator of transcription 1	Stat1	0.97571	0.72303	0.88473	0.87405	0.85997	0.96583	0.87911	0.695	0.78514	0.87375	0.82342	0.86326	15098000000	7411700000	10971000000	52136000000	22465000000	25730000000	11787000000	5434600000	6079600000	17495000000	8233700000	7192900000	27577000000	16667000000	14443000000	6117500000	4516700000	3224200000
P62245;F8WJ41;D3Z712;D3YVB4	P62245;F8WJ41;D3Z712;D3YVB4	40S ribosomal protein S15a	Rps15a	1.0497	1.0524	1.1042	1.0068	1.0257	1.1161	1.0433	1.1194	1.1169	0.93425	0.97221	0.89219	16680000000	8406900000	14728000000	35950000000	24473000000	32763000000	12684000000	7048100000	9418800000	14373000000	7824200000	6301000000	23525000000	17986000000	15612000000	5813300000	4364500000	3142900000
E9PVC5;E9Q770;D3YWM1;A0A0J9YUL1;D3YWY7;D6RCH1;A0A0J9YU44;A0A0J9YTV0;D3YWC6	E9PVC5		Eif4g1	0.91735	0.89357	0.87775	0.85835	0.86913	0.89294	1.0657	1.0508	1.021	0.85978	0.84037	0.90564	13838000000	6093900000	12285000000	51177000000	22406000000	31827000000	10686000000	4901200000	7154400000	12740000000	6018400000	5148000000	35071000000	15392000000	13465000000	5575400000	4039200000	2942900000
P26638;A2AFS0;A2AFS1;REV__Q8VC85	P26638;A2AFS0	Serine--tRNA ligase, cytoplasmic	Sars	0.83084	0.79909	0.82436	0.81027	0.83237	0.83519	0.88557	0.87646	0.87305	0.51013	0.56574	0.57669	16124000000	6191300000	11025000000	51718000000	23468000000	30054000000	14108000000	5691400000	6982700000	16508000000	6437500000	3704100000	25772000000	13653000000	8831100000	11394000000	5094100000	2888100000
O35459;F7B227	O35459;F7B227	Delta(3,5)-Delta(2,4)-dienoyl-CoA isomerase, mitochondrial	Ech1	1.0026	1.0161	0.92895	0.95453	1.0036	0.99379	0.89798	0.87622	0.8306	1.0679	1.1615	1.1659	14053000000	7357700000	10790000000	36290000000	25913000000	25550000000	8713500000	4498300000	5219400000	16124000000	9303400000	8929800000	23448000000	18513000000	16982000000	10413000000	7111100000	9762600000
Q6P5E4;G3UZU8;G3UYG7;G3UY73;G3UY35	Q6P5E4	UDP-glucose:glycoprotein glucosyltransferase 1	Uggt1	1.0787	1.1099	1.0822	1.0576	1.0458	1.0731	1.0941	1.0523	1.0485	1.2544	1.2569	1.2367	13124000000	6999000000	11200000000	37645000000	26980000000	29294000000	12054000000	8939600000	10594000000	11131000000	6256600000	7806900000	23378000000	17488000000	18390000000	6524600000	5952600000	5066700000
O70435;E0CX62;E0CZ34;F8WH02;E0CYL6;F7BWF9	O70435;E0CX62	Proteasome subunit alpha type-3	Psma3	0.91774	0.87921	0.94658	0.92468	0.94469	0.89604	0.95186	0.91068	1.0016	0.40267	0.40133	0.445	8641800000	7569900000	7097700000	53484000000	34381000000	39529000000	11444000000	5883300000	9498900000	10297000000	8276300000	3132900000	22857000000	16843000000	6270500000	3942600000	3747400000	4165500000
O08529	O08529	Calpain-2 catalytic subunit	Capn2	0.9537	0.90966	0.91001	0.9319	0.90498	0.88824	0.90971	0.89864	0.927	0.77033	0.76674	0.76633	13580000000	6319800000	10576000000	43992000000	24412000000	28768000000	13292000000	6477500000	8055800000	14044000000	6734500000	5078000000	26716000000	16780000000	13029000000	8758000000	6032800000	4364800000
P50396;D6RI86;B7FAU8	P50396	Rab GDP dissociation inhibitor alpha	Gdi1	0.99244	1.0023	0.97701	0.97338	0.92089	0.95373	0.97062	0.94035	0.9175	0.3421	0.29574	0.3143	12140000000	7433800000	9762700000	46889000000	30216000000	32312000000	11416000000	6149700000	6487200000	13133000000	7384600000	2360300000	31221000000	18197000000	8277800000	6377500000	4978100000	1207400000
Q923D2;E9PZC3;E9PZC4;A0A0U1RPU7	Q923D2;E9PZC3;E9PZC4	Flavin reductase (NADPH)	Blvrb	0.88774	0.87926	0.86851	0.94164	0.95918	0.94334	1.0075	0.88989	0.89493	0.32231	0.30259	0.341	12601000000	6098800000	10153000000	56918000000	33612000000	40758000000	11655000000	5782700000	7233300000	12818000000	6360400000	2296100000	20740000000	15203000000	3933400000	4924200000	3386000000	1154300000
P61358;A2A4Q0	P61358;A2A4Q0	60S ribosomal protein L27	Rpl27	1.0984	1.0596	1.1359	1.0134	0.98344	1.0736	1.1	1.1762	1.2071	0.71713	0.73088	0.7439	13336000000	7047200000	12890000000	48228000000	33320000000	42725000000	9264100000	5755400000	6983800000	10608000000	5834300000	3857900000	20068000000	14375000000	11275000000	4004900000	3708300000	1827600000
P97371;G3UXZ5;G3UXY0;G3X9K9;G3UWN9;G3UXR1	P97371;G3UXZ5;G3UXY0;G3X9K9;G3UWN9	Proteasome activator complex subunit 1	Psme1	0.80184	0.81735	0.86977	0.83418	0.86066	0.83374	0.77106	0.74555	0.73419	0.27979	0.25291	0.25899	27610000000	10214000000	16293000000	45938000000	27176000000	25748000000	17114000000	6733200000	8047000000	18029000000	8823600000	2727600000	17158000000	12030000000	3008000000	4370300000	3057800000	820660000
Q8BJY1;F7BA91	Q8BJY1	26S proteasome non-ATPase regulatory subunit 5	Psmd5	0.95286	0.90619	0.9705	0.9426	0.98426	0.93454	0.98547	0.94038	0.98271	0.49717	0.49245	0.51794	18083000000	7834400000	14119000000	44903000000	24013000000	29969000000	14048000000	6697100000	8623600000	18991000000	9529600000	5326800000	20163000000	13150000000	6331800000	6181100000	4114600000	1990000000
Q8BMJ2	Q8BMJ2	Leucine--tRNA ligase, cytoplasmic	Lars	0.92436	0.92638	0.91578	0.88697	0.9257	0.9853	0.99195	0.96977	0.99374	0.92307	0.94969	0.99346	12896000000	6492500000	11247000000	42213000000	25156000000	31943000000	12584000000	9205900000	8581100000	14131000000	7035200000	6023000000	23404000000	15811000000	13529000000	5408500000	4080300000	3115900000
Q8K010;E9Q484;A0A1B0GSQ4;E9PZB8	Q8K010;E9Q484	5-oxoprolinase	Oplah	0.94397	0.88736	0.87294	0.88953	0.88914	0.89048	0.89413	0.81467	0.83226	0.64913	0.64444	0.66919	16218000000	7999300000	12312000000	46866000000	24915000000	27624000000	11004000000	4810800000	5734300000	13771000000	6327100000	4354300000	29771000000	16847000000	12625000000	5003400000	3342000000	2090200000
Q3TCN2;Q3TCN2-2	Q3TCN2;Q3TCN2-2	Putative phospholipase B-like 2;Putative phospholipase B-like 2 28 kDa form;Putative phospholipase B-like 2 40 kDa form;Putative phospholipase B-like 2 15 kDa form	Plbd2	1.1682	1.2582	1.2049	1.2138	1.2391	1.099	0.99736	1.0566	1.0011	1.0848	1.0076	0.99799	10184000000	6012300000	8564700000	40949000000	30176000000	30329000000	14096000000	8471300000	9404300000	10864000000	6709700000	5274000000	21770000000	18491000000	13802000000	6471900000	5563900000	3345800000
Q07076	Q07076	Annexin A7	Anxa7	1.0048	1.0043	0.9811	0.96077	1.052	0.9737	1.0992	1.098	1.0379	1.2409	1.1975	1.1905	17511000000	8483000000	15663000000	34229000000	22353000000	27650000000	12240000000	6563600000	8976500000	14328000000	8114000000	8779600000	19326000000	14841000000	14977000000	6489600000	4636100000	5138500000
Q99LX0;A2A813;A2A815;A2A817;A2A816	Q99LX0;A2A813;A2A815	Protein deglycase DJ-1	Park7	0.99707	0.94801	0.99668	1.0376	1.049	0.94282	0.89077	0.84334	0.83438	0.40473	0.3893	0.39098	12163000000	6656200000	8729600000	46677000000	30394000000	28506000000	14946000000	7700300000	8064900000	12626000000	6562000000	2448100000	26581000000	18859000000	6247200000	6374800000	5018900000	1744100000
Q61941;Q8C9V5;Q8BGK0;E9Q8F4	Q61941;Q8C9V5;Q8BGK0;E9Q8F4	NAD(P) transhydrogenase, mitochondrial	Nnt	1.0725	1.0819	1.0983	1.0808	1.0742	1.1965	1.0888	1.0808	1.0754	1.2773	1.3656	1.3218	11070000000	6843700000	10490000000	39182000000	26668000000	32804000000	13633000000	9230500000	10222000000	13084000000	7549200000	7817000000	18138000000	14645000000	16197000000	4284900000	3848200000	3796300000
Q99JI4	Q99JI4	26S proteasome non-ATPase regulatory subunit 6	Psmd6	0.92157	0.9148	0.93866	0.92097	0.92737	0.98485	1.0355	1.0017	1.0041	0.7843	0.77054	0.82652	13667000000	6445600000	10724000000	40554000000	24834000000	30479000000	13232000000	5846100000	7771500000	13246000000	6549700000	4875800000	28337000000	18310000000	14053000000	4782900000	3639400000	2096000000
Q6GSS7;Q64523;F8WIX8	Q6GSS7;Q64523;F8WIX8	Histone H2A type 2-A;Histone H2A type 2-C;Histone H2A	Hist2h2aa1;Hist2h2ac;Hist1h2al	1.1882	1.2165	1.225	1.0801	1.1506	1.1477	1.1717	1.515	1.1838	1.2701	1.4109	1.4371	17333000000	10596000000	15338000000	23596000000	25836000000	20835000000	12976000000	7568100000	8756100000	18889000000	13043000000	11102000000	22254000000	15382000000	15171000000	3747000000	3493200000	3056300000
Q9Z0N1;Q9Z0N2;A2AAW9	Q9Z0N1;Q9Z0N2;A2AAW9	Eukaryotic translation initiation factor 2 subunit 3, X-linked;Eukaryotic translation initiation factor 2 subunit 3, Y-linked	Eif2s3x;Eif2s3y	0.95192	0.9033	0.98348	0.91337	0.87961	0.91159	0.97954	1.0375	1.0304	0.52602	0.53606	0.54747	14482000000	6394700000	11112000000	40988000000	23271000000	31278000000	13617000000	7041800000	8872200000	14827000000	6672400000	3388900000	24044000000	15584000000	8142300000	8467800000	5849400000	2855400000
P45377	P45377	Aldose reductase-related protein 2	Akr1b8	0.9356	0.93018	0.83735	0.83684	0.89987	0.89466	0.83439	0.83015	0.80061	0.40324	0.44342	0.41897	13508000000	5942200000	10126000000	50677000000	36271000000	40069000000	9235900000	4422200000	5234600000	11094000000	5007700000	2353300000	20970000000	15172000000	6627600000	5131800000	3461800000	1554400000
Q8VDN2	Q8VDN2	Sodium/potassium-transporting ATPase subunit alpha-1	Atp1a1	0.98137	0.97093	0.9351	0.88697	0.8801	1.0188	1.0597	1.0817	1.1201	1.0991	1.256	1.1487	12195000000	5604700000	12650000000	40109000000	22863000000	31693000000	11421000000	5732400000	7841700000	11783000000	6012800000	7039300000	24550000000	14844000000	17524000000	6440700000	4284900000	3990200000
Q2TPA8;B1AX78;B1AX77	Q2TPA8;B1AX78	Hydroxysteroid dehydrogenase-like protein 2	Hsdl2	1.2726	1.1828	1.3465	1.2081	1.1911	1.2945	1.1627	1.115	1.1772	1.008	0.98362	1.0476	11102000000	6248500000	9487700000	42190000000	33714000000	37457000000	9914000000	6965900000	8034300000	8776700000	5485800000	4522200000	20530000000	19171000000	13650000000	3611200000	3427400000	2245200000
Q9QYA2;G3UY77	Q9QYA2	Mitochondrial import receptor subunit TOM40 homolog	Tomm40	1.2183	1.2458	1.1401	1.1234	1.1847	1.2252	1.0436	1.0413	0.96663	1.2744	1.4061	1.1704	11459000000	7182400000	10349000000	30370000000	23805000000	24494000000	11611000000	7527800000	7403900000	17727000000	10370000000	11045000000	21427000000	19812000000	18191000000	4913300000	4436200000	3602100000
Q01149;E0CXI2	Q01149	Collagen alpha-2(I) chain	Col1a2	0.83194	1.0924	0.85396	0.88739	0.87908	0.72533	0.77942	0.88693	0.87829	0.91985	0.75756	0.8105	16601000000	7248600000	12112000000	42612000000	24724000000	27103000000	14324000000	7075500000	8570400000	13706000000	6295200000	5517600000	19782000000	12739000000	9606500000	8262700000	4732700000	4088600000
Q91YT0;D3YUM1;D3Z1U9;D3Z0K1;D3YXX5;D6RG60	Q91YT0;D3YUM1;D3Z1U9	NADH dehydrogenase [ubiquinone] flavoprotein 1, mitochondrial	Ndufv1	1.0555	1.085	1.1103	1.023	1.0331	1.078	0.90686	0.9251	0.87394	0.97243	0.98655	1.0568	11260000000	6742700000	8296600000	41555000000	28293000000	29051000000	11243000000	6196400000	6066800000	11368000000	6777000000	5531100000	25194000000	18002000000	15621000000	5599300000	4469100000	3594800000
Q9QUI0;A0A0A6YXF6;Q9CR99;A0A0A6YWJ1	Q9QUI0;A0A0A6YXF6	Transforming protein RhoA	Rhoa	0.99804	1.0036	0.99744	0.949	0.92716	1.0579	1.0734	1.1265	1.1072	1.0021	0.95726	0.98609	11646000000	5658000000	10763000000	43859000000	29413000000	39357000000	8804600000	4922600000	6839900000	11051000000	5805700000	5164500000	21401000000	16328000000	13682000000	3893300000	3519300000	2299700000
Q63918	Q63918	Serum deprivation-response protein	Sdpr	0.93865	1.0001	0.95883	0.91907	0.91622	0.98736	1.0168	0.9192	0.96665	0.53902	0.50103	0.56282	12421000000	5539800000	11347000000	50829000000	29007000000	36276000000	8042100000	4053900000	5118300000	11860000000	5442000000	3203300000	25578000000	19012000000	8476400000	3639600000	2939700000	1322200000
Q9Z0J0	Q9Z0J0	Epididymal secretory protein E1	Npc2	0.92139	1.0152	0.90803	0.9484	1.0372	1.034	0.872	0.85293	0.82188	0.8395	0.69541	0.84053	13129000000	6169100000	9660100000	45914000000	30627000000	30951000000	10134000000	5430900000	6239100000	10769000000	6194000000	4439000000	22714000000	17783000000	10217000000	5547000000	4931400000	3086900000
Q9D855;Q9CQB4	Q9D855;Q9CQB4	Cytochrome b-c1 complex subunit 7	Uqcrb	1.2764	1.1446	1.2521	1.3566	1.0996	1.4454	1.0023	1.0368	1.0539	1.5468	1.3682	1.5933	11624000000	7363700000	10117000000	32848000000	27655000000	27428000000	9763600000	7155200000	6341300000	13041000000	6560200000	5694000000	20784000000	21441000000	19296000000	5302100000	5161500000	6066700000
P62715	P62715	Serine/threonine-protein phosphatase 2A catalytic subunit beta isoform	Ppp2cb	0.88226	0.87315	0.90911	0.88403	0.91845	0.9032	0.94279	0.85871	0.89729	0.63439	0.63554	0.65146	12741000000	8074600000	9957200000	39734000000	23081000000	26718000000	12793000000	7609200000	7141600000	10802000000	8170500000	20951000000	20895000000	13741000000	7960600000	6079500000	4191000000	2938100000
Q9CPR4;Q6ZWZ7	Q9CPR4;Q6ZWZ7	60S ribosomal protein L17	Rpl17	1.039	0.9975	1.0609	1.0458	0.98887	1.2864	1.0722	1.1161	1.1664	0.79369	0.88127	0.80149	16331000000	9605500000	15698000000	32217000000	26167000000	29752000000	10961000000	6084700000	8119500000	17514000000	10173000000	7067200000	15882000000	14034000000	8730400000	5570800000	5691200000	3068700000
Q9R112;F6ZKZ3;H3BLH2	Q9R112;F6ZKZ3	Sulfide:quinone oxidoreductase, mitochondrial	Sqrdl	1.1103	1.0901	1.126	0.98035	1.0285	1.1723	1.3141	1.3576	1.3663	0.888	0.97438	0.94366	13562000000	7931200000	13377000000	35541000000	23924000000	35434000000	12702000000	7360200000	10692000000	10155000000	6051600000	4847300000	18645000000	14025000000	12101000000	6457900000	5676500000	3559700000
Q8BWM0	Q8BWM0	Prostaglandin E synthase 2;Prostaglandin E synthase 2 truncated form	Ptges2	0.97823	0.88665	0.91605	0.9474	0.95696	0.89498	0.87955	0.86068	0.81108	0.92356	0.88262	1.0008	11203000000	4950500000	7623200000	46360000000	27488000000	29252000000	12762000000	6008700000	6254800000	14443000000	6978700000	5945400000	24455000000	15839000000	13770000000	3890800000	2602800000	2085600000
P47757-2;A2AMW0;P47757-4	P47757-2;A2AMW0;P47757-4	F-actin-capping protein subunit beta	Capzb	0.99406	1.0387	0.97496	0.98241	0.99986	1.056	1.0208	0.98114	1.0135	0.54473	0.55521	0.58267	12423000000	6292900000	10077000000	37311000000	27051000000	32522000000	11354000000	6076600000	7096900000	16575000000	9441000000	4699000000	22177000000	17473000000	10024000000	4360000000	4204500000	2300100000
P08121;A0A087WPJ5;A0A087WPS3	P08121	Collagen alpha-1(III) chain	Col3a1	1.354	1.4298	1.4048	1.3046	1.3526	1.3114	0.7596	0.80999	0.7878	1.0532	1.0261	1.088	8350600000	6290300000	7017800000	38802000000	36947000000	23008000000	9104400000	6286700000	5263300000	11766000000	10175000000	6454500000	23007000000	19935000000	13597000000	5309300000	5316700000	4418600000
Q9D1A2	Q9D1A2	Cytosolic non-specific dipeptidase	Cndp2	0.97855	0.909	0.94924	0.94829	0.90742	0.87907	0.95229	0.89952	0.91695	0.35582	0.32885	0.35348	14735000000	7280000000	11708000000	45260000000	26330000000	31667000000	14233000000	7347900000	9245000000	14366000000	7539300000	3571800000	18676000000	12092000000	4737400000	5825200000	4390900000	1348300000
Q9WVJ2;E9Q5I9;E9Q0U1;F6ZQQ3;E9PY93;F6PXS6	Q9WVJ2;E9Q5I9	26S proteasome non-ATPase regulatory subunit 13	Psmd13	0.95241	0.91653	0.8793	0.94368	0.97824	0.88948	0.99278	0.99643	0.95637	0.73157	0.72916	0.76374	15062000000	7365700000	12810000000	40572000000	25190000000	30025000000	11714000000	6239300000	7473000000	16595000000	8581900000	6287900000	18895000000	14165000000	8982000000	4752400000	3354700000	2040300000
Q3TLP5;Q3TLP5-2;F6YTG0;Q3TLP5-3;F6Z5N5;E0CXC8	Q3TLP5;Q3TLP5-2;F6YTG0;Q3TLP5-3	Enoyl-CoA hydratase domain-containing protein 2, mitochondrial	Echdc2	1.1012	1.0378	1.06	1.1311	1.0564	1.0998	1.0338	1.0002	0.99366	1.2171	1.231	1.2807	11573000000	9033900000	10562000000	35704000000	22833000000	26302000000	11515000000	6186500000	7422800000	14909000000	8865900000	8676200000	22276000000	16286000000	16424000000	4418700000	3695400000	3275300000
P62137	P62137	Serine/threonine-protein phosphatase PP1-alpha catalytic subunit	Ppp1ca	0.99717	1.0351	1.0492	1.0258	1.0191	1.0138	1.118	1.1194	1.1041	0.70033	0.7646	0.7594	14916000000	8655500000	13751000000	37723000000	23246000000	28389000000	14055000000	7626800000	9635600000	14225000000	7791600000	4630500000	19665000000	14364000000	8862000000	5600300000	4081900000	2142600000
O08547;E9Q6R3;A0A0G2JF08	O08547;E9Q6R3	Vesicle-trafficking protein SEC22b	Sec22b	0.97405	1.0203	1.1277	1.013	0.98987	1.0709	0.96891	1.0505	1.0846	1.0667	1.0142	1.0411	15029000000	7281600000	11875000000	27341000000	18147000000	22428000000	13958000000	8067800000	10083000000	14033000000	7092800000	13452000000	23385000000	16094000000	15123000000	6360500000	4985000000	3745800000
Q00PI9	Q00PI9	Heterogeneous nuclear ribonucleoprotein U-like protein 2	Hnrnpul2	1.1781	1.1432	1.1753	1.1504	1.101	1.1269	1.1403	1.2067	1.2091	1.2888	1.2321	1.2472	11764000000	7283200000	11520000000	36122000000	27535000000	33081000000	12211000000	7974600000	8966000000	8575700000	5201700000	4807900000	20517000000	16208000000	15072000000	4383200000	4058200000	3128400000
Q61696;P17879	Q61696;P17879	Heat shock 70 kDa protein 1A;Heat shock 70 kDa protein 1B	Hspa1a;Hspa1b	0.84349	0.93018	0.89475	0.86633	0.95399	0.84989	1.0254	1.129	1.2037	1.037	1.0117	1.1444	13987000000	10255000000	13748000000	34854000000	21723000000	27091000000	11888000000	5592400000	9460500000	14948000000	8026700000	9388700000	20135000000	13877000000	12520000000	4558000000	2899100000	2795200000
Q9CR21;F6ZFT1;F8WJ64	Q9CR21;F6ZFT1;F8WJ64	Acyl carrier protein, mitochondrial;Acyl carrier protein	Ndufab1	0.9091	0.83837	0.86081	0.99684	1.0094	0.93436	0.77001	0.76976	0.70489	0.92199	0.86549	0.89909	18538000000	8240900000	10058000000	44309000000	29672000000	25009000000	11584000000	5510100000	5412600000	10451000000	5893600000	4464300000	21390000000	15443000000	10759000000	4406500000	4005900000	2439200000
O09061	O09061	Proteasome subunit beta type-1	Psmb1	0.9778	0.93118	0.91736	0.99891	0.98686	0.97345	1.015	0.99544	0.9518	0.47156	0.42597	0.44043	13289000000	7179200000	11926000000	41462000000	29163000000	29759000000	12861000000	7025800000	8677600000	10027000000	5903800000	3252500000	22167000000	16619000000	6355800000	5615100000	3934000000	1982700000
P70303;P70303-2;P70303-3;A2AEQ5	P70303;P70303-2;P70303-3	CTP synthase 2	Ctps2	0.95928	0.94196	0.99386	0.9901	0.91823	0.97832	1.0747	1.041	1.0786	0.65548	0.61296	0.64088	14473000000	7444000000	13181000000	40701000000	22916000000	31212000000	11436000000	4755000000	6934000000	12729000000	6461500000	3873800000	23688000000	14049000000	9355700000	6150800000	4726500000	2404900000
P62334	P62334	26S protease regulatory subunit 10B	Psmc6	0.92368	0.88164	0.89969	0.93885	0.93439	0.87729	1.0207	1.0073	1.0395	0.87064	0.9032	0.88076	13563000000	6145200000	11372000000	42283000000	24265000000	31852000000	9775100000	4762800000	6473300000	15383000000	6997800000	5606300000	20757000000	13416000000	10948000000	5220200000	3737700000	2827000000
Q5XJY5	Q5XJY5	Coatomer subunit delta	Arcn1	0.95566	0.92447	0.94745	0.94798	0.90062	1.0019	0.97394	0.94747	0.9959	0.6751	0.66696	0.68731	11891000000	5648600000	9544300000	42776000000	25835000000	32180000000	10870000000	5983200000	8092500000	14522000000	7677000000	4821400000	22056000000	14568000000	9593300000	4208400000	3286300000	1788300000
P62911	P62911	60S ribosomal protein L32	Rpl32	1.1095	1.0437	1.1787	1.0761	0.91851	1.0972	1.1014	1.2132	1.127	1.0723	0.879	0.99688	8385600000	4462500000	6758200000	38318000000	38545000000	37238000000	9050400000	5454100000	6823800000	8348300000	5242000000	4045100000	22948000000	18416000000	13179000000	3032700000	3018500000	1774300000
Q8CC88;Q8CC88-3	Q8CC88	von Willebrand factor A domain-containing protein 8	Vwa8	1.0558	1.0244	1.0196	1.0066	0.97885	0.99269	1.1083	1.0405	1.0701	0.97679	0.94382	0.97207	12250000000	7423700000	11680000000	34184000000	28841000000	28584000000	10968000000	7213300000	7813100000	11957000000	6689800000	6722000000	20759000000	16216000000	12866000000	4359900000	3468100000	2724900000
Q91VR5	Q91VR5	ATP-dependent RNA helicase DDX1	Ddx1	0.95933	0.91318	0.95058	0.97522	0.95851	0.95002	1	0.9524	0.99551	0.87679	0.86204	0.8425	14296000000	7062000000	12327000000	35635000000	20255000000	26660000000	13321000000	6643400000	8416600000	12960000000	7027900000	5323100000	23357000000	15168000000	12323000000	6658200000	4024900000	2942200000
Q8C7X2-2;Q8C7X2;Z4YJW0;Q8C7X2-3	Q8C7X2-2;Q8C7X2;Z4YJW0	ER membrane protein complex subunit 1	Emc1	1.1137	1.0617	1.1064	1.0545	1.0337	1.1017	1.1125	1.1106	1.0979	1.3325	1.4517	1.3218	10115000000	5504900000	10254000000	35531000000	24441000000	29487000000	10167000000	5799200000	6917000000	11772000000	6616100000	8074800000	21851000000	16778000000	19060000000	4608600000	3909000000	3462000000
Q8BKZ9;A2AWH7;A2AWH8	Q8BKZ9	Pyruvate dehydrogenase protein X component, mitochondrial	Pdhx	0.93571	0.92595	0.94942	0.87265	0.94795	0.91276	0.80134	0.84152	0.82191	0.9742	1.0393	1.089	17336000000	9488900000	12783000000	34124000000	18492000000	21510000000	15332000000	7009700000	7904300000	17268000000	8397500000	8301100000	19705000000	14241000000	12775000000	3971900000	2748400000	2505000000
Q9CPV4;E9Q197;Q9CPV4-3;Q9CPV4-2;F6ZTG3;E9Q055;E9Q2R6;F7BB55	Q9CPV4;E9Q197;Q9CPV4-3;Q9CPV4-2;F6ZTG3	Glyoxalase domain-containing protein 4	Glod4	1.1653	1.1339	1.1496	1.1499	1.1305	1.1751	0.93767	0.97229	0.95598	0.3746	0.3332	0.39569	14180000000	9077700000	11285000000	37394000000	28763000000	27639000000	11733000000	9920400000	6715000000	10526000000	6504100000	2454700000	19291000000	17619000000	5423900000	7716300000	5875100000	1708500000
Q9D0F3;D3Z5B9	Q9D0F3	Protein ERGIC-53	Lman1	1.0521	1.017	0.99362	1.0261	1.0232	1.0176	1.0175	0.97897	0.94915	1.158	1.1762	1.1859	10787000000	6132900000	9314600000	35617000000	18831000000	20863000000	14771000000	7475000000	8599200000	14312000000	7796400000	7666700000	23500000000	16056000000	15559000000	6297200000	5728000000	4444200000
P62858;G3UYV7;J3QNN8	P62858;G3UYV7	40S ribosomal protein S28	Rps28	0.98817	0.917	0.95155	0.98229	0.98855	1.0594	1.0362	0.93525	0.98166	0.2893	0.28105	0.32223	14345000000	6897100000	11796000000	42972000000	24007000000	30814000000	12382000000	5984600000	8040900000	16046000000	8114000000	2261900000	23026000000	14716000000	3792800000	4193300000	3485600000	866280000
O70475;D3YXP9	O70475	UDP-glucose 6-dehydrogenase	Ugdh	0.93045	0.95519	0.92296	0.89528	0.87567	0.90931	1.0856	1.113	1.0884	0.85387	0.91971	0.88203	14495000000	7190000000	12440000000	35614000000	21563000000	29381000000	11276000000	5466500000	8545500000	13963000000	5908200000	5558600000	23083000000	14204000000	13877000000	4717500000	3460100000	2676400000
P50580;Q3TGU7;P50580-2	P50580;Q3TGU7;P50580-2	Proliferation-associated protein 2G4	Pa2g4	0.92129	0.95522	0.92232	0.93906	0.96371	0.89801	1.0756	1.053	1.0858	0.57135	0.59286	0.63248	12139000000	6207000000	10033000000	37730000000	20802000000	28051000000	10452000000	5323200000	7325700000	13434000000	7175600000	3945700000	22771000000	26917000000	9837800000	5074800000	3977100000	1988000000
P17047-3	P17047-3	Lysosome-associated membrane glycoprotein 2	Lamp2	1.1134	1.218	1.2222	1.129	1.2161	1.1431	1.0945	1.0871	1.1152	1.3469	1.3093	1.2533	11119000000	7528700000	10583000000	34075000000	35823000000	32533000000	8196500000	7530200000	6618000000	12170000000	7751700000	7144400000	13240000000	14386000000	11735000000	3872400000	3902300000	3462600000
Q9Z1Q9;G3UY93;G3UZ22;G3UYW2;G3UZX1	Q9Z1Q9;G3UY93	Valine--tRNA ligase	Vars	0.91591	0.89907	0.92181	0.88234	0.89208	0.93183	1.0601	1.0272	1.0158	0.75233	0.77368	0.76639	11770000000	5479700000	10390000000	43674000000	24857000000	33253000000	10663000000	5901000000	7440200000	11267000000	5505300000	4297000000	20480000000	13554000000	10063000000	5487100000	4014100000	2868700000
Q9QUR6	Q9QUR6	Prolyl endopeptidase	Prep	0.94045	0.96578	0.92262	0.87581	0.91344	1.0184	0.96667	0.97433	1.0014	0.56644	0.61784	0.64323	11081000000	5341700000	8973100000	40074000000	24335000000	29971000000	12057000000	5612900000	7648500000	12683000000	7077200000	3498300000	24778000000	16220000000	9111100000	5261100000	4125400000	2397200000
Q9WVA4;A0A0A6YXG6;Q9R1Q8	Q9WVA4;A0A0A6YXG6	Transgelin-2	Tagln2	0.85666	0.93958	0.94063	0.887	0.95597	0.93745	1.1594	1.1884	1.3374	0.27125	0.27648	0.27699	19236000000	7500000000	18142000000	36658000000	21465000000	35273000000	12620000000	6296900000	10646000000	10887000000	4888700000	1582100000	20973000000	14232000000	3923800000	2797900000	2137900000	513350000
Q9R0X4;Q32MW3	Q9R0X4;Q32MW3	Acyl-coenzyme A thioesterase 9, mitochondrial;Acyl-coenzyme A thioesterase 10, mitochondrial	Acot9;Acot10	1.027	0.98573	1.0797	1.0349	0.97812	1.145	1.0123	1.0449	1.0369	1.147	1.2807	1.323	8504600000	4249900000	7504700000	41031000000	31114000000	32839000000	9984600000	6135500000	6463300000	9986700000	5594600000	5509700000	18288000000	16907000000	15924000000	3253800000	3661000000	2670000000
O35215;G3UZN1	O35215;G3UZN1	D-dopachrome decarboxylase	Ddt	0.92767	0.9031	0.85574	0.95363	0.92712	0.79841	0.83239	0.76035	0.74052	0.25432	0.18473	0.22271	15427000000	7154000000	9416900000	43574000000	24604000000	25531000000	14333000000	6279000000	6682800000	16070000000	6793100000	1642100000	20789000000	15593000000	2916800000	7076300000	4302600000	889390000
P02469;E9QN70	P02469;E9QN70	Laminin subunit beta-1	Lamb1	0.77541	0.76721	0.72598	0.68047	0.73111	0.68404	0.91082	0.86502	0.78977	0.93697	0.91226	0.98739	15975000000	8137900000	12331000000	40712000000	20211000000	27816000000	11326000000	4469500000	6294300000	13196000000	5472900000	6134800000	21201000000	11699000000	11834000000	5868500000	2959400000	3189300000
P62774;A0A0J9YV46	P62774	Myotrophin	Mtpn	0.97754	0.96629	0.90889	1.0682	1.0886	0.96546	0.95402	0.90559	0.95133	0.5587	0.49185	0.49996	15573000000	8318000000	12562000000	29233000000	17817000000	19811000000	14194000000	6614500000	8563800000	17003000000	10643000000	4541400000	24321000000	17013000000	6625700000	6598500000	5532400000	2043200000
P54775;A0A140LIZ5	P54775;A0A140LIZ5	26S protease regulatory subunit 6B	Psmc4	0.9003	0.8841	0.90585	0.9244	0.9348	0.85167	0.96038	0.92563	0.98157	0.77769	0.78716	0.82058	14724000000	7136300000	11819000000	41598000000	28350000000	28132000000	8401400000	5728300000	4808400000	12417000000	5841200000	4388000000	19634000000	14665000000	9588600000	4100900000	3112400000	1926800000
P62918	P62918	60S ribosomal protein L8	Rpl8	1.0211	1.1205	1.1112	1.0242	0.98051	1.1943	1.0682	1.1201	1.1774	0.74722	0.69773	0.82649	8705600000	4146100000	7567600000	36756000000	26422000000	33475000000	8477400000	4716800000	6042200000	8314400000	4515000000	2977900000	29256000000	22394000000	17625000000	1876600000	1894100000	1002300000
Q9CR68	Q9CR68	Cytochrome b-c1 complex subunit Rieske, mitochondrial;Cytochrome b-c1 complex subunit 11	Uqcrfs1	1.151	1.0928	1.1124	1.0994	1.1131	1.1062	1.0171	0.95075	0.93778	1.1523	1.2677	1.2429	10098000000	5731500000	8094800000	29455000000	19187000000	27903000000	11188000000	5569400000	5927600000	11701000000	6825000000	6395700000	21502000000	15649000000	14823000000	12245000000	7612600000	6171600000
F6RPJ9;Q9JHR7	F6RPJ9;Q9JHR7	Insulin-degrading enzyme	Ide	1.0402	0.99848	0.95604	0.96156	0.98431	0.98675	1.1108	1.0732	1.0593	0.64691	0.62236	0.65884	10797000000	5988300000	10132000000	42912000000	25431000000	32452000000	8685800000	4486000000	5736900000	11031000000	5923300000	3549100000	24928000000	17246000000	9802200000	3167200000	2569900000	1219700000
O88544;D3YV99;F6QTS1;D3Z1R9;D6RG47	O88544;D3YV99;F6QTS1;D3Z1R9	COP9 signalosome complex subunit 4	Cops4	1.0058	0.95855	0.97408	0.97864	1.0076	0.99169	0.97179	0.96653	0.95044	0.54535	0.55515	0.58109	12581000000	6672800000	14716000000	40986000000	25948000000	28692000000	10608000000	5273600000	6349200000	12413000000	6640200000	8054300000	18201000000	13460000000	7087800000	3695000000	3120500000	1433900000
Q61543;F8WHM5;F6RSH1;E9PWD8	Q61543;F8WHM5	Golgi apparatus protein 1	Glg1	0.9995	1.0496	1.0084	0.95946	0.97009	1.0417	0.98293	1.0535	1.0708	1.2612	1.3082	1.3695	7511800000	3663000000	6645500000	37240000000	25087000000	28492000000	9812000000	5037400000	6458800000	9982700000	5035400000	6424700000	25810000000	16797000000	19999000000	4728800000	3325500000	3708300000
O89023	O89023	Tripeptidyl-peptidase 1	Tpp1	1.2413	1.1469	1.1955	1.0427	1.1737	1.0031	0.98012	0.89118	0.95507	0.97265	0.97195	0.98712	20892000000	11940000000	14553000000	42410000000	33040000000	29337000000	6556600000	4417700000	4044200000	8075400000	5116600000	3765700000	13530000000	11914000000	7829800000	3310200000	2999000000	1950800000
Q9Z2X1;Q9Z2X1-2;J3QM80;J3QMT0;J3QP45;J3QNH2;J3QMV8	Q9Z2X1;Q9Z2X1-2;J3QM80;J3QMT0	Heterogeneous nuclear ribonucleoprotein F;Heterogeneous nuclear ribonucleoprotein F, N-terminally processed	Hnrnpf	1.0173	1.1353	0.9922	1.0813	1.1516	1.0054	1.0629	1.1195	1.0834	0.92219	0.84711	0.87286	10169000000	5707100000	8800300000	41411000000	27343000000	33009000000	11559000000	6300800000	8023200000	10809000000	6035300000	4338800000	18492000000	14506000000	12663000000	2746400000	2114900000	1577600000
Q91WD5;D3YXT0;A0A0A6YW30	Q91WD5;D3YXT0	NADH dehydrogenase [ubiquinone] iron-sulfur protein 2, mitochondrial	Ndufs2	1.0932	1.1097	1.0889	1.0716	1.085	1.1253	0.93332	0.96224	0.93719	0.97826	1.1187	1.1319	16463000000	9110600000	12139000000	28618000000	19463000000	20488000000	11748000000	7104600000	6805500000	13030000000	7209800000	5830500000	19284000000	17292000000	13019000000	9033700000	4805500000	3862900000
P85094	P85094	Isochorismatase domain-containing protein 2A, mitochondrial	Isoc2a	1.1543	1.1567	1.1612	1.1433	1.1649	1.1122	1.081	1.0321	1.0595	1.1862	1.2791	1.3552	7289200000	3158500000	4419200000	32962000000	25058000000	25349000000	16884000000	10752000000	11267000000	7194100000	4862500000	4353700000	20913000000	18505000000	18359000000	4841800000	4834700000	3712500000
Q9WUM3;D3YUG6	Q9WUM3	Coronin-1B	Coro1b	0.97097	1.0232	1.0112	0.98618	0.97494	1.0214	1.0372	1.0073	1.0035	0.71471	0.71227	0.69811	8614000000	4644000000	7654600000	46788000000	31921000000	35106000000	9849900000	5136200000	6331000000	9896300000	4928600000	3138900000	16471000000	15905000000	7725100000	4815600000	3508000000	2067400000
P63001;Q3TLP8;P60764;A2AC13	P63001;Q3TLP8;P60764;A2AC13	Ras-related C3 botulinum toxin substrate 1;Ras-related C3 botulinum toxin substrate 3	Rac1;Rac3	0.95475	0.96002	0.99721	0.92498	0.87155	0.97244	0.96503	1.0477	1.0482	0.82934	0.82155	0.81282	9979300000	4365600000	8512700000	37509000000	26717000000	31874000000	10656000000	5599200000	6853900000	11574000000	5553800000	4390600000	24618000000	16213000000	12952000000	2958200000	2391000000	1424800000
Q6ZWX6	Q6ZWX6	Eukaryotic translation initiation factor 2 subunit 1	Eif2s1	0.93504	0.92414	0.92775	0.9549	0.92485	0.94574	0.98473	0.97578	0.96809	0.53072	0.51119	0.57601	10762000000	4467500000	7492800000	42676000000	25873000000	34376000000	11331000000	5251000000	7695200000	11175000000	5541000000	3086800000	20112000000	13293000000	6816900000	6495600000	4487300000	3183300000
P34022;H7BX22	P34022;H7BX22	Ran-specific GTPase-activating protein	Ranbp1	0.94523	0.91013	0.99139	0.9727	0.96366	0.98476	1.0373	0.99283	1.0043	0.6581	0.65639	0.70002	7716800000	3221800000	6533700000	38081000000	23682000000	30816000000	18700000000	8521500000	11569000000	16766000000	8233600000	5181800000	17278000000	12466000000	6942900000	3711800000	2922700000	1409100000
P70670;Q60817	P70670;Q60817	Nascent polypeptide-associated complex subunit alpha, muscle-specific form;Nascent polypeptide-associated complex subunit alpha	Naca	0.95564	0.9183	0.8821	0.83351	0.92507	0.89971	1.0677	1.0125	1.014	0.25583	0.28465	0.29656	13151000000	6635100000	11984000000	33916000000	23098000000	26941000000	13289000000	7298400000	9216700000	12221000000	6473300000	1827000000	23637000000	19164000000	4243200000	5373500000	4141700000	1041900000
Q9DCL9;D3Z6P1;D6RCU8	Q9DCL9	Multifunctional protein ADE2;Phosphoribosylaminoimidazole-succinocarboxamide synthase;Phosphoribosylaminoimidazole carboxylase	Paics	0.93924	0.98661	0.96056	0.93401	0.88656	1.0447	1.173	1.1981	1.145	0.93193	0.96403	1.0067	8002900000	4946600000	9004100000	31214000000	20545000000	29653000000	12274000000	6872800000	10056000000	10065000000	5557100000	5923600000	23397000000	16535000000	15498000000	5455900000	4724700000	3614100000
Q91XH5;Q64105;G3UXX3;G3UZ79	Q91XH5;Q64105;G3UXX3	Sepiapterin reductase	Spr	1.0282	1.0194	1.0523	0.99281	1.0346	1.0136	0.97572	0.9641	0.94869	0.54266	0.57572	0.58997	17749000000	9176400000	15887000000	36459000000	22766000000	26214000000	14470000000	7478200000	8557200000	6805500000	3689900000	1765600000	18065000000	13090000000	6889700000	6856900000	4747200000	2276800000
P62192	P62192	26S protease regulatory subunit 4	Psmc1	1.0147	0.99278	1.0235	1.0102	0.90996	1.0268	1.0378	1.1172	1.1259	0.91862	0.8989	0.85967	9565700000	5307500000	8495700000	41306000000	26641000000	35319000000	10024000000	4798300000	7204800000	10479000000	5393700000	4431500000	20848000000	14293000000	11514000000	2802600000	2353000000	1540400000
Q6P4T2	Q6P4T2	U5 small nuclear ribonucleoprotein 200 kDa helicase	Snrnp200	1.0434	1.115	1.1223	1.0308	1.0464	1.1179	1.1315	1.1785	1.1505	0.98407	1.0334	1.0256	11600000000	6690100000	14752000000	31422000000	21888000000	31881000000	8867900000	4876800000	6812600000	12616000000	7184700000	8338900000	17840000000	13810000000	13084000000	4346500000	3622100000	2466900000
A0A0R4J140;Q5SW19;Z4YLI8;Q5SW19-3;Q5SW19-2	A0A0R4J140;Q5SW19;Z4YLI8;Q5SW19-3;Q5SW19-2	Clustered mitochondria protein homolog	Cluh	1.0371	0.96953	0.97837	1.001	1.0276	1.0479	0.97731	0.93126	0.87901	0.77704	0.74138	0.82292	9794900000	7770600000	9058300000	37888000000	27339000000	25033000000	10780000000	6216300000	6792100000	9165800000	9687400000	7185100000	18276000000	13400000000	9777900000	4146100000	5555200000	3131600000
P58044;G3XA48;H3BLF8;H3BLP1;H3BKD7	P58044;G3XA48	Isopentenyl-diphosphate Delta-isomerase 1	Idi1	0.77162	0.69975	0.75092	0.8642	0.85691	0.77361	0.87048	0.77804	0.74923	0.43574	0.41455	0.47613	7394000000	3504800000	5738700000	38526000000	21419000000	24184000000	18614000000	7585500000	9751500000	9579200000	3734000000	1811800000	30945000000	21920000000	9257000000	3474900000	2038400000	950730000
Q8R164	Q8R164	Valacyclovir hydrolase	Bphl	1.0834	1.1551	1.1753	1.1538	1.1781	1.1688	0.97711	0.89823	1.0011	1.0966	1.1324	1.2466	15673000000	13505000000	13123000000	28644000000	25551000000	22006000000	10823000000	7361600000	6173800000	10624000000	8520900000	5241100000	16655000000	14438000000	11120000000	4054000000	3624000000	2712900000
E9QAH1;E9PVZ8;E9Q028;Q9CTU9	E9QAH1;E9PVZ8		Golgb1	0.98012	0.98456	0.89451	0.97667	1.0266	0.91703	0.86888	0.88581	0.83978	1.1869	1.0296	1.1943	14401000000	7459500000	12638000000	28141000000	16619000000	17294000000	24262000000	4399400000	5831900000	11563000000	7464500000	7516600000	18322000000	12560000000	20034000000	4680500000	3026800000	2869600000
E9Q1G8;O55131;E9Q9F5	E9Q1G8;O55131;E9Q9F5	Septin-7	2007-09-01	0.99799	1.0097	1.0883	1.0093	1.0575	0.96849	1.0272	0.98905	1.086	0.73026	0.76702	0.72428	10978000000	5860800000	8982700000	42409000000	24217000000	29119000000	11845000000	5965200000	7777600000	9662900000	5459500000	4262700000	18280000000	13939000000	9368600000	4774600000	3646400000	2134900000
Q7TQI3;D3YWF6;D3Z7K0	Q7TQI3;D3YWF6;D3Z7K0	Ubiquitin thioesterase OTUB1	Otub1	1.0741	1.0667	0.99172	1.0702	1.0833	1.0361	0.98844	0.97904	0.96044	0.56759	0.53449	0.5628	12220000000	6206500000	10105000000	36071000000	24814000000	28543000000	11212000000	6001500000	7142800000	13074000000	7367700000	4052600000	19575000000	15128000000	6754800000	4863000000	3850000000	1543900000
O55022	O55022	Membrane-associated progesterone receptor component 1	Pgrmc1	0.99304	0.9425	1.0094	1.0132	0.97821	0.90274	1.1162	1.1032	1.1021	1.2151	1.2328	1.1189	7350300000	3867200000	6836500000	45731000000	28747000000	41696000000	8723500000	4112300000	6120000000	7187800000	3831100000	4478400000	16196000000	10371000000	12534000000	4107700000	2936500000	3006900000
Q9CPU0	Q9CPU0	Lactoylglutathione lyase	Glo1	1.041	0.98093	0.92865	1.0564	1.0321	1.0607	1.0053	0.91263	0.95891	0.36264	0.36762	0.42456	7724400000	5455400000	6862800000	45089000000	27436000000	26753000000	12924000000	6321400000	7105000000	12270000000	8417400000	2367400000	22258000000	14958000000	5223800000	3084700000	2546400000	730820000
Q9QZE5;Q7TNQ1	Q9QZE5	Coatomer subunit gamma-1	Copg1	0.95545	0.92739	0.92744	0.97036	0.93878	0.89552	0.98924	1.0057	0.94698	0.84385	0.84535	0.85435	15715000000	6907300000	12983000000	35477000000	21483000000	31699000000	10040000000	4726700000	6204400000	12013000000	5702600000	4471100000	17629000000	11400000000	11268000000	4559100000	3097400000	2132700000
Q91V41;A2AL34	Q91V41;A2AL34	Ras-related protein Rab-14	Rab14	1.0152	1.1387	1.1383	1.0075	0.96496	1.018	1.0012	1.105	1.0784	1.1228	1.0833	1.0809	13292000000	6666400000	10719000000	31752000000	19934000000	23202000000	11620000000	6966400000	8299200000	11998000000	6327700000	6143100000	18738000000	13617000000	12779000000	6128100000	5192400000	4060000000
P68369	P68369	Tubulin alpha-1A chain	Tuba1a	0.8791	1.0204	0.74296	1.0306	1.0537	0.84341	0.85754	1.2784	0.87154	1.061	1.0446	0.95957	4141000000	2065900000	3069300000	27905000000	19663000000	42343000000	8115300000	4270900000	6868100000	1877100000	1705300000	795440000	33681000000	27347000000	24537000000	3614200000	2648100000	2126500000
Q99K41;Q68G58;A2AFM5;F7CPY7;A2AFM3;A2AFM4;Q68G58-3;Q68G58-5;Q68G58-4;Q68G58-2	Q99K41	EMILIN-1	Emilin1	0.89384	1.0799	0.96291	0.96791	1.0616	0.98618	1.0369	1.0847	1.0684	1.3319	1.3535	1.4081	14437000000	7439000000	12735000000	33344000000	21926000000	27291000000	9427600000	4937600000	6398300000	11907000000	6451200000	7667300000	17380000000	12502000000	14328000000	3230700000	2399300000	2654900000
Q6GQT9	Q6GQT9	Nodal modulator 1	Nomo1	1.1037	1.0426	1.0493	1.0371	1.0024	1.0489	1.0184	0.99824	1.0323	1.3049	1.2982	1.3628	9964500000	5916700000	9686000000	36457000000	22462000000	26812000000	8835700000	4760800000	5414100000	10067000000	6280500000	6646500000	21693000000	13390000000	15370000000	4824300000	3893900000	3974200000
P47856;P47856-2;D3YYD9;D3YYE0	P47856;P47856-2	Glutamine--fructose-6-phosphate aminotransferase [isomerizing] 1	Gfpt1	0.96247	0.93097	0.9159	0.92433	0.95021	0.98167	0.89685	0.91564	0.88057	0.80476	0.83069	0.82645	12916000000	6276000000	10030000000	36702000000	22230000000	28616000000	9508200000	4599700000	5714800000	10794000000	5018700000	4097600000	21536000000	14817000000	12385000000	4633100000	3423000000	2434300000
Q60759;A0A0A0MQ68;D3Z4I2	Q60759;A0A0A0MQ68	Glutaryl-CoA dehydrogenase, mitochondrial	Gcdh	1.0119	1.027	1.0534	1.0048	1.0413	1.1	0.92355	0.90047	0.92575	1.1284	1.1775	1.1726	10847000000	5877900000	8173000000	32926000000	17085000000	19655000000	13682000000	7183000000	7603300000	12296000000	6979400000	6514200000	20547000000	14300000000	15098000000	6993900000	5104500000	4553600000
Q8CIB5;A6X941	Q8CIB5	Fermitin family homolog 2	Fermt2	0.93998	0.98345	0.94321	0.96188	0.95008	1.0725	1.0738	1.0619	1.0787	0.6344	0.63853	0.68297	7678200000	5487000000	7048700000	54052000000	26117000000	32977000000	8071500000	4086500000	5379800000	9767900000	6173700000	3531700000	16139000000	14319000000	7014400000	3413000000	2629500000	1427100000
Q9DCT2	Q9DCT2	NADH dehydrogenase [ubiquinone] iron-sulfur protein 3, mitochondrial	Ndufs3	1.0389	1.1264	1.0541	1.1382	1.1634	1.0745	0.93698	0.93355	0.90508	1.1344	1.1015	1.2367	13009000000	6395500000	9032800000	34509000000	23447000000	25794000000	12370000000	6893100000	6784100000	11102000000	5814300000	6096600000	18117000000	14436000000	11760000000	3788400000	3169700000	2553200000
Q7M739	Q7M739		Tpr	1.0577	1.0902	0.98893	1.0675	1.1248	0.98945	0.98645	0.99132	0.97096	1.0297	0.91205	0.95619	19559000000	6503200000	9544700000	31573000000	21665000000	34204000000	8942300000	4640500000	5817900000	12404000000	7282900000	6847200000	15744000000	12803000000	9258400000	3147800000	2629700000	1989500000
E9PVA8	E9PVA8		Gcn1l1	1.0028	1.0616	0.99419	0.98119	0.97831	1.048	1.0382	1.0485	1.0032	0.98269	1.0168	1.0202	11214000000	5883800000	10113000000	36436000000	21771000000	29285000000	8743700000	4784800000	10688000000	11500000000	6402900000	5586600000	20665000000	12558000000	11986000000	2988500000	2258000000	1642300000
Q9DBF1-2;Q9DBF1;G3UYR8;G3UY72;E9Q1H3;E9Q1G1	Q9DBF1-2;Q9DBF1;G3UYR8	Alpha-aminoadipic semialdehyde dehydrogenase	Aldh7a1	1.1474	1.0664	1.0959	1.117	1.0596	1.0888	1.0751	0.99204	1.0312	0.8203	0.88403	0.81943	10308000000	6365100000	9157300000	31318000000	23557000000	25352000000	10373000000	6312900000	12128000000	8756200000	5190900000	3318000000	19649000000	17115000000	11291000000	5599400000	4623900000	2797500000
P19536;Q9D881;F7C106;A0A0A6YVR0	P19536;Q9D881	Cytochrome c oxidase subunit 5B, mitochondrial	Cox5b	0.97251	0.93314	1.0138	1.069	1.1157	1.0329	0.80727	0.78076	0.79658	1.1688	0.97675	1.0822	13693000000	6851200000	9203200000	36233000000	26438000000	23929000000	7821600000	4761600000	4320900000	14100000000	9165800000	7516800000	15125000000	14026000000	9609600000	4136800000	3265500000	2817500000
P61205;P84078	P61205;P84078	ADP-ribosylation factor 3;ADP-ribosylation factor 1	Arf3;Arf1	1.0131	1.062	1.0646	0.99769	0.98416	1.1558	1.0114	1.0025	1.003	0.65787	0.64064	0.75055	11543000000	5827000000	9249700000	33277000000	23104000000	27066000000	14666000000	7451400000	9073700000	11535000000	5838300000	3376400000	20599000000	14359000000	8639100000	2825300000	2985800000	1304800000
P61255;B1ARA3;B1ARA5	P61255;B1ARA3;B1ARA5	60S ribosomal protein L26	Rpl26	1.0645	1.0543	1.1566	1.0738	1.0627	1.091	1.0831	1.1736	1.2291	0.99142	1.013	0.86818	7297400000	4143900000	6757200000	41761000000	27124000000	34566000000	6675700000	4084000000	5452200000	10019000000	4702800000	3418700000	21204000000	16535000000	12087000000	2834000000	2510300000	1493300000
Q9JJI8	Q9JJI8	60S ribosomal protein L38	Rpl38	1.0666	1.0537	1.1567	1.0347	1.0092	1.2973	1.0398	1.1315	1.242	1.1191	1.0714	1.2063	15571000000	7586200000	13520000000	26143000000	20783000000	25256000000	11465000000	6490300000	7532500000	9792200000	5371300000	4327400000	16449000000	15457000000	11865000000	5436100000	5837000000	3716700000
Q8R1B4;M0QWV3;A0A0U1RPR0	Q8R1B4	Eukaryotic translation initiation factor 3 subunit C	Eif3c	0.99523	0.97352	1.0173	1.0015	0.97274	1.035	1.1447	1.0832	1.0799	0.71876	0.76449	0.71443	13528000000	7682300000	11949000000	32846000000	22685000000	30731000000	8075900000	4015000000	5480100000	12077000000	6114000000	4175300000	19568000000	13762000000	9738600000	4381900000	3374700000	2088100000
P19253;A0A1B0GSQ6;A0A1B0GS68;A0A1B0GTA1;A0A1B0GSB2;A0A1B0GQW6;A0A1B0GSC2;A0A1B0GSF0;A0A1B0GT00;A0A1B0GRH1;A0A1B0GSJ2;A0A1B0GSL5	P19253;A0A1B0GSQ6;A0A1B0GS68;A0A1B0GTA1;A0A1B0GSB2	60S ribosomal protein L13a	Rpl13a	1.0044	1.0222	1.0467	0.97412	0.93366	1.1125	1.049	1.1379	1.0953	0.84574	0.6855	0.8289	7918000000	4294800000	6766600000	33252000000	31199000000	31885000000	12567000000	7690000000	9006700000	6746300000	4034000000	3592900000	18393000000	14160000000	10056000000	3828400000	3835200000	2948700000
P46638;G3UZD3;P62492;G3UY29;E9Q3P9;F8WGS1;G3UZL4;E9Q6B3;Q9WTL2;E9PZB2;F6R2Z5;D3YYB3	P46638;G3UZD3;P62492;G3UY29;E9Q3P9;F8WGS1	Ras-related protein Rab-11B;Ras-related protein Rab-11A	Rab11b;Rab11a	1.0073	1.0412	1.0721	1.0493	0.93614	1.1263	1.0574	1.0986	1.0711	0.89246	0.95084	0.92047	8875000000	4873100000	7507000000	37203000000	27244000000	31637000000	7281100000	3765500000	4848800000	11278000000	6649800000	7292400000	18299000000	13242000000	10898000000	3661300000	3386500000	2190100000
P35293	P35293	Ras-related protein Rab-18	Rab18	1.0592	1.0764	1.0954	1.0231	1.0283	1.1272	1.0584	1.0795	1.0783	1.0667	1.0969	1.1853	10164000000	5285800000	8991600000	31565000000	19736000000	24579000000	11633000000	6628100000	8036700000	11198000000	6404700000	6019900000	19434000000	15062000000	13528000000	4221500000	4253800000	3256200000
P26516	P26516	26S proteasome non-ATPase regulatory subunit 7	Psmd7	0.95672	0.96461	1.0124	1.004	0.96223	0.87436	1.0253	1.0151	1.0053	0.78664	0.85536	0.8032	9189600000	4671600000	8181100000	45303000000	25166000000	34137000000	7429400000	3562800000	5237400000	9616100000	4747300000	3735400000	18980000000	12583000000	10099000000	3361000000	2319000000	1607600000
P32067;A2AR07;F6SXM5;D6RI87	P32067	Lupus La protein homolog	Ssb	1.0627	1.0416	1.1007	1.028	1.0113	1.0974	1.1865	1.2499	1.3001	0.99023	0.88032	0.95067	10533000000	5935800000	10907000000	42785000000	28844000000	41367000000	5766400000	3430700000	5090400000	6931500000	3836400000	3339400000	15422000000	11389000000	9061700000	2071300000	1944400000	1253800000
P40124;B1ARS0	P40124	Adenylyl cyclase-associated protein 1	Cap1	0.96561	0.89601	1.0477	0.93876	0.98831	0.94369	1.0705	1.0875	1.1173	0.59206	0.57715	0.65361	12663000000	10537000000	14330000000	31672000000	22625000000	26836000000	7899900000	4194400000	5574000000	11120000000	5811800000	3111900000	21787000000	15321000000	8200400000	3171800000	2448800000	1157100000
Q9CXT8;D3Z1T9	Q9CXT8	Mitochondrial-processing peptidase subunit beta	Pmpcb	0.97783	0.95567	1.006	0.99908	0.99241	0.96806	0.92639	0.89272	0.94413	0.57916	0.58027	0.61188	14785000000	8655600000	11335000000	40653000000	24396000000	25377000000	9853800000	4893000000	5878800000	11038000000	6890800000	3296100000	15015000000	10553000000	5547100000	4647500000	3094700000	2122700000
Q9DCM2;A0A0N4SVE5	Q9DCM2;A0A0N4SVE5	Glutathione S-transferase kappa 1	Gstk1	1.2573	1.1168	1.086	1.1104	1.0508	1.1451	1.0907	1.0215	0.98983	0.94479	1.0285	1.025	7963200000	4986400000	7332600000	36795000000	29438000000	30876000000	7365400000	4550600000	4816900000	9506400000	5901700000	5204500000	17469000000	13532000000	11456000000	3989300000	3879900000	2401000000
Q9R0Q7;D3Z7C6	Q9R0Q7;D3Z7C6	Prostaglandin E synthase 3	Ptges3	0.99466	1.0343	0.92229	0.99757	1.0726	0.98161	1.0079	1.06	1.0076	0.86341	0.84546	0.84067	10508000000	5810000000	10080000000	33816000000	27751000000	28386000000	10763000000	5503300000	6347000000	9069900000	5440200000	4158900000	16855000000	11675000000	8239200000	4780100000	5566200000	2616600000
Q8C0N2;D3YUY8	Q8C0N2	Glycerol-3-phosphate acyltransferase 3	Agpat9	1.1827	1.1802	1.2591	1.1857	1.013	1.223	1.1985	1.1959	1.1643	1.3821	1.3141	1.4188	8423200000	4960400000	8963600000	31641000000	22472000000	25849000000	9161100000	5741700000	6918700000	7451200000	4836500000	6777300000	20865000000	14922000000	15734000000	4321100000	4226400000	3978900000
Q8BU30;E9Q866;F6Q6R1	Q8BU30	Isoleucine--tRNA ligase, cytoplasmic	Iars	0.98515	0.91801	0.88887	0.90381	0.87489	0.97594	0.99769	1.0175	1.0493	0.93733	0.91698	0.98649	12440000000	5955800000	10235000000	31059000000	17517000000	26291000000	9549000000	4656400000	7421500000	12814000000	6338100000	6318000000	17253000000	10796000000	10611000000	7034900000	7413600000	2950700000
Q9D8W5;Q3TRH2	Q9D8W5;Q3TRH2	26S proteasome non-ATPase regulatory subunit 12	Psmd12	1.0024	0.99776	0.93957	0.96889	0.9587	0.98587	1.0004	0.98474	0.99699	0.77811	0.73949	0.73756	12686000000	6904400000	10652000000	27379000000	17074000000	23429000000	11037000000	6050200000	7605200000	13561000000	8181700000	5227300000	19475000000	13602000000	12033000000	5001500000	3977700000	2252700000
Q9CQM8;O09167;A0A140T8K5	Q9CQM8;O09167	60S ribosomal protein L21	Rpl21	1.0166	0.96248	1.0832	1.1121	1.0012	1.293	1.0667	1.1238	1.1738	0.83979	0.78102	0.93986	7934400000	4362800000	7460200000	47230000000	26186000000	31840000000	7617500000	4984400000	5456900000	6232700000	3459200000	2685500000	19852000000	14808000000	10467000000	2094800000	2200000000	1246300000
Q8BML9;D3Z158;A0A140LHZ5;A0A140LHB3;A0A140LIS6;A0A140LHJ3;F6TDS3;A0A140LJK5;A0A0A6YY08;A0A140LJH2;A0A140LID3;A0A140LIN2;A0A140LIR0;A0A140LIZ4;A0A140LII8;A0A140LJH1;A0A140LHC3	Q8BML9;D3Z158		Qars	1.0396	0.97977	0.97036	0.98223	0.97441	1.0444	1.0601	1.0123	1.0447	0.84339	0.86378	0.93211	9906300000	5089500000	8443400000	33210000000	19702000000	23711000000	9650000000	4853000000	7191500000	12253000000	6876300000	5001900000	24343000000	14669000000	10903000000	4128600000	3230200000	2525900000
Q6ZWZ4;A0A140T8K6;P47964;D3YX71;J3QPX5	Q6ZWZ4;A0A140T8K6;P47964	60S ribosomal protein L36	Rpl36	1.041	1.0523	1.1972	1.0182	0.95254	1.1476	1.0598	1.1803	1.227	0.69725	0.69174	0.74476	10250000000	4808200000	9209800000	39978000000	23529000000	33641000000	7816700000	4540100000	5854500000	8923900000	4518100000	2639600000	19303000000	12455000000	8407000000	4211800000	3647500000	1735400000
Q01405;E9Q1S3	Q01405;E9Q1S3	Protein transport protein Sec23A	Sec23a	1.006	0.97574	1.0467	0.99038	1.045	1.0186	0.9606	0.9265	1.028	0.62418	0.6931	0.64643	10138000000	4863900000	8937900000	35847000000	22310000000	29397000000	9691900000	4913800000	6094100000	8911300000	4913500000	2882300000	21474000000	15581000000	9017500000	4639300000	3535900000	1839800000
P39054;F8WIV5;Q3T9X3	P39054;F8WIV5;Q3T9X3	Dynamin-2	Dnm2	1.0598	0.96644	1.0222	1.0268	0.98624	0.98588	0.9824	0.952	0.9488	0.66516	0.66309	0.72644	9458500000	5005300000	7867200000	40856000000	24786000000	28449000000	9413700000	4732500000	5902800000	8722600000	5355500000	2984300000	19711000000	15140000000	8727100000	3391200000	2800900000	1499100000
Q9D3D9;D3Z7S4	Q9D3D9	ATP synthase subunit delta, mitochondrial	Atp5d	0.90231	1.0542	1.0016	1.0486	1.0268	1.2047	0.90001	0.85832	0.74853	1.2998	1.1361	1.2187	11061000000	5574900000	7890500000	25528000000	18930000000	17048000000	6337300000	3420200000	3837100000	8339400000	5422900000	5519200000	31218000000	23301000000	22109000000	3001000000	2985300000	3151200000
Q9D1D4;Q9D1D4-2	Q9D1D4;Q9D1D4-2	Transmembrane emp24 domain-containing protein 10	Tmed10	1.1265	1.2026	1.1288	1.0941	1.1287	1.0727	1.1103	1.1598	1.0941	1.2237	1.4696	1.3501	7960100000	4818200000	7662400000	31237000000	27497000000	26384000000	9455600000	6698700000	7654400000	8416100000	4638500000	4786300000	18045000000	16554000000	17902000000	1848900000	1620900000	1493600000
Q6PDM2;H7BX95;Q6PDM2-3;Q6PDM2-2;F7AI47;F6QXN3	Q6PDM2;H7BX95;Q6PDM2-3;Q6PDM2-2	Serine/arginine-rich splicing factor 1	Srsf1	0.97711	1.0562	1.0251	1.0634	1.1034	0.97861	0.96008	1.0172	0.98314	0.42844	0.38379	0.38368	13433000000	6435100000	10942000000	38599000000	26950000000	31903000000	8181900000	4191100000	4577600000	11891000000	7340800000	3220900000	13773000000	11995000000	4377900000	3553200000	2327800000	866300000
Q9CQ60;Q8CBG6;F6X8L5;D3Z4X1	Q9CQ60;Q8CBG6;F6X8L5	6-phosphogluconolactonase	Pgls	0.87151	0.88427	0.88018	0.91515	0.95991	0.87494	0.84924	0.82637	0.85108	0.33621	0.29938	0.31891	9156400000	4021400000	7118800000	38773000000	20928000000	23926000000	11991000000	5671100000	6837300000	8916700000	4270300000	3085000000	25162000000	16586000000	5984300000	6413600000	4191200000	1259900000
Q99JY9;A0A087WRA1;A0A087WQ14;A0A087WP86;A0A087WS98;Q641P0;A0A087WQ83;Q641P0-2;A0A087WPR6	Q99JY9	Actin-related protein 3	Actr3	0.93327	0.93296	0.92816	0.89306	0.91729	0.95982	0.97461	0.93446	1.0082	0.47322	0.4736	0.5281	9855200000	4781600000	7988000000	39109000000	24345000000	29239000000	10141000000	4724300000	6165800000	7633900000	3893300000	4494700000	21450000000	14028000000	6229800000	4399500000	3954000000	1518300000
P99026	P99026	Proteasome subunit beta type-4	Psmb4	0.94019	0.89924	0.89925	0.99851	0.92938	0.96771	0.98185	0.93524	0.9979	0.44112	0.37751	0.4792	17616000000	9305800000	15232000000	26085000000	19137000000	20548000000	10869000000	6024000000	6999200000	12029000000	7294400000	3044800000	17564000000	12692000000	6140500000	6297700000	4465800000	1598700000
Q7TMG8;O55126;A0A0G2JEV1	Q7TMG8;O55126	Protein NipSnap homolog 2	Gbas	1.0956	1.1462	1.1378	1.1491	1.1144	1.0645	0.95782	1.0078	1.0422	1.3383	1.2915	1.3746	8721000000	4952900000	7293000000	31820000000	23261000000	23571000000	8291800000	5340200000	5735000000	9895000000	6189000000	6077000000	18560000000	14791000000	15050000000	4753200000	4511100000	4018100000
P61164	P61164	Alpha-centractin	Actr1a	1.1189	1.0343	1.0736	0.99387	1.0068	1.0775	1.0442	1.0514	1.0089	0.66564	0.73123	0.72165	10008000000	5374300000	8551600000	30253000000	20114000000	23623000000	11183000000	6332400000	7931100000	11538000000	5608000000	3735400000	18071000000	12741000000	8263700000	8601400000	6819700000	3765200000
Q9EPU0;Q9EPU0-2;Q6ZQJ5	Q9EPU0;Q9EPU0-2	Regulator of nonsense transcripts 1	Upf1	1.0498	1.0728	1.0892	1.0272	1.029	1.0838	1.118	1.141	1.1584	1.0382	1.085	1.0814	9498400000	4523200000	7455600000	36359000000	25618000000	28764000000	8855700000	4571400000	6152100000	10365000000	5823500000	5293500000	15698000000	11704000000	10288000000	4331100000	4095500000	3087100000
G3X8R0;Q60870	G3X8R0;Q60870	Receptor expression-enhancing protein;Receptor expression-enhancing protein 5	Reep5	1.0393	0.93828	1.0088	1.021	0.87452	1.1017	0.98348	0.95078	0.99002	0.71892	0.67927	0.74143	13259000000	8707800000	12104000000	31295000000	25861000000	23908000000	7649900000	4316900000	5490900000	11757000000	7110000000	3558900000	18107000000	13284000000	7477000000	3243700000	3175300000	1345100000
Q8K0C4	Q8K0C4	Lanosterol 14-alpha demethylase	Cyp51a1	0.92586	0.8543	0.83009	0.80947	0.75231	0.88879	0.76004	0.72236	0.67098	0.91764	0.94385	1.0119	10696000000	4753200000	6968500000	33459000000	20049000000	20136000000	13251000000	6363200000	6279000000	9555500000	4439100000	4203000000	21660000000	12325000000	14786000000	5525800000	3774400000	3418800000
P14115	P14115	60S ribosomal protein L27a	Rpl27a	0.95891	1.0269	1.1667	1.1297	1.0174	1.0213	1.1225	1.1546	1.1508	0.79808	0.79825	0.72098	12028000000	6597900000	14040000000	31250000000	22046000000	27745000000	9335500000	5002800000	7134500000	8907900000	5781000000	4181400000	16779000000	12139000000	9004100000	3863600000	3355400000	2061900000
Q9Z1Z2	Q9Z1Z2	Serine-threonine kinase receptor-associated protein	Strap	1.004	0.9642	0.89194	1.0617	0.99401	0.95961	1.0738	1.071	0.99326	0.74453	0.66236	0.71291	10023000000	5172900000	9288900000	37498000000	18146000000	22751000000	9341200000	4549300000	6683300000	9567900000	5391700000	3422000000	13567000000	10827000000	23715000000	3737300000	2917800000	3912300000
Q3U0V1	Q3U0V1	Far upstream element-binding protein 2	Khsrp	0.91984	0.97068	0.88637	0.92404	0.97303	1.0164	0.99116	0.96611	0.94448	0.6876	0.66889	0.73653	11473000000	6042700000	9304300000	30174000000	18493000000	22654000000	11019000000	4676200000	5929900000	11728000000	6043800000	4041400000	21870000000	14531000000	9068400000	5922600000	4264700000	2456100000
P70202	P70202	Latexin	Lxn	0.94891	0.97483	0.92929	1.0744	0.98662	1.0354	0.95691	0.94992	0.93618	0.53895	0.5192	0.56644	14530000000	7141000000	11832000000	23403000000	28012000000	21210000000	8944500000	4858100000	6353100000	13386000000	7647800000	3513200000	14018000000	16429000000	10278000000	3585700000	2872400000	1414600000
Q91WS0	Q91WS0	CDGSH iron-sulfur domain-containing protein 1	Cisd1	1.0482	1.0937	1.0855	1.0395	1.0428	0.9186	1.0126	0.99786	0.91307	1.1819	1.1448	1.1362	8723000000	4720000000	7832300000	32345000000	24109000000	25320000000	10536000000	5581900000	6338000000	10442000000	4915200000	5601800000	17299000000	13791000000	12731000000	3526900000	3020300000	2551600000
P62082;F6SVV1	P62082;F6SVV1	40S ribosomal protein S7	Rps7;Gm9493	1.0678	1.0846	1.1126	1.0063	0.95269	1.2664	1.0795	1.1142	1.1414	0.7571	0.72111	0.91205	6098200000	3348300000	5802700000	41971000000	32043000000	37190000000	7723700000	4520900000	6139100000	5764300000	3230900000	2145100000	17942000000	12748000000	7958900000	1546800000	1570700000	792390000
P17427;A0A0J9YUA7	P17427	AP-2 complex subunit alpha-2	Ap2a2	0.97301	0.9604	1.014	0.91684	0.94487	0.98089	1.0274	1.0206	1.0158	0.71076	0.74053	0.74703	13398000000	4567400000	7913600000	31474000000	19233000000	23404000000	8056800000	5144100000	7235700000	13499000000	6103800000	6000200000	19126000000	14164000000	9295500000	3918300000	2926300000	2247500000
Q8K3K7;A2AI22	Q8K3K7	1-acyl-sn-glycerol-3-phosphate acyltransferase beta	Agpat2	1.0052	0.92504	0.96231	0.94313	0.88094	1.0038	0.76278	0.77292	0.78056	1.0478	0.9982	1.0159	9794500000	4754600000	6230500000	31329000000	18336000000	19705000000	13277000000	5781500000	6050500000	8620100000	4838700000	4614000000	21419000000	12638000000	16107000000	5804000000	4707800000	3559900000
Q62465	Q62465	Synaptic vesicle membrane protein VAT-1 homolog	Vat1	1.1565	1.2008	1.1221	1.1185	1.1164	1.0769	1.164	1.1808	1.2737	0.75769	0.79687	0.71885	9536100000	5924000000	10345000000	30867000000	24776000000	30811000000	9640600000	6259900000	7807800000	9225500000	6078600000	3392400000	13779000000	10769000000	6285300000	4484000000	4372300000	2073900000
Q9R1P1;D3YUM8	Q9R1P1	Proteasome subunit beta type-3	Psmb3	0.99199	0.92475	0.91621	0.98775	0.98528	0.97417	0.96795	0.96769	0.991	0.4211	0.44085	0.45922	8297600000	3928900000	7280000000	43034000000	23822000000	29622000000	10299000000	5047400000	6778700000	6668700000	3552100000	1485000000	16891000000	10999000000	4591600000	5263600000	6468800000	2391500000
Q9CRB9;Q9D9P1;D3Z0L4;S4R238;F6QFL0	Q9CRB9;Q9D9P1;D3Z0L4	MICOS complex subunit Mic19	Chchd3	1.0174	1.0331	1.0398	1.002	0.94833	1.087	0.9793	0.97218	0.87128	1.2482	1.1469	1.2543	10781000000	6152300000	8793700000	30680000000	21385000000	22923000000	6063600000	3493800000	3834000000	12569000000	6286400000	6896800000	19674000000	14418000000	14386000000	2894500000	2563600000	2267100000
Q8CG76	Q8CG76	Aflatoxin B1 aldehyde reductase member 2	Akr7a2	1.0894	1.0739	1.0974	1.1118	1.0876	1.088	1.0647	1.0907	1.0316	0.67053	0.70152	0.76069	11994000000	6724100000	10782000000	29647000000	21272000000	22873000000	11543000000	6358200000	7935500000	10748000000	6264100000	3613500000	15837000000	12051000000	7203900000	4920100000	4110800000	2097100000
Q8BP47	Q8BP47	Asparagine--tRNA ligase, cytoplasmic	Nars	1.0207	0.9627	0.9848	0.91878	0.88303	1.0016	1.1074	1.0642	1.0978	0.94408	1.0129	0.99759	10414000000	5782100000	9307400000	32377000000	18952000000	25711000000	9412100000	4727800000	6485100000	8241200000	4173200000	3762400000	19177000000	12739000000	12099000000	5257600000	3812500000	3117600000
Q8JZQ2	Q8JZQ2	AFG3-like protein 2	Afg3l2	1.014	1.0013	1.0233	0.97851	0.96647	1.0508	0.96856	0.90804	0.89475	0.9872	0.94703	1.0142	10379000000	4943200000	7662000000	30949000000	19636000000	22524000000	10198000000	5292200000	5925300000	11826000000	7169500000	5763900000	17473000000	11903000000	11067000000	5406900000	4298800000	3098000000
P48771	P48771	Cytochrome c oxidase subunit 7A2, mitochondrial	Cox7a2	1.121	1.1696	1.2121	1.178	1.1675	1.1363	0.98326	0.91751	1.0229	1.1372	1.1074	1.1206	14958000000	9702600000	12737000000	29552000000	24607000000	21957000000	5500100000	4831500000	3765500000	10021000000	6003000000	5751600000	12837000000	12350000000	9882200000	3900700000	2845700000	2313300000
Q9Z2W0;Q3TVK3;Q8BPW9;A0A087WS31;A0A087WSE6;A0A087WRC1;A0A087WNX3;A0A087WSD3;A0A087WSU0	Q9Z2W0;Q3TVK3;Q8BPW9;A0A087WS31;A0A087WSE6	Aspartyl aminopeptidase	Dnpep	0.96585	0.93797	0.98062	0.92262	0.93328	0.95991	0.91575	0.93516	0.93508	0.47598	0.49373	0.508	12652000000	5814700000	9180100000	35967000000	20905000000	24418000000	8072400000	3940300000	4802600000	15128000000	7293500000	3429200000	17648000000	11493000000	5502700000	3158800000	2427100000	964300000
P05201;F7ALS6	P05201	Aspartate aminotransferase, cytoplasmic	Got1	0.8639	0.76784	0.8096	0.83269	0.86844	0.85943	0.90181	0.87657	0.86938	0.29214	0.31738	0.33837	10834000000	4570600000	9222400000	39777000000	21723000000	25945000000	10550000000	4165300000	6164600000	7882700000	3533800000	2053500000	19625000000	12049000000	4746600000	5374100000	3377800000	1034600000
Q60668-3;Q60668	Q60668-3;Q60668	Heterogeneous nuclear ribonucleoprotein D0	Hnrnpd	1.2177	1.0589	1.1385	1.119	1.181	1.2475	1.0777	1.094	1.2354	0.54778	0.5602	0.68382	11463000000	6495100000	11496000000	27001000000	23490000000	23070000000	8158600000	5991100000	6519100000	6771700000	4145400000	2586800000	19352000000	18253000000	8073000000	3990500000	4262800000	1504100000
P24527	P24527	Leukotriene A-4 hydrolase	Lta4h	0.98778	1.0167	0.97709	0.99255	0.9868	1.0738	0.94589	0.98267	0.97644	0.28223	0.29484	0.3063	9139500000	6024400000	8028900000	36836000000	22991000000	26943000000	9577500000	5330100000	6515500000	10114000000	6224400000	1681300000	16916000000	12754000000	3674700000	4646300000	3710700000	942870000
Q62426	Q62426	Cystatin-B	Cstb	0.86739	0.91689	0.93105	0.91272	1.0245	0.90563	0.94396	0.88283	0.94361	0.33505	0.30664	0.30498	14825000000	7573000000	11836000000	29505000000	23018000000	19564000000	11440000000	6077200000	6897300000	11383000000	5665300000	1831200000	13494000000	10969000000	2887400000	7130600000	6388700000	1286400000
F8WGT1;F8WI65;Q68FL4-2;H3BKT5;D3YYM7;H3BL31;E9PX77;D3YX97;A0A0N4SUY4;H3BKG8;H3BLA5	F8WGT1;F8WI65;Q68FL4-2;H3BKT5	Adenosylhomocysteinase;Putative adenosylhomocysteinase 3	Ahcyl2	1.0482	1.0116	0.97826	1.0589	0.98908	1.1123	1.1046	1.018	1.0427	0.68137	0.65662	0.6565	8182400000	4731000000	7239400000	34168000000	22940000000	25800000000	9782000000	5300700000	6450100000	10715000000	7673100000	3513200000	16325000000	11846000000	6562700000	4339000000	3484700000	2316900000
A0A0G2JGD2;P07091	A0A0G2JGD2;P07091	Protein S100-A4	S100a4	0.88118	1.045	0.90369	0.98668	1.0776	0.9123	1.013	1.164	1.1022	0.66178	0.56475	0.54685	11939000000	5091300000	9718700000	28813000000	20076000000	24467000000	11275000000	3788500000	5453600000	9219400000	5451400000	2751100000	20884000000	17507000000	8023100000	2953400000	2610500000	1178700000
Q8R4N0	Q8R4N0	Citrate lyase subunit beta-like protein, mitochondrial	Clybl	0.97512	0.88927	0.87946	0.9429	0.93393	0.8547	0.8434	0.80069	0.80656	0.93296	0.95722	1.0448	10088000000	5041700000	6954500000	27054000000	17805000000	17710000000	8689200000	3841700000	5028700000	11951000000	6693500000	5359100000	19446000000	14650000000	15680000000	6244100000	4186000000	3643300000
Q8R5L1;O35658	Q8R5L1;O35658	Complement component 1 Q subcomponent-binding protein, mitochondrial	C1qbp	1.0167	1.0595	1.0048	1.1051	1.0973	1.05	0.85804	0.8669	0.84802	1.2751	1.2676	1.2046	11019000000	5749500000	10631000000	22033000000	15451000000	15131000000	12720000000	5934900000	6108700000	16360000000	10241000000	10291000000	11811000000	9136400000	8231000000	7294800000	5803200000	6067000000
P55096;A0A0G2JDI9;A0A0G2JGA4	P55096;A0A0G2JDI9	ATP-binding cassette sub-family D member 3	Abcd3	0.97122	0.98857	1.0455	0.92392	0.89705	1.0359	0.98904	1.0096	1.0222	1.0662	1.1033	1.1158	13325000000	8483700000	10570000000	30810000000	18172000000	23277000000	9280000000	4789900000	5841500000	8579400000	4055800000	4255500000	16613000000	10398000000	11119000000	3954400000	3095200000	2939200000
B2RQC6;E9QAI5;G3UWN2;B2RQC6-2;E9QAT6	B2RQC6;E9QAI5;G3UWN2;B2RQC6-2	CAD protein;Glutamine-dependent carbamoyl-phosphate synthase;Aspartate carbamoyltransferase;Dihydroorotase	Cad	1.0226	1.0102	1.0706	0.98475	0.99581	1.0374	0.96566	1.0376	1.0066	0.9181	1.0336	0.98483	10720000000	5189900000	9243600000	30539000000	19664000000	23240000000	7783400000	4020300000	4659000000	12411000000	6522000000	5755900000	18749000000	11798000000	11221000000	3262500000	2594600000	1865200000
Q99LB2	Q99LB2	Dehydrogenase/reductase SDR family member 4	Dhrs4	0.98167	0.97007	0.99587	1.0351	0.98402	0.98289	1.0334	1.0009	1.001	0.98938	0.99243	1.049	9773800000	4917000000	8600200000	32020000000	22268000000	24778000000	9914500000	3152800000	4451200000	9013400000	5412400000	4741700000	17998000000	13020000000	11605000000	2958600000	2400600000	1842500000
Q99JI6;A0A1W2P777	Q99JI6	Ras-related protein Rap-1b	Rap1b	0.91072	0.90555	0.9722	0.9236	0.80337	0.87442	0.91296	0.93253	0.9324	0.92981	0.78631	0.76938	6978100000	4095900000	5828100000	40936000000	33408000000	30644000000	5730100000	3146700000	3605600000	8915600000	4138400000	3623600000	14518000000	9471600000	8085400000	2362100000	1608800000	1480300000
Q3UE92;Q6P1B1;S4R1I3;S4R228	Q3UE92;Q6P1B1;S4R1I3	Xaa-Pro aminopeptidase 1	Xpnpep1	0.93051	0.8961	0.88661	0.90472	0.91743	0.9218	0.8719	0.85359	0.80902	0.58234	0.59318	0.63299	8918100000	4045200000	6521500000	40729000000	23483000000	27579000000	8470300000	3649500000	4420800000	9507200000	4654800000	3232900000	17148000000	11380000000	6476800000	3819000000	2577100000	1380800000
O88685;A2AGN7;B7ZCF1;A0A087WPH7;F6Q2E3	O88685;A2AGN7;B7ZCF1;A0A087WPH7	26S protease regulatory subunit 6A	Psmc3	0.83003	0.84634	0.83909	0.83258	0.90509	0.85813	0.91438	1.0115	0.98259	0.76325	0.80508	0.82439	6292900000	2668500000	4891400000	40260000000	22158000000	28746000000	9209600000	3616100000	5098700000	7607000000	3874300000	2780300000	21196000000	13346000000	10218000000	2360700000	1691800000	1115900000
Q99J47;Z4YKT6;Q99J47-2	Q99J47;Z4YKT6;Q99J47-2	Dehydrogenase/reductase SDR family member 7B	Dhrs7b	1.1934	1.1312	1.0602	1.123	1.0556	1.1882	1.1119	1.1737	1.1196	1.2644	1.2064	1.2657	9955400000	5490400000	8954100000	26586000000	18977000000	24169000000	7554100000	3804400000	5249100000	11169000000	6443800000	6426900000	14816000000	12839000000	13243000000	3749100000	3352000000	2748600000
Q9R1P0;E9PW69;E9Q0X0	Q9R1P0;E9PW69	Proteasome subunit alpha type-4;Proteasome subunit alpha type	Psma4	0.9094	0.9905	0.94109	0.96125	1.003	0.99568	0.95622	0.9667	0.98976	0.43097	0.40817	0.49625	8260900000	3771400000	6847100000	34690000000	21083000000	24464000000	9831000000	4837300000	7463000000	8267400000	4871100000	1949700000	18524000000	14054000000	8511100000	3775200000	2942000000	1207500000
P30416;F6S2D5;F7CAT1	P30416;F6S2D5	Peptidyl-prolyl cis-trans isomerase FKBP4;Peptidyl-prolyl cis-trans isomerase FKBP4, N-terminally processed;Peptidyl-prolyl cis-trans isomerase	Fkbp4	1.0299	1.0265	1.0302	1.0365	1.0655	1.0808	1.1518	1.1312	1.1343	0.67005	0.5999	0.68914	11075000000	5895200000	10344000000	26823000000	20957000000	25442000000	7957500000	4180300000	5988000000	12125000000	6837800000	3854900000	16085000000	12329000000	7321300000	3602900000	2777500000	1507800000
Q9WUA2;A0A087WPV4;A0A087WS80;A0A087WQ15	Q9WUA2	Phenylalanine--tRNA ligase beta subunit	Farsb	0.9752	0.92233	0.92196	0.95566	0.88333	0.94616	1.0261	0.96767	0.93066	0.59483	0.53915	0.57207	10225000000	4804100000	8562000000	29934000000	19006000000	22447000000	9415500000	5239200000	6074100000	10738000000	6052700000	3480900000	19333000000	13416000000	7995300000	3801300000	2952800000	1553500000
P61222	P61222	ATP-binding cassette sub-family E member 1	Abce1	0.91942	0.98171	0.97801	0.93951	0.95137	0.97534	1.0443	1.0094	0.99554	0.69011	0.73424	0.71409	8685700000	4699100000	7312900000	32894000000	18266000000	24402000000	8874000000	5115000000	5541200000	8054300000	3768800000	2767300000	24991000000	11782000000	8496200000	3963200000	3014200000	1763600000
Q99KK7	Q99KK7	Dipeptidyl peptidase 3	Dpp3	1.0599	1.0251	1.0331	1.0288	1.0364	1.0093	1.0392	1.0015	1.0487	0.41834	0.40128	0.44393	11604000000	6682300000	10074000000	30656000000	20239000000	23714000000	9568500000	4896800000	5999800000	9564700000	5201500000	1909600000	16423000000	11991000000	4125100000	5557400000	4244900000	1447200000
Q99LF4	Q99LF4	tRNA-splicing ligase RtcB homolog	Rtcb	0.99635	0.95024	0.98113	1.0211	0.98981	1.0584	1.0347	1.0111	1.0276	0.9578	0.94587	1.0161	9767300000	5261200000	8325000000	28799000000	18835000000	23318000000	8607000000	4651400000	5865000000	9035100000	4849400000	4286500000	17080000000	12359000000	10615000000	5220300000	3920100000	2961000000
Q922Q4	Q922Q4	Pyrroline-5-carboxylate reductase 2	Pycr2	1.2032	1.0507	1.0929	1.1133	1.107	1.1552	1.0943	1.0628	1.065	0.97263	1.0278	1.0715	7645700000	4389700000	7549400000	25715000000	18549000000	21294000000	10670000000	6349800000	7258600000	11091000000	6741400000	5363000000	16182000000	12847000000	10760000000	4404300000	3798900000	2765900000
Q9R1P3	Q9R1P3	Proteasome subunit beta type-2	Psmb2	1.0044	0.91628	0.97821	1.005	0.94679	0.98679	1.0059	0.95415	0.95716	0.40461	0.41621	0.43332	11380000000	5621900000	8968500000	36588000000	19454000000	24501000000	8635300000	4195800000	5394000000	8444400000	4374100000	1754000000	15346000000	10160000000	8704800000	4198100000	2842000000	2400000000
Q91VM9;D3Z636;Q91VM9-2;G8JL76	Q91VM9;D3Z636;Q91VM9-2;G8JL76	Inorganic pyrophosphatase 2, mitochondrial	Ppa2	0.95909	0.9431	0.93021	0.96266	0.96888	0.90693	0.85071	0.81797	0.7948	0.50404	0.5119	0.56784	8787600000	4400600000	6740400000	34315000000	20088000000	20973000000	10636000000	4798000000	5546200000	7809500000	4644100000	1950800000	21193000000	14702000000	6773800000	4682100000	3303500000	1438200000
Q9CPN8	Q9CPN8	Insulin-like growth factor 2 mRNA-binding protein 3	Igf2bp3	1.0926	1.1127	1.1826	1.0782	1.083	1.117	1.0477	1.1029	1.1249	1.1272	1.145	1.2015	11349000000	6789100000	10339000000	31376000000	23903000000	25870000000	6030700000	4232300000	4861400000	9983100000	6411500000	5994100000	11310000000	8781400000	8168800000	2870000000	2417500000	1890400000
Q8QZY1	Q8QZY1	Eukaryotic translation initiation factor 3 subunit L	Eif3l	1.0378	1.0257	1.0059	1.0413	1.0088	1.0752	1.0856	1.0983	1.097	0.71342	0.71442	0.72287	8906900000	4265600000	7697700000	33299000000	20531000000	27186000000	5966100000	3102700000	4224000000	7931300000	4408800000	2618300000	22211000000	13926000000	9869600000	2744200000	2191700000	1316000000
P60867	P60867	40S ribosomal protein S20	Rps20	1.0136	1.0761	1.0633	1.0892	0.9875	1.0641	1.1047	1.1998	1.1276	0.87049	0.93376	0.89614	13633000000	6432900000	12165000000	24423000000	18870000000	24097000000	6142000000	3377000000	4493500000	12718000000	8176400000	5752800000	17346000000	12029000000	8740500000	1514100000	1502300000	857110000
Q9JK81;F8WGG3;F7A3N3	Q9JK81;F8WGG3;F7A3N3	UPF0160 protein MYG1, mitochondrial	Myg1	1.0195	0.98955	0.96391	0.9897	0.97504	0.96058	0.99204	1.0145	0.95889	0.66895	0.56385	0.58417	10457000000	5216000000	8198600000	26865000000	20967000000	28259000000	10260000000	4622000000	6093700000	11796000000	6710400000	3481100000	14322000000	10710000000	6016600000	3887500000	2926100000	1336800000
Q9QXT0;A0A1W2P729	Q9QXT0;A0A1W2P729	Protein canopy homolog 2	Cnpy2	0.9876	1.0416	0.93607	1.0637	1.0514	1.0173	1.0155	0.97963	0.98261	1.0449	0.89877	1.0035	9471200000	5338400000	7875000000	28442000000	15562000000	17874000000	11928000000	5582400000	6766100000	8479400000	4978300000	4322000000	20396000000	13895000000	11724000000	3796300000	3060300000	2456500000
Q9R0P5	Q9R0P5	Destrin	Dstn	0.9535	0.88915	0.854	0.92254	0.93731	0.96699	1.0345	1.0676	1.0008	0.78043	0.77858	0.77754	7570200000	3920800000	6695900000	34177000000	22033000000	27552000000	8310400000	3702100000	5813100000	7995900000	4440600000	3656900000	16196000000	12808000000	8596100000	3736200000	2513000000	1751400000
Q921M3;Q921M3-2	Q921M3;Q921M3-2	Splicing factor 3B subunit 3	Sf3b3	1.0146	1.0277	1.0453	1.0304	1.0247	1.0749	1.1707	1.2187	1.2183	0.77209	0.76751	0.78894	8975200000	4463500000	9319800000	27335000000	17867000000	28931000000	8097800000	4383400000	6073100000	7180200000	4725400000	3284200000	18230000000	13146000000	10292000000	3656400000	3304200000	1652700000
P53994;G3UXQ7;G3V022	P53994	Ras-related protein Rab-2A	Rab2a	1.1121	1.048	1.1056	1.0675	1.0662	1.1923	1.0945	1.1428	1.1343	1.0833	1.1108	1.1392	10128000000	5712800000	10401000000	23691000000	17806000000	21755000000	8791800000	5046900000	6752000000	10609000000	7324300000	6411700000	14117000000	11626000000	10124000000	4008700000	3763000000	2782100000
P84099;A2A547	P84099;A2A547	60S ribosomal protein L19;Ribosomal protein L19	Rpl19	1.0578	1.0953	1.1241	1.0498	1.0027	1.1766	1.1177	1.1657	1.1738	0.65975	0.65166	0.68281	8024300000	4615600000	7317200000	35134000000	25057000000	30076000000	6651000000	4079600000	4865400000	7629200000	4172900000	2473700000	14987000000	11270000000	6280800000	3466800000	3033400000	1396700000
Q8C1B7;A0A0J9YTY0;A0A0J9YUL3;Q8C1B7-3;Q8C1B7-2;A0A0J9YVA6;A0A0J9YUV6	Q8C1B7;A0A0J9YTY0;A0A0J9YUL3;Q8C1B7-3;Q8C1B7-2	Septin-11	2011-09-01	0.92835	1.0458	0.95309	0.99956	1.0388	0.95084	0.99067	1.0109	1.023	0.84302	0.82138	0.76717	11713000000	5395800000	9659000000	29294000000	20065000000	23245000000	7873200000	3604200000	4914500000	8020300000	4374000000	3014700000	17124000000	14302000000	9213100000	3938700000	2877900000	1789400000
P20065-2;P20065	P20065-2;P20065	Thymosin beta-4;Hematopoietic system regulatory peptide	Tmsb4x	0.81521	0.97666	0.93049	1.0657	0.86935	0.94895	1.0267	1.1168	1.1406	0.15239	0.10082	0.11	7398000000	3701400000	6487700000	18990000000	17374000000	17674000000	9628000000	9922800000	7669100000	13825000000	8946400000	1139900000	21262000000	22558000000	1474400000	4657700000	6244400000	432430000
P62627;A2AVR9	P62627;A2AVR9	Dynein light chain roadblock-type 1	Dynlrb1	0.95932	0.93344	0.89863	0.98883	0.94624	0.83446	0.95232	0.95331	0.9539	0.3041	0.27964	0.28858	13697000000	5472300000	8944100000	29788000000	19581000000	21896000000	10657000000	5299300000	6564800000	12573000000	6904800000	1917300000	14880000000	11060000000	2750600000	3941600000	2639900000	658390000
P62717;A0A1D5RLW5;A0A1D5RM85;A0A1D5RM79;A0A1D5RME4;A0A1D5RMC7	P62717;A0A1D5RLW5;A0A1D5RM85;A0A1D5RM79;A0A1D5RME4	60S ribosomal protein L18a	Rpl18a	1.0298	1.1012	1.0897	0.99935	0.94909	1.1422	1.1257	1.2111	1.1528	1.0354	0.96373	1.0078	5740000000	3522300000	5618500000	29832000000	23602000000	25397000000	8699200000	5711200000	6838600000	8456400000	4980200000	4445000000	15922000000	11694000000	13351000000	1951900000	2050100000	1378200000
P70698	P70698	CTP synthase 1	Ctps1	0.96069	0.99829	1.0101	1.0249	1.0144	1.0573	1.1227	1.0991	1.1097	0.87272	0.88329	0.91388	8608700000	4676200000	8455100000	30037000000	17641000000	27066000000	6940200000	3548700000	4766200000	10668000000	6109200000	4471000000	17924000000	12292000000	9420600000	2784300000	2269900000	1406200000
E9QB02;Q68FL6;F6W0G8	E9QB02;Q68FL6	Methionine--tRNA ligase, cytoplasmic	Mars	0.97807	0.92746	1.0016	0.92934	0.97077	0.99925	0.99529	1.0042	1.0123	0.87488	0.94324	1.0388	10260000000	10409000000	8606100000	29753000000	17149000000	21910000000	8094500000	4250500000	5147300000	10418000000	5803400000	4695400000	14881000000	10185000000	9094200000	3419900000	2570700000	1971600000
Q9Z1Q5	Q9Z1Q5	Chloride intracellular channel protein 1	Clic1	0.91522	0.9774	0.95858	0.97841	0.94526	1.078	1.0674	1.1385	1.2219	1.0355	1.0824	1.1547	11615000000	5435600000	10670000000	31347000000	18109000000	26755000000	7697400000	4176000000	6179100000	8167200000	4251100000	4016600000	13796000000	8936300000	9507400000	3299000000	2542200000	2100900000
Q64191;B7ZNK6	Q64191;B7ZNK6	N(4)-(beta-N-acetylglucosaminyl)-L-asparaginase;Glycosylasparaginase alpha chain;Glycosylasparaginase beta chain	Aga	1.167	1.1951	1.1639	1.2178	1.1465	1.0164	1.0537	1.0247	1.0385	1.1395	0.96478	1.0204	7705000000	4777000000	6868600000	26283000000	18849000000	19240000000	9463500000	14589000000	10556000000	6896400000	4583200000	3588200000	13259000000	11503000000	8723800000	4239700000	4058400000	3111500000
P00405	P00405	Cytochrome c oxidase subunit 2	Mtco2	1.157	1.1946	1.2086	1.3338	1.1386	1.2779	0.95976	0.95706	0.95397	1.1784	1.2086	1.2775	4530300000	2850600000	3899500000	30498000000	23237000000	23068000000	6772400000	3553800000	3678100000	5374400000	3792100000	3172300000	24626000000	18723000000	17739000000	1040700000	849550000	698440000
Q925I1;Q925I1-2;H3BK90;H3BKI6;V9GWS5;V9GWS6	Q925I1;Q925I1-2	ATPase family AAA domain-containing protein 3	Atad3	1.2225	1.088	1.0936	1.1421	1.0939	1.1014	1.0946	1.0834	1.0191	1.2944	1.2273	1.2163	11359000000	6447400000	9752300000	22794000000	15036000000	17697000000	8607700000	4811000000	5284900000	10956000000	6728800000	6874600000	16925000000	12407000000	12679000000	3589300000	3144800000	2805800000
Q99020;Q20BD0;Q80XR6	Q99020;Q20BD0;Q80XR6	Heterogeneous nuclear ribonucleoprotein A/B	Hnrnpab	1.0689	1.1494	1.1871	1.0153	1.1113	1.0558	1.1522	1.1975	1.2677	0.46002	0.44562	0.50642	7717800000	4400500000	7595300000	30403000000	23144000000	27333000000	8227900000	5338500000	6866100000	10126000000	5393900000	2072000000	14557000000	10134000000	4039400000	4770600000	4453700000	1228300000
P70398;Q4FE56;E9PWA9;G3UZS3	P70398;Q4FE56	Probable ubiquitin carboxyl-terminal hydrolase FAF-X;Ubiquitin carboxyl-terminal hydrolase	Usp9x	0.97651	0.97293	0.9482	0.89205	0.89749	0.9282	0.98037	0.97879	0.97684	0.91439	0.96611	0.92822	8971600000	4772100000	6883700000	30880000000	19004000000	21000000000	7880500000	3679000000	4313300000	8830800000	5112500000	5504300000	17761000000	11966000000	12446000000	3525700000	2711000000	2091600000
Q8JZK9	Q8JZK9	Hydroxymethylglutaryl-CoA synthase, cytoplasmic	Hmgcs1	0.94659	0.84128	0.93428	0.85042	0.8414	0.82976	0.79725	0.68967	0.76618	0.69503	0.63922	0.68198	8971400000	4386400000	6361600000	31719000000	24380000000	18039000000	8546800000	4462100000	4551000000	9212800000	4289000000	3315500000	18271000000	13197000000	6787300000	4944900000	3531900000	2197700000
O08917;G3UYU4;G3UZZ5;G3UWW8;G3XA73	O08917;G3UYU4	Flotillin-1	Flot1	1.0957	1.193	1.0664	1.1137	1.0365	1.1028	1.001	1.0492	0.99025	1.3835	1.2973	1.3244	10679000000	6221500000	9281400000	25533000000	18254000000	20383000000	6966400000	3893800000	4486300000	11366000000	6619400000	6958900000	13032000000	9481400000	10067000000	5518000000	4202700000	3823700000
G3UYJ7;G3UYL6	G3UYJ7		Gm20441	0.91852	0.87747	0.88942	0.97869	1.0293	0.89521	0.85518	0.83514	0.77746	0.24355	0.26604	0.30803	13324000000	6607100000	9927900000	25436000000	18709000000	17030000000	10035000000	5350400000	5901100000	15260000000	7706000000	1745700000	12105000000	10016000000	1894400000	5689100000	7993200000	1397100000
P41105;F6Z0X0	P41105	60S ribosomal protein L28	Rpl28	1.0561	1.088	1.1304	0.97131	0.9998	1.2018	1.0398	1.1659	1.1769	0.87022	0.87467	0.98817	6355900000	3653900000	6258900000	33522000000	24392000000	28982000000	6088000000	3383800000	4454200000	5349400000	3200000000	2539000000	18267000000	12517000000	9740900000	2640600000	2831100000	1950100000
Q9D6Z1;E0CXZ0;A2APD7;F6USW7;F7CHQ7;F7CHP9;F6U250;F6V095	Q9D6Z1	Nucleolar protein 56	Nop56	1.0237	1.0475	1.0979	1.041	1.0003	1.0726	1.1504	1.2116	1.2105	0.99464	1.0928	1.0955	9165600000	4667600000	8564800000	23736000000	17535000000	22371000000	8908600000	5033800000	7130500000	9484500000	5192600000	4794800000	16642000000	13374000000	11419000000	3210700000	2705200000	2022600000
Q3U422	Q3U422		Ndufv3	0.94001	0.9079	0.84379	1.0019	0.9963	0.83916	0.82484	0.75774	0.7446	0.75745	0.76796	0.81124	9172900000	4376100000	6847100000	31137000000	19760000000	18150000000	9330400000	4657800000	4687100000	10967000000	5784100000	3732900000	16432000000	11507000000	7366800000	4818100000	3926700000	3000900000
P50518;A0A0N4SW07;Q9D593;A0A0N4SW34;A0A0N4SWA3	P50518;A0A0N4SW07	V-type proton ATPase subunit E 1	Atp6v1e1	0.97953	0.90044	0.9646	0.94754	0.91704	1.014	0.93551	0.88911	0.95996	0.7849	0.80203	0.78552	10159000000	5159100000	6718600000	32414000000	19176000000	22277000000	11311000000	5814200000	6175500000	10710000000	5023700000	3863900000	12535000000	8521400000	6719300000	4024100000	2754500000	2016600000
Q91V01;A0A0N4SUM3	Q91V01	Lysophospholipid acyltransferase 5	Lpcat3	1.0182	1.0657	1.1311	0.98839	1.0179	1.182	1.0119	1.0082	1.0038	1.226	1.2276	1.2669	10607000000	7148900000	9096300000	26820000000	19160000000	20818000000	7256500000	4049200000	4677800000	12880000000	7671500000	7434100000	11091000000	7816900000	8528700000	3712100000	3217000000	2824600000
Q60648	Q60648	Ganglioside GM2 activator	Gm2a	1.1638	1.2024	1.1908	1.1283	1.1625	1.343	0.98067	0.94684	0.95405	0.8096	0.74569	0.9678	10370000000	7493500000	9560300000	29513000000	25488000000	21823000000	6304800000	4048200000	4035300000	10696000000	7213600000	4003500000	11175000000	11223000000	5547000000	2292500000	2581900000	1239200000
Q91VC3;A0A0N4SVP8;E9PV04;A2AFK7;A0A0N4SVM5	Q91VC3;A0A0N4SVP8;E9PV04;A2AFK7	Eukaryotic initiation factor 4A-III;Eukaryotic initiation factor 4A-III, N-terminally processed	Eif4a3;Gm8994	0.97804	1.0697	1.1966	1.0399	1.1111	1.0277	1.0599	1.0878	1.1703	0.98143	1.0651	0.98812	15142000000	7761100000	13249000000	24434000000	14878000000	18878000000	5108300000	2967200000	3699400000	20717000000	10755000000	5976000000	10547000000	8666100000	6627600000	1639400000	1214100000	1054200000
Q8C1E7;D3Z0U3	Q8C1E7	Transmembrane protein 120A	Tmem120a	1.2202	1.252	1.2861	1.1671	1.0753	1.3557	1.1495	1.158	1.0737	1.2725	1.3044	1.3655	9830700000	6152400000	9061500000	20780000000	20468000000	18009000000	6665900000	4243600000	4772500000	10992000000	8098700000	7324500000	14322000000	11317000000	10983000000	3214900000	3488100000	2758000000
O88441	O88441	Metaxin-2	Mtx2	1.0915	1.0525	0.98514	1.0827	1.0596	0.88897	0.95337	0.94805	0.9802	1.1127	1.0796	1.0783	11378000000	4480500000	6751700000	28245000000	21220000000	21098000000	7250600000	3599300000	4339400000	8796300000	4577600000	4543700000	15097000000	11508000000	9832400000	3832700000	3121700000	2745100000
Q8R050;Q8R050-2;F7CE88	Q8R050;Q8R050-2	Eukaryotic peptide chain release factor GTP-binding subunit ERF3A	Gspt1	0.95094	0.97856	0.93107	0.93118	0.98903	0.92912	1.0794	1.0462	0.97693	0.82747	0.8628	0.8521	8111100000	4041700000	7331800000	31926000000	18424000000	24231000000	7145700000	3392800000	4750300000	9325500000	4464800000	6911500000	15363000000	9760400000	8363400000	3855600000	2843700000	2165100000
O89086;Q8BG13;S4R2M6	O89086;Q8BG13	RNA-binding protein 3	Rbm3	0.94704	1.0339	0.91886	0.97501	1.0358	0.94238	1.1602	1.184	1.1288	0.17513	0.16505	0.21358	6635300000	3102200000	6044100000	39981000000	24204000000	35860000000	8008300000	4002700000	6084400000	7423500000	4200100000	946880000	10419000000	7558300000	1313100000	3294500000	2810400000	423360000
Q9Z2U1;A0A0G2JF97	Q9Z2U1	Proteasome subunit alpha type-5	Psma5	0.93218	0.92279	0.85369	1.0064	0.93964	0.90128	0.92371	0.94539	0.89304	0.49636	0.45783	0.53081	10604000000	5819400000	8338200000	20568000000	11558000000	13195000000	10937000000	5224800000	7013900000	10350000000	6161900000	2631600000	20073000000	17017000000	7074800000	7027300000	6012000000	2466300000
P17426;P17426-2;A0A140LIG7;A0A140LHA6	P17426;P17426-2	AP-2 complex subunit alpha-1	Ap2a1	0.98983	0.99238	1.0091	0.97615	0.92422	1.0012	1.0228	1.0247	1.0255	0.7584	0.80755	0.72928	9161000000	5356000000	7917600000	29649000000	24719000000	24373000000	6647200000	3681900000	4399500000	5968600000	3216600000	2370500000	19421000000	10498000000	7603600000	3073400000	2397000000	1502300000
P70372;Q61701;Q60899;B1AXZ0;Q80UJ0;A2A9S3;Q3UR02;A2A9S2;A2A9R8;A2A9R6;Q80Y51;B1AXZ6;Q8BVA9;A2A9S0;B1AXZ4;B1AXZ5;Q61701-2	P70372	ELAV-like protein 1	Elavl1	1.187	1.1385	1.1505	1.1195	1.1639	1.1406	1.1185	1.1816	1.1628	0.97684	1.037	0.96951	11463000000	6838200000	10374000000	30370000000	19743000000	23722000000	7698100000	4517900000	5645500000	5286200000	3510900000	2654900000	12575000000	9980400000	7670600000	4288800000	3262100000	2343000000
P32921-2;P32921	P32921-2;P32921	Tryptophan--tRNA ligase, cytoplasmic;T1-TrpRS;T2-TrpRS	Wars	0.97962	0.84434	0.91209	0.91674	0.90291	0.98596	1.0064	0.94192	0.9806	0.56598	0.5669	0.58642	7573500000	5681100000	6832800000	31999000000	18555000000	21732000000	8638600000	4324800000	6548800000	7595900000	4426200000	2076500000	16726000000	10557000000	8938200000	4372200000	3167400000	1470700000
P24547;A0A0A6YY72;A0A0A6YXS4	P24547;A0A0A6YY72	Inosine-5-monophosphate dehydrogenase 2	Impdh2	1.006	0.96142	1.0238	0.97399	1.0594	1.05	1.2603	1.3066	1.3052	0.88581	1.0035	1.0131	9916000000	5242000000	9862300000	27018000000	15588000000	23759000000	9847400000	5128600000	7974200000	7440300000	4522700000	3206200000	14291000000	9861200000	8030800000	3795900000	2955800000	2312300000
P10922	P10922	Histone H1.0;Histone H1.0, N-terminally processed	H1f0	1.4762	1.623	1.4731	1.466	1.1892	1.3667	1.0536	1.3371	1.2349	1.3543	1.2216	1.1521	11343000000	7773800000	10103000000	21194000000	19616000000	21206000000	7837800000	7004400000	6965700000	7510400000	5811000000	4843000000	11322000000	11305000000	9931900000	2215700000	2810800000	1804000000
P35979;F8VQK7	P35979;F8VQK7	60S ribosomal protein L12	Rpl12;Gm16519	0.99422	1.0005	1.0832	1.0002	1.0485	1.0285	1.0842	1.0581	1.0855	0.5656	0.57374	0.59625	10497000000	6290900000	9738200000	21244000000	13718000000	19517000000	9906300000	5671000000	9602100000	8276700000	4783600000	2337300000	12312000000	9685600000	11215000000	7196200000	5941100000	2506900000
P10518	P10518	Delta-aminolevulinic acid dehydratase	Alad	1.0795	0.98398	1.0054	1.0006	0.98934	1.009	1.0353	0.98496	0.94921	0.31294	0.30512	0.30951	8046600000	4506700000	6828600000	31769000000	20430000000	24720000000	9140400000	4605200000	5899400000	7505500000	4412700000	1473000000	16661000000	11359000000	3940400000	4508800000	3470200000	990430000
Q8K1Z0;F6SFF5;A0A1D5RLE9	Q8K1Z0;F6SFF5	Ubiquinone biosynthesis protein COQ9, mitochondrial	Coq9	1.1269	1.0011	1.0683	1.0692	1.1004	0.91697	0.89849	0.8337	0.82855	0.90316	0.84724	0.89439	8034800000	4354600000	6213400000	40276000000	25919000000	26231000000	4027600000	2223600000	2270700000	6522000000	3892600000	2956700000	13884000000	11008000000	8087100000	1685700000	1590300000	1029600000
Q9D6J6;Q9D6J6-2;M0QWP9;D6RGN4	Q9D6J6;Q9D6J6-2	NADH dehydrogenase [ubiquinone] flavoprotein 2, mitochondrial	Ndufv2	0.97502	0.95653	0.91615	0.99972	0.99087	0.93288	0.78562	0.80491	0.76749	0.90135	0.8046	0.90057	9101500000	9293400000	5540800000	22347000000	14102000000	13723000000	12959000000	5949400000	5897500000	8639500000	8356100000	3492500000	13425000000	11562000000	8691100000	7545900000	5507000000	4005200000
Q8C129	Q8C129	Leucyl-cystinyl aminopeptidase	Lnpep	1.1745	1.0887	1.0145	1.0469	1.034	1.0446	1.0402	1.0604	0.98329	1.0793	1.1651	1.2051	10908000000	8286800000	10950000000	22079000000	16240000000	20217000000	6816600000	3982500000	4575100000	10238000000	7562200000	5891700000	13994000000	10070000000	10709000000	2770500000	2524000000	2107600000
Q6ZQI3	Q6ZQI3	Malectin	Mlec	1.1252	1.0719	1.1443	1.0991	1.062	1.1198	1.0312	1.0426	1.0392	1.2449	1.2717	1.2225	9098800000	5297800000	7961700000	24079000000	16472000000	22100000000	9715500000	5023000000	5995800000	6785000000	4062000000	3758300000	14577000000	11415000000	13720000000	3741100000	3124200000	2630400000
Q61990;Q61990-3	Q61990;Q61990-3	Poly(rC)-binding protein 2	Pcbp2	1.0064	1.0197	0.99329	1.0096	1.0168	1.1253	1.1182	1.1031	1.123	1.0247	1.0841	1.0863	6918900000	3955300000	6381800000	24851000000	16751000000	20490000000	7666700000	4455400000	5829500000	7599000000	5164600000	4071500000	18271000000	13941000000	12834000000	4102100000	3196900000	2651500000
F8VPN4;A0A0G2JGI9;F6XXE6;E0CYU6;E0CX86;F7CSZ6	F8VPN4;A0A0G2JGI9		Agl	0.65407	0.60712	0.66346	0.62607	0.63536	0.67032	0.63416	0.61756	0.62349	0.58978	0.61348	0.62251	10878000000	4085100000	5676300000	36431000000	15649000000	17967000000	8772900000	3100000000	3470500000	9247700000	3559700000	3132000000	18312000000	10374000000	8058900000	4840000000	2712600000	1971400000
Q9D1Q6	Q9D1Q6	Endoplasmic reticulum resident protein 44	Erp44	1.2811	1.2051	1.2049	1.2322	1.222	1.2536	1.1638	1.1576	1.196	1.4791	1.3774	1.3998	7378300000	4875200000	7145200000	21508000000	17348000000	21972000000	6678500000	4338300000	4981300000	8371300000	5476300000	5642900000	15931000000	12548000000	12464000000	4039000000	3944000000	3339300000
Q9QZD9;A2AE03	Q9QZD9	Eukaryotic translation initiation factor 3 subunit I	Eif3i	0.94739	0.98447	0.9345	0.99253	1.0634	0.98561	0.98806	0.98071	1.0094	0.74314	0.74269	0.75912	7350700000	3507700000	6057700000	31933000000	21752000000	24907000000	7690700000	3684200000	4746400000	7032100000	3792300000	3067200000	15927000000	12676000000	7873600000	2538700000	2043500000	1298600000
Q9CQR2	Q9CQR2	40S ribosomal protein S21	Rps21	0.92631	0.97676	0.90605	1.0083	1.0193	0.90331	0.95809	0.98167	0.97094	0.32055	0.25871	0.28372	7672800000	5353900000	6697100000	37009000000	20597000000	24731000000	6741200000	3325600000	4215000000	8418100000	5155000000	1459200000	16324000000	12125000000	2833700000	2578400000	1964600000	489390000
Q9D6U8	Q9D6U8	Protein FAM162A	Fam162a	0.70724	0.66611	0.68746	0.66859	0.64238	0.7189	0.57062	0.56654	0.53655	0.61342	0.71167	0.77067	7598800000	9687400000	3660100000	27649000000	13707000000	14582000000	7577800000	2581500000	2771500000	8692700000	20857000000	2853100000	16738000000	11134000000	9487400000	3728300000	2107200000	1715700000
Q9CYW4	Q9CYW4	Haloacid dehalogenase-like hydrolase domain-containing protein 3	Hdhd3	1.0124	0.9759	1.0392	1.0057	1.0185	1.0559	0.93512	0.89531	0.8712	0.8839	1.015	0.97265	7825300000	3794700000	5809200000	35115000000	21752000000	21691000000	5634100000	3008500000	3355500000	8950000000	4778300000	3859700000	15232000000	10677000000	8939700000	2541000000	2120900000	1527100000
E9Q7G0;A0A1B0GSW3;A0A1B0GT61;A0A1B0GSH2;A0A1B0GT38	E9Q7G0;A0A1B0GSW3		Numa1	1.1019	1.2182	1.1544	1.2455	1.2925	1.1979	0.95397	1.0833	1.0077	1.3171	1.1925	1.2838	6885700000	4024100000	5985500000	25262000000	17496000000	23303000000	9189100000	6964900000	6132400000	10055000000	7216500000	6621000000	10453000000	9752700000	9953700000	2911000000	2368000000	1986800000
Q64674	Q64674	Spermidine synthase	Srm	1.1023	1.0154	1.1131	1.1355	1.1204	1.0254	1.0867	1.0572	1.0316	0.76044	0.72312	0.71307	10210000000	5452100000	8738600000	19847000000	20193000000	16718000000	11314000000	5755900000	7441600000	9113900000	5516300000	3099100000	15830000000	10844000000	6245600000	4539200000	3649400000	1961900000
Q60710;F8WJE0;F6TVP2;E9Q0K6;E9PYG9;E0CXZ5	Q60710;F8WJE0;F6TVP2;E9Q0K6;E9PYG9	Deoxynucleoside triphosphate triphosphohydrolase SAMHD1	Samhd1	0.93708	0.9626	0.9349	0.9837	0.92747	0.92902	0.89614	0.90189	0.89623	0.52266	0.56488	0.55767	10344000000	5407000000	7931600000	26957000000	17288000000	18247000000	12225000000	5084600000	6431800000	6298700000	3374000000	1839400000	18233000000	11344000000	5946200000	4277100000	3069300000	1496400000
Q9D7B6;A0A0R4J0P1;D3YTT4;A0A1L1SUG2	Q9D7B6;A0A0R4J0P1;D3YTT4	Isobutyryl-CoA dehydrogenase, mitochondrial	Acad8	1.0084	1.0335	1.0364	1.0748	1.0033	1.03	1.0003	0.94486	0.98417	1.107	1.0824	1.0935	8681800000	9476400000	7832000000	29269000000	18443000000	20090000000	7230200000	3902500000	4408000000	8636900000	5102200000	4711600000	13030000000	9009000000	8408400000	2957200000	2473200000	2047400000
Q8K0D5	Q8K0D5	Elongation factor G, mitochondrial	Gfm1	0.90866	0.93727	0.93338	0.92349	0.93109	0.82251	0.85043	0.849	0.83989	0.65406	0.63312	0.55898	9489500000	4654800000	7041300000	31948000000	17317000000	20900000000	8822000000	4129600000	5353100000	6954000000	3634900000	2635900000	16860000000	11017000000	7387800000	3162900000	2182100000	1259800000
Q91V61;Q91V61-2;Q3U4F0	Q91V61;Q91V61-2;Q3U4F0	Sideroflexin-3	Sfxn3	1.0325	0.99261	1.007	0.93579	0.91285	1.0625	1.1013	1.1269	1.15	1.1633	1.2995	1.2117	7684800000	4156600000	7145900000	23147000000	14370000000	17995000000	8599900000	4674700000	6027100000	9354400000	5011000000	5201900000	15892000000	10605000000	11926000000	4953100000	4263400000	3728800000
P51859;E0CXA0;E0CYW7	P51859;E0CXA0	Hepatoma-derived growth factor	Hdgf	1.0496	1.1193	1.0264	1.0981	1.1554	1.0955	1.0057	0.98268	0.95769	0.35335	0.27918	0.32301	12721000000	5951100000	8135200000	25115000000	21302000000	18925000000	10179000000	5676500000	6257800000	6744200000	3332700000	913110000	14472000000	12225000000	2626000000	5420900000	3460200000	913580000
Q3UDE2;F2Z423	Q3UDE2	Tubulin--tyrosine ligase-like protein 12	Ttll12	1.0021	0.94702	0.95193	0.89945	0.94145	1.0151	1.0356	1.0077	1.0148	0.63422	0.65772	0.74363	8249500000	5386500000	7280200000	26727000000	15900000000	20377000000	9845100000	5244700000	7251000000	8807200000	4665800000	4960400000	15087000000	9726700000	5979200000	3890200000	2827000000	1703500000
Q9WUR2;Q3TCD4;Q9WUR2-2;E9PYC6;E9Q858;E9PUY9;E9PYA9;E9PVM6;E9Q7A8;Q78JN3;E9PY42	Q9WUR2;Q3TCD4;Q9WUR2-2;E9PYC6;E9Q858;E9PUY9;E9PYA9;E9PVM6;E9Q7A8	Enoyl-CoA delta isomerase 2, mitochondrial	Eci2	0.9714	1.0474	0.98493	0.98736	0.94369	0.95478	0.85353	0.89253	0.92878	1.0082	1.0605	0.95778	8524400000	5397800000	6276600000	22006000000	14726000000	15673000000	7569900000	3953900000	4651000000	10036000000	5344400000	5101600000	17095000000	12601000000	11341000000	5284400000	4719800000	3531500000
Q61937;Q9DAY9;Q5SQB0;Q5SQB5	Q61937;Q9DAY9;Q5SQB0;Q5SQB5	Nucleophosmin	Npm1	0.97976	0.98984	0.88596	1.0542	1.0398	0.95692	1.1721	1.2523	1.1944	0.7681	0.69959	0.7966	9706000000	4645000000	9317000000	20402000000	13368000000	19405000000	7118300000	3507600000	5536400000	13340000000	7421400000	5364800000	14324000000	11047000000	8375400000	4262400000	4158100000	2346600000
Q9QYB1	Q9QYB1	Chloride intracellular channel protein 4	Clic4	0.97472	0.96772	1.0454	1.0018	1.0151	1.043	0.93029	1.013	0.95255	0.61887	0.61296	0.68253	9343600000	4014400000	6721100000	26969000000	16274000000	20578000000	8057800000	4191900000	4976700000	11418000000	5813100000	3333200000	14034000000	11113000000	5543500000	5193100000	3935700000	2042900000
Q99K01;Q99K01-4	Q99K01;Q99K01-4	Pyridoxal-dependent decarboxylase domain-containing protein 1	Pdxdc1	1.0211	0.95433	0.94733	0.95	0.97957	0.99619	1.0111	1.0005	0.99882	0.80074	0.83853	0.84065	9401100000	4509600000	7602400000	25710000000	14946000000	18755000000	10548000000	4950900000	6688700000	9365800000	4712700000	3792500000	14991000000	11061000000	8149600000	3492200000	2497800000	1686000000
P23780;A0A1L1SSJ7	P23780	Beta-galactosidase	Glb1	1.2305	1.1519	1.2725	1.1856	1.2445	1.3109	1.1157	1.0577	1.0817	1.1781	1.1461	1.1719	8447300000	5377000000	8702400000	21551000000	17611000000	18002000000	9441900000	5953200000	6590800000	9510000000	6199600000	5885200000	10910000000	9496800000	8178600000	4092400000	4022200000	2869100000
Q8BRF7;Q8BRF7-3;Q8BRF7-2;A0A1W2P6R7	Q8BRF7;Q8BRF7-3;Q8BRF7-2	Sec1 family domain-containing protein 1	Scfd1	1.0444	0.95218	1.0125	1.0214	1.0136	0.96114	1.0065	0.95185	1.028	0.82582	0.74172	0.76343	7300900000	3618100000	7523400000	29167000000	17819000000	22503000000	8346000000	4190500000	5167500000	5128400000	3161000000	2459100000	15280000000	12752000000	7932600000	4192500000	3876600000	2005100000
P97372;G3X9V0;E0CZ90	P97372;G3X9V0;E0CZ90	Proteasome activator complex subunit 2	Psme2	0.79452	0.79651	0.79352	0.79436	0.83171	0.82692	0.79807	0.74567	0.76024	0.33166	0.30224	0.33541	6740900000	3308200000	4407700000	35986000000	20439000000	21967000000	7406600000	3374800000	3566900000	5794300000	2722900000	1173800000	20153000000	12640000000	6653600000	2750400000	2107500000	884250000
Q64435	Q64435	UDP-glucuronosyltransferase 1-6	Ugt1a6	1.187	1.1015	1.1889	1.1582	1.0671	1.271	1.1788	1.2182	1.2308	1.3539	1.4347	1.4464	6694500000	4484600000	6502400000	29328000000	19888000000	24501000000	5685600000	3332800000	4342700000	6246400000	4190500000	4057800000	13464000000	10316000000	11833000000	2416200000	2400000000	2102800000
Q3THW5;P0C0S6;Q8R029;Q3UA95;G3UWL7	Q3THW5;P0C0S6;Q8R029;Q3UA95	Histone H2A.V;Histone H2A.Z;Histone H2A	H2afv;H2afz	1.201	1.2199	1.3206	1.135	1.092	1.0996	1.1137	1.1758	1.2979	1.2837	1.4166	1.4286	6866300000	4015100000	6976400000	21949000000	18383000000	19809000000	8484300000	6060300000	7318400000	8505100000	4872800000	5298700000	10961000000	9438100000	11383000000	4094400000	3534900000	3708900000
Q8C5H8;Z4YK42;A0A087WQI8	Q8C5H8;Z4YK42	NAD kinase 2, mitochondrial	Nadk2	0.92767	0.91442	0.97666	0.9368	0.98212	0.94478	0.90193	0.89335	0.90708	0.90569	1.0243	0.98962	10607000000	5146900000	8054200000	23934000000	13165000000	15715000000	7855000000	4213000000	4337200000	11302000000	5802300000	5029800000	14715000000	10083000000	9292400000	4555200000	4558600000	2895800000
Q62186;Q9D8L3	Q62186;Q9D8L3	Translocon-associated protein subunit delta	Ssr4	1.0937	1.0956	1.1207	1.1085	1.1039	1.1035	1.0563	1.0471	1.0761	1.35	1.4354	1.4434	12255000000	6192400000	10499000000	22638000000	18571000000	18372000000	5703200000	3083200000	3629100000	8380300000	4825500000	5735400000	12445000000	9344200000	10246000000	3215400000	2992600000	2784400000
Q9CZW5	Q9CZW5	Mitochondrial import receptor subunit TOM70	Tomm70a	1.1209	1.0956	1.1466	1.1446	1.018	1.1207	1.0496	1.0287	1.0333	1.2118	1.0763	1.1857	8547900000	4973000000	8114200000	22474000000	16172000000	17799000000	8051600000	4689200000	5363600000	9906700000	5823800000	5653300000	14658000000	10884000000	9931800000	3039900000	2750200000	1988800000
P03953;P03953-2	P03953;P03953-2	Complement factor D	Cfd	0.98934	1.0508	0.9512	0.65182	0.64542	0.63464	1.0715	1.0461	1.0278	1.1929	1.0783	1.2204	6122500000	3111600000	5844400000	37702000000	24879000000	32564000000	3371300000	1692200000	2194800000	6905400000	2475200000	3814500000	11202000000	5064300000	7033600000	2994700000	1494100000	2310300000
P67984	P67984	60S ribosomal protein L22	Rpl22	1.1134	1.1086	1.152	1.1771	1.0076	1.177	1.1569	1.2073	1.2285	0.86661	0.78574	0.82573	8795700000	5374400000	7758000000	23028000000	19740000000	24027000000	7460100000	5311700000	6121600000	6433600000	4537200000	2519900000	12638000000	9476700000	7621500000	3880100000	3854000000	1956200000
E9PUM4;A0A1L1SQ51;Q71LX4;Q8CDM9;A0A1L1SRI1;A0A1L1SQP9;A0A1L1SVA8	E9PUM4;A0A1L1SQ51;Q71LX4;Q8CDM9;A0A1L1SRI1	Talin-2	Tln2	1.0315	1.068	1.0024	0.9953	1.0513	1.11	0.94386	0.96842	0.93665	0.89736	0.90957	0.85175	7977900000	4046900000	6182500000	31948000000	20446000000	21201000000	7044300000	4711600000	4976800000	7132800000	4063400000	3147900000	13717000000	10659000000	7854400000	1934200000	1829600000	1249300000
Q9DCJ5	Q9DCJ5	NADH dehydrogenase [ubiquinone] 1 alpha subcomplex subunit 8	Ndufa8	0.97506	0.88633	1.027	0.99593	0.99273	0.97569	0.83821	0.82246	0.83887	0.86167	0.90024	0.85277	9574300000	4067300000	5859200000	30185000000	18139000000	19140000000	8779700000	4115700000	4637300000	7784500000	3680300000	2810900000	15946000000	10958000000	8579200000	2476100000	1854100000	1249700000
Q64133	Q64133	Amine oxidase [flavin-containing] A	Maoa	1.2311	1.3149	1.1977	1.1706	1.0651	1.209	1.3653	1.4084	1.4097	1.6591	1.6432	1.6301	5983500000	4861500000	6906700000	21285000000	15908000000	21723000000	7493800000	4747400000	6975400000	5648800000	3716300000	4087000000	13690000000	12971000000	15232000000	2998300000	2760800000	2639700000
Q9WV55	Q9WV55	Vesicle-associated membrane protein-associated protein A	Vapa	0.96473	0.97171	0.96678	0.91581	0.90552	0.9675	1.002	1.0393	0.98925	0.95189	0.98375	0.97866	9189800000	4428000000	8276800000	28638000000	17606000000	21676000000	7766700000	3774900000	4899500000	7668200000	4145900000	3600900000	12491000000	8522700000	8180700000	3558500000	2800200000	2110900000
Q8K310;A0A087WSU2;A0A087WSP7;A0A087WQZ1;A0A087WQD6;A0A087WNW7;A0A087WNP3;A0A087WPU5;A0A087WPQ5;A0A087WQP4;A0A087WQ54;A0A087WSF8	Q8K310;A0A087WSU2	Matrin-3	Matr3	1.1113	1.0954	1.0796	1.0704	1.1064	1.1072	1.1075	1.1175	1.1012	1.1574	1.1688	1.1889	9132900000	5034300000	8414200000	24700000000	19108000000	20494000000	6821700000	3888400000	4848400000	7323200000	4143400000	3854300000	14202000000	10833000000	9185500000	2474900000	2201500000	1898400000
P62849;P62849-2;P62849-3	P62849;P62849-2;P62849-3	40S ribosomal protein S24	Rps24	1.0762	1.1215	1.1212	1.0789	1.0999	1.0653	1.1094	1.2169	1.1539	1.028	0.96678	0.95265	9296500000	5119600000	8757300000	25125000000	20983000000	23375000000	5397600000	3277100000	4083200000	8500100000	5136400000	4543100000	12378000000	10020000000	8081000000	1516200000	1648000000	1049900000
Q8BH97;A0A1B0GR19;A0A1B0GR86;A0A1B0GSK5;A0A1B0GRI0;A0A1B0GS22	Q8BH97;A0A1B0GR19;A0A1B0GR86;A0A1B0GSK5	Reticulocalbin-3	Rcn3	1.0803	1.2072	1.0357	1.1875	1.1729	0.98967	0.99961	1.022	1.0415	1.2545	1.0395	1.0609	4707500000	2526400000	4024500000	28772000000	21146000000	21906000000	7099800000	3871000000	4689700000	7969100000	4823300000	4610400000	12937000000	11325000000	8140100000	3896500000	2909400000	2534500000
P54822;E9Q242;E9Q3T7;A0A140LHU1;E9Q0A0;A0A0G2JFI8;A0A0G2JFL8	P54822;E9Q242;E9Q3T7	Adenylosuccinate lyase	Adsl	1.0695	0.95997	1.0947	1.0063	0.97744	0.95356	0.99047	1.0195	0.98176	0.52076	0.53381	0.54289	6770000000	3425000000	5228700000	29769000000	19649000000	23230000000	8592200000	4313200000	5297500000	7646700000	3383800000	1617900000	14101000000	9093700000	4708000000	4172200000	4577300000	2229400000
O88696	O88696	ATP-dependent Clp protease proteolytic subunit, mitochondrial	Clpp	1.1957	1.0731	1.1033	1.128	1.1607	1.1633	1.1088	0.93658	0.98212	1.1785	1.1702	1.2163	7260100000	4638000000	6870800000	25713000000	18629000000	19900000000	6587100000	4008800000	7342100000	7724500000	4818500000	4950500000	12141000000	10601000000	10314000000	2352300000	2114000000	1834600000
Q5NCU4;A0A1L1SSH9;P07214;Q5NCU3	Q5NCU4;A0A1L1SSH9;P07214	SPARC	Sparc	0.88861	0.99388	0.92734	0.83471	0.77961	0.74051	0.94327	0.92693	0.86725	1.0199	0.85091	0.86079	8006100000	3796500000	6363800000	29642000000	18279000000	21317000000	5039900000	2733200000	3166400000	9043900000	3950700000	4251100000	15433000000	10094000000	9658400000	3063800000	2047000000	1848800000
P63005;P63005-2;Q5SW16	P63005;P63005-2	Platelet-activating factor acetylhydrolase IB subunit alpha	Pafah1b1	1.0242	0.94679	0.9858	0.95566	0.95057	0.92227	0.9337	0.95805	1.0085	0.51297	0.50316	0.51883	7229600000	4001500000	6003100000	27585000000	16773000000	20524000000	8427500000	4708700000	5811600000	6970600000	4697000000	1867200000	17038000000	12106000000	6121900000	3691000000	2843000000	1313100000
Q9DCS3;A2A845	Q9DCS3	Trans-2-enoyl-CoA reductase, mitochondrial	Mecr	1.1632	1.0925	1.1274	1.1513	1.0822	1.1626	1.0312	0.99099	0.96421	1.0902	1.1311	1.2085	10308000000	6130200000	8465300000	19969000000	14778000000	15002000000	5922100000	3612600000	3745300000	10289000000	5833500000	5022300000	15990000000	12379000000	10399000000	3407100000	3666300000	2531700000
Q9ER88;G3X9M0;A0A0R4J1B9;Q9ER88-2;G3UWZ6;G3UWJ4;G3UZC0;G3UWM7;G3UWR5;G3UYM6;G3UYP3	Q9ER88;G3X9M0;A0A0R4J1B9;Q9ER88-2;G3UWZ6;G3UWJ4;G3UZC0;G3UWM7	28S ribosomal protein S29, mitochondrial	Dap3	1.1361	1.1167	1.1164	1.0623	1.0791	1.2234	1.0754	1.0979	0.99325	0.95172	0.98286	0.95224	20427000000	7781900000	5274200000	37159000000	15262000000	13039000000	17379000000	5843100000	3648200000	3690000000	2408700000	1708400000	8661000000	5787800000	4744100000	1813200000	1692300000	1097300000
Q9EPL9;Q3TAW3;E9Q296;Q8C178;D3Z2N6;A0A0J9YVH1;REV__Q5SV54;REV__Q5SV55;REV__Q9CSB4-2;REV__Q9CSB4	Q9EPL9;Q3TAW3;E9Q296;Q8C178	Peroxisomal acyl-coenzyme A oxidase 3;Acyl-coenzyme A oxidase	Acox3	1.3222	1.2644	1.3319	1.2395	1.1928	1.1884	1.1961	1.1466	1.1591	1.136	1.1006	1.1918	5671500000	3575400000	5791500000	28579000000	21073000000	23068000000	5878600000	3944200000	4538900000	6259100000	4100200000	3598500000	13637000000	11127000000	9423400000	2515600000	2742400000	1787600000
Q9CRD0;A0A0J9YUB6;Q9CRD0-2;A0A0J9YUK7;A0A0J9YTV7;A0A0J9YTV6	Q9CRD0;A0A0J9YUB6;Q9CRD0-2	OCIA domain-containing protein 1	Ociad1	0.9588	0.88551	0.93261	0.96995	0.91843	0.95711	0.89279	0.89696	0.90733	0.87366	0.87601	0.89871	7110600000	2787600000	4288900000	29673000000	16885000000	19563000000	10558000000	5191600000	5961400000	9509100000	3466900000	3424900000	14940000000	9342200000	7670000000	3010200000	2145900000	1584200000
O35593	O35593	26S proteasome non-ATPase regulatory subunit 14	Psmd14	0.92207	0.92584	0.92679	0.91766	1.0359	0.97921	1.0077	0.93263	0.97599	0.78898	0.79218	0.84177	9042500000	4562200000	7508200000	22429000000	14428000000	16294000000	7459800000	6715900000	5220400000	13331000000	6729100000	4643700000	14112000000	10711000000	7179300000	2598400000	2504300000	1442400000
Q9CWK8	Q9CWK8	Sorting nexin-2	Snx2	0.94415	0.96163	0.99479	0.93306	0.99558	0.95779	0.96388	0.92662	0.92257	0.59075	0.61119	0.6183	7689900000	11784000000	13516000000	21039000000	13169000000	15548000000	6324500000	3387600000	3945600000	9400600000	5624900000	6885700000	15074000000	10241000000	5788800000	3351000000	2684100000	1398500000
Q60634;Q5SS83;Q60634-3;Q60634-2	Q60634;Q5SS83;Q60634-3;Q60634-2	Flotillin-2	Flot2	1.1307	1.1826	1.1819	1.1088	1.1494	1.0968	1.0082	1.0877	1.0627	1.3043	1.3564	1.3523	8708500000	8382900000	7435000000	19235000000	14745000000	16432000000	8391800000	6524000000	5179400000	9144500000	5977400000	5739300000	14595000000	8995300000	10380000000	2444900000	2538400000	1901400000
P60122;D3YW60;Q05CB6	P60122	RuvB-like 1	Ruvbl1	0.98177	0.95883	1.0409	0.99315	1.0528	1.0073	0.99178	0.9735	0.97094	0.96219	0.9719	1.0086	8275600000	6281600000	6234000000	24697000000	14649000000	20268000000	7637400000	4321200000	5125400000	10520000000	5534800000	6506600000	12638000000	9266200000	7749600000	2770000000	2256100000	1988600000
G3X8T3;P16675;A2A5J9;A2A5J8;A2A5J6	G3X8T3;P16675	Carboxypeptidase;Lysosomal protective protein;Lysosomal protective protein 32 kDa chain;Lysosomal protective protein 20 kDa chain	Ctsa	1.0337	1.0896	1.0401	1.0543	1.0246	1.0289	0.97131	1.0416	0.97917	0.93244	0.97482	0.89336	10280000000	5301400000	8707300000	23803000000	17624000000	18880000000	6995300000	4126000000	4627600000	6932400000	3606000000	2859200000	15270000000	11487000000	9615300000	2768900000	2047400000	1649300000
A2AN08;A2AN08-5;A2AN08-3;A2AN08-2;F6SSP6;Z4YMA7;A2AN08-4;Z4YLP1	A2AN08;A2AN08-5;A2AN08-3	E3 ubiquitin-protein ligase UBR4	Ubr4	0.91939	0.92601	0.95873	0.89781	0.8995	1.0234	1.0171	1.0132	0.97947	0.91138	0.90989	0.9819	7863100000	3806500000	6716000000	29045000000	15671000000	21855000000	7026400000	4212700000	4631400000	8471300000	10465000000	4698500000	10601000000	7313200000	9053200000	1999800000	1619100000	1196600000
Q61554	Q61554	Fibrillin-1	Fbn1	1.0428	1.1521	1.0111	1.1183	1.1558	0.9816	1.1988	1.2089	1.1587	1.6743	1.5487	1.5592	8099400000	3951600000	8068400000	22047000000	16386000000	23177000000	6195700000	3456700000	4638700000	6803600000	4310100000	4534600000	12822000000	9608200000	14473000000	2762300000	2127100000	2610200000
Q9DC16;F6SLP4;F6Z6A5	Q9DC16	Endoplasmic reticulum-Golgi intermediate compartment protein 1	Ergic1	0.98481	0.98629	1.0299	1.0651	0.94714	1.1665	0.94376	1.0022	0.94261	1.1519	1.1881	1.2399	7740100000	4162000000	6351200000	26506000000	17634000000	20209000000	7092700000	3941800000	4759000000	8494700000	5442000000	4885300000	11431000000	8159300000	9358300000	3703700000	3111600000	2729300000
P02463;A0A1B0GSI7;A0A1B0GRC0;A0A140LHU8	P02463;A0A1B0GSI7	Collagen alpha-1(IV) chain;Arresten	Col4a1	0.78276	0.99735	1.0153	0.783	0.59158	0.79517	0.96166	0.98284	0.96264	1.0422	0.90971	1.0658	8805600000	5009800000	8579900000	29278000000	18717000000	21215000000	5267200000	3503600000	3549600000	7541500000	3590500000	5086600000	12181000000	9927400000	7964700000	2001100000	2214500000	1272000000
Q9DCS9;D3YUK4	Q9DCS9;D3YUK4	NADH dehydrogenase [ubiquinone] 1 beta subcomplex subunit 10	Ndufb10	0.97954	0.85132	0.91447	0.91687	0.93349	0.93058	0.87568	0.89615	0.86553	0.97797	1.0783	1.0682	7744600000	3612900000	5433100000	31392000000	17121000000	20379000000	9352200000	4541400000	5235200000	5700500000	2744300000	2472500000	13407000000	8727700000	7982800000	4162000000	2925400000	2533000000
P23492;Q543K9;Q9D8C9	P23492;Q543K9	Purine nucleoside phosphorylase	Pnp	1.0631	1.0077	1.0378	1.0726	1.0558	1.0338	1.1224	1.0384	1.1401	0.39895	0.41613	0.45035	6465900000	3558000000	6116900000	25697000000	17115000000	23775000000	8043600000	4934700000	6241100000	6425700000	3656000000	1484500000	16243000000	12127000000	4172700000	4064300000	3601600000	1280500000
Q9R062;V9GX26;K3W4S6	Q9R062;V9GX26;K3W4S6	Glycogenin-1	Gyg1;Gyg	0.76364	0.85756	0.76062	0.87055	0.81793	0.84554	0.68208	0.58317	0.6073	0.36161	0.28113	0.43442	11927000000	4000800000	6202300000	28636000000	13748000000	12300000000	10525000000	3855300000	4048900000	12270000000	5986700000	2572400000	19408000000	10913000000	3380300000	2701500000	1646200000	866720000
Q9QZA0	Q9QZA0	Carbonic anhydrase 5B, mitochondrial	Ca5b	0.86181	0.82667	0.79289	0.9425	0.91155	0.85779	0.78104	0.69297	0.69045	0.84686	0.81453	0.90303	15401000000	5874000000	8798600000	19392000000	8438900000	10576000000	7541400000	3533500000	3602700000	10971000000	5570800000	4654200000	19585000000	12907000000	9959400000	3586200000	2467200000	1786000000
Q9D6M3;E9PV90;E9PY45;E9Q6M6;A0A0J9YTY6;Q80X52;E9Q579;A0A0J9YUX4;V9GWS2;A0A0J9YUJ4;Q9DB41;G3UY41;G3UX09;A0A0J9YVJ3;Q9DB41-2;V9GWV4	Q9D6M3;E9PV90;E9PY45;E9Q6M6;A0A0J9YTY6	Mitochondrial glutamate carrier 1	Slc25a22	1.2189	1.1833	1.2388	1.1414	1.0686	1.2727	1.1233	1.0831	1.0495	1.1434	1.1815	1.2085	6733100000	4397200000	5967800000	24829000000	19845000000	20401000000	8162400000	5023300000	5539500000	6438500000	4214500000	3554500000	12187000000	11272000000	9569600000	2481900000	2266200000	1612100000
Q8R3V5;Q8R3V5-1;A2AWI7;A2AWI9;Q8R3V5-3	Q8R3V5;Q8R3V5-1;A2AWI7;A2AWI9;Q8R3V5-3	Endophilin-B2	Sh3glb2	0.96871	0.91218	0.90084	0.96833	0.97032	0.99593	1.0512	0.99219	1.0485	0.67817	0.62611	0.72679	10475000000	6143400000	8804300000	28930000000	15763000000	23234000000	5568700000	2688400000	3613100000	8866900000	4468300000	3242800000	12463000000	9298000000	5476500000	2463100000	1799400000	1015700000
Q99MN1;Q8R2P8	Q99MN1;Q8R2P8	Lysine--tRNA ligase	Kars	0.95142	0.92289	0.88802	0.9137	0.93951	0.90021	1	1.0571	1.0592	0.55776	0.58648	0.59597	9013700000	3980700000	7616400000	26828000000	16435000000	21593000000	7489500000	3331100000	5105100000	7578100000	5969300000	2218200000	15250000000	10025000000	5284000000	3145600000	2286900000	1105900000
P37889;P37889-2	P37889;P37889-2	Fibulin-2	Fbln2	0.52155	0.6244	0.61866	0.508	0.52423	0.53577	1.1053	1.1082	1.1841	0.68281	0.68764	0.69778	7710800000	2182900000	7437000000	32191000000	12022000000	25353000000	11035000000	3687500000	8447300000	5886400000	1867800000	2392000000	14615000000	6114400000	6346400000	3690800000	1330200000	1533100000
P12265;Q99KJ6;D3YY48	P12265	Beta-glucuronidase	Gusb	1.3128	1.3856	1.3267	1.2304	1.3624	1.2408	1.1025	1.1414	1.1776	1.2406	1.2974	1.2787	6818900000	6050200000	6652400000	21907000000	18108000000	18245000000	6261100000	4606400000	4480900000	7728600000	6163100000	4410900000	10945000000	12698000000	9074100000	3462100000	3550800000	2628800000
Q8K1J6;Q8K1J6-2;A0A0N4SUW4;A0A0N4SV41	Q8K1J6	CCA tRNA nucleotidyltransferase 1, mitochondrial	Trnt1	1.098	1.0498	0.95665	1.0506	1.0713	1.0018	0.99669	1.044	0.98269	0.72285	0.7237	0.70662	6762900000	3427800000	5871500000	25622000000	16216000000	21585000000	7064500000	3564100000	4362900000	7744700000	4007400000	2875000000	14490000000	11266000000	7000900000	3709400000	3299600000	4803000000
P61971	P61971	Nuclear transport factor 2	Nutf2	0.9681	1.0069	1.0336	1.029	1.0144	0.96965	0.89669	0.91584	0.92007	0.4024	0.34325	0.40753	5640000000	2854100000	4474800000	41478000000	26981000000	27660000000	5276400000	2765200000	3076600000	3602500000	1914900000	669690000	12293000000	9445000000	2799700000	1420800000	919840000	278350000
P52760	P52760	Ribonuclease UK114	Hrsp12	1.0671	0.98447	0.99488	1.0401	1.0992	0.92673	0.99806	0.94648	0.93079	0.52833	0.52566	0.55256	3940600000	2221000000	3862500000	28441000000	17641000000	19663000000	10103000000	4750000000	5292700000	6689700000	4364000000	2707300000	18411000000	13285000000	6295200000	2717800000	1851300000	895270000
Q8R0Y6;A0A0N4SW56;A0A0N4SVT2	Q8R0Y6	Cytosolic 10-formyltetrahydrofolate dehydrogenase	Aldh1l1	0.85783	0.73614	0.76896	0.76081	0.78753	0.78707	0.70156	0.65612	0.58025	0.41388	0.49325	0.49005	7192400000	3459100000	5590200000	32662000000	15666000000	16987000000	7843700000	2996200000	3267900000	10812000000	4442700000	3530600000	15378000000	8780300000	4739100000	4346800000	2772800000	2502100000
Q91YP2	Q91YP2	Neurolysin, mitochondrial	Nln	1.0392	0.98167	1.0253	0.99667	0.98273	1.1178	0.98119	0.94463	0.93492	0.72865	0.67255	0.73239	7762600000	4160500000	11083000000	23017000000	14888000000	16946000000	7050700000	3689700000	4677400000	9752600000	5371400000	4660200000	13015000000	9718200000	5968100000	4819400000	3877800000	2438400000
Q9D281;D3Z2J2	Q9D281	Protein Noxp20	Fam114a1	0.7428	0.99167	0.9564	0.99057	1.0186	0.94797	0.89252	0.94117	0.94701	0.61357	0.61718	0.66676	9801800000	3933800000	6272100000	25168000000	16263000000	17621000000	7854800000	4028100000	6186100000	7616500000	6290600000	3977500000	13615000000	9647200000	5094800000	4114200000	3162600000	1893900000
P21956-2;P21956	P21956-2;P21956	Lactadherin	Mfge8	0.82923	0.84392	0.88063	0.76594	0.8105	0.7961	0.73537	0.77139	0.72485	0.9106	0.91773	0.90893	7842500000	3547700000	5051200000	30119000000	16816000000	20914000000	6880900000	2889700000	3774800000	7065100000	2842900000	2917900000	14985000000	8669700000	9578700000	3705400000	2573200000	2081300000
P28474;A0A0G2JGS3	P28474	Alcohol dehydrogenase class-3	Adh5	0.96098	0.90281	0.95396	0.95105	0.92002	1.0002	0.90169	0.88827	0.90982	0.48318	0.46357	0.4748	11588000000	5636000000	8132300000	21905000000	13275000000	14814000000	8154900000	4089300000	4962900000	8660500000	4379800000	1888100000	18004000000	10692000000	5468400000	5050000000	3615600000	1395400000
O35286;Q497W9;A0A0G2JG10;A0A0G2JGQ5	O35286;Q497W9;A0A0G2JG10	Pre-mRNA-splicing factor ATP-dependent RNA helicase DHX15	Dhx15	1.1363	1.1579	1.1197	1.1112	1.1231	1.2037	1.1044	1.1958	1.1605	0.93892	0.96252	1.0015	8355900000	4215600000	7414600000	24333000000	17582000000	22237000000	6258900000	3993300000	4859800000	6019500000	3702400000	3007500000	12172000000	9547000000	8326300000	3704500000	3608000000	2327200000
P14733	P14733	Lamin-B1	Lmnb1	1.176	1.1943	1.1696	1.1216	1.1086	1.1636	1.1942	1.2242	1.1575	1.1855	1.0556	1.1982	8138600000	4082600000	6816200000	22582000000	17547000000	22118000000	5826700000	4228900000	4110100000	9317400000	5603700000	5398300000	11972000000	8972000000	9564600000	2043800000	1802000000	1401100000
Q99KP6;Q99KP6-2;Q99KP6-3	Q99KP6;Q99KP6-2;Q99KP6-3	Pre-mRNA-processing factor 19	Prpf19	1.0099	0.97766	1.0422	1.0108	1.0856	1.0666	1.1395	1.1132	1.1441	0.89221	1.0161	1.0732	7869700000	5118400000	7835800000	27210000000	17161000000	21257000000	6773400000	3756700000	4919100000	7975800000	4041600000	3323400000	11410000000	8794400000	7009000000	2717200000	2329500000	1768500000
Q60692	Q60692	Proteasome subunit beta type-6	Psmb6	0.93092	0.92035	0.94122	0.92527	0.99765	0.79481	0.91891	0.87693	0.8806	0.46583	0.38845	0.42425	10890000000	4915900000	7996700000	33213000000	17616000000	20729000000	6501200000	2928900000	4106400000	10194000000	5494700000	2362700000	10145000000	6919100000	2210000000	2552800000	1692500000	638970000
P70699;A2AFL3;A2AFL5;F6R5R5;F6VEG4	P70699	Lysosomal alpha-glucosidase	Gaa	1.1763	1.1677	1.1563	1.1732	1.1521	1.0796	0.9959	0.91702	0.99652	0.80919	0.74287	0.79666	7836000000	6514200000	6746200000	25416000000	19000000000	17150000000	7515700000	4294700000	4580000000	4985200000	5253400000	2060600000	14551000000	12074000000	6317800000	2919900000	2564400000	1212500000
Q921F2;A0A087WR97	Q921F2;A0A087WR97	TAR DNA-binding protein 43	Tardbp	1.0331	1.1125	1.1104	1.0456	1.2299	1.051	1.0395	1.0864	1.1189	0.9751	1.1294	1.1389	6333900000	3584800000	5135100000	30078000000	19610000000	22381000000	3709600000	1930100000	2380600000	5868600000	3210700000	2642400000	13764000000	12591000000	11881000000	2248400000	1811500000	1578000000
Q9JHW2	Q9JHW2	Omega-amidase NIT2	Nit2	1.0634	1.0388	1.0719	1.0591	1.0705	1.0236	1.0068	0.92933	0.96864	0.52583	0.47987	0.49733	7905800000	4357600000	6968700000	22516000000	16693000000	19613000000	5632500000	4663800000	5809100000	10530000000	5984000000	4338600000	12174000000	9993100000	7305200000	2837900000	2152800000	842480000
P98192;Q05DV2	P98192;Q05DV2	Dihydroxyacetone phosphate acyltransferase	Gnpat	1.1944	1.2216	1.2518	1.2041	1.0409	1.1996	1.0609	1.1526	1.1306	1.2368	1.0961	1.1457	5448900000	3097100000	4513300000	24739000000	18100000000	18972000000	5862000000	4493400000	4269600000	6359900000	3893500000	3499600000	15441000000	11239000000	10300000000	3663400000	3554000000	2791700000
Q9DBC7;A2AI69	Q9DBC7	cAMP-dependent protein kinase type I-alpha regulatory subunit;cAMP-dependent protein kinase type I-alpha regulatory subunit, N-terminally processed	Prkar1a	0.85779	0.81447	0.88286	0.85663	0.83289	0.8644	0.78745	0.75506	0.81307	0.56102	0.56374	0.59176	9302400000	4214400000	6359500000	27025000000	15344000000	17333000000	7439900000	3355400000	4416300000	10448000000	4666200000	2887700000	15553000000	9193600000	6112100000	3326600000	2095400000	1159800000
P27046;F6QMB7	P27046	Alpha-mannosidase 2	Man2a1	1.0389	1.0473	1.1161	1.0156	0.97395	1.0669	1.1037	1.1745	1.137	1.1555	1.3543	1.3021	7112200000	3737300000	7039600000	22890000000	15929000000	25219000000	5868900000	3220800000	5360300000	7018600000	3935600000	4615700000	11899000000	8260600000	10181000000	2938600000	2452600000	2391300000
Q9D517;D3YUW0;D3Z1M6	Q9D517	1-acyl-sn-glycerol-3-phosphate acyltransferase gamma	Agpat3	0.90139	0.85401	0.89944	0.83074	0.79253	0.84558	0.79596	0.82381	0.79206	0.9321	0.97349	0.91885	7299200000	4549300000	5619800000	25600000000	14285000000	16268000000	7755800000	3650800000	3712900000	6181000000	3155500000	3972300000	16593000000	10439000000	10347000000	4522600000	3379400000	2657000000
P59999;Q3TX55;E9PWA7	P59999	Actin-related protein 2/3 complex subunit 4	Arpc4	0.83156	0.8443	0.88176	0.86869	0.8473	0.88836	0.94228	0.91248	0.88681	0.4441	0.45605	0.47078	13580000000	5029200000	9115300000	19377000000	11723000000	14815000000	12117000000	5586600000	7210200000	9803100000	4338500000	1921400000	14824000000	8304500000	3941500000	3763800000	2871300000	1267500000
Q9DAW9;A0A0G2JDV8;A0A0G2JFI6;Q08091;A0A1L1SUB2;A0A1L1SRV0;Q08091-2;A0A0G2JFC8;A0A0G2JFG3;A0A1L1SRL1	Q9DAW9;A0A0G2JDV8	Calponin-3	Cnn3	0.93126	1.0636	0.98571	1.0096	1.1429	1.0551	1.1292	1.1753	1.2843	0.96714	1.0003	0.95729	7320300000	3981900000	7650000000	24490000000	16735000000	22403000000	7138800000	3999400000	5556900000	7728100000	4507700000	4240500000	11529000000	9117100000	7218900000	2422800000	2058500000	1452100000
P09055;P09055-2	P09055;P09055-2	Integrin beta-1	Itgb1	0.83384	0.95073	0.91221	0.86824	0.8969	0.84664	1.1307	1.2196	1.2158	1.3364	1.3521	1.2857	11468000000	5461300000	10466000000	18631000000	14927000000	17092000000	6395500000	2993800000	4984800000	8020300000	3661000000	4615600000	11905000000	8968300000	10162000000	3813900000	2715400000	3029800000
Q9DC69;A0A0R3P9C8	Q9DC69;A0A0R3P9C8	NADH dehydrogenase [ubiquinone] 1 alpha subcomplex subunit 9, mitochondrial	Ndufa9	1.0941	1.0115	1.0638	0.9966	0.96486	1.1394	1.0012	0.95494	0.92521	0.98234	0.98723	0.98852	5800500000	3912900000	4947300000	33041000000	20491000000	21652000000	3929200000	2294900000	2636200000	5305900000	3210600000	2615400000	14745000000	10417000000	8747600000	2001800000	2071100000	1387600000
Q9CZM2;E9QAZ2;B8JKK2	Q9CZM2;E9QAZ2;B8JKK2	60S ribosomal protein L15;Ribosomal protein L15	Rpl15;Gm10020	0.98253	1.0202	1.1729	1.0049	0.92279	1.2435	1.0522	1.118	1.1523	1.0023	0.95317	1.0245	7099800000	3640200000	6180300000	26525000000	19363000000	23192000000	4856600000	3099200000	3613600000	6776800000	3666500000	3247200000	13249000000	10048000000	7404600000	2706100000	2778200000	1731300000
P35550;A0A140LIR6	P35550	rRNA 2-O-methyltransferase fibrillarin	Fbl	1.1246	1.1263	1.0851	1.0882	1.0527	1.122	1.1608	1.1892	1.1223	1.1048	1.1945	1.1422	9086000000	5572800000	8413100000	21865000000	15889000000	19902000000	6095800000	3400400000	4606600000	10617000000	5765200000	5900200000	10452000000	7198500000	7547100000	2753600000	2105000000	1848900000
Q02819;A0A1C7CYU3;A0A1B0GR41;A0A1B0GR92;A0A1B0GS16;A0A1B0GT83	Q02819;A0A1C7CYU3;A0A1B0GR41	Nucleobindin-1	Nucb1	1.0733	1.1442	1.0778	1.089	1.1516	1.0443	1.0871	1.074	1.1153	1.309	1.1861	1.2377	7902600000	5323300000	7564800000	20477000000	15734000000	17105000000	7050400000	3779200000	5012900000	5329000000	3594100000	3525700000	15315000000	12378000000	10926000000	2950400000	2383000000	2503900000
P30412	P30412	Peptidyl-prolyl cis-trans isomerase C	Ppic	1.1675	1.0558	1.1014	1.0756	1.0737	1.037	1.0762	1.0117	1.0886	1.0378	0.97283	0.97101	6413000000	3047400000	5467800000	28922000000	23029000000	24228000000	6030300000	3418600000	4820300000	4210700000	2376800000	2457900000	10044000000	8843000000	6852100000	3514600000	2976100000	2101200000
Q3THS6;A0A0U1RNT6;A0A0U1RNK6;A0A0U1RQ95;A0A0U1RQB0;A0A0U1RPH4	Q3THS6;A0A0U1RNT6;A0A0U1RNK6	S-adenosylmethionine synthase isoform type-2	Mat2a	1.1462	1.1267	1.1267	1.1037	1.0956	1.175	1.0696	1.0399	0.99757	0.75468	0.75009	0.79658	9581300000	5351400000	7567800000	24257000000	18167000000	19242000000	7101700000	3796900000	4647000000	8153400000	4801000000	3053700000	11479000000	7998600000	5768500000	3136400000	2988100000	1611600000
Q78IK4;B1AV14	Q78IK4;B1AV14	MICOS complex subunit Mic27	Apool	1.0744	1.1881	1.1405	1.0701	1.0773	1.2212	1.1079	1.1445	1.0806	1.4261	1.3547	1.3978	5568800000	3419300000	5290000000	17426000000	19373000000	17046000000	5419900000	3484000000	3769500000	7646100000	4411200000	4951700000	14295000000	13130000000	14337000000	3493700000	2856300000	2718100000
Q8R059;B1AV53;B1AV54	Q8R059	UDP-glucose 4-epimerase	Gale	1.0221	0.92943	0.96766	0.99114	0.97793	0.99813	0.92507	0.83811	0.86021	0.61664	0.63956	0.62398	7510900000	3933900000	8574100000	30214000000	16182000000	17514000000	6532900000	3156300000	5329900000	8177500000	4168200000	2385500000	12218000000	9189700000	7425400000	2770500000	2150600000	1183000000
P56382	P56382	ATP synthase subunit epsilon, mitochondrial	Atp5e	1.1034	1.0239	1.0703	0.9942	0.98558	0.9664	1.0298	0.99578	0.98255	1.2295	1.1383	1.301	7682800000	4290700000	6031900000	28144000000	21751000000	22645000000	6431600000	3308500000	3400500000	7143400000	3918200000	4118300000	10165000000	7509400000	7092200000	1653500000	1950800000	1353000000
P01887	P01887	Beta-2-microglobulin	B2m	1.2795	1.178	1.2716	1.1759	1.1875	1.0692	1.0526	0.96607	1.0549	1.1204	0.9878	1.0513	5853300000	3021300000	4778500000	30246000000	20121000000	21452000000	5281800000	3512100000	3592900000	4975300000	2765100000	2593100000	14063000000	12618000000	9573800000	1576100000	1225100000	964010000
E9Q3E1;F6QPV9	E9Q3E1	Aldehyde dehydrogenase	Aldh3b2	0.72463	0.73708	0.62277	0.69752	0.7802	0.70745	0.73158	0.743	0.6419	0.78955	0.84224	0.81032	9409000000	3311500000	5530400000	30614000000	15079000000	16440000000	7296400000	2549200000	3177100000	10310000000	4474400000	4052400000	12824000000	6404500000	6953200000	4903000000	2612800000	2195100000
Q9QWR8	Q9QWR8	Alpha-N-acetylgalactosaminidase	Naga	1.2394	1.1984	1.2853	1.1549	1.1765	1.1086	1.0622	1.0555	1.0783	1.1519	1.1516	1.1826	6048900000	3743400000	5426200000	24825000000	20106000000	20264000000	6074200000	4249800000	4551300000	6190900000	3918000000	3288900000	12093000000	9941600000	8727000000	2999400000	3073700000	2613100000
Q99P72;Q99P72-3;Q8BHF5	Q99P72;Q99P72-3	Reticulon-4	Rtn4	0.93439	0.99319	0.95475	0.93197	0.84235	0.97596	1.0538	1.0773	1.1102	1.0742	1.0029	1.0811	8320200000	4282400000	7559700000	20219000000	13602000000	17343000000	6358200000	3118700000	4489900000	9198100000	4517000000	4645700000	15254000000	9637300000	9969100000	3609700000	2939000000	2330700000
Q9D1M0	Q9D1M0	Protein SEC13 homolog	Sec13	1.0597	0.93682	1.0262	1.0541	1.0434	0.97353	0.94274	0.90317	0.90792	0.75019	0.73376	0.77047	9204500000	4065000000	7202800000	25923000000	16121000000	18383000000	6895400000	3310300000	4174400000	8285600000	4293600000	3001700000	11099000000	8548900000	5806500000	4977700000	3571500000	2339800000
Q8R1F1;A2ARS6	Q8R1F1	Niban-like protein 1	Fam129b	0.98171	0.96841	0.91413	0.97895	0.90531	0.92464	1.1917	1.2695	1.226	0.72078	0.75615	0.76566	6492600000	3535500000	7070400000	25090000000	14791000000	23762000000	7004100000	4055300000	5923100000	5335500000	9079200000	3864300000	11455000000	8342800000	6055300000	2381400000	1767600000	1169600000
O70318;A0A1W2P6I5;A0A1W2P7I4;A0A1W2P7I2;A0A1W2P896;A0A1W2P7H7;A0A1W2P6H2	O70318;A0A1W2P6I5	Band 4.1-like protein 2	Epb41l2	1.0886	0.94999	1.0437	0.9276	0.99194	1.0406	1.0113	0.99522	1.057	0.98544	0.94738	1.0332	7117400000	4789900000	6000700000	21883000000	17114000000	16663000000	7400400000	4068500000	4682900000	7322800000	4151400000	3601700000	12162000000	8868000000	9279100000	4142700000	4534000000	2617500000
Q3TEA8;Z4YKB8;Z4YKA3;Q3TEA8-3;A2AM65;A2AM63	Q3TEA8;Z4YKB8;Z4YKA3;Q3TEA8-3;A2AM65	Heterochromatin protein 1-binding protein 3	Hp1bp3	1.2576	1.3614	1.4091	1.1955	1.1972	1.4405	1.1913	1.3934	1.3012	1.4477	1.355	1.4188	4708600000	3395200000	13927000000	16783000000	20686000000	17661000000	5635400000	3861600000	6094100000	4361900000	3067400000	14411000000	8927400000	7687400000	7767800000	1536100000	1595400000	4184500000
Q9D023;A0A0A6YY89;Q3V1C1;E9PY67;G5E869	Q9D023	Mitochondrial pyruvate carrier 2	Mpc2	1.0022	0.90725	0.91885	0.88385	0.88263	1.1325	0.89239	0.87408	0.82692	1.0825	1.1489	1.1502	7038000000	3563200000	6315500000	19003000000	10455000000	12430000000	9643700000	4253400000	4621300000	8190100000	3624200000	3748800000	14843000000	12385000000	10607000000	6005900000	5410700000	3802800000
Q9DB05;A0A1B0GR35	Q9DB05	Alpha-soluble NSF attachment protein	Napa	1.0481	1.0554	1.0064	1.0291	1.0132	1.0092	1.0771	1.0688	1.0586	0.92984	0.91426	0.88965	5395100000	2766400000	4617100000	25342000000	16912000000	19898000000	7460900000	3930900000	5140100000	8623300000	4749400000	2849700000	13416000000	9961700000	6777500000	3381500000	2568300000	1708500000
Q9D7G0;G3UXL2	Q9D7G0;G3UXL2	Ribose-phosphate pyrophosphokinase 1	Prps1;Prps1l3	1.0485	1.0251	1.0772	1.0924	1.0577	1.0466	1.2556	1.1757	1.2589	0.86556	0.89467	0.80396	6407000000	3478200000	6856400000	22610000000	16577000000	22460000000	8363800000	5096900000	6583500000	5982700000	3071700000	2380300000	11404000000	8104200000	6266700000	4016900000	3523200000	2099800000
P14069	P14069	Protein S100-A6	S100a6	0.88056	0.95634	0.96672	0.92936	0.99159	0.7631	0.98145	1.0512	1.1441	0.48944	0.51943	0.55914	8187900000	3680800000	6787100000	33178000000	20642000000	27075000000	5494600000	2925500000	4273500000	4419800000	2401500000	1124900000	11257000000	7816000000	3808500000	955650000	637530000	298550000
A0A140T8J4;Q9R257	A0A140T8J4;Q9R257	Heme-binding protein 1	Hebp1	0.98253	0.87991	0.96399	0.91456	1.0221	0.8638	0.89456	0.83106	0.80745	0.40615	0.41996	0.41494	9064800000	4884000000	8126400000	27373000000	13958000000	18870000000	6111000000	2852700000	3311200000	8312000000	4627200000	2727600000	12075000000	8714100000	4933900000	4569400000	3016100000	1147500000
O08810;A2AH85;G3UZ34;G3UXK8;G3UZ25	O08810;A2AH85;G3UZ34	116 kDa U5 small nuclear ribonucleoprotein component	Eftud2	1.0366	1.0378	1.0305	1.0342	1.0114	1.0734	1.0944	1.1251	1.1035	1.0111	1.0094	1.0039	6907700000	3182900000	5529700000	24888000000	18016000000	20830000000	6952200000	4017600000	4803300000	6189600000	3375800000	2760500000	10908000000	8395900000	7573300000	3017300000	2597400000	4724200000
Q9R0N0	Q9R0N0	Galactokinase	Galk1	0.99935	0.89796	0.88255	0.95219	0.94771	0.94853	0.8871	0.81731	0.83776	0.74056	0.84187	0.80439	7690900000	7111100000	7480800000	21156000000	11778000000	16513000000	7596200000	3767000000	4781500000	12179000000	5843800000	4479700000	11260000000	7941600000	6916900000	3807300000	2513200000	1776300000
Q99PV0;B7ZC27	Q99PV0	Pre-mRNA-processing-splicing factor 8	Prpf8	1.1382	1.1141	1.1561	1.127	1.0497	1.2333	1.153	1.2398	1.1838	1.1783	1.1913	1.2157	6687800000	5059800000	6855700000	22148000000	15690000000	20411000000	4561700000	2863600000	3602900000	6866400000	5298000000	4140300000	13266000000	9856500000	9943400000	2170900000	2029900000	1570900000
Q62230;G3X8X6;H9KUZ3;Q62230-3;H9KUZ2;Q62230-2	Q62230;G3X8X6;H9KUZ3;Q62230-3	Sialoadhesin	Siglec1	1.2895	1.2334	1.2625	1.2048	1.1703	1.3005	1.5476	1.4394	1.4356	1.9024	1.9168	1.9477	6667000000	4985700000	8276800000	21033000000	15412000000	20167000000	5048200000	4021600000	4123600000	6523900000	6015500000	5911500000	9167000000	7051800000	10786000000	2041300000	2109100000	3071600000
O08997	O08997	Copper transport protein ATOX1	Atox1	0.88133	0.91732	0.80331	0.9372	0.914	0.9043	0.78228	0.7732	0.73337	0.26097	0.16744	0.20295	9913400000	4606500000	6437100000	22093000000	11197000000	11931000000	9358200000	4615300000	4803000000	13098000000	7208300000	2016700000	12050000000	9617800000	1581200000	6700700000	4382700000	746260000
Q80XL6;A0A0R4J0I6;D3YTQ5;A0A087WSI8;F6U473	Q80XL6;A0A0R4J0I6;D3YTQ5;A0A087WSI8	Acyl-CoA dehydrogenase family member 11	Acad11	1.0044	1.0169	1.1032	1.0153	0.96511	1.032	1.0289	0.97102	1.0084	1.0196	0.97286	0.99883	7474900000	4112800000	6641300000	22200000000	14386000000	16849000000	5289800000	3793700000	3511100000	8259400000	4635300000	4305100000	14153000000	10184000000	9052300000	2948300000	2608200000	1858300000
Q91WK2	Q91WK2	Eukaryotic translation initiation factor 3 subunit H	Eif3h	0.94573	0.98342	0.93451	0.97522	0.96581	0.95443	1.0134	0.96337	0.9695	0.65677	0.66928	0.82477	7164600000	3431800000	6016200000	29689000000	19724000000	21691000000	5147800000	2521500000	3394700000	6943200000	3784000000	2298200000	11768000000	7887100000	5411000000	2149200000	1386900000	996800000
P61089;A0A1W2P7Z3;Q9CQ37;A0A087WPV1	P61089	Ubiquitin-conjugating enzyme E2 N	Ube2n	0.99716	1.0173	1.0479	1.0239	1.0985	0.97925	1.0429	0.98082	1.0371	0.23446	0.22759	0.28989	9047200000	4038900000	8110600000	27102000000	18845000000	20123000000	6948700000	3445100000	4605000000	4003100000	2209300000	766400000	13091000000	10997000000	2318800000	2764300000	2301800000	485320000
E9PWE8;Q62188;Q3TT92;D3YUS0;D3Z567	E9PWE8;Q62188;Q3TT92	Dihydropyrimidinase-related protein 3	Dpysl3	0.99812	1.1426	1.1256	1.0284	1.0797	1.0095	1.0677	1.1847	1.2267	1.0089	0.92337	0.95233	7683700000	4154800000	8197000000	22119000000	16693000000	20448000000	6131600000	3755400000	5267600000	6600100000	4012500000	2561700000	10273000000	8416900000	6652000000	3291400000	2707300000	2171700000
Q3TZZ7;Q3TZZ7-2	Q3TZZ7	Extended synaptotagmin-2	Esyt2	0.90586	0.96827	0.96226	0.95278	0.91261	1.0219	1.009	1.0526	1.0303	1.1835	1.1764	1.217	6334700000	2646500000	4616400000	23335000000	14053000000	18911000000	5395700000	2703400000	3679900000	7532700000	3940000000	4246200000	15114000000	9856200000	11154000000	2735400000	2096200000	1935200000
P50428;F6QGM0	P50428	Arylsulfatase A	Arsa	1.1665	1.223	1.1385	1.1361	1.2046	1.0461	1.0176	0.99425	0.93702	1.1102	1.1178	1.08	5820800000	4106900000	4525500000	24625000000	18508000000	18472000000	5457900000	3230200000	3283400000	6160800000	4002300000	3212100000	11777000000	9630000000	9788800000	3106500000	2521200000	1862700000
P84084;D3YV25;E9Q2C2	P84084	ADP-ribosylation factor 5	Arf5	1.0435	1.1649	1.1509	1.0612	0.97466	1.1107	1.1437	1.1587	1.1276	0.92372	0.8626	0.94432	6748700000	3909600000	5750600000	19305000000	14141000000	17020000000	6994000000	4809200000	5222300000	7228500000	4212200000	3835900000	12024000000	8451500000	6532800000	4835200000	5471600000	2567400000
Q3V3R1	Q3V3R1	Monofunctional C1-tetrahydrofolate synthase, mitochondrial	Mthfd1l	0.87391	0.82092	0.85148	0.82139	0.82754	0.90447	0.97163	1.0084	0.97372	0.72102	0.81203	0.7251	7592500000	3456300000	6215900000	26187000000	13909000000	20036000000	6120100000	2740800000	3847600000	7818000000	4802900000	3140300000	12338000000	7641200000	7366400000	2661300000	1650900000	1385900000
P43276	P43276	Histone H1.5	Hist1h1b	1.4053	1.6483	1.9261	1.6215	1.5	1.7695	1.3253	1.7381	1.789	2.2699	1.9749	1.8725	7594700000	5189200000	8309800000	15373000000	17669000000	21601000000	4487600000	5048100000	5574100000	5750200000	5501300000	5934200000	6410800000	8011900000	8173700000	2266800000	3190200000	2816800000
Q91WK5	Q91WK5	Glycine cleavage system H protein, mitochondrial	Gcsh	0.97452	1.0206	1.0655	1.0467	1.033	0.98114	0.80887	0.82217	0.76485	0.87848	0.74627	0.82887	9799200000	4099100000	5965500000	19734000000	13040000000	12070000000	13897000000	4888300000	5208500000	5706200000	3762100000	2438600000	11513000000	10772000000	6252200000	4180300000	3249100000	2131800000
P49722	P49722	Proteasome subunit alpha type-2	Psma2	0.93532	0.92813	0.91782	0.94006	1.048	0.92647	0.99762	1.0196	0.95614	0.45483	0.46335	0.44043	6159700000	3432300000	5147200000	29382000000	16572000000	21285000000	7087500000	3666200000	4327900000	6654200000	3634000000	1360100000	11525000000	8472400000	3447100000	3095500000	2596000000	835430000
P47791-2;P47791	P47791-2;P47791	Glutathione reductase, mitochondrial	Gsr	1.0938	0.9907	1.031	1.0173	1.0328	1.023	1.1375	1.0733	1.1188	0.73798	0.62715	0.70591	8026500000	4407100000	8916800000	20760000000	14185000000	16709000000	6896900000	3892800000	4794600000	9505900000	5125300000	3301700000	10509000000	7584600000	4100400000	4685600000	3303700000	1944000000
Q8R317	Q8R317	Ubiquilin-1	Ubqln1	0.85065	0.90531	0.87694	0.9317	0.98	0.87534	0.92198	0.92099	0.92688	0.39632	0.37952	0.46046	10427000000	4755400000	7833600000	21909000000	12186000000	15340000000	7695000000	3380000000	4776500000	9232800000	4612100000	2079900000	13301000000	9585100000	3636800000	3979800000	2515200000	1276300000
Q00519	Q00519	Xanthine dehydrogenase/oxidase;Xanthine dehydrogenase;Xanthine oxidase	Xdh	0.90826	0.8346	0.8975	0.84316	0.79112	0.88557	0.85297	0.75038	0.80876	0.49718	0.56249	0.60433	6937500000	3355700000	5022800000	26994000000	14389000000	16497000000	6629000000	2938700000	3566000000	7073800000	3644900000	4297000000	16404000000	8926600000	5955900000	2921900000	1875600000	1068600000
Q61768;E9QAK5	Q61768;E9QAK5	Kinesin-1 heavy chain;Kinesin-like protein	Kif5b	0.94355	0.9245	0.90058	0.96588	0.95659	0.91375	1.0283	1.0073	1.0369	0.91739	0.9186	0.89041	7634100000	6483600000	7200400000	24236000000	13172000000	16253000000	5355700000	2768900000	3562900000	9965100000	4991800000	4508900000	9914200000	8006700000	6850300000	3150500000	2422400000	1847000000
Q60598;Q921L6	Q60598;Q921L6	Src substrate cortactin	Cttn	0.98084	1.0744	0.95417	1.1179	1.0896	1.0354	0.91799	0.97954	0.98839	0.516	0.44112	0.58092	6033500000	4405800000	5168900000	26742000000	19824000000	21377000000	8164200000	3115700000	3711600000	4315500000	3486300000	1554400000	12354000000	10141000000	3562800000	1884600000	1509600000	608970000
Q9CQM9;A0A1B0GS58;A0A1B0GT04;A0A1B0GSD3	Q9CQM9;A0A1B0GS58	Glutaredoxin-3	Glrx3	0.89196	0.80139	0.85065	0.89094	0.83695	0.88069	0.88287	0.77478	0.83856	0.41545	0.39755	0.45337	8712100000	3898100000	6653100000	25116000000	12493000000	14528000000	6740900000	2808900000	3582300000	10578000000	5291900000	2363900000	13733000000	9662200000	3811500000	3858900000	2627200000	1046400000
Q8C0C7	Q8C0C7	Phenylalanine--tRNA ligase alpha subunit	Farsa	1.0193	0.95979	0.98356	0.96785	0.90138	0.98935	0.95068	1.0031	0.94184	0.64438	0.59067	0.66368	7972200000	3885500000	6332800000	21701000000	12965000000	15452000000	8282900000	3246900000	4195000000	7512700000	3915100000	2254300000	16774000000	10657000000	6911800000	2467800000	1958000000	986750000
P61202;P61202-2;A2AQE4	P61202;P61202-2;A2AQE4	COP9 signalosome complex subunit 2	Cops2	1.0323	1.0057	0.96749	1.0163	0.99831	0.99292	0.98723	1.0296	1.0599	0.5336	0.56228	0.50572	7801800000	4527400000	6650600000	24788000000	16245000000	18121000000	7679900000	4271800000	5531100000	7199900000	4211700000	2039900000	11401000000	7909500000	3966400000	2321200000	1937600000	790050000
Q91VT4;D3Z6C4	Q91VT4	Carbonyl reductase family member 4	Cbr4	1.1394	1.0687	1.1857	1.1006	1.0372	1.0936	0.99955	1.0217	1.0201	0.89092	0.89601	0.87945	9271400000	5237300000	8009100000	19126000000	14819000000	16136000000	6739100000	4064000000	4580700000	7817400000	4438900000	3327000000	9339400000	7478200000	5984300000	4707800000	3744300000	2339300000
Q8BJU0;Q8BJU0-2;A0A1W2P6P1;A0A1W2P7I5	Q8BJU0;Q8BJU0-2;A0A1W2P6P1;A0A1W2P7I5	Small glutamine-rich tetratricopeptide repeat-containing protein alpha	Sgta	0.94412	0.8905	0.9266	1.0036	1.0258	0.91797	0.8937	0.85326	0.84309	0.52711	0.45776	0.49709	7681700000	3611400000	5890600000	25056000000	14035000000	15814000000	8989200000	4394900000	5713600000	6892100000	3831200000	1808200000	13690000000	9227300000	4218000000	2691600000	2146400000	1369400000
Q8BP67;F6RSK3	Q8BP67	60S ribosomal protein L24	Rpl24	0.95807	1.2777	1.1536	1.2315	0.95711	1.0323	1.0803	1.2289	1.1854	1.1871	1.1357	1.0872	9564400000	7101400000	9108600000	18034000000	12716000000	17155000000	6790900000	5332500000	6125700000	6616200000	4228700000	3511800000	11060000000	8386800000	7553100000	1373100000	1242600000	1055000000
Q8VEH3;F6QKK2	Q8VEH3;F6QKK2	ADP-ribosylation factor-like protein 8A	Arl8a	1.116	1.1622	1.0413	1.0649	1.0193	1.17	1.0608	1.1173	1.0675	1.107	1.0715	1.1565	4670400000	2584800000	4415000000	21166000000	13045000000	17359000000	6351300000	3357500000	4103100000	7222400000	3911700000	4087500000	13264000000	11777000000	10184000000	3398000000	3512300000	2371300000
Q8BH59;V9GXX9	Q8BH59	Calcium-binding mitochondrial carrier protein Aralar1	Slc25a12	1.1118	1.0117	1.0482	0.98807	1.0127	1.0635	1.0952	1.1037	1.0862	1.3759	1.399	1.3561	6364700000	3396200000	5485200000	21906000000	13579000000	17892000000	5192100000	2804700000	3690100000	6702900000	2822600000	4465000000	12133000000	11134000000	13472000000	2171500000	1853800000	1681600000
O54962	O54962	Barrier-to-autointegration factor;Barrier-to-autointegration factor, N-terminally processed	Banf1	1.0284	0.96757	0.92175	0.95906	1.0211	0.85816	1.1475	0.93105	0.97162	1.096	1.0679	1.0088	5357800000	2577600000	4650100000	25857000000	13088000000	16704000000	7339100000	3514900000	4230200000	6199600000	3105800000	3190500000	14809000000	9544000000	9030400000	3228700000	2280600000	1983100000
Q9WV32;Q91Z25;F6VVE6;F6THG2;D3Z6S0	Q9WV32;Q91Z25	Actin-related protein 2/3 complex subunit 1B	Arpc1b	0.9814	0.92868	1.0487	0.9821	0.95241	1.1212	1.0057	1.0692	1.0901	0.55741	0.5637	0.61987	6659200000	3602200000	5866000000	27148000000	15952000000	18478000000	7480600000	4212200000	4975500000	6558300000	3374100000	1869800000	11077000000	8594100000	4257900000	2402300000	2257600000	951450000
Q60847;E9PX70;Q60847-2;Q60847-5;Q60847-4;Q60847-3;F6WIM8	Q60847;E9PX70;Q60847-2;Q60847-5;Q60847-4;Q60847-3	Collagen alpha-1(XII) chain	Col12a1	1.3047	1.5169	1.477	1.4821	1.5222	1.4269	0.92162	1.0397	1.0934	1.1574	1.2556	1.129	6786200000	6015600000	6140900000	19669000000	18313000000	16942000000	6050700000	4769600000	4209300000	4703900000	4019400000	2758200000	8703000000	9666100000	8819900000	2490400000	3289400000	2248200000
Q62318;Q62318-2	Q62318;Q62318-2	Transcription intermediary factor 1-beta	Trim28	1.067	1.1364	1.0991	1.1184	1.174	1.1675	1.0232	1.1059	1.0664	1.0904	1.1629	1.0769	4761100000	2670000000	3869100000	23707000000	17722000000	19039000000	5101800000	3016500000	3209100000	6416800000	3853000000	3374000000	13005000000	11198000000	9121100000	2066600000	1759300000	1405500000
Q3THK7	Q3THK7	GMP synthase [glutamine-hydrolyzing]	Gmps	0.99872	0.98318	0.95592	0.95667	0.95375	0.95702	1.0279	1.0643	1.0543	0.81224	0.85232	0.87831	5989500000	3231900000	5188000000	21705000000	14485000000	18489000000	5391100000	2509200000	3437000000	5796600000	11223000000	3828500000	11176000000	8211700000	6458800000	3399100000	2461000000	1714400000
Q8BL66;A0A1W2P7A6;Q8CHD8;Q8CHD8-3;Q8CHD8-2	Q8BL66	Early endosome antigen 1	Eea1	0.89636	0.99519	0.82035	1.0407	1.0113	0.90852	0.92809	0.94277	0.88777	1.0591	0.91193	0.98306	10780000000	4887700000	7979900000	20926000000	12982000000	15726000000	5724700000	2564100000	3623200000	7872700000	4381000000	4211800000	11919000000	7649300000	6952800000	2924400000	1728500000	1629400000
Q9EQU5;A2BE93;A2BE92;Q9EQU5-3	Q9EQU5;A2BE93;A2BE92;Q9EQU5-3	Protein SET	Set	1.0542	1.015	0.82357	1.0032	1.038	0.93421	1.0203	1.0594	1.041	0.5052	0.44264	0.47954	3918700000	1978400000	3679000000	26391000000	22169000000	24507000000	5165200000	2446000000	3527900000	6146500000	3759400000	2061600000	10762000000	7902500000	3157300000	3176400000	2632200000	979990000
Q9D8U8	Q9D8U8	Sorting nexin-5	Snx5	1.0632	1.0859	0.99724	1.0818	1.051	0.96976	0.94743	0.99343	1.0017	0.64849	0.68244	0.64304	5008700000	3501500000	3701100000	20237000000	14911000000	16210000000	5315200000	10501000000	3430800000	4824000000	10449000000	3266300000	11583000000	9026000000	5347000000	2237600000	3713100000	1092100000
Q544X6;P22315	Q544X6;P22315	Ferrochelatase;Ferrochelatase, mitochondrial	Fech	1.0355	1.0634	1.0947	1.076	1.0647	1.0188	0.95856	0.88982	0.95042	0.87423	0.87375	0.82749	7301400000	2505400000	3593300000	25833000000	15067000000	16599000000	6764200000	3473400000	3938300000	5008800000	2483900000	1833000000	13933000000	9996000000	7584700000	3579200000	2939500000	1783400000
Q924B0;O55023;Q80ZJ2;A0A0A6YW07;D3Z703	Q924B0;O55023;Q80ZJ2;A0A0A6YW07	Inositol monophosphatase 1	Impa1	0.90033	0.85493	0.90715	0.92325	0.99246	0.89514	0.80381	0.74642	0.78764	0.32383	0.3185	0.37004	8510600000	3389300000	5587400000	25110000000	15150000000	15431000000	6065000000	2933400000	3241400000	10574000000	5005800000	1938100000	13002000000	9579700000	2899700000	2797700000	2023800000	866970000
Q62264	Q62264	Thyroid hormone-inducible hepatic protein	Thrsp	0.79952	0.95862	0.90303	0.93188	1.014	0.93611	0.60634	0.64589	0.60956	0.52703	0.53903	0.52706	6880700000	2996900000	3928000000	26514000000	15120000000	12142000000	9674500000	4434000000	3707700000	9117200000	4359800000	2249900000	12985000000	10227000000	4497300000	2506400000	1869200000	871390000
Q6P1F6	Q6P1F6	Serine/threonine-protein phosphatase 2A 55 kDa regulatory subunit B alpha isoform	Ppp2r2a	0.82453	0.82487	0.8176	0.79468	0.80213	0.87619	0.83852	0.79622	0.80129	0.66043	0.67805	0.68322	8856500000	3728800000	5498800000	24774000000	12981000000	14812000000	8963700000	3528900000	4231700000	8253300000	3346000000	2302400000	12318000000	7562200000	5190300000	3760100000	2436700000	1511900000
P57759;F8WJI4;F8WIM7;D6RG87	P57759	Endoplasmic reticulum resident protein 29	Erp29	1.1219	1.0302	1.02	1.0083	1.0857	0.98545	1.0573	0.95622	0.9255	0.99652	1.095	1.0225	9586000000	5563200000	8663700000	20289000000	12488000000	14220000000	4834400000	2933900000	3024200000	9286800000	5736000000	4683200000	9822100000	7816000000	6442700000	4058000000	2479800000	2113100000
Q6Q477	Q6Q477	Calcium-transporting ATPase	Atp2b4	1.0635	1.0935	1.0286	0.99195	0.97852	1.0662	1.0259	1.0667	0.95809	1.2972	1.3564	1.3188	6276400000	3454800000	5632600000	25559000000	19304000000	20735000000	8023200000	4277800000	4955700000	6956100000	5322000000	3694500000	6805200000	5731900000	4367700000	1174200000	916600000	676780000
Q9CZB0;D3Z1A8;F8WGB3	Q9CZB0;D3Z1A8;F8WGB3	Succinate dehydrogenase cytochrome b560 subunit, mitochondrial	Sdhc	1.0171	0.97745	0.98104	0.92306	0.997	1.0349	0.8794	0.82419	0.86495	0.98296	0.99782	1.0448	7413600000	3991200000	6329700000	21919000000	11179000000	11748000000	7878800000	4625700000	4583400000	8198800000	4406400000	3547300000	11567000000	9146000000	7594800000	3741900000	3520400000	2334100000
Q61599;D3YWL7	Q61599	Rho GDP-dissociation inhibitor 2	Arhgdib	0.89421	0.9336	0.87236	0.97926	0.95165	0.9561	0.94479	1.0102	0.98733	0.3104	0.30161	0.34159	6087000000	2838900000	4883600000	29475000000	16937000000	19914000000	5969600000	2599900000	3726600000	5918700000	2727300000	1373200000	14286000000	10045000000	2513100000	2290800000	1513100000	418330000
Q99JX4	Q99JX4	Eukaryotic translation initiation factor 3 subunit M	Eif3m	0.97187	1.0587	0.97839	0.94022	0.97429	0.91484	1.0195	1.1424	1.1343	0.79679	0.86943	0.88432	9067100000	5335300000	8574000000	16396000000	9934800000	13051000000	8080900000	4391800000	6460900000	8215200000	4254600000	2870600000	11679000000	7759200000	5983100000	5082800000	3584700000	2363200000
O70194	O70194	Eukaryotic translation initiation factor 3 subunit D	Eif3d	1.0204	1.0735	1.0752	0.9866	1.0133	1.0146	1.1113	1.1304	1.217	0.84132	0.8938	0.91884	9355300000	3293500000	5814900000	18273000000	12921000000	16337000000	6119000000	3770200000	5519600000	8353900000	5061200000	4027900000	11804000000	8529700000	8244700000	2249300000	2062900000	1249900000
Q9ERK4;E9Q1T9;F6ZEW4;E9QAX7;F7D1H9	Q9ERK4;E9Q1T9;F6ZEW4;E9QAX7	Exportin-2	Cse1l	1.0523	1.0103	0.99377	1.0005	0.98198	1.1248	1.1032	1.0846	1.0678	0.79691	0.8139	0.81386	8995600000	4558900000	8404800000	19496000000	13615000000	18280000000	6251400000	3320300000	4478500000	8280900000	4372900000	4341100000	9920000000	6598500000	4797500000	2940600000	2584100000	1618200000
Q9ESW4;Q9ESW4-2;A0A0J9YU24	Q9ESW4	Acylglycerol kinase, mitochondrial	Agk	1.1823	1.1564	1.2346	1.0821	1.064	1.2692	1.1581	1.1547	1.1049	1.3397	1.3963	1.3232	9862500000	5960400000	8821500000	15316000000	11936000000	15484000000	8066100000	4272900000	4926900000	6801400000	4272100000	4443200000	9672000000	7882900000	8468100000	2261700000	2348200000	1921500000
P54116	P54116	Erythrocyte band 7 integral membrane protein	Stom	1.2207	1.1095	1.1476	1.1347	1.0684	1.2184	0.96567	0.94316	0.93373	1.2507	1.2105	1.2746	6851800000	4076800000	5053500000	20840000000	14816000000	14615000000	5690900000	3224100000	3063700000	9621300000	5494800000	5623800000	9839900000	6941200000	7559100000	3389700000	3298500000	2663000000
Q9Z2A7;F6UUI9;F6V8W6	Q9Z2A7	Diacylglycerol O-acyltransferase 1	Dgat1	1.0978	1.1038	1.0772	1.039	0.98401	1.1295	0.99008	1.0559	0.93355	1.1916	1.2794	1.2922	4631600000	2568800000	3536800000	19475000000	16502000000	16189000000	7651400000	3994200000	4125100000	5397800000	2991600000	3003000000	13026000000	9445100000	10112000000	3674200000	3337000000	2897700000
Q9CQ65	Q9CQ65	S-methyl-5-thioadenosine phosphorylase	Mtap	0.98214	0.95581	0.9832	1.0257	0.92834	0.925	1.0429	0.96538	1.0264	0.72719	0.72708	0.75049	6404000000	5902300000	5376100000	21951000000	17830000000	19132000000	5449600000	3997700000	3846000000	7634000000	3661500000	2610500000	11845000000	7277800000	4994300000	1749300000	1627200000	852220000
Q9DB15	Q9DB15	39S ribosomal protein L12, mitochondrial	Mrpl12	1.0031	0.98108	0.9858	0.97126	1.063	0.9735	0.97238	0.76362	0.84998	1.0084	0.88427	1.0975	9598600000	5270900000	7826700000	19670000000	15391000000	13323000000	7552800000	3968000000	4038900000	7504100000	4662700000	3634400000	9742800000	8166000000	6024600000	2507900000	1688000000	1484600000
Q3UEB4;D3YV77;A0A0G2JFX8;A0A0G2JDI0	Q3UEB4;D3YV77;A0A0G2JFX8		Mvk	0.93351	0.87083	0.93684	0.90037	0.86183	0.97488	0.88381	0.85873	0.8272	0.69714	0.64561	0.69563	8244900000	4126200000	6239300000	20092000000	12436000000	14236000000	6359800000	4108900000	4505600000	8584000000	4454200000	2757400000	13912000000	10428000000	6430500000	2077300000	1806600000	957220000
P45878	P45878	Peptidyl-prolyl cis-trans isomerase FKBP2	Fkbp2	0.97422	0.89753	0.90125	0.99947	0.98966	0.93318	0.95751	0.89677	0.91509	0.85096	0.80865	0.85888	8319500000	3962200000	6437100000	22708000000	13969000000	16645000000	5687100000	2763600000	3285600000	9834800000	4913500000	3522300000	10124000000	7472700000	5462900000	2941800000	2189700000	1494600000
P63276	P63276	40S ribosomal protein S17	Rps17	1.0921	1.1025	1.0765	1.0374	0.97679	1.1635	1.1203	1.1369	1.092	0.96061	0.80483	0.82437	5390100000	3112200000	5334800000	23358000000	16690000000	20766000000	4733900000	3085300000	3558300000	5121200000	3316700000	2232300000	12798000000	10564000000	7089800000	1754900000	1744100000	947370000
Q08093;D3Z7R6	Q08093;D3Z7R6	Calponin-2;Calponin	Cnn2	0.89765	0.99929	0.93832	0.94261	1.0022	1.0932	1.0778	1.1671	1.1351	1.0188	1.0603	0.94913	8426300000	4155600000	7725500000	17802000000	11239000000	15201000000	8795600000	5191900000	7132000000	6580100000	3402200000	3289600000	10449000000	7751500000	7005100000	2828900000	2539000000	1638400000
Q8CFX1;A2A7A7;A2A7A8	Q8CFX1;A2A7A7	GDH/6PGL endoplasmic bifunctional protein;Glucose 1-dehydrogenase;6-phosphogluconolactonase	H6pd	1.1458	1.1208	1.1649	1.1175	1.1015	1.0813	1.2765	1.2129	1.223	1.3833	1.38	1.3681	6986000000	4011100000	7273100000	19622000000	12718000000	16694000000	5913500000	3179900000	4333100000	7577200000	4556100000	4985000000	9871200000	7388400000	8744600000	2763100000	2299100000	2229800000
P28656;Q3TF41;Q8BSH9;E9PW66	P28656;Q3TF41;Q8BSH9;E9PW66	Nucleosome assembly protein 1-like 1	Nap1l1	1.0143	0.84799	0.89762	0.9681	0.97915	0.76212	1.0719	1.1759	1.0794	0.87021	0.7293	0.70649	5662900000	2243800000	4606900000	24022000000	13360000000	21171000000	7404300000	3132100000	5191200000	7932100000	4084000000	3428100000	11063000000	7416900000	5225600000	2382800000	1464200000	1318900000
P62900;A0A0A6YX26;A0A0A6YXL3	P62900;A0A0A6YX26;A0A0A6YXL3	60S ribosomal protein L31	Rpl31	1.1598	1.1014	1.1599	1.0954	0.93102	1.4767	1.0772	1.2081	1.2411	0.73645	0.74025	0.84236	6914300000	3783700000	6317600000	23944000000	17703000000	23184000000	5102100000	2870400000	3969100000	4909600000	2905800000	1799100000	11634000000	8345400000	5042200000	973620000	984740000	481580000
P10852;A0A0U1RP98;A0A0U1RPK4;A0A0U1RPL8;A0A0U1RPG5;A0A0U1RP32;A0A0U1RPQ7	P10852;A0A0U1RP98	4F2 cell-surface antigen heavy chain	Slc3a2	0.93609	0.93713	0.96819	0.89164	0.89702	0.97185	1.0396	1.066	1.1116	1.4813	1.5664	1.5631	8568300000	4111000000	7898100000	18484000000	11039000000	18490000000	7007700000	3585300000	4813900000	7923600000	3548700000	5459600000	8131100000	5366100000	7664300000	3096500000	2426600000	2778200000
Q9QZQ8-2;Q9QZQ8	Q9QZQ8-2;Q9QZQ8	Core histone macro-H2A.1	H2afy	1.2358	1.2778	1.2795	1.0764	1.124	1.3586	1.1758	1.2089	1.227	1.1158	1.2539	1.2942	6966100000	4539400000	6987700000	21295000000	15772000000	17476000000	5047600000	3496100000	4208600000	5761000000	3635700000	3241500000	9234400000	7334800000	7615200000	2388000000	2892600000	1989100000
Q60823;F8WHG5;D3Z3N2;D3YXM7;D3Z490;D3Z5X2;D3YZJ5;D3Z0M3	Q60823;F8WHG5;D3Z3N2	RAC-beta serine/threonine-protein kinase	Akt2	1.1873	1.1308	1.1435	1.139	1.1865	1.1366	1.0916	0.9779	1.0068	0.69947	0.66417	0.68086	3896300000	2741900000	3363700000	37512000000	17884000000	18838000000	4043600000	2365600000	2544500000	4589700000	4293400000	2137400000	9011100000	7949000000	4024000000	1934700000	1607200000	780160000
Q9CZ44;Q9CZ44-3;Q9CZ44-2;A2AT02	Q9CZ44;Q9CZ44-3;Q9CZ44-2;A2AT02	NSFL1 cofactor p47	Nsfl1c	0.91249	0.96279	0.89923	0.95793	1.0367	0.90654	0.96473	0.97791	1.0366	0.43231	0.36035	0.38771	8092200000	3660000000	6390500000	24330000000	13924000000	16542000000	7549600000	3260000000	4103400000	7345800000	3941500000	1442600000	11399000000	7491000000	2464400000	3582900000	2574200000	894870000
Q6ZWV7	Q6ZWV7	60S ribosomal protein L35	Rpl35	1.0717	1.007	0.93195	1.0968	1.0177	1.3313	1.0897	1.1266	1.1108	0.66862	0.6247	0.61385	5611300000	2875200000	4965400000	24640000000	18775000000	20808000000	4377800000	2625000000	3444800000	6557600000	3405800000	1903200000	11866000000	8098700000	4234200000	2188500000	1709700000	854130000
Q9JKX6;A2ATT5;A0A0A6YVU1	Q9JKX6;A2ATT5	ADP-sugar pyrophosphatase	Nudt5	0.9144	0.89279	0.83661	0.88645	0.93868	0.95223	0.84056	0.79528	0.7862	0.56503	0.52631	0.5713	9081600000	4233400000	6757700000	24873000000	16656000000	16164000000	5623000000	2772500000	2897300000	8132700000	3995700000	2854000000	8783800000	6639600000	2921900000	2945700000	2266400000	1320800000
Q8BL97;Q8BL97-2;Q8BL97-4;Q8BL97-3	Q8BL97;Q8BL97-2;Q8BL97-4;Q8BL97-3	Serine/arginine-rich splicing factor 7	Srsf7	1.0256	1.0603	1.0533	1.0486	1.0571	0.92234	1.0454	1.0296	1.0412	0.56862	0.60294	0.59761	5729700000	3574300000	5061300000	25056000000	17364000000	19461000000	5157600000	2434400000	3190200000	4187100000	2365000000	1151700000	15431000000	8113500000	4355200000	3390000000	1614900000	781280000
Q9CQ69;I7HPX6	Q9CQ69	Cytochrome b-c1 complex subunit 8	Uqcrq	1.2136	1.1454	1.1398	1.1475	1.1306	1.1416	1.0156	1.0082	0.98891	1.0819	1.2209	1.227	5370700000	3671600000	4661200000	23364000000	17009000000	18093000000	4731600000	2982600000	3139200000	3971000000	2413800000	2060400000	10344000000	9241700000	9087100000	2807800000	2539000000	2523300000
P83940;A0A087WQE6;A0A087WNT1;A0A087WPE4	P83940;A0A087WQE6;A0A087WNT1;A0A087WPE4	Transcription elongation factor B polypeptide 1	Tceb1	0.82996	0.90682	0.90444	0.86822	0.93962	0.91493	0.90085	0.91311	0.87792	0.65509	0.60131	0.60015	7307500000	2525800000	5575400000	24358000000	15675000000	17137000000	5812100000	3048500000	3522000000	6118800000	2837200000	1992500000	12116000000	9221900000	4820700000	2988300000	1784400000	1081700000
Q9QUH0	Q9QUH0	Glutaredoxin-1	Glrx	0.75498	0.8725	0.82605	0.77842	0.92515	0.80012	0.8759	0.87516	0.8201	0.37126	0.37334	0.3619	10642000000	4111000000	7307100000	24749000000	12848000000	15136000000	7599200000	3405600000	4449700000	9569800000	3860700000	1539600000	8640200000	5479900000	2059200000	3337800000	2179900000	837030000
Q99KR3	Q99KR3	Beta-lactamase-like protein 2	Lactb2	0.9092	0.89357	0.805	0.95335	0.93416	0.92604	0.82301	0.75012	0.73855	0.509	0.42967	0.54373	8603000000	4150800000	5858500000	24808000000	14186000000	14011000000	7081200000	3176100000	3603400000	8595700000	4356500000	2246400000	9202200000	5723300000	2657100000	4019800000	2920600000	2539000000
Q9CQD1	Q9CQD1	Ras-related protein Rab-5A	Rab5a	1.0426	1.0253	1.0879	1.0065	1.0056	1.1342	1.0237	0.99387	1.1149	1.0509	1.0753	1.1569	8515100000	4578000000	7398100000	19845000000	11727000000	15319000000	3568700000	2515800000	5766700000	7924300000	5034800000	4365900000	9115200000	8174400000	6716700000	2931300000	2291500000	1849600000
Q9WTM5;A0A1B0GRW3;A0A1B0GSR4;A0A1B0GR89;A0A1B0GT54;A0A1B0GRT1	Q9WTM5	RuvB-like 2	Ruvbl2	0.98212	0.92953	0.96656	0.97874	0.98632	0.89532	0.94789	0.94454	0.9529	0.91399	0.90524	0.93155	6374500000	3247200000	5128000000	23680000000	13269000000	17331000000	5375400000	2852200000	4749900000	7017600000	3964200000	3153400000	10910000000	7695800000	6847200000	2099000000	1467400000	2455800000
P27546;A0A0G2JFH2;A0A140T8T5;A0A0G2JG35;A0A0G2JFT4;A0A0G2JDY5;A0A0G2JDU1;Q78TF3;A0A0G2JE57	P27546	Microtubule-associated protein 4	Map4	0.74522	0.81672	0.7261	0.84382	0.92009	0.80191	0.84924	0.82374	0.82402	0.56683	0.64455	0.70886	5625600000	2159600000	3952900000	22683000000	12191000000	14482000000	7460700000	11366000000	4809500000	6778500000	3173400000	1975800000	10126000000	10442000000	4273800000	1771900000	3321500000	967460000
Q9CPU4	Q9CPU4	Microsomal glutathione S-transferase 3	Mgst3	1.2152	1.0901	1.1673	1.1556	0.99581	1.1714	0.99356	1.0683	0.99949	1.3099	1.2122	1.5024	4552600000	2628200000	3997900000	16918000000	12302000000	13569000000	8275700000	5386900000	5689200000	5310700000	3386400000	3294700000	13034000000	9360300000	10087000000	3356700000	3316800000	2982500000
Q9CVB6;D3YXG6;A0A087WRT2	Q9CVB6;D3YXG6	Actin-related protein 2/3 complex subunit 2	Arpc2	0.86531	0.95528	0.89683	0.90382	0.89427	0.95276	0.98054	0.9358	1.0095	0.46183	0.44075	0.48863	9600300000	4012500000	6759800000	19984000000	12638000000	15636000000	6714100000	3317200000	4605000000	7595100000	3460300000	1699800000	12462000000	8377100000	4146500000	2992400000	2322200000	964320000
P54823	P54823	Probable ATP-dependent RNA helicase DDX6	Ddx6	0.95991	1.034	1.059	0.95982	0.99473	1.0661	0.97683	1.0258	1.0908	0.65573	0.676	0.70989	8529800000	4837600000	6700600000	19250000000	12389000000	15058000000	6662100000	3438100000	4733700000	8517100000	4454400000	2777400000	10373000000	7588700000	4704600000	3083000000	2333400000	1699400000
Q8BGC4	Q8BGC4	Zinc-binding alcohol dehydrogenase domain-containing protein 2	Zadh2	1.1113	1.0931	1.0637	1.1467	1.0343	1.0817	1.1282	1.0601	1.008	0.91924	0.91778	0.94079	8462400000	3330200000	5127200000	19989000000	12911000000	15193000000	6141700000	3443900000	3797300000	7247400000	4083800000	5375100000	10850000000	7882800000	6237800000	2971600000	2451800000	1598400000
Q9D273;Q9D273-2;D3Z1G7	Q9D273;Q9D273-2;D3Z1G7	Cob(I)yrinic acid a,c-diamide adenosyltransferase, mitochondrial	Mmab	1.0848	0.94776	0.978	1.0865	0.99729	0.97511	0.92182	0.88812	0.9149	1.0045	1.0777	1.1237	8054500000	3534400000	5425700000	23296000000	16914000000	15869000000	5170200000	2510500000	2856900000	6301700000	3445800000	3270800000	9505300000	6863100000	6788000000	2969200000	2317900000	1950100000
Q9WVA2;Q4FZG7	Q9WVA2	Mitochondrial import inner membrane translocase subunit Tim8 A	Timm8a1	0.89026	1.0035	0.91599	0.95736	1.0935	0.97488	0.85383	0.92456	0.94956	0.60895	0.51504	0.6365	7273700000	3444900000	5454100000	21395000000	12558000000	14227000000	9762400000	3948100000	4593300000	8222700000	4101300000	2121300000	10534000000	8309600000	3746400000	3557900000	2535800000	1147900000
Q99LC3;A0A087WR38	Q99LC3	NADH dehydrogenase [ubiquinone] 1 alpha subcomplex subunit 10, mitochondrial	Ndufa10	1.1859	1.1659	1.0468	1.1484	1.1106	1.1873	0.92144	0.92196	0.9438	0.97389	0.94879	0.92125	8869300000	5027100000	6795400000	17603000000	13844000000	14037000000	6553500000	4623200000	4110700000	6268100000	4697900000	3184200000	10011000000	8527100000	6143500000	2532400000	2355300000	1597500000
Q9CY64;A2ASB1;A2ASB8;A2ASB7	Q9CY64	Biliverdin reductase A	Blvra	0.92223	0.87148	0.93766	0.90152	0.98759	0.88659	0.85039	0.86223	0.90878	0.3751	0.34971	0.34457	7452300000	3222000000	5403600000	25344000000	14051000000	16068000000	6001000000	3006300000	3406000000	5205900000	2663700000	1451300000	14063000000	9903800000	3803000000	2875900000	2162500000	689440000
Q5FWK3;A2AH25	Q5FWK3;A2AH25	Rho GTPase-activating protein 1	Arhgap1	0.9642	0.90528	0.92742	0.98998	0.90948	0.91425	0.96866	0.99061	0.99583	0.71716	0.72388	0.71629	5796100000	2497900000	4580400000	19290000000	11973000000	15646000000	8699200000	4293400000	5655900000	7698600000	3715600000	2974800000	12851000000	8454600000	7330000000	2349700000	1733700000	1039600000
Q9ES97-3;Q9ES97;Q9ES97-4;Q9ES97-5;Q9ES97-2	Q9ES97-3;Q9ES97;Q9ES97-4;Q9ES97-5;Q9ES97-2	Reticulon-3	Rtn3	1.0551	1.0645	0.99483	1.0499	1.063	1.0874	1.1043	1.1309	0.97099	1.0043	1.0746	1.0413	6601700000	3316700000	5487500000	20710000000	14799000000	18541000000	4431600000	2586600000	3195700000	8033200000	4059100000	3271200000	9894000000	8234800000	6549000000	2748500000	2511200000	1589600000
P56379	P56379	6.8 kDa mitochondrial proteolipid	Mp68	1.1276	1.2601	1.1737	1.2068	1.0535	1.1923	1.0366	1.138	1.0606	1.3096	1.3497	1.3849	4536900000	3957400000	5100200000	19363000000	17811000000	16891000000	6225000000	4997300000	4741000000	4756800000	3837600000	3141000000	9136500000	8344500000	8056200000	1690300000	1944900000	1517200000
Q99LS3;A0A0J9YVH9;D3Z4T3;D3Z666	Q99LS3;A0A0J9YVH9;D3Z4T3;D3Z666	Phosphoserine phosphatase	Psph	0.88419	0.88748	0.85157	0.85196	0.91705	0.87583	0.90494	0.89937	0.887	0.32696	0.33014	0.34728	8878600000	3717300000	6246600000	26266000000	14000000000	16805000000	6618400000	2914200000	3602800000	7464300000	3381900000	1369900000	10275000000	6863000000	2182300000	2788400000	2021900000	623780000
Q9QZ88;D3Z645;Q9QZ88-2;D3YYD5;D3YW98	Q9QZ88;D3Z645;Q9QZ88-2;D3YYD5;D3YW98	Vacuolar protein sorting-associated protein 29	Vps29	0.9896	0.95088	0.96638	0.92162	0.98243	0.96165	0.98357	0.92285	1.0055	0.69308	0.70733	0.67465	5322200000	2878100000	4429700000	25459000000	14778000000	17975000000	6392400000	2969100000	3958800000	5222000000	2894300000	1764800000	12063000000	8905300000	6121200000	2206200000	1565700000	969920000
Q61576;A2A4H9;F6W360	Q61576;A2A4H9	Peptidyl-prolyl cis-trans isomerase FKBP10	Fkbp10	1.0481	1.0269	1.048	1.0318	1.0562	1.0399	1.1244	1.1313	1.1025	1.2746	1.3371	1.2552	4940600000	2770800000	4578300000	21157000000	13556000000	17591000000	5630100000	2956600000	4079100000	5153900000	2977200000	3194700000	11423000000	9257400000	9129800000	2801800000	2322000000	2084300000
P56959;Q8CFQ9;G3UXT7;G3UZD2;Q91VQ2	P56959;Q8CFQ9;G3UXT7	RNA-binding protein FUS	Fus	0.97063	0.89511	0.86913	0.83052	0.90431	0.7744	1.0136	0.87889	0.939	0.27949	0.25841	0.39505	5939900000	2768400000	4868200000	24953000000	14766000000	16346000000	7655700000	3746300000	4649500000	5025100000	2229600000	840970000	12082000000	8603400000	2350300000	4677600000	3056000000	1035700000
Q6DFW4;A0A0A0MQ76;A0A087WSU5;A0A087WQ46;A0A087WNW0;A0A087WSL8;A0A087WP00	Q6DFW4;A0A0A0MQ76	Nucleolar protein 58	Nop58	1.0899	1.1036	1.1476	1.0799	1.0883	1.1089	1.1364	1.2019	1.1615	1.0234	1.0877	0.91593	8852000000	4702600000	8274500000	18858000000	12380000000	15519000000	5975400000	3193500000	4320600000	7666600000	3970800000	3232500000	10125000000	6738200000	6251300000	2074100000	1697300000	1240900000
Q3UM45;F6TGJ2;A0A087WRA7	Q3UM45	Protein phosphatase 1 regulatory subunit 7	Ppp1r7	0.85104	0.92326	0.79966	0.89245	0.93332	0.8344	0.85661	0.8201	0.81662	0.35967	0.42486	0.41664	12052000000	4863100000	7972900000	22312000000	12260000000	13738000000	8241300000	3160600000	3602600000	9582800000	4621200000	1989100000	8947100000	6341500000	2650900000	1331600000	941710000	427440000
Q8BSY0;A2AL85;Q8CBM2;A2AL83;A2AL79;Q6P8S1;A2AL78;Q3TU40;A2AL81	Q8BSY0;A2AL85;Q8CBM2	Aspartyl/asparaginyl beta-hydroxylase	Asph	1.0148	0.98737	1.0225	0.96557	0.92979	1.0131	1.0492	1.0752	1.106	1.2613	1.3265	1.3402	6038100000	2952900000	5200100000	25216000000	13236000000	15679000000	5277400000	3503600000	4717300000	5391100000	2947100000	3392700000	10450000000	7216900000	9645600000	1563600000	1220400000	1350000000
P47199;A0A0A6YXR4;V9GXY8;A0A0A6YVS7;D3YUG9;D3Z2X0;D3YWU6;D3Z4Q4;A0A0G2JFU5	P47199;A0A0A6YXR4;V9GXY8;A0A0A6YVS7	Quinone oxidoreductase	Cryz	0.97758	0.95693	1.0063	0.9255	0.95336	0.99517	0.90519	0.90165	0.90817	0.52655	0.5751	0.61206	9686900000	5281400000	8781100000	20481000000	12994000000	18610000000	6895400000	3510000000	4339700000	6210700000	3160700000	1744200000	8181700000	5797900000	3336200000	2761500000	1934400000	1177300000
P68510	P68510	14-3-3 protein eta	Ywhah	0.87821	0.94776	0.95981	0.87818	0.93775	0.87924	0.92903	1.0092	0.94479	0.5063	0.49804	0.54384	9571000000	4358900000	7468600000	21928000000	13072000000	16550000000	7163700000	3151500000	4125900000	8456600000	3723600000	1863700000	9722300000	6293600000	3068900000	2131100000	1437200000	578130000
P11881-2;P11881-8;P11881-6;P11881-4;P11881;P11881-7;P11881-5;P11881-3;A0A0N4SWH7;A0A0N4SWI0;A0A1D5RLA1;A0A0N4SVN2;A0A0N4SW22	P11881-2;P11881-8;P11881-6;P11881-4;P11881;P11881-7;P11881-5;P11881-3	Inositol 1,4,5-trisphosphate receptor type 1	Itpr1	1.0884	1.0767	1.1268	1.0382	1.006	1.1318	0.99852	1.0341	0.96629	1.08	1.0655	1.16	4902300000	2528700000	3562600000	24785000000	12874000000	15036000000	5228800000	2865500000	4072100000	7865300000	5240300000	4035600000	10357000000	7527900000	8816300000	1782200000	1620200000	1292100000
Q9WVC3;Q924U4;D3Z147	Q9WVC3;Q924U4	Caveolin-2;Caveolin	Cav2	0.98102	1.0525	1.0804	0.92089	0.83716	1.0515	1.0625	1.1404	1.1515	1.1392	1.2163	1.3139	6131900000	2738600000	5304200000	17619000000	11462000000	22106000000	5835200000	3069100000	4226600000	4471500000	2011500000	2418800000	9962100000	6188000000	8135500000	4934600000	3886300000	3747500000
Q8K297	Q8K297	Procollagen galactosyltransferase 1	Colgalt1	1.1715	1.0746	1.1223	1.0793	1.1165	1.1011	1.0958	1.1017	1.0466	1.3327	1.3058	1.3605	3988200000	3414300000	3545400000	17722000000	17612000000	15454000000	5034900000	3259600000	3159500000	4463600000	2698200000	5896400000	11772000000	9550700000	9713400000	2058600000	1763400000	2976800000
A0A0N4SUH8;Q9QZ23;D3Z285	A0A0N4SUH8;Q9QZ23	NFU1 iron-sulfur cluster scaffold homolog, mitochondrial	Nfu1	0.87619	0.90665	0.83042	0.91585	0.9481	0.80838	0.80174	0.75186	0.70355	0.81184	0.72576	0.77726	3364400000	1321800000	2094400000	29349000000	15761000000	16491000000	7052600000	3030400000	3142800000	5836500000	2143100000	2032600000	12674000000	8465600000	6070600000	2386100000	1637500000	1190100000
Q9CX86	Q9CX86	Heterogeneous nuclear ribonucleoprotein A0	Hnrnpa0	1.0339	1.0673	1.1332	1.0076	1.0585	1.1621	1.1299	1.152	1.2523	1.0353	1.1978	1.2296	7519400000	4394400000	6984600000	18874000000	14276000000	16059000000	5927100000	3389800000	4477200000	5545300000	3672000000	2895000000	10037000000	7849500000	7259200000	1594400000	1587700000	1233000000
A0A0R4IZY0;Q8C1A5	A0A0R4IZY0;Q8C1A5	Thimet oligopeptidase	Thop1	1.0065	0.98213	0.97648	0.99291	1.0228	1.0003	1.024	0.96892	1.0147	0.40999	0.40398	0.42919	5821400000	3302200000	5060800000	19480000000	19846000000	14556000000	7053200000	4185000000	4330000000	5812200000	4734100000	1553600000	10475000000	8325000000	2779800000	2619300000	2497200000	848690000
P46978;D3YZN5;F6YHG5	P46978	Dolichyl-diphosphooligosaccharide--protein glycosyltransferase subunit STT3A	Stt3a	1.1802	1.1444	1.2793	1.0518	1.0518	1.2038	1.1135	1.143	1.1683	1.341	1.4378	1.3714	5270700000	3019400000	4771200000	17501000000	12061000000	15913000000	5810500000	3539700000	4339000000	5967800000	3278400000	3379500000	10807000000	9394800000	10822000000	2684200000	2504000000	2213800000
Q501J6;Q3U741;Q501J6-2	Q501J6;Q3U741;Q501J6-2	Probable ATP-dependent RNA helicase DDX17	Ddx17	1.0711	1.0626	1.11	1.0392	1.1213	1.0724	1.0825	1.0667	1.1685	0.975	1.1356	1.0532	4186100000	2261900000	3858600000	20527000000	13765000000	16764000000	6129100000	3624800000	4450000000	7134500000	2892100000	2789600000	10718000000	8960300000	7610000000	2619300000	2361200000	2373900000
P63325;Q3UW83	P63325;Q3UW83	40S ribosomal protein S10	Rps10	1.0044	1.0356	1.0354	1.0102	1.0294	1.0199	1.0698	1.0887	1.1019	0.84982	0.89665	0.93779	5950800000	3070400000	5218000000	21401000000	15798000000	17192000000	5108800000	2897000000	3769700000	5552000000	2956100000	1994000000	11617000000	8857900000	6424600000	2218500000	1819200000	1037800000
P63030;D3YWY6;D3Z5S0;E9Q0V4;D3Z786	P63030;D3YWY6;D3Z5S0;E9Q0V4;D3Z786	Mitochondrial pyruvate carrier 1	Mpc1	0.98822	0.93702	1.0427	0.92581	0.91006	1.034	0.89053	0.8902	0.89413	1.0729	1.0841	1.2646	5883500000	2481800000	4242800000	26033000000	18827000000	17788000000	3513000000	1727300000	1914300000	5211800000	2559100000	2766500000	10694000000	8768200000	7728300000	1001900000	873740000	663860000
A0A0R4IZW8;O88456;A0A0R4J1C2;Q9D7J7	A0A0R4IZW8;O88456;A0A0R4J1C2	Calpain small subunit 1	Capns1	0.97037	0.9318	0.91216	0.95103	0.98448	0.9268	0.98353	0.95471	0.88618	0.96303	0.92177	0.94029	5947400000	2867000000	4898400000	27459000000	15192000000	17808000000	4228700000	2088100000	2630100000	4491600000	2221500000	1969400000	10888000000	7416200000	6479200000	2588700000	1907100000	1459100000
P68037;D3YZS3	P68037	Ubiquitin-conjugating enzyme E2 L3	Ube2l3	0.96627	0.90654	0.91036	1.0051	0.97534	0.87969	0.89906	0.88386	0.89664	0.27582	0.27047	0.3097	5977600000	2949600000	5751900000	23830000000	13749000000	16639000000	5660600000	2920700000	3557800000	8263600000	3968700000	2332800000	10345000000	6690100000	2071700000	3838700000	2692500000	1154400000
P84091;Q3TWV4	P84091;Q3TWV4	AP-2 complex subunit mu	Ap2m1	0.98077	1.0065	1.0324	0.96984	0.96802	0.99169	1.0572	1.0908	1.0262	0.8148	0.78383	0.78436	6969600000	5131500000	6520700000	18733000000	13376000000	14972000000	4999200000	2828800000	3606200000	5863500000	4958500000	3429000000	12122000000	7776600000	6112100000	2047300000	1643700000	1004400000
Q8CHP8	Q8CHP8	Phosphoglycolate phosphatase	Pgp	0.7731	0.72641	0.72164	0.70743	0.72126	0.78146	0.73309	0.70803	0.71393	0.30818	0.31844	0.36666	7359000000	3539800000	4507900000	25478000000	11910000000	13561000000	7820700000	3216900000	3543500000	6287700000	2540100000	1001600000	14626000000	7364400000	3586200000	3161400000	1807000000	648330000
Q62351;Q8C872	Q62351;Q8C872	Transferrin receptor protein 1	Tfrc	1.0967	1.1586	1.2127	1.0584	1.107	1.114	1.0859	1.1783	1.2496	1.27	1.402	1.2802	8095200000	4534800000	7540600000	18887000000	15171000000	18138000000	4082600000	2637600000	2943400000	5726300000	3315300000	3434400000	7935900000	6394000000	7254600000	2097600000	1890900000	1798100000
Q9DCH4	Q9DCH4	Eukaryotic translation initiation factor 3 subunit F	Eif3f	0.9886	0.90491	0.91209	0.95986	1.0019	0.94744	1.0431	0.95183	1.0044	0.73935	0.72981	0.75159	9095700000	4227500000	7509300000	18816000000	10611000000	14039000000	5834700000	3306600000	3171000000	10017000000	5105700000	3518000000	9608000000	6324600000	4341600000	2867400000	2016100000	1354900000
Q9DCC5;P23198;D3Z313;D3Z1A9	Q9DCC5;P23198;D3Z313	Chromobox protein homolog 3	Cbx3	0.97994	1.1302	0.88441	1.0746	1.1249	0.82721	1.0193	1.0403	1.0104	0.83838	0.64635	0.67686	5261600000	3868300000	4620000000	16968000000	13719000000	14826000000	9424500000	5854200000	6260200000	4420800000	2784800000	1746500000	11612000000	10074000000	4964100000	2258300000	1970600000	891220000
Q9D5V6	Q9D5V6	Synapse-associated protein 1	Syap1	0.86491	0.85671	0.88153	0.88383	0.91373	0.77365	0.96634	0.953	0.91797	0.36928	0.3083	0.36361	12799000000	5519400000	10480000000	17888000000	9527500000	13476000000	6320600000	2937800000	3724500000	7387900000	3862500000	1902200000	9121200000	6758000000	4015600000	3141500000	1894000000	679510000
Q9Z2Z6	Q9Z2Z6	Mitochondrial carnitine/acylcarnitine carrier protein	Slc25a20	0.94772	0.95927	0.96723	1.0427	0.90388	1.0324	0.88747	0.83969	0.81664	0.99693	1.0564	1.0964	8480200000	5192200000	5039000000	26818000000	7853400000	7643600000	12231000000	2260600000	2282700000	2503100000	1464200000	1374700000	18034000000	4767100000	4996600000	6914100000	1801000000	1619200000
P60766;P60766-1;Q8R527;G3UZM2;D3Z3L1;Q9ER71-2	P60766;P60766-1	Cell division control protein 42 homolog	Cdc42	0.9736	1.0411	0.9304	0.97745	0.9664	1.0553	1.0171	1.0799	1.0682	0.84223	0.8771	0.88034	4376800000	2166000000	3558300000	19573000000	14467000000	16831000000	8346400000	3917100000	5402100000	5235700000	3420400000	2379900000	12015000000	8523700000	6288300000	2111800000	1468000000	1018900000
Q99L45	Q99L45	Eukaryotic translation initiation factor 2 subunit 2	Eif2s2	0.98799	0.89276	0.81812	0.89591	0.92414	0.93606	1.0414	1.0526	0.99006	0.86228	0.83282	0.77307	4929800000	2298800000	4415900000	19980000000	12013000000	17009000000	7122300000	3261900000	4581800000	5273200000	2875000000	1925300000	11897000000	7904600000	6617900000	4215900000	2787000000	1940500000
P51863	P51863	V-type proton ATPase subunit d 1	Atp6v0d1	1.1752	1.0672	1.1748	1.0724	1.0868	1.0842	1.0898	1.0261	1.083	1.2484	1.2937	1.2474	4777100000	2472500000	4079300000	23770000000	13306000000	16397000000	4880000000	2847100000	3460700000	4402800000	2333600000	2550200000	13052000000	8853700000	9074800000	1676700000	1425800000	1221500000
Q91VA6;F6SQH7	Q91VA6;F6SQH7	Polymerase delta-interacting protein 2	Poldip2	1.0525	0.9174	1.0066	0.9508	1.0022	0.96381	0.99703	0.89647	0.93467	0.84053	0.85805	0.83849	6638700000	3764900000	6809900000	18217000000	10788000000	12306000000	5308800000	2784300000	3040400000	7999500000	5175400000	7982900000	10109000000	7408500000	5455500000	2766400000	2020600000	1355300000
Q8VCT3;E9PYF1	Q8VCT3;E9PYF1	Aminopeptidase B	Rnpep	0.88046	0.85757	0.81661	0.85289	0.86449	0.90124	0.94378	0.88584	0.90919	0.45973	0.47807	0.48148	6407400000	2977000000	5002000000	23011000000	11975000000	15195000000	6192000000	2846700000	4779200000	6086900000	3125400000	1765300000	12716000000	8051900000	3934900000	2806000000	2039900000	814430000
Q91YI0;E0CY49;F7D439;E0CYV3	Q91YI0;E0CY49	Argininosuccinate lyase	Asl	0.92557	0.87202	0.82108	0.95129	0.89672	0.87486	0.81085	0.76783	0.75566	0.32091	0.25737	0.35093	6305600000	3110100000	4859000000	25014000000	13369000000	15306000000	6568800000	2923200000	3603200000	6423500000	3084800000	1638500000	12286000000	7175100000	2202600000	2402200000	2303400000	663930000
Q8K4Z3	Q8K4Z3	NAD(P)H-hydrate epimerase	Apoa1bp	1.1054	0.99258	0.96562	0.9972	1.0277	0.95024	1.0214	0.92104	0.8964	0.64793	0.61858	0.64045	5011000000	2884400000	4317500000	23170000000	16438000000	16416000000	7037800000	3964900000	4593700000	4835800000	2856600000	1586500000	9460700000	6966700000	3596400000	2745000000	2125700000	1134400000
Q8BFZ9;A0A1B0GT70;A0A1B0GSD8;A0A1B0GQZ0;A0A1B0GT43;A0A1B0GRQ1;A0A1B0GRG7	Q8BFZ9;A0A1B0GT70	Erlin-2	Erlin2	0.94391	1.0207	0.95737	0.90302	0.91545	0.88281	0.86349	0.8805	0.90297	1.0821	1.1582	1.0791	6300200000	3291900000	4882800000	20158000000	14704000000	14608000000	5142500000	2601700000	4215200000	4866300000	2520900000	2662000000	9958600000	7265900000	10218000000	2399400000	1743000000	1584700000
Q6PHZ2;E9Q1T1;A0A0G2JGS4;Q6PHZ2-2;Q6PHZ2-5;E9Q1W0;Q6PHZ2-4;E9Q1V9;Q8CCM0;E9PXV3;F6RWZ9;P11798;F8WIS9;E9QAJ4;D6RDQ8;F6WHR9	Q6PHZ2;E9Q1T1;A0A0G2JGS4;Q6PHZ2-2;Q6PHZ2-5;E9Q1W0;Q6PHZ2-4;E9Q1V9;Q8CCM0	Calcium/calmodulin-dependent protein kinase type II subunit delta	Camk2d	1.0386	0.96765	1.0563	1.0082	0.98787	0.99295	1.0055	1.045	0.99526	0.95922	1.044	0.98883	7807700000	3984200000	6696200000	17322000000	14843000000	14935000000	4239200000	4423400000	3379100000	8182700000	5488800000	4078000000	7757600000	5669100000	5263600000	2042700000	1666500000	1283700000
F7DBB3;Q3URZ6	F7DBB3		Ahnak2	0.89679	0.85595	0.89766	0.75652	0.89788	1.1392	1.1799	1.0671	1.3079	1.0074	1.0702	1.5773	7506800000	3777300000	6665400000	16929000000	9067500000	13079000000	8919300000	3975300000	7091400000	8178600000	2881000000	3926200000	8865200000	5389700000	5962600000	2293000000	2150600000	2112900000
F7DEU6;P50096;E0CYE2;E0CXK0;F6XXH9	F7DEU6;P50096;E0CYE2	Inosine-5-monophosphate dehydrogenase;Inosine-5-monophosphate dehydrogenase 1	Impdh1	0.93794	0.8022	0.84522	0.90585	0.9101	0.76569	0.95084	0.87335	0.91743	0.5954	0.5518	0.53166	8096900000	3131800000	5713100000	21484000000	9733100000	12700000000	7767500000	3957500000	4598200000	8109900000	3814400000	2720600000	9835800000	6557300000	3218700000	3480100000	2344400000	1093800000
Q9JIF0-2;Q9JIF0;Q9JIF0-3;A0A171KXD3;A0A140LJ70;A0A140LHF7;A0A140LHS4;A0A140LJF4;A0A140LI33;A0A140LJ68;A0A140LIF7;Q6PAK3	Q9JIF0-2;Q9JIF0;Q9JIF0-3;A0A171KXD3;A0A140LJ70;A0A140LHF7;A0A140LHS4	Protein arginine N-methyltransferase 1	Prmt1	0.89166	1.0623	1.0164	1.0026	1.1057	1.0324	1.1434	1.1653	1.1521	0.76046	0.84149	0.84435	6273500000	3035500000	5848200000	16299000000	10617000000	24896000000	5222200000	2801300000	4124500000	4442400000	2567200000	1888300000	9777600000	7707500000	8088100000	2002700000	1651500000	1039800000
Q9JJU8	Q9JJU8	SH3 domain-binding glutamic acid-rich-like protein	Sh3bgrl	0.88658	0.9125	0.76481	0.93452	0.96023	0.89815	0.99848	1.0556	1.0496	0.38302	0.31845	0.39005	8124000000	3832700000	6140700000	21038000000	12188000000	16163000000	6659600000	3661400000	4568600000	5116000000	2899200000	967870000	11344000000	8208800000	2462900000	2424800000	1866000000	584090000
P62869	P62869	Transcription elongation factor B polypeptide 2	Tceb2	0.89244	0.85365	0.83529	0.84355	0.94261	0.83163	0.90562	0.92106	0.84877	0.63956	0.59755	0.68233	8097500000	2699400000	4522300000	23147000000	16775000000	15938000000	5081500000	2379800000	2877300000	4096700000	1763900000	1191700000	11762000000	8214900000	4496900000	2321100000	1457300000	905880000
P35235	P35235	Tyrosine-protein phosphatase non-receptor type 11	Ptpn11	0.98977	0.95389	0.94796	0.95171	0.96558	1.0449	0.90389	0.87058	0.88906	0.44707	0.41831	0.42988	3949700000	2349000000	3315300000	19777000000	12577000000	17985000000	6019900000	2989800000	3692900000	7414100000	3625700000	2520200000	12650000000	8746300000	5017400000	2209000000	1715200000	577090000
Q80UG5-3;Q80UG5;A2A6U3;Q80UG5-2;A2A6U5;A8Y5D3;REV__Q6NSQ7	Q80UG5-3;Q80UG5;A2A6U3;Q80UG5-2	Septin-9	2009-09-01	0.8144	0.90408	0.84757	0.8652	0.8609	0.88319	0.89842	0.94776	0.99916	0.6607	0.65075	0.62789	6639200000	2764000000	5904600000	21933000000	11376000000	15537000000	5274500000	2678900000	3377700000	6303200000	2940100000	3374700000	11454000000	7883800000	5091600000	2354400000	1390400000	813780000
Q9R099;D3YZH8;F8WI46	Q9R099	Transducin beta-like protein 2	Tbl2	0.98414	0.93504	0.96458	0.93904	0.92304	1.007	0.96572	0.94239	0.92784	0.8604	0.92823	0.96934	5099300000	2423300000	4185300000	19916000000	12082000000	14208000000	6140800000	3156800000	5435100000	6887200000	3357500000	2804400000	10845000000	7780300000	7430100000	2349200000	1640400000	1210900000
P59017;A0A0N4SW24;A0A0N4SW63	P59017	Bcl-2-like protein 13	Bcl2l13	1.0457	1.043	1.1599	1.0211	1.0465	1.1682	0.9105	0.8738	0.90834	0.66922	0.66261	0.71442	3132300000	1910600000	2405400000	24974000000	17655000000	16582000000	5508300000	3298800000	3203700000	2860800000	1587300000	865910000	13223000000	9371000000	4820200000	2425500000	2088000000	972990000
P00920;A0A0A6YX78	P00920;A0A0A6YX78	Carbonic anhydrase 2	Ca2;Car2	0.61835	0.55207	0.49342	0.60419	0.73562	0.66895	0.46874	0.4412	0.44835	0.097075	0.087399	0.099311	7829400000	2524800000	3887800000	28679000000	12223000000	11141000000	6931400000	1748000000	1837400000	8261800000	2628800000	505010000	14534000000	6868300000	1526300000	3448800000	1418800000	470710000
P55264;P55264-2	P55264;P55264-2	Adenosine kinase	Adk	0.97676	0.9469	0.98798	0.98883	1.0282	1.0821	0.96628	0.97679	0.9206	0.7289	0.75419	0.79326	7301700000	3573800000	7278500000	17762000000	11439000000	15240000000	3376200000	1735000000	2846900000	7055100000	3983800000	3980100000	9794100000	7800500000	6761300000	2626400000	2154700000	1609200000
Q9CQH3;D3Z568;D3YX99;F6Y6V5;D3Z6W9	Q9CQH3;D3Z568;D3YX99	NADH dehydrogenase [ubiquinone] 1 beta subcomplex subunit 5, mitochondrial	Ndufb5	0.88187	0.95322	0.93051	0.95489	0.94166	0.93332	0.90212	0.85199	0.84484	0.8887	0.90893	0.85522	5826500000	3130300000	4639300000	18173000000	12344000000	13483000000	7121200000	3612900000	4224100000	6983800000	4077300000	3706400000	9580000000	6853800000	6015100000	2915100000	2107000000	1482000000
Q60865;F6YLI0;F6YP03;A2BH47	Q60865	Caprin-1	Caprin1	0.84111	0.82425	0.77591	0.8505	0.96882	0.83446	1.0161	1.0213	0.96413	0.4879	0.52017	0.52372	7161100000	2901400000	6018200000	19456000000	12786000000	13818000000	6375900000	2744700000	4435100000	6268500000	2548100000	1645000000	11311000000	8052300000	4156100000	3158600000	2250100000	1137600000
Q9WTX5;E9PUV4;E9Q3Q7	Q9WTX5	S-phase kinase-associated protein 1	Skp1	0.96867	1.0452	0.98656	0.97766	1.0321	0.94552	0.98496	1.0223	0.99769	0.55829	0.48592	0.528	6410600000	2943600000	5930800000	18585000000	12159000000	16112000000	6229600000	3487400000	4201300000	5947800000	3306500000	1887400000	11782000000	8458700000	3781200000	2216300000	1842300000	912910000
Q9CQE8	Q9CQE8	UPF0568 protein C14orf166 homolog		0.95108	0.96953	0.99323	0.97123	1.0162	1.0111	0.92415	0.93457	1.0295	0.82163	0.76945	0.78728	7584500000	3131400000	4624900000	21784000000	13396000000	15615000000	5250600000	3008500000	3458000000	4553700000	2545600000	2047100000	11172000000	8571900000	5556600000	1665400000	1394100000	816810000
Q9R0Q3;F6V6T4;Q8BPI2	Q9R0Q3;F6V6T4;Q8BPI2	Transmembrane emp24 domain-containing protein 2	Tmed2	1.1466	1.1473	1.1528	1.0379	1.0883	1.3239	1.0494	1.0724	1.0187	1.2327	1.3405	1.3815	4262600000	2437200000	4172500000	22002000000	15508000000	18988000000	3564600000	2323000000	2761800000	4289700000	2309400000	2784800000	10399000000	8702100000	9382600000	774900000	707040000	641360000
Q9CWS0;D3YU15	Q9CWS0;D3YU15	N(G),N(G)-dimethylarginine dimethylaminohydrolase 1	Ddah1	0.92142	0.93655	0.85476	1.0309	0.99583	0.99777	0.9441	0.93794	0.98203	0.49628	0.41273	0.49117	5811000000	2821700000	5347700000	24235000000	14823000000	17052000000	5865700000	2892800000	3518200000	3315100000	1808900000	944410000	10305000000	7439000000	2498600000	3425400000	2284200000	933390000
Q91YE6;E9QKZ2;E0CXB2;F6TLX3;E0CY46;F6UT58	Q91YE6;E9QKZ2;E0CXB2	Importin-9	Ipo9	0.98093	0.97256	0.95883	0.94456	0.9189	0.97857	1.0102	1.0138	0.95262	0.8152	0.80752	0.80873	5714400000	2739200000	4571400000	21435000000	15144000000	16404000000	4306400000	2129600000	2743600000	6484100000	3356000000	2655100000	10394000000	6962000000	5060800000	2281800000	1679100000	1027400000
Q62417-2;E9QNA7;Q62417-7;Q62417-5;Q62417-4;Q62417-6;E9Q6A3	Q62417-2;E9QNA7;Q62417-7;Q62417-5;Q62417-4;Q62417-6;E9Q6A3	Sorbin and SH3 domain-containing protein 1	Sorbs1	1.0775	1.0651	0.97531	1.0911	1.1134	1.0365	0.99072	0.93481	0.88637	0.63174	0.64748	0.63975	5645200000	4133100000	5646300000	18316000000	12964000000	15508000000	6037900000	3219100000	4064400000	5213600000	3420400000	2745300000	10775000000	7920800000	4338200000	2258100000	1745200000	963830000
O55222;D3YZA5;A0A1B0GRF6;A0A1B0GR42	O55222;D3YZA5	Integrin-linked protein kinase	Ilk	0.91359	0.94514	0.92646	0.88461	0.88234	0.90757	1.0289	1.02	1.0604	0.95491	0.99122	0.99999	4885700000	2635000000	4142300000	22162000000	12670000000	17621000000	5648300000	2580800000	4094200000	4448800000	2157600000	2084200000	11040000000	6952100000	6734000000	2132700000	1581000000	1282900000
Q9CXE7;E9PXY3;D3Z615;Q8C5H9;Q3V440;E9Q2J2	Q9CXE7;E9PXY3	Transmembrane emp24 domain-containing protein 5	Tmed5	1.0401	1.077	1.0586	1.0253	1.0587	1.2203	1.0258	1.0625	1.0031	1.2437	1.4389	1.4446	5759500000	3137000000	4878700000	15632000000	10908000000	17391000000	4893900000	2649000000	3041700000	6005400000	3580100000	3527300000	8706300000	6680400000	12336000000	2027000000	1965000000	1609000000
P61087;A0A0J9YUI1;D3Z4U3;A0A0J9YU07;Q3V3R8;F8WIC2;A0A0J9YUR9	P61087;A0A0J9YUI1;D3Z4U3;A0A0J9YU07	Ubiquitin-conjugating enzyme E2 K	Ube2k	1.0679	0.98075	0.96362	0.93552	1.0654	0.95012	0.92685	0.95406	0.90628	0.27462	0.28108	0.30991	5260400000	2419000000	4666700000	19182000000	12752000000	22262000000	4489600000	2523700000	2743500000	6289900000	3325100000	2267600000	8693800000	6290100000	8143400000	1690200000	1203900000	498220000
Q9JJW0;A2AKD6	Q9JJW0;A2AKD6	Peroxisomal membrane protein 4	Pxmp4	0.88431	0.91129	0.94016	0.8672	0.8093	0.78632	0.95009	0.9803	1.0095	1.0645	1.0967	1.173	4140000000	1823800000	3509400000	21405000000	14196000000	17687000000	5459100000	2506400000	3556000000	3681300000	1838300000	2070300000	12972000000	8582900000	9254700000	840920000	598530000	555400000
O35206;A2AJY2;A2AJY5;A2AJY7;A2AJY6	O35206;A2AJY2;A2AJY5;A2AJY7	Collagen alpha-1(XV) chain;Restin	Col15a1	1.6938	1.4971	1.4708	1.3403	1.4934	1.4721	1.0727	0.91263	0.88831	1.0788	1.1526	1.1276	4653900000	3877500000	4019700000	16883000000	15624000000	11615000000	4257400000	3368200000	2360200000	5938100000	4813500000	3335100000	8095400000	8329600000	6474700000	3692400000	4393500000	2851100000
D3Z3B2;E9Q9C5;P63082	D3Z3B2;E9Q9C5;P63082	V-type proton ATPase 16 kDa proteolipid subunit	Atp6v0c	1.1394	1.3151	1.1307	1.0603	1.2897	1.0231	1.0751	1.13	1.0893	1.3798	1.352	1.2271	5209400000	3043900000	4614700000	24193000000	19701000000	19856000000	4120500000	1842400000	2991300000	5489100000	3027700000	3084100000	5321700000	3350500000	3435000000	1709000000	1886800000	1582600000
P00493	P00493	Hypoxanthine-guanine phosphoribosyltransferase	Hprt1	0.95851	0.88178	0.84034	0.93388	0.94223	0.92884	1.0491	1.053	1.0604	0.39733	0.39349	0.40091	7538100000	4725600000	6997100000	16053000000	9259500000	13168000000	7935800000	2909300000	5183400000	7938400000	4394200000	1999500000	10881000000	7098500000	2788200000	2844100000	1948200000	744580000
O55239;D3YX59	O55239;D3YX59	Nicotinamide N-methyltransferase	Nnmt	1.0774	1.1055	1.3258	1.1343	1.1026	1.1295	0.89259	0.91379	0.91669	0.53583	0.51824	0.54664	6932100000	4305800000	5190900000	26091000000	13667000000	13618000000	4731300000	4006500000	2998200000	3931200000	2236400000	1009300000	9834000000	7860200000	3571500000	2037600000	1683900000	626840000
Q91V12-2;Q91V12-4	Q91V12-2;Q91V12-4	Cytosolic acyl coenzyme A thioester hydrolase	Acot7	1.1489	1.1163	1.1153	1.0943	1.0945	1.0673	1.2084	1.1914	1.1706	1.1229	1.1484	1.0526	4460200000	3369300000	5131700000	19204000000	12838000000	15947000000	6199900000	3766800000	4753400000	4329700000	2770900000	2307900000	8437900000	6457200000	6500000000	3434200000	2510500000	1912600000
Q6NSR8;F6T2H5	Q6NSR8	Probable aminopeptidase NPEPL1	Npepl1	1.2443	1.1036	1.1048	1.1538	1.1713	1.2357	0.99477	0.98278	0.99597	0.35307	0.39207	0.48969	5057500000	3841700000	4174200000	19004000000	17368000000	23101000000	4144800000	3951600000	4131400000	4747400000	3430600000	829140000	8255300000	5955500000	2114500000	2013700000	1692600000	501560000
P50171;P50171-2;G3UX44	P50171;P50171-2;G3UX44	Estradiol 17-beta-dehydrogenase 8	Hsd17b8;H2-Ke6	1.2086	1.1263	1.1783	1.2097	1.1105	1.2345	1.052	1.042	0.95768	1.2208	1.2619	1.1578	6071200000	3510200000	5134000000	15597000000	11160000000	11191000000	5132200000	3047100000	3200500000	7991800000	5126300000	4966300000	9323700000	7514600000	7348900000	2950200000	2664100000	2121900000
Q9D880	Q9D880	Mitochondrial import inner membrane translocase subunit TIM50	Timm50	1.058	1.0004	1.0322	1.0617	1.0119	0.99804	1.045	0.98575	0.97449	0.87506	0.86998	0.84234	5171400000	4139500000	5007700000	18283000000	11047000000	12597000000	5717800000	2701700000	3010000000	8819400000	4584000000	4591400000	9779500000	6810500000	4861400000	2948400000	2396400000	1464100000
P38060;Q8JZS7;V9GXD2;V9GWZ9;D3YVU9	P38060	Hydroxymethylglutaryl-CoA lyase, mitochondrial	Hmgcl	1.2429	1.2274	1.22	1.1683	1.2198	1.1663	1.0509	1.0461	1.0545	0.88846	0.9357	0.90997	4115700000	2542700000	3947600000	21677000000	17564000000	16607000000	5041600000	3518000000	3428200000	5207300000	2971200000	2095600000	8756900000	6829000000	4960200000	1678100000	1649900000	1132900000
Q8BWY3	Q8BWY3	Eukaryotic peptide chain release factor subunit 1	Etf1	0.95726	0.957	0.96205	0.93443	0.95814	0.87211	1.0693	1.0889	1.1009	0.46897	0.40155	0.46289	7783000000	4501300000	7307000000	17623000000	9983700000	14067000000	6507700000	3199800000	4496500000	6827400000	3800800000	1475700000	9381800000	6497600000	2834700000	3572900000	2610200000	988640000
P17918;A0A140T8V5	P17918;A0A140T8V5	Proliferating cell nuclear antigen	Pcna	0.87499	0.89485	0.82763	0.85338	0.88653	0.93191	1.4071	1.5198	1.5235	0.98439	1.0144	0.9993	6579800000	3038800000	7972900000	22646000000	9865200000	20869000000	3657900000	1569700000	3779400000	5481400000	2850800000	2525800000	8722900000	4635000000	4896800000	1800200000	1237900000	1261900000
P58871;Z4YJL4	P58871;Z4YJL4	182 kDa tankyrase-1-binding protein	Tnks1bp1	1.0202	1.0932	1.0274	1.0513	1.025	1.0707	0.98017	0.96237	0.98718	0.88861	0.8704	0.90762	7931700000	2795100000	3268000000	23226000000	12400000000	13334000000	6469200000	2874500000	3527100000	6751100000	2915500000	2094200000	8647900000	6346500000	5479900000	2297700000	1791100000	1134700000
Q9JIY5;D3YX27;F6TCV0;D3YX28;F6XUR8;S4R1B3;S4R1A8;A2RT60	Q9JIY5;D3YX27;F6TCV0;D3YX28	Serine protease HTRA2, mitochondrial	Htra2	1.1288	1.0538	1.0234	1.0599	1.1403	1.0172	0.99938	0.96129	0.99168	0.58248	0.59856	0.63616	8149900000	4491400000	6953200000	18897000000	12699000000	13943000000	5230100000	2805000000	3363800000	7019200000	3823400000	1839400000	8435700000	6984800000	3288900000	2321000000	1948600000	824950000
P61161	P61161	Actin-related protein 2	Actr2	0.93375	0.88047	0.93493	1.0099	0.92086	0.94043	0.97607	0.95159	1.0099	0.4801	0.5575	0.47734	4379500000	2615400000	3561800000	18370000000	10745000000	13842000000	7155500000	3329600000	4746600000	5867200000	4254200000	1728700000	13792000000	8298400000	4298900000	2757200000	2258300000	927180000
P62264;D3YVF4;D3Z7I1	P62264;D3YVF4;D3Z7I1	40S ribosomal protein S14	Rps14	1.1238	1.043	1.1955	1.0992	1.1231	1.2566	1.2015	1.1363	1.2405	1.1109	1.0604	1.0458	6028500000	2517100000	4478900000	17195000000	9901600000	13639000000	5001500000	3404800000	3857900000	7260600000	4356700000	3138000000	11009000000	7445000000	5811400000	3113900000	2996000000	1645200000
Q91V64	Q91V64	Isochorismatase domain-containing protein 1	Isoc1	0.99144	0.8579	1.0304	0.89144	0.85033	1.0157	0.93904	0.80664	0.89676	0.33784	0.35483	0.40325	7986200000	3555400000	5947300000	21501000000	12305000000	12664000000	7430200000	3362900000	3851800000	7921800000	3878700000	1567200000	8640500000	5018300000	1636500000	2755900000	1870500000	804220000
Q91VJ2	Q91VJ2	Protein kinase C delta-binding protein	Prkcdbp	0.83545	0.9208	0.89536	0.91592	0.88491	0.97107	1.1186	1.1184	1.2383	0.84417	0.79206	0.91373	5011100000	2479900000	5136600000	19315000000	11048000000	16254000000	4414100000	2102500000	3397100000	7473600000	3711900000	2924000000	11497000000	7991300000	6147100000	1554200000	1208100000	919030000
S4R1P5;Q91ZU6-4;Q91ZU6;E9Q9X1;Q91ZU6-3;Q91ZU6-2;A0A087WSP0;A0A087WRB8;S4R1Y6;A0A1D5RLZ3;Q91ZU6-6;S4R2C6;A0A0A6YX28;A0A0A6YXR1;Q91ZU6-8;S4R2A8	S4R1P5;Q91ZU6-4;Q91ZU6;E9Q9X1;Q91ZU6-3;Q91ZU6-2;A0A087WSP0	Dystonin	Dst	0.91886	0.93149	0.90385	0.92984	0.91902	0.95623	0.86052	0.84458	0.95425	0.96816	0.90999	1.1309	4556600000	2026800000	3256900000	34780000000	10909000000	13079000000	6233000000	2813100000	3590400000	7105400000	2896700000	2444900000	8271700000	5268600000	3061900000	966450000	783940000	466590000
P48774;E9PVM7;E9PV63;E9Q024;E9Q5L9	P48774;E9PVM7;E9PV63	Glutathione S-transferase Mu 5	Gstm5	1.065	1.0564	1.053	1.013	1.0334	1.0723	1.001	0.99854	1.0044	0.55499	0.52621	0.56787	2653900000	2503600000	2601800000	16568000000	10859000000	12312000000	6248900000	3746400000	3847300000	9332900000	10152000000	4165200000	10105000000	7010100000	3574800000	3206900000	2412800000	1119400000
Q9CPT4	Q9CPT4	Myeloid-derived growth factor	Mydgf	1.0201	1.0498	0.9413	1.0287	1.06	0.95218	0.99514	0.98655	0.89724	0.93251	0.88757	0.91086	3764300000	2043300000	3256600000	21740000000	13878000000	15665000000	6936000000	3668000000	4302300000	3855900000	2472100000	1870000000	9055000000	8579000000	5568200000	2477200000	1966800000	1308100000
Q7TPV4	Q7TPV4	Myb-binding protein 1A	Mybbp1a	1.0148	1.1164	1.1228	1.149	1.009	1.136	1.2822	1.4211	1.3787	1.1959	1.1934	1.2102	5017000000	3484600000	5500400000	17888000000	12475000000	17820000000	3323000000	1963700000	3718300000	4307200000	2888400000	2449200000	10738000000	7099400000	7526800000	2181800000	1948200000	1592700000
Q8VCR7;E9QN99;A0A087WPF8;A0A087WSR2;A0A087WRJ2;A0A1L1SUX1;A0A087WP24	Q8VCR7;E9QN99;A0A087WPF8;A0A087WSR2;A0A087WRJ2;A0A1L1SUX1;A0A087WP24	Alpha/beta hydrolase domain-containing protein 14B	Abhd14b	1.0694	1.0538	1.026	1.0463	1.0781	1.057	0.91984	0.88972	0.8799	0.28245	0.22877	0.23891	7554700000	4027100000	5779200000	14695000000	10324000000	10588000000	6237800000	3487100000	3982000000	8117800000	4344300000	1033500000	11362000000	9656500000	1955300000	4299900000	3676200000	789590000
P42227;P42227-2;P42227-3;B7ZC18	P42227;P42227-2;P42227-3;B7ZC18	Signal transducer and activator of transcription 3;Signal transducer and activator of transcription	Stat3	1.1639	1.0872	1.0946	1.0915	0.97504	1.2174	1.1458	1.2048	1.1922	1.0351	1.0807	1.1189	5525500000	3403100000	6517000000	17893000000	11691000000	15126000000	4854100000	2597700000	4328200000	5516800000	2987600000	2648100000	9508900000	7178700000	6283700000	2225900000	2105200000	1512300000
Q9ERG0;Q9ERG0-2	Q9ERG0;Q9ERG0-2	LIM domain and actin-binding protein 1	Lima1	1.1118	1.1577	1.1095	1.1873	1.1032	1.1246	1.2057	1.2424	1.3225	1.065	1.0331	1.095	5751200000	3192000000	5722000000	18278000000	13010000000	16322000000	3824600000	2186500000	5374700000	4925600000	2646000000	2118300000	8752300000	7312100000	6062300000	2396400000	2032900000	1902200000
P52019;Q3TSS7	P52019;Q3TSS7	Squalene monooxygenase	Sqle	0.78992	0.71184	0.79381	0.78761	0.67782	0.82594	0.85372	0.79017	0.8385	1.0245	0.93753	1.0311	9020300000	3563200000	7066600000	17720000000	7539400000	12161000000	6024500000	2812400000	2813900000	4211400000	1582400000	2032500000	11923000000	9759100000	7924500000	2384100000	1460200000	1539500000
Q8R016;E9PY26;E9Q6V3;E9QA53;E9PZH4	Q8R016;E9PY26	Bleomycin hydrolase	Blmh	0.93502	0.93183	1.001	0.92302	0.91419	0.88147	0.9625	0.90554	1.0366	0.37539	0.33899	0.39136	6096400000	7975400000	8601000000	18155000000	11596000000	13531000000	4430400000	2285100000	2700100000	7588700000	3515300000	1247800000	10232000000	6651200000	2509300000	2187300000	1673600000	498070000
P53811	P53811	Phosphatidylinositol transfer protein beta isoform	Pitpnb	0.9837	0.99123	0.90244	0.97613	1.0034	0.9179	0.91814	0.96556	0.97847	0.3825	0.40081	0.37519	7404100000	3343100000	5063700000	18681000000	12290000000	14427000000	5942900000	2784000000	3606300000	6932100000	3536300000	2309400000	9259000000	6810500000	2519700000	3086900000	2171500000	1148400000
B1ARU4;E9PVY8;E9QA63;Q9QXZ0;A0A0A0MQA6;Q9QXZ0-2;Q9QXZ0-4;E9QNP1;F6SHS0	B1ARU4;E9PVY8;E9QA63;Q9QXZ0;A0A0A0MQA6;Q9QXZ0-2;Q9QXZ0-4;E9QNP1	Microtubule-actin cross-linking factor 1	Macf1	0.99035	1.0568	0.97675	1.0808	1.0771	1.0406	1.0641	1.0521	1.0434	1.0581	1.0214	1.1439	4390900000	2440500000	3989100000	13310000000	8997000000	14325000000	3015100000	2022100000	2200100000	24876000000	3457000000	10710000000	5465100000	4705000000	3690900000	1810300000	812920000	917380000
P63085;F6VEI7	P63085	Mitogen-activated protein kinase 1	Mapk1	0.95654	0.97683	0.96143	0.94476	0.95209	0.98904	1.0489	1.1015	1.1012	0.65407	0.66717	0.63245	5219500000	2103700000	3805900000	23485000000	12009000000	15958000000	5389100000	2800800000	3571500000	5659600000	3133200000	1798500000	10960000000	6947100000	4350500000	1668800000	1472700000	729900000
Q9QXK3;Q9QXK3-4;Q9QXK3-3;Q9QXK3-2	Q9QXK3;Q9QXK3-4;Q9QXK3-3	Coatomer subunit gamma-2	Copg2	1.0483	1.0073	0.90703	0.9856	0.98998	1.0912	1.0207	1.0385	1.0369	0.85369	0.82856	0.89691	4424500000	2316200000	3799300000	19379000000	12716000000	14129000000	7080000000	2370900000	2901800000	5472200000	2930800000	2137000000	11875000000	7634700000	5858600000	2473900000	2084500000	1452900000
P46460;G3UX86;G3UX98	P46460	Vesicle-fusing ATPase	Nsf	0.96188	0.96998	1.0041	0.96158	0.91062	0.92162	0.94855	0.93179	0.94162	0.89647	0.92569	0.92011	8184100000	4445100000	6183100000	19649000000	12452000000	13919000000	4368700000	2276900000	2624500000	5909800000	2600200000	2466000000	9250700000	5818500000	5655000000	2275800000	1607300000	1189800000
Q8BKC5;Q8BKC5-2	Q8BKC5;Q8BKC5-2	Importin-5	Ipo5	0.90039	0.88122	0.92821	0.91806	0.92185	0.89308	1.11	1.1087	1.1175	0.75329	0.76818	0.77158	5619800000	2969900000	5372200000	17104000000	10260000000	15089000000	6660200000	3338300000	5465300000	4692000000	2772000000	2277800000	9904100000	6347800000	7679800000	2335000000	1718800000	1141200000
Q5SF07	Q5SF07	Insulin-like growth factor 2 mRNA-binding protein 2	Igf2bp2	1.1356	1.121	1.2242	1.0968	1.2235	1.1148	1.0737	1.0012	1.1482	1.1602	1.1696	1.2672	4912800000	2743900000	4359700000	19601000000	13121000000	15130000000	3836700000	2483400000	2815000000	4925900000	3242000000	3221800000	9090600000	7770500000	7527300000	2222900000	1949900000	1647300000
Q78IK2	Q78IK2	Up-regulated during skeletal muscle growth protein 5	Usmg5	1.1583	1.057	1.0777	1.1333	1.09	1.2666	0.99194	1.0273	0.93665	1.2077	1.212	1.2643	5784200000	3526100000	5085800000	17412000000	12443000000	13647000000	2990100000	2114000000	2358900000	5233500000	2744700000	2639900000	10816000000	8875700000	8684900000	2202400000	2266300000	1418300000
P31230;Q3UZG4;A0A0G2JDW6;A0A0G2JEU9;A0A0G2JDV0;A0A0G2JDH0	P31230;Q3UZG4	Aminoacyl tRNA synthase complex-interacting multifunctional protein 1;Endothelial monocyte-activating polypeptide 2	Aimp1	0.92487	0.84753	0.92993	0.85868	0.89792	0.9278	0.99826	0.96168	0.99621	0.7972	0.82261	0.90489	7927300000	3964700000	6464500000	17297000000	9343800000	11795000000	6930700000	3259100000	4397400000	7713100000	3697800000	2749000000	8278600000	6037300000	4450900000	2578800000	1793600000	1374000000
Q05186	Q05186	Reticulocalbin-1	Rcn1	1.0995	1.1939	1.1705	1.1416	1.2191	1.0401	1.1262	1.0963	1.169	1.3804	1.2195	1.3113	6756600000	3616200000	5886700000	13537000000	10969000000	11838000000	4978900000	2887400000	3363400000	7324900000	4384600000	4034500000	9322800000	9088200000	6861700000	1954900000	1541600000	1444400000
P54728	P54728	UV excision repair protein RAD23 homolog B	Rad23b	0.9645	0.93665	0.84236	0.95976	0.95194	0.91583	1.0331	1.0768	0.9817	0.41316	0.3575	0.35922	3951600000	2043300000	4358600000	22590000000	15458000000	18471000000	4090000000	1883800000	3354500000	4722500000	2493800000	958790000	9512300000	7417500000	4558800000	1332200000	1191800000	1266900000
A3KFM7;A3KFM7-2;A3KFM8	A3KFM7;A3KFM7-2;A3KFM8	Chromodomain-helicase-DNA-binding protein 6	Chd6	0.9815	1.1103	1.1959	0.99767	1.1515	1.0128	0.83225	0.87828	0.9148	0.82904	0.82982	0.86745	6183600000	3203000000	4583700000	20312000000	12168000000	11795000000	6725000000	3235600000	3337300000	11351000000	7064200000	4884600000	5116700000	4021700000	2746400000	1226200000	954080000	621640000
Q80UU9	Q80UU9	Membrane-associated progesterone receptor component 2	Pgrmc2	1.0348	1.094	1.1602	1.0294	0.98533	1.0086	1.0522	1.0088	0.97711	1.1748	1.1923	1.0947	4269900000	2199500000	3686800000	19459000000	14276000000	15913000000	4735500000	2434100000	3193700000	4334500000	2135100000	2433800000	9976800000	7509100000	7392400000	1898200000	1858500000	1509200000
Q6P5F9;F6YA11;A2AKT6	Q6P5F9	Exportin-1	Xpo1	1.0148	1.0604	1.0112	0.98733	0.98425	1.0367	1.0942	1.0985	1.1022	0.69891	0.71219	0.66248	5157800000	2702000000	5429800000	18955000000	11908000000	16549000000	3708100000	1972700000	2733700000	4776200000	2583000000	1901100000	11232000000	7583400000	8489900000	1293800000	1150400000	688580000
Q9EPE9	Q9EPE9	Manganese-transporting ATPase 13A1	Atp13a1	0.99366	0.93425	1.0117	0.9177	0.90301	1.1451	1.066	1.0947	1.0558	1.1366	1.1321	1.1929	5600400000	3165700000	5273800000	16392000000	10987000000	14091000000	4519600000	2548400000	3466400000	6678900000	2866500000	3108000000	9801500000	6547300000	7264200000	2046000000	1895800000	2455100000
P10833;A0A1B0GRG1	P10833	Ras-related protein R-Ras	Rras	1.0965	1.1097	1.1173	1.0687	0.97492	1.1091	1.1269	1.2026	1.0802	1.2545	1.3107	1.235	3137900000	1725700000	4117100000	16461000000	12978000000	14957000000	4619300000	2379500000	3078400000	4852300000	6164200000	3424400000	10148000000	7425200000	8651000000	1582900000	1169900000	915370000
Q8C6B0	Q8C6B0		Mettl7a1	1.4918	1.3169	1.639	1.4031	1.2749	1.2915	1.1244	1.0738	1.1197	1.1042	1.0958	1.1494	4840500000	3650500000	4588800000	16555000000	14526000000	13682000000	4599000000	3738800000	3524500000	5599800000	4063400000	2967000000	7735500000	6649500000	4666700000	2418200000	2428400000	1424000000
P26043;Q7TSG6	P26043;Q7TSG6	Radixin	Rdx	1.0204	1.0271	1.0483	0.99885	1.0719	0.95425	1.0417	1.0609	1.0556	0.35568	0.36731	0.40486	5082800000	2659300000	4391500000	19897000000	13051000000	15804000000	5484400000	2666800000	3868000000	5903400000	3473200000	1038100000	9014200000	7375600000	2583400000	2419300000	1809800000	646430000
G5E896;A0A0R4J1Q0;Q3UJB9;Q3UJB9-2;D6RE33;F6ZJ27;F6V5I7	G5E896;A0A0R4J1Q0;Q3UJB9;Q3UJB9-2;D6RE33	Enhancer of mRNA-decapping protein 4	Edc4	0.9753	0.96063	1.0879	1.0045	1.012	1.0298	1.0774	1.0591	1.0688	1.1298	1.0831	1.1018	5045000000	2974500000	4331500000	10435000000	6698000000	15277000000	5319600000	1973700000	2528300000	14756000000	3013200000	2523500000	13015000000	5855600000	5786500000	4306600000	1732600000	1489000000
P01831;A0A1L1SUX8	P01831;A0A1L1SUX8	Thy-1 membrane glycoprotein	Thy1	1.0086	1.0779	1.0931	0.98977	0.92922	1.1093	1.4107	1.4543	1.457	1.3851	1.4954	1.5022	7668600000	4080700000	8237700000	11093000000	7249100000	11647000000	6080100000	3529400000	6225800000	5893000000	3412600000	4291700000	7638900000	5220900000	6929700000	2955700000	2369300000	2486200000
P08122;B1AVK5	P08122	Collagen alpha-2(IV) chain;Canstatin	Col4a2	0.52879	0.36226	0.24391	0.27671	0.28116	0.29388	0.89547	0.86624	0.86431	0.99317	0.85324	1.0423	5353800000	1692700000	4141200000	19684000000	11743000000	12632000000	4702200000	3097200000	2977900000	5181100000	1420700000	2444100000	12862000000	6099300000	7398600000	2402700000	1325500000	1430800000
E9Q035;P47758;Q921I1;F7CJN9;A0A1W2P830;E9Q2Q7	E9Q035;P47758	Signal recognition particle receptor subunit beta	Gm20425;Srprb	0.92615	0.8493	0.96242	0.93158	0.92822	1.0387	1.1641	1.0794	1.1419	1.216	1.1759	1.2686	5710200000	2996200000	5648700000	17985000000	9978700000	14262000000	4082100000	2241100000	3117100000	6235400000	3394500000	3745800000	8258000000	5222000000	6877600000	2624700000	2132900000	1944100000
O09174	O09174	Alpha-methylacyl-CoA racemase	Amacr	1.0697	1.0359	0.94551	1.0235	0.92521	1.0495	0.91548	0.93759	0.84373	0.84635	0.92426	0.89615	7499500000	4966400000	5749900000	12619000000	8487000000	9531600000	5731000000	3898100000	3504000000	6338900000	5814800000	2902300000	9787700000	7454900000	5625900000	2736300000	2068900000	1398400000
P28653	P28653	Biglycan	Bgn	0.72252	0.68325	0.74644	0.71796	0.65332	0.62843	1.2375	1.2469	1.3847	1.1647	1.2135	1.114	6893200000	2978100000	6540600000	16869000000	7547200000	15128000000	3459900000	1426600000	3089100000	5983800000	2320400000	3258900000	11688000000	5685500000	8627300000	1890500000	1119000000	1482000000
Q61699;Q61699-2;E9Q0U7;D3Z027;D3Z3I9;A0A0J9YTZ7	Q61699;Q61699-2;E9Q0U7	Heat shock protein 105 kDa	Hsph1	1.0772	0.98055	0.97531	1.0032	0.92908	0.97217	1.6728	1.6116	1.674	1.1771	1.1694	1.199	5217500000	4031600000	6889600000	13740000000	7832900000	15156000000	4905700000	4799100000	5615500000	4032700000	2262900000	2530200000	8476100000	6019400000	11011000000	1202400000	948160000	1209100000
A0A0A0MQ90;P97352	A0A0A0MQ90;P97352	Protein S100-A13	S100a13	0.97727	0.98668	0.96862	0.98616	0.99794	1.1456	0.88132	0.92587	0.89626	0.45347	0.45809	0.51724	8723000000	4088600000	6382700000	13049000000	9340800000	9218400000	7629900000	3397500000	3915900000	6836000000	3776900000	1802400000	9437600000	7803000000	2900000000	3586600000	2564300000	1245300000
Q9D6Y7;Q9D6Y7-2;Q9D6Y7-3;Q9D6Y7-4;A0A1B0GT40	Q9D6Y7;Q9D6Y7-2;Q9D6Y7-3;Q9D6Y7-4;A0A1B0GT40	Mitochondrial peptide methionine sulfoxide reductase	Msra	0.82566	0.8016	0.84356	0.89886	0.94449	0.86829	0.81934	0.82193	0.71751	0.83684	0.76799	0.82859	7504900000	3144100000	5258400000	23995000000	11707000000	13103000000	3392800000	1469500000	1698300000	5039800000	2402500000	1889000000	7735200000	5141700000	3721400000	3930900000	2693700000	1784800000
Q5SX75;Q60716;B0QZH3;B0QZH1;Q5SX76;B0QZH2;F6ULE1	Q5SX75;Q60716	Prolyl 4-hydroxylase subunit alpha-2	P4ha2	0.82531	0.74307	0.70512	0.71927	0.79627	0.79996	0.81343	0.78172	0.74392	0.83873	1.0048	0.99976	4589200000	1953100000	3015000000	21044000000	9288100000	12971000000	5564500000	2211000000	2661400000	5055400000	2182500000	2442100000	12191000000	5356200000	9419700000	2469100000	1583700000	1536700000
Q6P542;G3V012	Q6P542	ATP-binding cassette sub-family F member 1	Abcf1	0.98592	1.0091	1.0376	0.94842	0.96752	1.0434	1.0111	1.0672	1.0294	0.77455	0.79046	0.88338	4818600000	3703200000	4927300000	16289000000	10123000000	12837000000	5404400000	4858500000	3876100000	5019200000	3827700000	2704900000	9029900000	7813400000	4883200000	2207300000	1840900000	1195500000
Q9Z1A1;F6QJV5;B8JJG8;B8JJG6;B8JJG7;B8JJG9;B8JJG3	Q9Z1A1;F6QJV5;B8JJG8;B8JJG6		Tfg	0.86703	0.94895	0.86809	0.83601	0.98356	0.81673	0.78537	0.90176	0.83591	0.42528	0.48349	0.4441	7304200000	2981300000	5010300000	17134000000	10708000000	12214000000	5850200000	2405000000	2918700000	9806500000	4053500000	2480100000	9465600000	6703400000	2709600000	1966300000	1156000000	478170000
Q64FW2;H3BJ51;H3BKK1;A0A0U1RPP6;F7CW61	Q64FW2;H3BJ51;H3BKK1	All-trans-retinol 13,14-reductase	Retsat	1.1283	1.1034	1.1353	1.0969	1.0104	1.2117	1.1355	1.2152	1.2255	1.0972	1.0442	1.1733	4558300000	2915600000	5071400000	17296000000	13277000000	21481000000	3342100000	1900900000	2912600000	4747400000	3464900000	4155200000	6560300000	4544100000	4734400000	1551500000	1587000000	1168800000
Q7TNP2;Q3TTF6;H3BKU1;G3UWS4;H3BLQ0;H3BLE7;H3BIV7	Q7TNP2;Q3TTF6;H3BKU1;G3UWS4;H3BLQ0;H3BLE7;H3BIV7	Serine/threonine-protein phosphatase 2A 65 kDa regulatory subunit A beta isoform	Ppp2r1b	0.92588	0.8316	0.88193	0.8521	0.87355	0.89557	0.85426	0.80308	0.79417	0.71853	0.71832	0.76213	9680400000	3984800000	6464800000	15193000000	8112800000	9967600000	4862000000	2352700000	2734700000	5634800000	3376000000	2216400000	10528000000	6267700000	4709700000	4192100000	2978900000	2002900000
[truncated: 6,415 more rows]
