# Supplementary material for: Global redox proteome and phosphoproteome analysis reveals redox switch in Akt
Source: Nat Commun. 2019 Dec 2;10:5486. doi: 10.1038/s41467-019-13114-4 (PMC6889415; doi:10.1038/s41467-019-13114-4)
Supplement: Supplementary file 7 — Supplementary Data 4 [file 41467_2019_13114_MOESM7_ESM.xlsx]

## Sheet: proteome_processed_v2
Supplementary Data 4: DE analysis of total proteome.
IDs	BCNU24h.Ctrl_1	BCNU24h.Ctrl_2	BCNU24h.Ctrl_3	BCNU2h.Ctrl_1	BCNU2h.Ctrl_2	BCNU2h.Ctrl_3	BCNUAF24h.Ctrl_1	BCNUAF24h.Ctrl_2	BCNUAF24h.Ctrl_3	BCNUAF2h.Ctrl_1	BCNUAF2h.Ctrl_2	BCNUAF2h.Ctrl_3	fBCNU24h.Ctrl	fBCNU2h.Ctrl	fBCNUAF24h.Ctrl	fBCNUAF2h.Ctrl	AveExpr	F	P.Value	adj.P.Val	BCNU24h.Ctrl.p	BCNU2h.Ctrl.p	BCNUAF24h.Ctrl.p	BCNUAF2h.Ctrl.p
P06801~Me1	-0.45247	-0.424648	-0.407506	-0.322829	-0.403935	-0.378534	-2.10683	-2.25666	-2.09161	-0.37291	-0.35646	-0.380691	-0.428208	-0.368433	-2.1517	-0.37002	-0.82959	963.061	1.2e-12	5.9e-09	4.54e-05	0.000172792	3.8e-10	0.000201593
P16110~Lgals3	-0.26337	-0.310383	-0.321702	-0.586325	-0.641729	-0.603184	-1.66841	-1.73887	-1.61808	-0.527943	-0.51864	-0.587731	-0.298485	-0.610413	-1.67512	-0.544771	-0.782197	843.039	2.3e-12	5.9e-09	0.000214862	5.99e-06	3.8e-10	7.21e-06
Q8K157~Galm	-0.357744	-0.304998	-0.291003	-0.0796544	-0.0667106	-0.179	-2.41712	-2.47451	-2.328	-0.235226	-0.0540464	-0.166689	-0.317915	-0.108455	-2.40654	-0.151987	-0.746225	790.597	3.15e-12	5.9e-09	0.000804068	0.106611	3.8e-10	0.0375238
Q8VCW8~Acsf2	-0.114048	-0.129524	-0.137748	0.0656154	0.0144153	0.0679994	-1.85252	-1.78539	-1.76081	-0.168356	-0.098112	-0.0265003	-0.127107	0.0493433	-1.79957	-0.0976561	-0.493748	704.603	5.51e-12	7.2e-09	0.022887	0.329229	3.8e-10	0.0773266
P24527~Lta4h	-0.0793714	-0.0304112	-0.0325192	-0.0164259	0.0247322	-0.0326439	-1.80966	-1.80149	-1.69004	-0.0111876	-0.012315	0.076854	-0.0474339	-0.00811252	-1.76706	0.0177838	-0.451207	659.394	7.61e-12	7.2e-09	0.339701	0.896881	3.8e-10	0.77136
Q3TMH2~Scrn3	-0.547716	-0.382245	-0.50455	-0.175187	-0.165071	-0.228272	-1.94463	-2.03265	-1.90176	-0.240206	-0.17029	-0.178835	-0.478171	-0.18951	-1.95968	-0.196444	-0.70595	658.169	7.68e-12	7.2e-09	4.01e-05	0.0090018	4.48e-10	0.00838473
P00920~Ca2	-1.21457	-1.12072	-1.09413	-0.690827	-0.887143	-0.986842	-3.33637	-3.58765	-3.2995	-0.75383	-0.4611	-0.544875	-1.14314	-0.854937	-3.40784	-0.586602	-1.49813	620.549	1.02e-11	7.55e-09	8.33e-06	0.000111185	5.08e-10	0.000860739
P97371~Psme1	-0.409804	-0.40641	-0.421442	-0.316693	-0.301181	-0.195141	-1.82208	-2.02683	-1.92979	-0.27125	-0.221264	-0.255572	-0.412552	-0.271005	-1.92623	-0.249362	-0.714788	607.534	1.13e-11	7.55e-09	0.000127404	0.0016964	4.48e-10	0.00300028
Q99PT1~Arhgdia	0.00456593	0.00747891	0.0054449	0.011177	0.011158	-0.0572734	-1.85001	-1.95055	-1.76282	0.0122179	0.0262097	-0.0700181	0.00582991	-0.0116462	-1.85446	-0.0105302	-0.467702	579.872	1.42e-11	7.55e-09	0.932538	0.85915	4.48e-10	0.888607
Q99J99~Mpst	-0.100119	-0.181421	-0.132387	0.140334	0.00119417	0.0719837	-1.71603	-1.72708	-1.65834	-0.193922	-0.25428	-0.152423	-0.137976	0.0711705	-1.70049	-0.200208	-0.491875	565.763	1.6e-11	7.55e-09	0.0209557	0.191065	4.48e-10	0.00483637
Q99LS3~Psph	-0.150932	-0.151017	-0.163551	-0.175936	-0.178255	-0.224675	-1.59921	-1.63538	-1.51061	-0.239697	-0.124308	-0.19087	-0.155167	-0.192955	-1.58173	-0.184958	-0.528703	562.289	1.65e-11	7.55e-09	0.00939576	0.00380482	4.48e-10	0.00530141
Q60936~Adck3	-0.673868	-0.676974	-0.721073	-0.283887	-0.289335	-0.417036	-1.27138	-1.26495	-1.29182	-0.343166	-0.353651	-0.367619	-0.690639	-0.330086	-1.27605	-0.354812	-0.662896	558.101	1.71e-11	7.55e-09	2.81e-06	0.000172792	7.67e-10	0.000120434
P61961~Ufm1	-0.154134	-0.222581	-0.143554	-0.130671	-0.139604	-0.129691	-1.94769	-2.17991	-2.13394	-0.124535	-0.244858	-0.186916	-0.173423	-0.133322	-2.08718	-0.185436	-0.644841	555.979	1.74e-11	7.55e-09	0.0196114	0.0615511	4.48e-10	0.0190261
Q9R111~Gda	-0.379412	-0.41113	-0.40464	-0.20437	-0.243376	-0.183962	-1.60096	-1.66604	-1.54311	-0.137813	-0.200495	-0.292923	-0.398394	-0.210569	-1.60337	-0.21041	-0.605686	524.061	2.32e-11	9.34e-09	7.96e-05	0.00365096	6.03e-10	0.00407895
Q6ZWQ5~Snx12	0.034968	0.0543657	0.0591227	-0.110582	-0.0407354	-0.0284621	-1.5267	-1.52447	-1.41612	-0.0623362	-0.00117775	0.00610218	0.0494855	-0.0599264	-1.4891	-0.0191373	-0.379669	503.736	2.82e-11	9.67e-09	0.303177	0.227856	5.08e-10	0.740958
P10518~Alad	0.0666685	-0.0272419	-0.071096	0.111417	-0.0241164	0.00724644	-1.6619	-1.75115	-1.67514	0.000897385	-0.00838767	-0.00491868	-0.0105564	0.0315156	-1.69606	-0.00413632	-0.41981	502.839	2.84e-11	9.67e-09	0.866554	0.584732	5.08e-10	0.958814
Q8R146~Apeh	-0.214301	-0.235004	-0.297502	-0.189154	-0.332829	-0.249629	-1.55492	-1.61962	-1.49844	-0.315535	-0.315625	-0.296332	-0.248936	-0.257204	-1.55766	-0.309164	-0.593242	497.408	3e-11	9.67e-09	0.00114539	0.00124497	6.37e-10	0.000539253
P06151~Ldha	-0.765446	-0.781224	-0.825473	-0.442931	-0.672475	-0.506218	-1.9543	-2.0118	-1.82252	-0.547726	-0.614833	-0.488595	-0.790715	-0.540541	-1.92954	-0.550385	-0.952795	488.64	3.27e-11	9.67e-09	7.43e-06	0.000148018	7.68e-10	0.000120434
P15105~Glul	-0.528105	-0.626934	-0.555811	-0.477709	-0.593273	-0.538058	-1.10743	-1.10562	-1.05429	-0.529094	-0.541912	-0.561675	-0.570283	-0.536347	-1.08912	-0.544227	-0.684993	487.1	3.32e-11	9.67e-09	4.81e-06	1.02e-05	1.36e-09	7.33e-06
Q9WVA4~Tagln2	0.249721	0.228409	0.396536	-0.221478	-0.0930662	-0.0857559	-1.86643	-1.89594	-1.83377	-0.179397	-0.0608075	-0.101547	0.291556	-0.133433	-1.86538	-0.113917	-0.455293	480.035	3.56e-11	9.67e-09	0.00121825	0.0549689	6.37e-10	0.101557
P17742~Ppia	-0.339129	-0.27285	-0.257483	-0.285327	-0.279489	-0.290561	-1.61615	-1.73878	-1.52775	-0.217802	-0.191851	-0.246637	-0.289821	-0.285126	-1.62756	-0.218763	-0.605318	465.35	4.14e-11	9.67e-09	0.000787232	0.00105153	7.16e-10	0.00471548
P35505~Fah	-0.126109	-0.239876	-0.19406	-0.038872	-0.113614	-0.0869591	-1.87792	-1.82646	-1.69701	-0.0465726	0.0114955	-0.113287	-0.186681	-0.079815	-1.80046	-0.0494546	-0.529104	464.077	4.2e-11	9.67e-09	0.0106677	0.205816	6.37e-10	0.457694
Q921M7~Fam49b	-0.378671	-0.312699	-0.371466	-0.119886	-0.140195	-0.0853996	-1.40707	-1.5057	-1.42959	-0.0892643	-0.185006	-0.0577619	-0.354279	-0.11516	-1.44745	-0.110677	-0.506892	462.86	4.25e-11	9.67e-09	0.000127356	0.0426514	7.16e-10	0.0540793
Q91V92~Acly	-0.506211	-0.471859	-0.482788	-0.428324	-0.492424	-0.454095	-1.435	-1.50374	-1.33166	-0.462823	-0.487326	-0.370556	-0.486953	-0.458281	-1.42347	-0.440235	-0.702235	459.183	4.42e-11	9.67e-09	2.82e-05	8.05e-05	7.98e-10	8.37e-05
Q8CAY6~Acat2	-0.227661	-0.21469	-0.267204	-0.223042	-0.361829	-0.20337	-1.76201	-1.8574	-1.68413	-0.168724	-0.0913635	-0.155807	-0.236518	-0.262747	-1.76784	-0.138632	-0.601435	459.057	4.42e-11	9.67e-09	0.003441	0.00240565	7.16e-10	0.0483605
P97372~Psme2	-0.354133	-0.406191	-0.373886	-0.329898	-0.33975	-0.323281	-1.57879	-1.76508	-1.56031	-0.344428	-0.273537	-0.266363	-0.37807	-0.330976	-1.63473	-0.294776	-0.659637	458.069	4.47e-11	9.67e-09	0.000197228	0.000560851	7.17e-10	0.00122281
Q9D9V3~Echdc1	-0.594189	-0.57131	-0.601209	-0.205832	-0.29571	-0.225972	-1.19711	-1.21415	-1.16869	-0.173824	-0.16173	-0.269305	-0.588903	-0.242505	-1.19332	-0.20162	-0.556586	453.516	4.69e-11	9.72e-09	4.45e-06	0.000861831	7.98e-10	0.00264776
P16125~Ldhb	-0.847226	-0.693357	-0.685825	-0.457886	-0.526939	-0.621367	-2.25272	-2.45331	-2.16339	-0.48641	-0.622985	-0.490497	-0.742136	-0.535397	-2.28981	-0.533297	-1.02516	450.668	4.84e-11	9.72e-09	3.37e-05	0.000303269	7.68e-10	0.000413242
Q8BMS1~Hadha	-0.543429	-0.459176	-0.493871	-0.156543	-0.180174	-0.133619	-1.18848	-1.17922	-1.16507	-0.265933	-0.199584	-0.157444	-0.498825	-0.156779	-1.17759	-0.207654	-0.510212	442.393	5.29e-11	1.03e-08	6.27e-06	0.00701244	7.68e-10	0.0019129
P13707~Gpd1	-0.272263	-0.305965	-0.309976	-0.120967	-0.158763	-0.130887	-1.68625	-1.91804	-1.70911	-0.0815661	-0.031164	-0.113301	-0.296068	-0.136872	-1.77113	-0.0753436	-0.569854	433.11	5.87e-11	1.1e-08	0.00113631	0.050426	7.17e-10	0.26551
P45376~Akr1b1	-0.288503	-0.290833	-0.186861	0.0580227	0.0481942	0.0778068	-1.58398	-1.74002	-1.55563	0.0675702	0.0452629	0.000408806	-0.255399	0.0613412	-1.62654	0.0377473	-0.445713	424.91	6.44e-11	1.11e-08	0.00167803	0.303138	7.17e-10	0.560925
P52480~Pkm	-0.61265	-0.59426	-0.635267	-0.520673	-0.758692	-0.641977	-1.59506	-1.53749	-1.4453	-0.685653	-0.662798	-0.606964	-0.614059	-0.640448	-1.52595	-0.651805	-0.858065	424.357	6.48e-11	1.11e-08	2.15e-05	2.49e-05	1.31e-09	1.93e-05
Q64442~Sord	0.130367	0.0598229	0.10951	0.157357	0.0359992	0.0908208	-1.45773	-1.56458	-1.42691	0.103459	0.144123	0.135242	0.0998999	0.0947257	-1.48307	0.127608	-0.29021	423.707	6.53e-11	1.11e-08	0.0719885	0.0957625	7.17e-10	0.037467
P26041~Msn	0.154805	0.131308	0.207718	-0.131933	-0.122811	-0.0922595	-1.56215	-1.55402	-1.39901	-0.0670697	-0.115388	-0.0467611	0.16461	-0.115668	-1.50506	-0.0764063	-0.383131	417.241	7.03e-11	1.16e-08	0.0107772	0.0536856	7.17e-10	0.191171
Q924M7~Mpi	-0.0889037	-0.262575	-0.156542	-0.0467847	-0.136001	-0.0590494	-1.65748	-1.57437	-1.54273	-0.0785042	-0.0529807	-0.106503	-0.16934	-0.0806118	-1.59153	-0.0793293	-0.480202	412.438	7.44e-11	1.17e-08	0.0124903	0.178359	7.17e-10	0.201595
Q91V76~NA	-0.505565	-0.489972	-0.513902	-0.323371	-0.279921	-0.356588	-1.65698	-1.86627	-1.62168	-0.286646	-0.195495	-0.248219	-0.503146	-0.31996	-1.71497	-0.243453	-0.695383	412.097	7.47e-11	1.17e-08	6.58e-05	0.00121409	7.68e-10	0.00548541
P62962~Pfn1	0.0413263	-0.0130091	0.0704386	-0.144035	-0.0861053	-0.133773	-1.58471	-1.67036	-1.4629	-0.0679932	-0.0560684	-0.0681177	0.0329186	-0.121304	-1.57266	-0.0640598	-0.431276	409.526	7.7e-11	1.17e-08	0.571521	0.0536075	7.17e-10	0.292004
Q9D6Y9~Gbe1	-1.07544	-0.968193	-1.12586	-0.583577	-0.729323	-0.744013	-1.97748	-1.87657	-1.67247	-0.71434	-0.735256	-0.640433	-1.0565	-0.685638	-1.84217	-0.696676	-1.07025	403.626	8.26e-11	1.22e-08	4.45e-06	9.03e-05	1.84e-09	6.66e-05
Q8K183~Pdxk	-0.0301287	-0.0382902	-0.0895992	0.0880206	-0.0342276	0.026423	-1.5756	-1.44896	-1.42493	-0.0349345	-0.0635587	-0.0394825	-0.0526727	0.0267387	-1.48317	-0.0459919	-0.388773	399.917	8.64e-11	1.22e-08	0.326738	0.642617	7.53e-10	0.43093
Q8BH69~Sephs1	-0.180395	-0.157223	-0.00420744	-0.0955046	0.01973	0.034075	-1.69665	-1.7048	-1.62577	0.123842	0.0833981	0.0532757	-0.113942	-0.0138999	-1.67574	0.0868388	-0.429186	398.744	8.76e-11	1.22e-08	0.0759305	0.845422	7.55e-10	0.18941
Q64727~Vcl	0.0281048	0.0200874	0.071345	-0.197527	-0.170217	-0.137158	-1.3889	-1.38223	-1.24732	-0.170752	-0.180125	-0.142265	0.0398457	-0.1683	-1.33949	-0.164381	-0.408081	396.987	8.95e-11	1.22e-08	0.42105	0.00791944	7.67e-10	0.00950595
Q9CQ60~Pgls	-0.253649	-0.266277	-0.219935	-0.196733	-0.183666	-0.178524	-1.5593	-1.77904	-1.63239	-0.132654	-0.0545238	-0.192206	-0.24662	-0.186308	-1.65691	-0.126461	-0.554075	393.64	9.33e-11	1.22e-08	0.00290611	0.0136001	7.68e-10	0.0689666
Q93092~Taldo1	-0.218395	-0.266046	-0.33632	-0.0537386	-0.152432	-0.132022	-2.11183	-2.34938	-2.02438	-0.00736389	-0.0799283	-0.0567728	-0.273587	-0.112731	-2.16187	-0.0480217	-0.649051	391.986	9.52e-11	1.22e-08	0.00622667	0.177302	7.67e-10	0.597199
Q61598~Gdi2	-0.0643473	-0.074414	-0.0646594	-0.0975387	-0.108691	-0.101914	-1.61943	-1.87667	-1.65985	-0.123349	-0.102688	-0.121471	-0.0678069	-0.102715	-1.71865	-0.115836	-0.501252	390.685	9.68e-11	1.22e-08	0.283237	0.125797	7.67e-10	0.099611
Q920E5~Fdps	-0.215082	-0.230743	-0.250566	-0.248246	-0.372197	-0.26467	-1.53383	-1.66509	-1.50016	-0.192288	-0.247764	-0.317121	-0.23213	-0.295038	-1.56636	-0.252391	-0.586479	389.663	9.8e-11	1.22e-08	0.00340425	0.00117184	7.68e-10	0.00300677
P68254~Ywhaq	-0.0798672	-0.133075	-0.125984	-0.103302	-0.0495855	-0.0655758	-1.14047	-1.11906	-1.13502	-0.131641	-0.0556861	-0.053337	-0.112976	-0.0728212	-1.13152	-0.0802214	-0.349383	387.261	1.01e-10	1.23e-08	0.0193922	0.106096	7.68e-10	0.0874624
Q61285~Abcd2	1.07992	1.02508	1.04126	0.89987	0.731613	0.888339	0.802097	0.666726	0.806078	0.703916	0.820455	0.726212	1.04875	0.839941	0.7583	0.750194	0.849297	379.884	1.11e-10	1.32e-08	1.69e-06	5.99e-06	1.48e-07	7.12e-06
Q61035~Hars	0.0732147	0.0223552	-0.08293	-0.10194	-0.135805	-0.149381	-1.4917	-1.57633	-1.61684	-0.0946735	0.0111906	-0.105378	0.00421333	-0.129042	-1.56162	-0.0629537	-0.437351	378.484	1.13e-10	1.32e-08	0.955286	0.047939	7.68e-10	0.31753
P70670~Naca	0.116495	0.0103058	0.0189628	-0.064052	-0.127276	-0.175481	-1.95015	-1.85316	-1.73622	-0.272452	-0.111005	-0.15553	0.0485877	-0.12227	-1.84651	-0.179662	-0.524963	376.474	1.16e-10	1.32e-08	0.487784	0.101299	7.68e-10	0.0289587
Q61599~Arhgdib	-0.0812528	0.00720937	-0.0173916	-0.159712	-0.102601	-0.190988	-1.67356	-1.76814	-1.53422	-0.0313552	-0.067727	-0.0756671	-0.0304784	-0.1511	-1.65864	-0.0582498	-0.474617	375.099	1.18e-10	1.32e-08	0.640511	0.0338147	7.68e-10	0.387578
P05132~Prkaca	-0.236491	-0.206497	-0.219967	-0.145883	-0.213188	-0.157891	-1.08084	-1.16863	-1.08186	-0.18604	-0.196175	-0.154843	-0.220985	-0.172321	-1.11044	-0.17902	-0.420692	374.113	1.19e-10	1.32e-08	0.000791745	0.00365096	7.98e-10	0.00331956
Q8R3F5~Mcat	0.00427378	-0.070684	-0.039002	0.155806	0.190811	0.176337	-1.19655	-1.32887	-1.26992	0.0631306	0.0392875	-0.0102679	-0.0351374	0.174318	-1.26511	0.0307167	-0.273804	370.208	1.26e-10	1.34e-08	0.465924	0.00576048	7.68e-10	0.570501
O09131~Gsto1	0.177714	0.131308	0.170555	0.150234	0.0351243	0.0453398	-1.39785	-1.39801	-1.33199	0.0568064	0.149842	0.0222707	0.159859	0.0768995	-1.37595	0.0763065	-0.265721	369.807	1.26e-10	1.34e-08	0.010774	0.161662	7.68e-10	0.177797
Q62093~Srsf2	0.164096	-0.00812048	0.000818122	-0.105487	0.0289856	4.26e-06	-1.6773	-1.79756	-1.75211	0.0240424	0.0121051	-0.0846843	0.0522645	-0.025499	-1.74232	-0.0161789	-0.432934	367.656	1.3e-10	1.35e-08	0.427303	0.724914	7.68e-10	0.853058
P06745~Gpi	-0.706137	-0.683718	-0.691497	-0.489119	-0.665836	-0.622196	-2.14003	-2.24711	-1.90219	-0.688139	-0.632388	-0.516088	-0.693784	-0.592384	-2.09644	-0.612205	-0.998704	365.819	1.33e-10	1.36e-08	6.35e-05	0.000219942	1.19e-09	0.000240672
Q9D0F9~Pgm1	-0.230436	-0.329907	-0.361261	-0.0492729	-0.231907	-0.186401	-1.82854	-1.96557	-1.73439	-0.19074	-0.205757	-0.164585	-0.307201	-0.15586	-1.84283	-0.187027	-0.62323	358.397	1.47e-10	1.46e-08	0.00202796	0.0521475	7.98e-10	0.0286228
P56812~Pdcd5	-0.159783	-0.117034	-0.0661762	-0.278562	-0.198959	-0.30793	-2.27317	-2.54982	-2.20285	-0.10576	-0.0919343	-0.267969	-0.114331	-0.261817	-2.34195	-0.155221	-0.71833	357.88	1.48e-10	1.46e-08	0.208231	0.0162	7.98e-10	0.11939
P05201~Got1	-0.156534	-0.18598	-0.190918	-0.209361	-0.394492	-0.295263	-1.76029	-1.69328	-1.54775	-0.273925	-0.207515	-0.215703	-0.177811	-0.299705	-1.66711	-0.232381	-0.594251	352.803	1.59e-10	1.51e-08	0.0195234	0.00182776	8.34e-10	0.00735914
Q8CI94~Pygb	-0.0837191	-0.170827	-0.130404	0.0492761	-0.0542239	0.00363005	-1.28617	-1.29792	-1.19448	-0.026916	-0.0433916	-0.0118376	-0.128317	-0.000439261	-1.25952	-0.0273817	-0.353916	352.082	1.6e-10	1.51e-08	0.0212526	0.99465	7.98e-10	0.627394
Q9D1A2~Cndp2	-0.068468	-0.15079	-0.118257	-0.0299427	-0.142476	-0.0730302	-1.47821	-1.64113	-1.48532	-0.0794348	-0.140436	-0.186019	-0.112505	-0.0818164	-1.53489	-0.135297	-0.466126	351.916	1.61e-10	1.51e-08	0.0735403	0.188461	7.98e-10	0.048568
P62627~Dynlrb1	-0.0684171	-0.071712	-0.0643734	-0.0585183	-0.102857	-0.149551	-1.7029	-1.87924	-1.7752	-0.0168054	-0.0764369	-0.254438	-0.0681675	-0.103642	-1.78578	-0.115894	-0.51837	348.13	1.69e-10	1.52e-08	0.326906	0.157273	7.98e-10	0.129413
A0A0R4IZY0~Thop1	0.0489234	-0.0495975	0.0199041	0.0106049	-0.0269267	-0.0335161	-1.27549	-1.33887	-1.208	-0.0106451	0.0424275	-0.0162954	0.00640999	-0.0166126	-1.27412	0.00516233	-0.31979	347.848	1.7e-10	1.52e-08	0.913996	0.763154	7.98e-10	0.941425
P33267~Cyp2f2	1.02206	0.826735	0.911023	1.09801	0.976063	0.913756	0.984107	1.06406	1.01119	0.887836	0.714152	0.755438	0.919939	0.995945	1.01979	0.785809	0.93037	347.049	1.72e-10	1.52e-08	4.45e-06	5.99e-06	4.25e-08	1.04e-05
P50396~Gdi1	-0.0376409	-0.0903491	-0.117439	-0.0096495	0.00343066	-0.0327582	-1.53446	-1.79701	-1.6532	-0.0403656	-0.117924	-0.0789276	-0.0818098	-0.0129924	-1.66156	-0.0790725	-0.458858	345.563	1.75e-10	1.52e-08	0.20906	0.865323	7.98e-10	0.258053
P00493~Hprt1	0.0880787	0.0637076	0.0799902	-0.0597345	-0.187877	-0.243216	-1.32036	-1.37752	-1.3054	-0.102344	-0.082925	-0.113668	0.0772589	-0.163609	-1.33443	-0.0996457	-0.380106	345.386	1.76e-10	1.52e-08	0.148416	0.0117262	8.18e-10	0.0892526
P13020-2~Gsn	-0.0186455	-0.0710979	-0.0171015	0.0928925	0.0512275	0.125326	-1.24088	-1.24179	-1.14521	0.101503	0.115345	0.0381167	-0.035615	0.0898154	-1.20929	0.0849881	-0.267526	344.236	1.79e-10	1.52e-08	0.453124	0.0820533	8.13e-10	0.105221
P05064~Aldoa	-0.868501	-0.822315	-0.823651	-0.58899	-0.821239	-0.673915	-2.02658	-2.17489	-1.824	-0.536185	-0.56055	-0.4287	-0.838155	-0.694715	-2.00849	-0.508478	-1.01246	339.705	1.91e-10	1.59e-08	2.48e-05	0.000132319	1.84e-09	0.000728144
O08709~Prdx6	0.0913121	-0.0830278	-0.00010912	-0.0457877	-0.0714182	-0.0792972	-1.24378	-1.29023	-1.24585	-0.082799	-0.0694779	-0.0858747	0.00272507	-0.065501	-1.25996	-0.0793839	-0.350529	338.127	1.95e-10	1.59e-08	0.967197	0.204156	8.18e-10	0.1449
P50247~Ahcy	-0.0152739	-0.0581541	-0.00631603	0.0104618	-0.00514582	0.104622	-1.36534	-1.39967	-1.25467	0.0523347	-0.000732104	0.0507821	-0.0265814	0.0366459	-1.33989	0.0341282	-0.323925	336.404	2e-10	1.59e-08	0.631519	0.505793	8.18e-10	0.56672
Q9JII6~Akr1a1	0.0325772	-0.0424635	-0.0021021	0.0587146	0.00774506	0.0470959	-1.61841	-1.83042	-1.57736	0.061552	0.0562561	-0.00726442	-0.00399614	0.0378518	-1.6754	0.0368479	-0.401174	335.627	2.02e-10	1.59e-08	0.963376	0.587694	8.18e-10	0.629661
O88844~Idh1	-0.118526	-0.131627	-0.0925738	0.0812266	0.0383298	0.122131	-1.49247	-1.61229	-1.37669	0.0545001	0.055812	0.0617187	-0.114242	0.0805625	-1.49382	0.0573436	-0.367538	334.633	2.05e-10	1.59e-08	0.0695928	0.192583	8.34e-10	0.370841
O08797~Serpinb9	0.0647933	0.116338	0.0557226	0.0200152	0.156514	0.0888567	-1.2285	-1.16996	-1.21203	0.0842086	0.10649	0.0500331	0.0789514	0.0884619	-1.2035	0.0802438	-0.23896	334.536	2.05e-10	1.59e-08	0.112024	0.0891957	8.34e-10	0.127618
Q3U2G2~Hspa4	-0.0215293	-0.109539	-0.0864857	-0.0942117	-0.0833552	-0.0674064	-1.24061	-1.19605	-1.10912	-0.0859489	-0.0722609	-0.0972793	-0.0725179	-0.0816578	-1.18193	-0.085163	-0.355316	334.013	2.07e-10	1.59e-08	0.132263	0.106141	8.34e-10	0.103017
Q9R1P4~Psma1	-0.0953303	-0.154367	-0.0956281	-0.131665	-0.167959	-0.144664	-1.06052	-1.11737	-1.01199	-0.098232	-0.108481	-0.121357	-0.115109	-0.148096	-1.06329	-0.109356	-0.358963	330.624	2.17e-10	1.65e-08	0.0200788	0.00767082	9.46e-10	0.0317719
P14152~Mdh1	-0.0451881	-0.122731	-0.0726631	0.00487155	-0.0660393	-0.0290893	-1.70827	-1.95901	-1.71741	0.0139976	-0.103164	0.00506885	-0.080194	-0.0300857	-1.79489	-0.0280326	-0.483302	329.493	2.21e-10	1.66e-08	0.263343	0.699688	8.34e-10	0.746004
Q8VCR7~Abhd14b	-0.124526	-0.165706	-0.174513	0.0978826	0.0782531	0.0355731	-1.80855	-2.17419	-2.04511	0.0677132	0.122874	0.0561375	-0.154915	0.0705696	-2.00928	0.0822415	-0.502846	324.28	2.39e-10	1.76e-08	0.0708753	0.397778	9.16e-10	0.346254
P28271~Aco1	-0.194614	-0.305643	-0.311621	-0.130024	-0.217051	-0.131915	-1.33294	-1.36462	-1.22879	-0.115166	-0.0938438	-0.0969301	-0.270626	-0.159663	-1.30879	-0.10198	-0.460264	323.507	2.41e-10	1.76e-08	0.000889165	0.0151316	1.07e-09	0.0919315
Q9CZ30~Ola1	-0.2097	-0.170136	-0.126298	-0.268247	-0.194496	-0.184376	-1.11471	-1.15384	-1.06465	-0.134617	-0.134236	-0.180352	-0.168711	-0.215706	-1.11106	-0.149735	-0.411304	321.484	2.49e-10	1.78e-08	0.00478458	0.00164591	1.12e-09	0.0111819
Q62446~Fkbp3	0.0760122	0.0709294	0.159922	-0.0349835	-0.0567501	0.0878081	-1.7269	-1.73259	-1.75392	-0.0184857	0.244582	0.110791	0.102288	-0.00130851	-1.7378	0.112296	-0.381131	321.168	2.5e-10	1.78e-08	0.153332	0.989695	9.4e-10	0.145032
Q64261~Cdk6	-0.0962282	-0.147555	-0.154707	-0.0685941	0.0418188	-0.134311	-1.52916	-1.49725	-1.45635	-0.333151	-0.161696	-0.222108	-0.13283	-0.0536954	-1.49425	-0.238985	-0.479941	319.772	2.55e-10	1.8e-08	0.0461379	0.396013	1.02e-09	0.00453244
Q91ZJ5~Ugp2	-0.576541	-0.519238	-0.491326	-0.411656	-0.511484	-0.418542	-1.82515	-1.75235	-1.53715	-0.5235	-0.451783	-0.376642	-0.529035	-0.447228	-1.70488	-0.450642	-0.782947	317.291	2.65e-10	1.83e-08	0.000137003	0.000480371	1.69e-09	0.000539253
P52840~Sult1a1	0.950793	0.828432	0.790219	0.811436	0.860052	0.75877	0.789961	0.98303	0.928603	0.815969	0.782926	0.692421	0.856481	0.810086	0.900531	0.763772	0.832718	316.394	2.69e-10	1.83e-08	4.45e-06	8.15e-06	6.54e-08	8.18e-06
P68037~Ube2l3	-0.161473	-0.174703	-0.148808	-0.0481251	-0.146523	-0.131439	-1.84253	-1.92822	-1.67427	0.00761067	-0.0301612	-0.185093	-0.161661	-0.108696	-1.815	-0.0692144	-0.538644	315.676	2.72e-10	1.83e-08	0.0450613	0.164321	1.02e-09	0.389681
P59999~Arpc4	-0.0855542	-0.131313	-0.163843	-0.264294	-0.252738	-0.17602	-1.16117	-1.16078	-1.07583	-0.210603	-0.245165	-0.172208	-0.126904	-0.231017	-1.13259	-0.209325	-0.42496	315.01	2.75e-10	1.83e-08	0.0210368	0.00135742	1.17e-09	0.00262777
P52196~Tst	0.0772539	0.0158082	-0.0519758	0.248946	0.13129	0.238441	-1.75034	-1.82986	-1.59659	0.0125147	0.00556991	0.119347	0.0136954	0.206226	-1.7256	0.0458106	-0.364967	314.744	2.76e-10	1.83e-08	0.866515	0.0159313	1.02e-09	0.566089
P53811~Pitpnb	-0.127517	-0.0543273	-0.0296865	-0.0223852	-0.013154	-0.143643	-1.37477	-1.35044	-1.40015	-0.0361448	0.0131713	-0.129234	-0.0705103	-0.0597273	-1.37512	-0.0507358	-0.389024	311.418	2.9e-10	1.9e-08	0.21494	0.30482	1.02e-09	0.408028
E9PZF0~Gm20390	-0.0860862	-0.0726835	-0.0275136	-0.0620195	-0.166456	-0.0333301	-1.48219	-1.71275	-1.58831	-0.0185766	0.00859666	-0.0868721	-0.0620945	-0.0872684	-1.59442	-0.032284	-0.444017	309.678	2.98e-10	1.93e-08	0.343188	0.200457	1.02e-09	0.671768
P40142~Tkt	-0.321561	-0.368927	-0.322048	-0.188842	-0.254543	-0.217478	-1.90356	-2.03516	-1.67334	-0.237293	-0.226135	-0.19183	-0.337512	-0.220288	-1.87069	-0.21842	-0.661726	305.028	3.21e-10	2.05e-08	0.00213366	0.0200791	1.18e-09	0.0231227
P62858~Rps28	0.0680735	-0.0977537	-0.025247	-0.0158576	-0.129392	-0.0696356	-1.77427	-1.87185	-1.61759	-0.0267332	-0.0096081	0.0591171	-0.0183091	-0.0716282	-1.75457	0.00759193	-0.459229	303.018	3.31e-10	2.07e-08	0.824681	0.338613	1.07e-09	0.941582
Q9CQW1~Ykt6	0.0309813	0.0800309	0.150916	-0.0347473	0.099499	0.0384288	-1.50679	-1.72665	-1.54265	0.0508893	0.0353909	0.0519048	0.0873094	0.0343935	-1.59203	0.0460617	-0.356067	302.9	3.32e-10	2.07e-08	0.190926	0.628017	1.07e-09	0.534703
Q6ZQ38~Cand1	-0.0241869	-0.0356031	0.0146516	0.00228408	0.00387755	0.082948	-1.18674	-1.15824	-1.08128	-0.0529604	-0.0350719	0.018567	-0.0150461	0.0297032	-1.14209	-0.0231551	-0.287646	302.4	3.35e-10	2.07e-08	0.773652	0.550618	1.07e-09	0.675531
P62259~Ywhae	-0.127024	-0.124749	-0.169978	-0.0902325	-0.0846506	-0.146183	-1.26603	-1.37894	-1.20368	-0.0606371	-0.0185826	-0.111266	-0.140584	-0.107022	-1.28288	-0.0634953	-0.398496	300.552	3.45e-10	2.07e-08	0.0222399	0.070833	1.17e-09	0.275548
Q923D2~Blvrb	0.0226574	-0.165446	-0.151411	-0.170167	-0.19215	-0.197166	-1.6197	-1.76338	-1.53669	-0.0899632	-0.0556861	-0.0933182	-0.0980665	-0.186494	-1.63992	-0.0796558	-0.501035	300.485	3.45e-10	2.07e-08	0.161623	0.0222807	1.17e-09	0.28444
Q9Z1E4~Gys1	-0.654212	-0.676372	-0.754977	-0.300481	-0.436822	-0.400774	-0.920734	-0.885118	-0.848688	-0.375062	-0.424289	-0.354692	-0.695187	-0.379359	-0.884847	-0.384681	-0.586018	300.257	3.47e-10	2.07e-08	4.24e-06	0.000162084	9.98e-09	0.000143328
P35235~Ptpn11	-0.152809	-0.195316	-0.160387	-0.0135282	-0.0704943	-0.0749147	-1.15163	-1.28767	-1.2057	-0.0740488	-0.0455262	0.0410117	-0.169504	-0.0529791	-1.215	-0.0261878	-0.365918	297.014	3.65e-10	2.14e-08	0.00777736	0.316851	1.17e-09	0.660361
Q62426~Cstb	-0.0826739	-0.176291	-0.0791666	-0.203556	-0.129571	-0.100053	-1.56424	-1.74385	-1.69621	-0.136632	0.0449646	-0.146914	-0.11271	-0.144393	-1.6681	-0.079527	-0.501183	296.974	3.65e-10	2.14e-08	0.121007	0.0631781	1.17e-09	0.295009
Q8VC19~Alas1	0.0482916	-0.0585218	-0.101463	-1.14594	-1.39516	-1.25021	-0.784064	-0.727306	-0.662644	-1.23166	-1.24329	-1.06596	-0.0372312	-1.26377	-0.724671	-1.18031	-0.801494	294.325	3.82e-10	2.21e-08	0.653963	4.51e-06	1.11e-06	4.33e-06
Q91XC8~Dap	-0.00788107	-0.0514255	-0.0738721	0.00860081	-0.042993	-0.0962331	-2.03143	-2.36064	-1.99261	-0.0266723	-0.0329205	0.0683849	-0.0443929	-0.0435417	-2.12823	0.00293071	-0.553307	293.367	3.88e-10	2.23e-08	0.637692	0.652409	1.17e-09	0.981938
P61087~Ube2k	-0.112251	-0.0706412	-0.134222	0.0958617	-0.0290264	-0.0520314	-1.84876	-1.8717	-1.6733	-0.0997185	0.10477	-0.0839098	-0.105705	0.00493461	-1.79792	-0.0262862	-0.481244	291.817	3.98e-10	2.23e-08	0.170092	0.962422	1.17e-09	0.779852
Q9Z2W0~Dnpep	-0.131732	-0.0978847	-0.0915524	-0.0487511	-0.0956272	-0.0276073	-1.06199	-1.04417	-0.967102	-0.120492	-0.0975062	-0.0704423	-0.107056	-0.0573285	-1.02442	-0.0961468	-0.321238	291.527	4e-10	2.23e-08	0.0290094	0.207341	1.21e-09	0.0545187
O89086~Rbm3	0.250837	0.223359	0.165249	-0.0770675	0.0497839	-0.118459	-2.4923	-2.65375	-2.20526	-0.0378624	0.0617232	-0.0946558	0.213148	-0.048581	-2.45044	-0.0235983	-0.577367	291.468	4e-10	2.23e-08	0.0562646	0.666015	1.17e-09	0.864335
Q9R1P1~Psmb3	-0.0420948	-0.051327	-0.0123311	-0.0103025	-0.116824	-0.122493	-1.23724	-1.21058	-1.11136	-0.0184403	-0.0146701	-0.0510694	-0.035251	-0.0832065	-1.18639	-0.0280599	-0.333227	290.738	4.05e-10	2.23e-08	0.489665	0.12179	1.17e-09	0.630637
Q99LX0~Park7	-0.176451	-0.2386	-0.246965	-0.00294816	-0.0797279	-0.00491954	-1.29396	-1.39325	-1.34124	0.0552212	0.0810697	-0.0940426	-0.220672	-0.0291985	-1.34282	0.0140828	-0.394651	289.618	4.13e-10	2.25e-08	0.00371493	0.637422	1.27e-09	0.854372
P10649~Gstm1	0.352252	0.229211	0.265957	0.277274	0.147612	0.183212	-1.552	-1.68916	-1.45319	0.170084	0.138663	0.0875765	0.282473	0.202699	-1.56478	0.132108	-0.236876	288.153	4.23e-10	2.25e-08	0.00248359	0.0148341	1.4e-09	0.085037
Q8VCT3~Rnpep	-0.0829823	-0.171656	-0.129849	-0.182023	-0.22945	-0.283222	-1.11168	-1.09151	-1.04372	-0.238065	-0.21448	-0.153297	-0.128163	-0.231565	-1.08231	-0.201947	-0.410995	288.132	4.23e-10	2.25e-08	0.0204025	0.00135742	1.55e-09	0.00313058
Q8CDN6~Txnl1	-0.11751	-0.219267	-0.262864	-0.346593	-0.408502	-0.357129	-1.27608	-1.31157	-1.25925	-0.967497	-0.755267	-0.744862	-0.19988	-0.370741	-1.2823	-0.822542	-0.668866	287.864	4.25e-10	2.25e-08	0.012451	0.000650315	4.57e-09	6.87e-06
Q99KQ4~Nampt	-0.071323	-0.165247	-0.14791	-0.126086	-0.200291	-0.182242	-1.78643	-1.89716	-1.59974	-0.234701	-0.190981	-0.0857362	-0.12816	-0.16954	-1.76111	-0.170473	-0.557321	283.181	4.6e-10	2.42e-08	0.106783	0.047939	1.36e-09	0.0514818
P14901~Hmox1	2.0425	1.84142	1.87592	-0.25463	-0.171623	0.00863487	0.901604	0.76284	1.0213	-0.434973	-0.565212	-0.410047	1.91995	-0.139206	0.895249	-0.470077	0.551478	279.48	4.9e-10	2.55e-08	4.27e-07	0.159642	8.32e-07	0.00124176
Q9CY64~Blvra	-0.251461	-0.208438	-0.130464	-0.115289	-0.205422	-0.0901727	-1.40272	-1.55078	-1.52181	-0.155104	-0.0110925	-0.174828	-0.196788	-0.136961	-1.49177	-0.113675	-0.484799	278.348	5e-10	2.58e-08	0.0119497	0.0595161	1.44e-09	0.117543
Q8QZR5~Gpt	-0.355998	-0.483715	-0.396681	-0.199147	-0.333184	-0.302007	-1.48138	-1.71623	-1.51419	-0.289457	-0.262884	-0.371434	-0.412131	-0.278113	-1.5706	-0.307925	-0.642193	276.73	5.14e-10	2.63e-08	0.00042258	0.00452315	2.02e-09	0.00300677
Q9QZ73~Dcun1d1	-0.068502	0.0395737	0.0282127	0.00774107	0.0181081	-0.0363079	-1.34674	-1.27745	-1.25494	-0.0906625	-0.0194223	0.0755075	-0.000238525	-0.00348624	-1.29304	-0.0115258	-0.327074	275.467	5.26e-10	2.65e-08	0.996869	0.964738	1.36e-09	0.877925
Q9R1P3~Psmb2	0.0200876	-0.0705128	-0.05972	0.00759773	-0.130565	-0.0310439	-1.29438	-1.29506	-1.19432	0.00746181	-0.0755492	-0.0341597	-0.036715	-0.0513369	-1.26125	-0.0340823	-0.345847	275.125	5.29e-10	2.65e-08	0.51164	0.363941	1.37e-09	0.585503
Q8BVI4~Qdpr	-0.117283	-0.245495	-0.156955	-0.043855	-0.112213	-0.0189323	-1.2046	-1.34295	-1.2236	-0.115005	-0.0607915	-0.0962321	-0.173244	-0.0583333	-1.25705	-0.0906761	-0.394826	274.298	5.37e-10	2.65e-08	0.00993313	0.307602	1.48e-09	0.137292
P45377~Akr1b8	-0.282173	-0.260063	-0.303316	-0.0945656	-0.108081	-0.248194	-1.29924	-1.20204	-1.24244	-0.266487	-0.153201	-0.162924	-0.281851	-0.15028	-1.2479	-0.194204	-0.46856	274.272	5.37e-10	2.65e-08	0.000913871	0.0239621	1.84e-09	0.00842974
Q8CHP8~Pgp	-0.491454	-0.476716	-0.459609	-0.369246	-0.477321	-0.455894	-1.68383	-1.68838	-1.43301	-0.517822	-0.491219	-0.340647	-0.475926	-0.434154	-1.60174	-0.449896	-0.740429	273.443	5.45e-10	2.66e-08	0.000272142	0.00060491	2.87e-09	0.000583451
Q3UW53~Fam129a	-0.719136	-0.741362	-0.563356	-0.5951	-0.607964	-0.501951	-0.845139	-0.907609	-0.840375	-0.60975	-0.527702	-0.544305	-0.674618	-0.568338	-0.864374	-0.560586	-0.666979	273.055	5.49e-10	2.66e-08	5.76e-06	2.67e-05	3.17e-08	2.67e-05
Q9CQI3~Gmfb	-0.307288	-0.274607	-0.211245	-0.143191	-0.236379	-0.222774	-1.59978	-1.7581	-1.46115	-0.241226	-0.184261	-0.177691	-0.26438	-0.200781	-1.60634	-0.201059	-0.568141	271.523	5.64e-10	2.68e-08	0.0046487	0.019897	1.69e-09	0.0221614
Q11011~Npepps	-0.289534	-0.307357	-0.281129	-0.162113	-0.297186	-0.208549	-1.30208	-1.38884	-1.17756	-0.199074	-0.206056	-0.200233	-0.292673	-0.222616	-1.28949	-0.201788	-0.501642	271.433	5.65e-10	2.68e-08	0.00095239	0.00497054	1.98e-09	0.00867643
Q99KK7~Dpp3	0.072748	-0.00456747	0.0648574	0.0850352	0.0370193	0.0452046	-1.24665	-1.34872	-1.15975	0.0424786	0.062608	-0.00452813	0.044346	0.055753	-1.25171	0.0335195	-0.279522	271.293	5.66e-10	2.68e-08	0.421713	0.324284	1.44e-09	0.593235
P53810~Pitpna	0.0220153	0.0621551	0.0933021	0.0268207	-0.0496473	0.0209315	-1.79248	-2.01301	-1.6636	-0.0268855	-0.0951998	-0.0027071	0.0591575	-0.0006317	-1.82303	-0.0415975	-0.451526	269.554	5.84e-10	2.71e-08	0.462482	0.995391	1.44e-09	0.654119
P24472~Gsta4	0.302002	0.299068	0.467089	-0.00792415	0.0650159	0.200858	-1.80961	-1.97608	-1.71256	0.177809	0.193894	0.131961	0.356053	0.0859832	-1.83275	0.167888	-0.305707	269.324	5.86e-10	2.71e-08	0.00193642	0.311441	1.69e-09	0.0715038
Q8VCN5~Cth	-0.0187773	-0.0874274	-0.0462493	0.231505	0.118241	0.0479057	-1.33906	-1.25393	-1.26215	0.16701	0.159281	0.0788101	-0.050818	0.132551	-1.28505	0.135033	-0.26707	269.121	5.88e-10	2.71e-08	0.375239	0.0406732	1.55e-09	0.0420378
Q9JI75~Nqo2	-0.126619	-0.0424914	0.0231263	-0.166733	-0.10081	-0.0391483	-1.71276	-1.89132	-1.66608	-0.107929	-0.145681	-0.301837	-0.0486615	-0.102231	-1.75672	-0.185149	-0.52319	266.708	6.15e-10	2.81e-08	0.545003	0.207941	1.55e-09	0.0416356
Q9DBJ1~Pgam1	-0.633562	-0.678333	-0.708198	-0.284941	-0.576505	-0.474107	-2.09806	-2.05918	-1.76626	-0.46419	-0.519675	-0.462975	-0.673365	-0.445184	-1.9745	-0.48228	-0.893833	266.033	6.22e-10	2.81e-08	0.000131794	0.00172054	2.99e-09	0.00127561
E9Q3X0~Mvp	-0.282541	-0.290531	-0.250812	-0.125567	-0.172042	-0.197053	-1.04134	-1.20711	-1.06615	-0.131576	-0.12098	-0.138426	-0.274628	-0.164887	-1.10487	-0.130327	-0.418678	265.898	6.24e-10	2.81e-08	0.000605545	0.0101951	2.03e-09	0.0315433
P04117~Fabp4	0.111337	-0.00592768	-0.000368315	0.0920816	0.0463134	-0.0183662	-1.8872	-2.14904	-1.78394	0.111257	0.108064	0.0614711	0.0350138	0.0400096	-1.94006	0.0935975	-0.442859	264.559	6.39e-10	2.85e-08	0.704277	0.668555	1.55e-09	0.31606
P19096~Fasn	-0.718298	-0.693672	-0.685239	-0.546053	-0.61444	-0.558799	-0.722855	-0.835943	-0.666742	-0.517652	-0.550256	-0.417566	-0.69907	-0.573097	-0.741847	-0.495158	-0.627293	263.005	6.58e-10	2.91e-08	4.45e-06	1.94e-05	7.28e-08	4.85e-05
P17182~Eno1	-0.424994	-0.453341	-0.414549	-0.387708	-0.572533	-0.436959	-1.46667	-1.36322	-1.22017	-0.516067	-0.456932	-0.462938	-0.430961	-0.465734	-1.35002	-0.478646	-0.68134	260.032	6.95e-10	3.05e-08	0.00026472	0.000219942	4.32e-09	0.000241053
P12382~Pfkl	-0.815411	-0.805318	-0.924785	-0.606847	-0.764362	-0.723259	-0.877106	-0.821631	-0.743398	-0.67204	-0.77756	-0.59147	-0.848505	-0.698156	-0.814045	-0.680357	-0.760266	259.619	7e-10	3.05e-08	4.45e-06	1.94e-05	1.51e-07	1.92e-05
P28474~Adh5	-0.15675	-0.167926	-0.128904	-0.0560291	-0.15268	-0.0661028	-1.04052	-1.13676	-1.06368	-0.0750867	-0.119368	-0.0164268	-0.151193	-0.091604	-1.08032	-0.0702939	-0.348353	258.469	7.15e-10	3.1e-08	0.0107117	0.0878216	1.84e-09	0.189742
Q91X52~Dcxr	-0.0571824	-0.177834	-0.100611	0.0835402	-0.0384353	0.157129	-1.3626	-1.34189	-1.28249	0.175815	0.152485	0.0879405	-0.111876	0.0674114	-1.32899	0.138747	-0.308678	254.693	7.68e-10	3.28e-08	0.0801828	0.283291	1.85e-09	0.0476527
P48758~Cbr1	-0.276158	-0.314064	-0.359591	-0.21193	-0.296129	-0.279379	-1.0691	-1.03329	-0.922326	-0.316126	-0.340256	-0.305367	-0.316604	-0.262479	-1.00824	-0.320583	-0.476977	254.523	7.71e-10	3.28e-08	0.000260666	0.000985988	3.78e-09	0.000413242
Q9JHQ5~Lztfl1	-0.250302	-0.286043	-0.22923	-0.0264012	0.0289856	-0.0752094	-1.47247	-1.52204	-1.5081	0.0748456	0.0319356	-0.194324	-0.255192	-0.0242083	-1.50087	-0.0291811	-0.452363	251.786	8.12e-10	3.43e-08	0.00447255	0.752487	1.99e-09	0.724659
Q9QXG4~Acss2	-0.49439	-0.456767	-0.49342	-0.285362	-0.438003	-0.390099	-0.911642	-0.88285	-0.853096	-0.373198	-0.388601	-0.293134	-0.481526	-0.371155	-0.882529	-0.351644	-0.521714	249.545	8.48e-10	3.56e-08	2.14e-05	0.00016334	9.47e-09	0.000241053
P09411~Pgk1	-0.665422	-0.665416	-0.648412	-0.487703	-0.73437	-0.617777	-1.62326	-1.57852	-1.33982	-0.618705	-0.55703	-0.505353	-0.65975	-0.613283	-1.51386	-0.560362	-0.836815	248.437	8.66e-10	3.61e-08	6.25e-05	0.00016334	7.23e-09	0.000299084
Q924B0~Impa1	-0.342545	-0.404822	-0.325593	-0.149892	-0.234054	-0.136372	-1.61297	-1.6881	-1.4199	-0.119471	-0.00357728	-0.16222	-0.357654	-0.173439	-1.57366	-0.0950892	-0.54996	247.974	8.74e-10	3.61e-08	0.00106889	0.0399077	2.42e-09	0.237532
Q9DD20~Mettl7b	0.935261	0.865026	0.925493	0.465215	0.509797	0.505887	0.723636	0.892263	0.887791	0.354997	0.333047	0.504994	0.908593	0.493633	0.834563	0.397679	0.658617	245.72	9.13e-10	3.73e-08	2.81e-06	0.000119988	7.5e-08	0.000413242
P26043~Rdx	0.0766332	0.0738845	0.0738022	0.0303525	0.0399299	0.0656034	-1.47877	-1.47866	-1.29139	-0.00172149	0.114062	-0.0782116	0.0747733	0.0452953	-1.41627	0.0113764	-0.321207	245.596	9.16e-10	3.73e-08	0.255085	0.506347	1.99e-09	0.898652
Q11136~Pepd	-0.160538	-0.22239	-0.240507	-0.029825	-0.0331431	-0.121472	-1.22641	-1.37056	-1.19567	-0.0782362	-0.170771	-0.0728807	-0.207811	-0.0614801	-1.26421	-0.107296	-0.4102	244.305	9.39e-10	3.79e-08	0.00571582	0.314961	2.28e-09	0.103731
Q4VAA2~Cdv3	-0.00587068	0.0116499	-0.0668636	-0.139217	-0.0805157	-0.210463	-2.03576	-2.40707	-2.24674	-0.0355931	0.0500264	-0.260988	-0.0203615	-0.143399	-2.22985	-0.082185	-0.61895	244.082	9.43e-10	3.79e-08	0.863985	0.184914	2.02e-09	0.468862
Q7TSV4~Pgm2	-0.00904267	-0.136816	-0.0216115	-0.0616434	-0.121142	-0.123499	-1.47704	-1.44181	-1.25804	-0.0149455	0.0476465	0.0226533	-0.0558233	-0.102095	-1.3923	0.0184514	-0.382941	241.282	9.97e-10	3.98e-08	0.391237	0.13769	2.12e-09	0.824213
Q9CPV4~Glod4	-0.0934841	-0.04487	-0.0614025	0.221532	0.187653	0.194434	-1.40463	-1.62182	-1.32413	0.208966	0.195381	0.195287	-0.0665855	0.201206	-1.45019	0.199878	-0.278924	240.415	1.01e-09	4.01e-08	0.334198	0.0157644	2.47e-09	0.0183684
Q91YN5~Uap1	-0.199044	-0.0903781	-0.209351	-0.158794	-0.128903	-0.275887	-1.2555	-1.16246	-1.15541	-0.311347	-0.280053	-0.231218	-0.166258	-0.187862	-1.19112	-0.274206	-0.454862	239.979	1.02e-09	4.01e-08	0.0148929	0.00998902	2.92e-09	0.00172478
P46664~Adss	0.0418021	0.0655166	0.0403166	-0.419484	-0.406579	-0.401649	-1.34052	-1.34291	-1.14936	-0.440526	-0.365251	-0.260276	0.0492118	-0.409237	-1.2776	-0.355351	-0.498243	239.884	1.03e-09	4.01e-08	0.448939	0.000275964	3.6e-09	0.000786591
O08663~Metap2	0.404539	0.471507	0.490897	0.35805	0.423049	0.350701	-1.26707	-1.32116	-1.08613	0.438418	0.382859	0.326777	0.455648	0.377267	-1.22479	0.382685	-0.002297	239.496	1.03e-09	4.01e-08	0.000134459	0.000520996	5.35e-09	0.000570062
P56375~Acyp2	-0.135019	-0.254645	-0.318598	-0.214938	-0.180258	-0.384019	-1.48833	-1.61602	-1.46609	-0.133079	-0.194308	-0.233138	-0.236087	-0.259739	-1.52348	-0.186842	-0.551537	237.189	1.08e-09	4.16e-08	0.00891108	0.00678093	2.81e-09	0.0319188
F8VPN4~Agl	-0.725853	-0.662857	-0.644359	-0.609969	-0.745202	-0.573291	-0.755326	-0.725173	-0.676624	-0.700609	-0.684951	-0.542187	-0.67769	-0.642821	-0.719041	-0.642582	-0.670533	237.049	1.09e-09	4.16e-08	7.63e-06	1.94e-05	2.05e-07	1.57e-05
Q9CQV8~Ywhab	-0.241566	-0.261606	-0.208588	-0.0921362	-0.141278	-0.10256	-1.41517	-1.66804	-1.44416	0.0123663	0.0323867	-0.124319	-0.237253	-0.111991	-1.50912	-0.0265221	-0.471223	235.929	1.11e-09	4.2e-08	0.00777736	0.142209	2.5e-09	0.763579
G3UYJ7~Gm20441	-0.242379	-0.251903	-0.343337	-0.121093	-0.195194	-0.163939	-2.02052	-1.95248	-1.68199	-0.0322263	0.0521058	-0.162117	-0.279206	-0.160075	-1.885	-0.0474125	-0.592923	235.883	1.11e-09	4.2e-08	0.0101699	0.0991939	2.5e-09	0.648906
Q02053~Uba1	0.0395802	0.00734415	0.0203073	-0.049094	-0.0782479	-0.0593262	-0.814048	-0.881118	-0.804205	-0.0633972	-0.0396989	-0.0569895	0.0224105	-0.0622227	-0.833124	-0.0533619	-0.231574	233.052	1.18e-09	4.42e-08	0.585023	0.137948	2.47e-09	0.21393
O35295~Purb	-0.0830679	-0.0682742	0.00707414	0.0503897	0.049206	0.00807966	-0.956493	-0.949993	-0.88575	-0.0221254	0.0157575	-0.0349054	-0.0480893	0.0358918	-0.930745	-0.0137578	-0.239175	231.311	1.22e-09	4.56e-08	0.278285	0.43192	2.47e-09	0.803823
Q78ZA7~Nap1l4	-0.309553	-0.27919	-0.281397	-0.155066	-0.232396	-0.083916	-1.04633	-1.1353	-1.16455	-0.096731	-0.0712469	-0.18357	-0.290047	-0.157126	-1.11539	-0.117183	-0.419937	230.751	1.24e-09	4.58e-08	0.000717445	0.0181114	3.26e-09	0.0632949
O88569~Hnrnpa2b1	-0.0928118	-0.054003	-0.0827271	0.0484403	0.142191	0.0363896	-1.54293	-1.73992	-1.51003	0.110979	0.25098	0.0230357	-0.0765139	0.0756738	-1.59763	0.128332	-0.367534	230.22	1.25e-09	4.58e-08	0.317492	0.335243	2.55e-09	0.12734
P16858~Gapdh	-0.765107	-0.746463	-0.786294	-0.458797	-0.673013	-0.552771	-0.882981	-0.802806	-0.728372	-0.587252	-0.512463	-0.489932	-0.765954	-0.561527	-0.80472	-0.529882	-0.665521	230.147	1.25e-09	4.58e-08	4.82e-06	5.68e-05	1.04e-07	6.66e-05
O35945~Aldh1a7	-0.063687	-0.193237	-0.171818	-0.130702	-0.32023	-0.172018	-1.24391	-1.27888	-1.19557	-0.205565	-0.180454	-0.144392	-0.142914	-0.20765	-1.23945	-0.176804	-0.441706	229.062	1.28e-09	4.62e-08	0.034321	0.00797549	3.03e-09	0.0183684
P07901~Hsp90aa1	0.104334	0.0386521	0.0612108	-0.152565	-0.197186	-0.164175	-0.824345	-0.810221	-0.784266	-0.169411	-0.198605	-0.145536	0.0680656	-0.171309	-0.806277	-0.171184	-0.270176	229.052	1.28e-09	4.62e-08	0.104329	0.00256143	3.3e-09	0.00300028
Q9WUA3~Pfkp	-1.03731	-1.01618	-1.04554	-0.618646	-0.980105	-0.884012	-1.20609	-1.11737	-1.00406	-0.79788	-0.831223	-0.710821	-1.03301	-0.827588	-1.10917	-0.779975	-0.937436	226.701	1.35e-09	4.83e-08	5.76e-06	3.96e-05	1.24e-07	5.44e-05
P62892~Rpl39	0.197279	0.0972968	0.105223	0.117672	0.0402207	0.143966	-1.56732	-1.47494	-1.40335	0.0196192	0.0287739	0.234931	0.133267	0.100619	-1.48187	0.0944412	-0.288386	225.885	1.37e-09	4.83e-08	0.0784368	0.181609	2.81e-09	0.223852
P52480-2~Pkm	-0.747646	-0.538017	-0.67874	-0.510017	-0.552121	-0.316767	-1.85435	-1.7566	-1.57624	-0.485644	-0.587089	-0.41876	-0.654801	-0.459635	-1.72906	-0.497165	-0.835166	225.876	1.37e-09	4.83e-08	0.000134459	0.00127784	6.1e-09	0.00098095
P51855~Gss	-0.140833	-0.0868063	-0.143873	-0.221478	-0.112631	-0.211909	-1.63326	-1.7427	-1.5894	-0.151789	-0.0340822	-0.354302	-0.123837	-0.182006	-1.65512	-0.180058	-0.535255	225.787	1.37e-09	4.83e-08	0.133679	0.045342	2.92e-09	0.0513764
Q9DBS1~Tmem43	0.501916	0.452786	0.411648	0.47281	0.507354	0.503357	0.596432	0.628164	0.726131	0.499005	0.411047	0.483445	0.45545	0.494507	0.650242	0.464499	0.516175	224.297	1.42e-09	4.96e-08	2.59e-05	2.35e-05	8.17e-08	3.23e-05
Q9WVL0~Gstz1	-0.0181023	-0.118334	-0.0974141	0.0164579	-0.0816508	0.0729117	-1.13142	-1.20688	-1.11357	0.00209306	0.0860134	0.0353417	-0.0779501	0.00257294	-1.15063	0.0411494	-0.296213	223.908	1.43e-09	4.97e-08	0.167496	0.972482	2.81e-09	0.504548
P18572~Bsg	-0.92083	-0.734791	-0.985021	-1.0206	-0.879508	-0.913483	-0.357119	-0.295514	-0.314793	-0.952661	-1.00138	-0.801855	-0.880214	-0.937863	-0.322475	-0.91863	-0.764796	222.962	1.46e-09	5.04e-08	5.78e-06	8.15e-06	0.000490202	7.12e-06
Q64010~Crk	-0.0363753	-0.114364	-0.125102	-0.117367	-0.030687	-0.0857262	-1.58294	-1.90671	-1.89571	0.055077	0.0561081	-0.0877316	-0.091947	-0.0779267	-1.79512	0.00781783	-0.489294	221.5	1.51e-09	5.17e-08	0.292757	0.384878	2.87e-09	0.951657
Q64337~Sqstm1	0.288443	0.139772	0.284129	-0.0548011	0.071578	0.0987795	1.53782	1.54395	1.44567	-0.218997	-0.147862	0.00803748	0.237448	0.0385188	1.50915	-0.119607	0.416377	220.585	1.54e-09	5.24e-08	0.00906679	0.63003	3.1e-09	0.143807
P63101~Ywhaz	-0.0936911	-0.106048	-0.0839159	-0.132139	-0.16407	-0.040772	-1.41133	-1.53296	-1.3438	-0.0866305	-0.0398092	-0.253022	-0.0945517	-0.112327	-1.42936	-0.126487	-0.440682	220.325	1.55e-09	5.24e-08	0.181728	0.131508	3.01e-09	0.103927
O09061~Psmb1	0.0346494	-0.0128313	-0.0673794	-0.0310467	-0.106477	-0.120741	-1.07534	-1.26101	-1.17106	-0.00163163	-0.0122222	-0.0520408	-0.0151871	-0.0860881	-1.16914	-0.0219649	-0.323094	220.025	1.56e-09	5.24e-08	0.813715	0.153198	2.92e-09	0.752077
F8VQJ3~Lamc1	-0.158562	-0.286645	-0.332224	-0.931456	-1.11404	-1.10655	-0.437307	-0.573153	-0.435937	-1.25537	-1.19483	-1.03968	-0.259144	-1.05068	-0.482132	-1.16329	-0.738812	219.548	1.57e-09	5.27e-08	0.00885626	5.99e-06	3.34e-05	4.33e-06
A2AP78~Hmgb3	-0.0813213	-0.0188217	-0.149858	0.116476	-0.0094526	-0.076197	-1.40192	-1.52832	-1.60937	-0.00325004	0.0458591	-0.0947534	-0.0833336	0.0102755	-1.5132	-0.0173814	-0.40091	218.456	1.61e-09	5.36e-08	0.262453	0.914315	2.96e-09	0.859882
Q9CQR2~Rps21	-0.0586499	-0.0317974	-0.0402236	-0.108933	-0.035114	-0.138067	-1.62753	-1.99352	-1.79947	0.0123663	0.0371905	-0.150283	-0.043557	-0.0940381	-1.80684	-0.0335755	-0.494503	216.172	1.7e-09	5.61e-08	0.640511	0.30482	3.03e-09	0.757243
Q99K85~Psat1	-0.0578738	-0.111155	-0.123115	0.000498898	-0.15273	-0.0818416	-1.05578	-1.00788	-1.00993	-0.0261241	0.00301237	-0.0773445	-0.0973813	-0.0780242	-1.02453	-0.0334854	-0.308355	215.668	1.71e-09	5.64e-08	0.0705911	0.146599	3.16e-09	0.557519
P61089~Ube2n	0.0784947	-0.0329769	0.0496863	-0.0028182	0.0256132	0.0650704	-2.07493	-2.18178	-1.76872	0.0353359	0.151512	-0.0442365	0.0317347	0.0292885	-2.00848	0.0475372	-0.47498	215.056	1.74e-09	5.68e-08	0.771428	0.79401	3.05e-09	0.681822
Q99JY0~Hadhb	-0.695593	-0.583964	-0.597822	-0.254492	-0.255057	-0.304661	-0.851195	-0.914784	-0.749473	-0.31319	-0.289899	-0.245323	-0.625793	-0.271404	-0.838484	-0.282804	-0.504621	214.59	1.76e-09	5.71e-08	5.76e-06	0.00119427	2.26e-08	0.00107267
P49722~Psma2	0.00672299	0.0198203	-0.0611742	-0.0949966	-0.111376	-0.120041	-1.12701	-1.13745	-1.17106	-0.0924757	0.0796126	-0.117025	-0.0115436	-0.108804	-1.14518	-0.043296	-0.327205	213.891	1.78e-09	5.77e-08	0.860487	0.0795786	3.16e-09	0.489191
O55234~Psmb5	-0.0245008	0.0470553	0.0096498	-0.0418954	-0.0509601	-0.0980443	-1.3917	-1.35209	-1.14238	-0.0686822	-0.0913146	-0.0614676	0.0107347	-0.0636333	-1.29539	-0.0738215	-0.355528	213.055	1.82e-09	5.81e-08	0.887951	0.335243	3.16e-09	0.286554
Q14CH7~Aars2	-0.0536791	-0.183667	-0.208826	0.036969	-0.0722017	-0.0714127	-1.15029	-1.14333	-1.0775	-0.0598116	-4.08e-05	-0.0507458	-0.148724	-0.0355484	-1.12371	-0.0368661	-0.336212	212.792	1.83e-09	5.81e-08	0.0208507	0.54707	3.3e-09	0.559624
O70435~Psma3	-0.0691983	-0.134002	0.00218057	-0.122316	-0.192235	-0.0769493	-1.30126	-1.34854	-1.15631	-0.117155	-0.0789415	-0.160899	-0.0670065	-0.1305	-1.2687	-0.118999	-0.396302	212.513	1.84e-09	5.81e-08	0.29243	0.0629564	3.34e-09	0.0931055
P61982~Ywhag	-0.245313	-0.257212	-0.176716	-0.124153	-0.0983362	-0.163201	-1.45967	-1.66413	-1.55262	-0.0352408	-0.0166717	-0.277659	-0.226413	-0.128563	-1.55881	-0.109857	-0.50591	212.496	1.84e-09	5.81e-08	0.0141825	0.123903	3.47e-09	0.198361
Q9CR09~Ufc1	-0.0493777	-0.0918123	0.037002	-0.023791	-0.135364	0.0585244	-1.45164	-1.63111	-1.50942	-0.113503	-0.116283	0.0558889	-0.0347293	-0.0335434	-1.53072	-0.0579656	-0.41424	212.324	1.85e-09	5.81e-08	0.663746	0.683298	3.16e-09	0.488299
Q8BQS5~Adipor2	-1.48544	-1.47464	NA	-1.6277	-1.7473	NA	-0.793001	-0.562848	-0.593015	-1.28555	-1.23348	-1.34443	-1.48004	-1.6875	-0.649621	-1.28782	-1.21474	511.8	1.88e-09	5.87e-08	5.76e-06	5.99e-06	1.04e-05	6.87e-06
Q8VEE0~Rpe	-0.510713	-0.475467	-0.430669	-0.350945	-0.234648	-0.311695	-1.41648	-1.56781	-1.49526	-0.249175	0.0605428	-0.047783	-0.472283	-0.299096	-1.49318	-0.0788049	-0.585842	211.354	1.89e-09	5.87e-08	0.000312967	0.00486232	4.89e-09	0.357793
O88342~Wdr1	0.0691655	0.00572596	0.0821751	-0.0392273	-0.026349	0.078467	-1.04583	-1.06092	-0.955671	-0.0971939	-0.0527264	-0.058806	0.0523555	0.00429689	-1.02081	-0.0695754	-0.258432	210.143	1.94e-09	6e-08	0.305784	0.949888	3.3e-09	0.208681
Q9Z2V4~Pck1	-1.08649	-1.07723	-1.02529	-0.21693	-0.285135	-0.0328726	-1.23094	-1.54638	-1.34358	-0.254734	-0.298725	-0.208341	-1.063	-0.178313	-1.37363	-0.253933	-0.717221	209.885	1.95e-09	6.01e-08	4.81e-06	0.0656504	1.88e-08	0.0187508
Q62348~Tsn	-0.0170822	-0.0175858	-0.0522025	-0.0181907	-0.0686951	-0.215049	-1.20709	-1.27536	-1.16287	-0.0615254	-0.0404714	-0.152554	-0.0289569	-0.100645	-1.21511	-0.0848503	-0.35739	208.557	2.01e-09	6.16e-08	0.652682	0.122493	3.46e-09	0.202208
Q61205~Pafah1b3	-0.386424	-0.273596	-0.221571	-0.251898	-0.305573	-0.149241	-1.39042	-1.29277	-1.51634	-0.274302	-0.161662	-0.24008	-0.293864	-0.23557	-1.39984	-0.225348	-0.538656	207.808	2.05e-09	6.2e-08	0.00293434	0.0103454	4.58e-09	0.0142075
P23492~Pnp	0.197279	0.0446971	0.178835	0.0893755	0.0114544	0.051544	-1.31454	-1.29534	-1.13923	0.104854	0.0909412	0.0269811	0.140271	0.0507913	-1.2497	0.0742589	-0.246096	207.533	2.06e-09	6.2e-08	0.0421647	0.435667	3.57e-09	0.275879
Q9QUH0~Glrx	-0.20367	-0.188172	-0.27051	-0.403394	-0.203676	-0.26717	-1.41744	-1.45474	-1.45168	-0.374754	-0.110873	-0.309646	-0.220784	-0.291413	-1.44129	-0.265091	-0.554644	207.459	2.07e-09	6.2e-08	0.0135606	0.00432348	4.59e-09	0.00752227
A2AQJ8~Ganc	-0.14542	-0.202671	-0.142328	0.159939	0.00611003	0.0286135	-1.52745	-1.68769	-1.3839	0.102621	0.107635	0.020484	-0.163473	0.0648874	-1.53301	0.0769134	-0.388671	207.333	2.07e-09	6.2e-08	0.0507371	0.416615	3.57e-09	0.358489
Q9ER72~Cars	-0.108348	-0.141032	-0.0983373	-0.159905	-0.414521	-0.272081	-1.21563	-1.31464	-1.27633	-0.189976	-0.279998	-0.175303	-0.115906	-0.282169	-1.26887	-0.215092	-0.470508	205.92	2.14e-09	6.38e-08	0.095408	0.00259857	4.57e-09	0.0110265
Q9DCD0~Pgd	0.15303	0.0995656	0.0832021	0.0974786	-0.0726092	-0.0166977	-1.35078	-1.46853	-1.23611	-0.0104191	0.00905474	0.0729331	0.111933	0.0027239	-1.35181	0.0238563	-0.303324	205.007	2.19e-09	6.48e-08	0.114591	0.974078	3.58e-09	0.777191
O88322~Nid2	-0.311229	-0.395841	-0.513126	-0.85089	-0.825568	-0.97052	-0.0792611	-0.178617	-0.219448	-0.958242	-0.904089	-1.02848	-0.406732	-0.882326	-0.159109	-0.963604	-0.602943	204.515	2.21e-09	6.52e-08	0.000349329	5.99e-06	0.0167325	4.33e-06
Q60710~Samhd1	-0.166733	-0.147208	-0.149431	-0.0922899	-0.0569208	-0.0942897	-0.928159	-0.846412	-0.8338	-0.0245872	-0.107047	-0.113414	-0.154457	-0.0811668	-0.869457	-0.0816826	-0.296691	203.534	2.27e-09	6.64e-08	0.00632014	0.0962561	4.3e-09	0.103017
A0A1B0GRV0~Bpnt1	-0.11765	-0.201916	-0.201565	-0.0559242	-0.0741934	-0.022674	-1.26177	-1.51305	-1.5216	0.0542116	-0.0725508	0.0192063	-0.173711	-0.0509305	-1.43214	0.000289038	-0.414123	202.257	2.34e-09	6.81e-08	0.0328469	0.505144	3.89e-09	0.997272
Q9CZX8~Rps19	0.176401	0.176565	0.131361	0.0750845	0.0739959	0.0419563	-0.811019	-0.921255	-0.894706	0.0110303	0.0643759	0.0869696	0.161442	0.0636789	-0.87566	0.0541253	-0.149103	202.042	2.35e-09	6.81e-08	0.00526506	0.181609	4.3e-09	0.269676
Q9WUK2~Eif4h	0.0039491	0.022755	-0.0500643	-0.0966446	-0.0823292	-0.155704	-1.25381	-1.14206	-1.20006	-0.0312024	0.0932547	-0.121641	-0.00778672	-0.111559	-1.19865	-0.0198631	-0.334464	201.605	2.37e-09	6.84e-08	0.916381	0.0930403	3.84e-09	0.794105
P63028~Tpt1	-0.00259079	0.00640044	0.0347435	-0.366511	-0.319879	-0.378497	-1.29711	-1.6324	-1.4413	-0.336388	-0.210615	-0.307808	0.0128511	-0.354962	-1.45694	-0.284937	-0.520996	200.355	2.44e-09	7.02e-08	0.889478	0.00179134	5.13e-09	0.00606112
Q00612~G6pdx	-0.113647	-0.20787	-0.174544	-0.406334	-0.411823	-0.373471	-0.732849	-0.82181	-0.795672	-0.416243	-0.440021	-0.320379	-0.165353	-0.397209	-0.783444	-0.392214	-0.434555	199.976	2.47e-09	7.04e-08	0.00751462	0.000104914	1.8e-08	9.43e-05
Q99K51~Pls3	0.094846	0.106851	0.0441514	-0.139122	-0.125586	-0.116879	-1.0586	-1.12521	-0.938419	-0.116072	-0.0394467	-0.102528	0.0819494	-0.127196	-1.04074	-0.0860154	-0.293001	198.936	2.53e-09	7.15e-08	0.138016	0.0381303	4.3e-09	0.145765
A2AJW4~Ppp1r3d	-0.578658	-0.511897	-0.511855	-0.15513	-0.222206	-0.175655	-0.831541	-0.758422	-0.837186	-0.117641	-0.0433916	-0.183898	-0.534137	-0.184331	-0.80905	-0.114977	-0.410624	198.936	2.53e-09	7.15e-08	8.34e-06	0.00586039	1.65e-08	0.0492151
Q8BJY1~Psmd5	-0.0130903	-0.0903057	-0.0237889	-0.0682465	-0.1471	-0.0420953	-0.999685	-1.04798	-0.939412	-0.0884388	-0.0162525	-0.105631	-0.0423949	-0.0858139	-0.995692	-0.0701074	-0.298502	198.211	2.57e-09	7.24e-08	0.410741	0.11845	4.2e-09	0.208681
P20065-2~Tmsb4x	0.0531811	0.143801	0.179433	-0.292884	-0.0352669	-0.100893	-2.69127	-3.37781	-3.15342	0.095199	-0.205915	-0.0855286	0.125472	-0.143015	-3.07417	-0.0654149	-0.789281	197.26	2.64e-09	7.37e-08	0.429629	0.379542	4.12e-09	0.730763
P10493~Nid1	-0.227773	-0.0450661	-0.186595	-1.18475	-1.21556	-1.35162	-0.692846	-0.80172	-0.517433	-1.73678	-1.47021	-1.37599	-0.153145	-1.25064	-0.670666	-1.52766	-0.90053	197.019	2.65e-09	7.38e-08	0.161264	9.32e-06	2.38e-05	4.33e-06
Q8BWZ3~Naa25	-0.00681836	0.0304618	0.0409786	-0.119182	-0.115581	-0.0807316	-1.30688	-1.31546	-1.10785	0.0691424	-0.0581569	-0.0612365	0.0215407	-0.105165	-1.2434	-0.0167503	-0.335943	196.454	2.69e-09	7.45e-08	0.761141	0.124289	4.22e-09	0.842129
Q9Z1N5~Ddx39b	0.0939249	0.0777293	0.139759	0.0420164	0.132384	0.128004	-0.833871	-0.86805	-0.881849	0.121775	0.090507	0.17228	0.103804	0.100802	-0.861257	0.128187	-0.132116	195.723	2.74e-09	7.54e-08	0.0382459	0.0482994	4.82e-09	0.0208577
Q99JW2~Acy1	-0.145634	-0.21073	-0.119448	-0.0490045	-0.150234	-0.180779	-1.68555	-1.82966	-1.48213	-0.117204	-0.0582366	0.0465322	-0.158604	-0.126673	-1.66578	-0.0429694	-0.498507	194.935	2.79e-09	7.66e-08	0.0820148	0.165326	4.39e-09	0.670219
Q8R1G2~Cmbl	-0.269607	-0.427335	-0.501572	-0.109555	-0.194156	0.0203811	-1.68797	-1.65094	-1.44715	-0.171071	-0.169329	-0.132386	-0.399505	-0.0944433	-1.59535	-0.157595	-0.561724	194.311	2.83e-09	7.74e-08	0.00122483	0.286864	5.29e-09	0.0993783
Q9D892~Itpa	-0.0565081	0.182503	0.0537572	-0.00309257	0.0567007	0.0691959	-1.27437	-1.34299	-1.19841	-0.0703906	-0.059785	-0.123692	0.0599173	0.0409347	-1.27192	-0.0846226	-0.313923	193.654	2.88e-09	7.83e-08	0.365987	0.555228	4.39e-09	0.236949
P63005~Pafah1b1	-0.100345	-0.0649588	0.0115445	0.0357044	-0.0816508	-0.0202492	-0.95493	-1.01638	-0.936959	-0.0678523	-0.0694618	-0.122994	-0.0512529	-0.0220652	-0.969422	-0.0867694	-0.282377	192.65	2.95e-09	7.95e-08	0.312939	0.688315	4.53e-09	0.120882
Q8R016~Blmh	-0.0512245	-0.141708	0.0490286	-0.0954584	-0.105435	0.00112089	-1.40161	-1.59652	-1.33985	-0.119843	-0.12908	-0.182437	-0.0479682	-0.0665907	-1.446	-0.143787	-0.426085	192.634	2.95e-09	7.95e-08	0.535969	0.393428	4.55e-09	0.0892526
Q9DBE0~Csad	-0.131961	-0.184319	-0.182473	-0.0446426	-0.138998	-0.134372	-1.40566	-1.38985	-1.21631	-0.223941	-0.142137	-0.00726442	-0.166251	-0.106004	-1.33728	-0.124448	-0.433495	190.951	3.08e-09	8.25e-08	0.0343542	0.156918	4.89e-09	0.113288
A3KMP2~Ttc38	-0.0401583	-0.107851	-0.121265	0.127334	-0.036154	0.078863	-1.06338	-1.02734	-1.00426	0.0826522	0.16577	0.0778324	-0.0897582	0.0566808	-1.03166	0.108752	-0.238996	190.516	3.12e-09	8.31e-08	0.112902	0.3125	4.82e-09	0.076322
Q64514-2~Tpp2	-0.2125	-0.203882	-0.204478	-0.227423	-0.241233	-0.261113	-0.926218	-0.900496	-0.78538	-0.24898	-0.205441	-0.143596	-0.206953	-0.243256	-0.870698	-0.199339	-0.380062	189.705	3.18e-09	8.44e-08	0.0023727	0.00123394	8.09e-09	0.00397588
Q9Z0N1~Eif2s3x	-0.0228493	0.0435165	0.0408462	-0.0696675	-0.15187	-0.0235399	-0.918993	-0.923336	-0.860178	-0.135567	-0.18799	-0.138296	0.0205045	-0.0816925	-0.900836	-0.153951	-0.278994	188.258	3.3e-09	8.71e-08	0.690231	0.113921	5.23e-09	0.0118113
Q9DAR7~Dcps	-0.0271799	-0.0499629	0.0595145	0.0609264	-0.0305803	-0.0313295	-1.60926	-1.46326	-1.30441	-0.0560792	-0.0832331	0.0329403	-0.00587611	-0.000327776	-1.45898	-0.0354573	-0.375159	187.016	3.41e-09	8.95e-08	0.953231	0.99718	4.8e-09	0.697836
Q8K199~Cmc2	-0.366152	-0.514049	-0.450337	-0.255921	-0.222345	-0.349145	-1.59855	-1.82095	-1.43954	-0.164894	-0.104808	-0.197441	-0.443513	-0.275804	-1.61968	-0.155715	-0.623678	186.528	3.45e-09	9e-08	0.000959012	0.0130409	7.07e-09	0.11918
O70310~Nmt1	0.123144	0.0404947	0.0790896	0.101379	0.0437053	-0.0260557	-1.11467	-1.23931	-1.13012	-0.034812	-0.0711986	0.0949581	0.0809095	0.0396761	-1.16137	-0.00368414	-0.261117	186.444	3.46e-09	9e-08	0.192609	0.539284	4.89e-09	0.967756
Q6PDM2~Srsf1	-0.055295	0.0166116	-0.0231922	-0.032063	0.0816502	0.0343475	-1.21252	-1.41418	-1.36817	0.0919666	0.158312	-0.0450954	-0.0206252	0.0279782	-1.33163	0.0683943	-0.31397	185.571	3.54e-09	9.17e-08	0.79132	0.720302	4.89e-09	0.370879
Q9CYR6~Pgm3	-0.13205	-0.106488	-0.138095	-0.0952275	-0.0808151	-0.0946184	-1.39849	-1.56726	-1.2355	-0.106964	-0.0200757	-0.117535	-0.125544	-0.0902203	-1.40042	-0.0815252	-0.424426	185.39	3.55e-09	9.17e-08	0.106583	0.244721	5.13e-09	0.313872
O88544~Cops4	-0.035693	-0.0529601	-0.0693297	0.00960319	-0.0632169	-0.0369529	-0.867367	-0.871934	-0.775015	-0.0323027	0.0195528	-0.0276523	-0.0526609	-0.0301889	-0.838105	-0.0134674	-0.233606	183.56	3.73e-09	9.57e-08	0.242151	0.517568	5.13e-09	0.811453
P48774~Gstm5	0.0121919	-0.00859764	0.0059882	0.0919465	0.081933	0.0718511	-0.842301	-0.950579	-0.8079	0.0193238	0.0581792	0.0750175	0.00319417	0.0819102	-0.866926	0.0508402	-0.182745	183.215	3.76e-09	9.61e-08	0.957573	0.102299	5.26e-09	0.31325
P15626~Gstm2	-0.0361257	-0.0351303	0.0913901	-0.050541	-0.0917794	-0.0167543	-1.25922	-1.24483	-1.08012	-0.0636158	0.0364409	0.0401313	0.00671139	-0.0530249	-1.19472	0.00431882	-0.309179	181.987	3.88e-09	9.89e-08	0.932538	0.421349	5.22e-09	0.962961
Q62230~Siglec1	0.71669	0.489311	0.493179	0.367347	0.313257	0.325269	0.919994	0.948344	0.953321	0.278742	0.248241	0.328495	0.566394	0.335291	0.940553	0.285159	0.531849	180.798	4.01e-09	1.02e-07	2.69e-05	0.00082256	2.79e-08	0.00221668
Q3UM45~Ppp1r7	-0.239678	-0.276647	-0.27631	-0.230954	-0.119232	-0.312516	-1.46281	-1.26485	-1.25041	-0.170232	-0.0974407	-0.254533	-0.264212	-0.220901	-1.32602	-0.174069	-0.496301	180.246	4.07e-09	1.02e-07	0.00524473	0.0146535	7.25e-09	0.0431998
Q61166~Mapre1	0.158351	0.128229	0.207483	-0.0820323	0.0303032	0.0466908	-0.934743	-0.96686	-0.877906	0.0297732	0.0870293	0.0747725	0.164688	-0.00167941	-0.926503	0.0638583	-0.174909	180.197	4.07e-09	1.02e-07	0.00823394	0.978846	6.12e-09	0.243632
P26638~Sars	-0.185917	-0.186151	-0.185173	-0.265541	-0.334921	-0.27003	-0.962872	-0.844177	-0.785876	-0.314759	-0.272325	-0.253289	-0.185747	-0.290164	-0.864308	-0.280125	-0.405086	179.489	4.15e-09	1.04e-07	0.00531053	0.000631082	1.25e-08	0.000890662
P54728~Rad23b	0.063229	0.0941393	-0.0251914	-0.0507649	-0.0977302	-0.239863	-1.26447	-1.51842	-1.46231	-0.0614474	-0.0672615	-0.1322	0.0440589	-0.129453	-1.41507	-0.0869696	-0.396857	179.086	4.2e-09	1.04e-07	0.57938	0.115329	5.8e-09	0.294172
Q4KML4~Abracl	0.0402154	0.0222219	0.0413756	-0.178006	-0.143906	-0.111878	-1.5729	-2.02352	-1.70166	-0.182622	-0.155579	-0.115693	0.0346043	-0.144597	-1.76602	-0.151298	-0.506829	178.763	4.23e-09	1.05e-07	0.740828	0.153907	5.86e-09	0.148973
P61202~Cops2	-0.0102051	0.0331092	0.0793469	0.0470462	0.00848767	-0.0464337	-0.898526	-0.853188	-0.97353	0.0241897	0.00540158	-0.0260239	0.0340837	0.00303341	-0.908415	0.00118912	-0.217527	176.133	4.55e-09	1.12e-07	0.496891	0.964988	5.88e-09	0.985444
Q9JLJ2~Aldh9a1	-0.306147	-0.316045	-0.362933	-0.190272	-0.340144	-0.26007	-1.07585	-0.965054	-0.889635	-0.245874	-0.19635	-0.237171	-0.328375	-0.263495	-0.976848	-0.226465	-0.448796	175.761	4.59e-09	1.13e-07	0.00048937	0.00206096	1.25e-08	0.00493023
O35215~Ddt	-0.286054	-0.379646	-0.409733	-0.106821	-0.152201	-0.217853	-1.95862	-2.48828	-2.14545	-0.0710336	-0.107623	-0.312457	-0.358478	-0.158958	-2.19745	-0.163705	-0.719647	174.813	4.71e-09	1.15e-07	0.0131154	0.210158	6.95e-09	0.216269
P08228~Sod1	-0.0533931	-0.0679323	-0.0945897	-0.0172278	-0.0964234	-0.0408151	-1.54807	-1.94647	-1.59913	-0.0152024	0.0248504	-0.0816993	-0.0719717	-0.0514888	-1.69789	-0.0240171	-0.461342	174.765	4.72e-09	1.15e-07	0.440312	0.601845	6.1e-09	0.84342
Q05816~Fabp5	-0.596847	-0.532937	-0.628223	-0.301991	-0.237254	-0.320327	-1.48902	-1.93617	-1.66356	-0.16787	-0.196577	-0.32454	-0.586002	-0.286524	-1.69625	-0.229663	-0.699609	174.049	4.81e-09	1.17e-07	0.000349329	0.0172339	1.04e-08	0.0473459
Q9CPU0~Glo1	0.0191228	-0.131089	-0.0572285	0.0591295	-0.0287523	-0.103658	-1.45105	-1.47742	-1.2235	0.0820858	0.0562561	0.0607282	-0.0563984	-0.0244268	-1.38399	0.0663567	-0.349614	173.603	4.87e-09	1.18e-07	0.459237	0.776217	6.27e-09	0.421714
P23591~Tsta3	-0.0508886	-0.0896977	-0.0788053	-0.0760189	-0.146194	-0.0873604	-1.43461	-1.41932	-1.14171	-0.158943	-0.135796	-0.10594	-0.0731305	-0.103191	-1.33188	-0.13356	-0.410441	172.733	4.99e-09	1.2e-07	0.322839	0.18283	6.82e-09	0.103451
P51859~Hdgf	0.0197661	-0.0303973	-0.0589649	0.0709751	0.168301	0.0361175	-1.48817	-1.88166	-1.61414	0.140006	0.228665	0.103138	-0.0231987	0.0917977	-1.66132	0.15727	-0.358863	172.162	5.07e-09	1.21e-07	0.824212	0.331637	6.74e-09	0.12112
Q76MZ3~Ppp2r1a	-0.15154	-0.107103	-0.196405	-0.0858512	-0.120316	-0.192863	-0.819162	-0.825831	-0.788281	-0.191148	-0.130334	-0.124662	-0.151682	-0.13301	-0.811091	-0.148715	-0.311125	171.707	5.14e-09	1.22e-07	0.00828541	0.017651	8.66e-09	0.0119604
Q99K28~Arfgap2	-0.0456568	-0.040117	-0.001706	-0.175253	-0.180292	-0.151309	-0.780776	-0.826241	-0.744529	0.00044876	-0.0966061	-0.0151139	-0.02916	-0.168951	-0.783849	-0.0370904	-0.254763	170.713	5.28e-09	1.25e-07	0.518863	0.00459386	7.8e-09	0.444505
P61971~Nutf2	-0.165741	-0.126309	-0.113624	-0.0454009	0.0102684	0.0458803	-1.30222	-1.57817	-1.282	0.0427694	0.0298285	-0.0571792	-0.135225	0.00358261	-1.38746	0.00513959	-0.378492	170.243	5.35e-09	1.27e-07	0.0937741	0.972376	6.95e-09	0.963436
Q9CVB6~Arpc2	-0.0211995	-0.0969532	0.0128963	-0.207013	-0.0683199	-0.152352	-1.10516	-1.21091	-1.02265	-0.151292	-0.162738	-0.0802645	-0.0350855	-0.142561	-1.11291	-0.131431	-0.355497	169.688	5.44e-09	1.28e-07	0.588554	0.0437307	7.54e-09	0.0643361
Q3UEB3-2~Puf60	0.0405329	0.0501931	0.0796043	0.00716762	-0.0328531	-0.0154265	-1.06554	-1.13739	-1.09678	0.00522717	0.154152	-0.0943492	0.0567768	-0.013704	-1.0999	0.0216768	-0.258789	168.475	5.63e-09	1.32e-07	0.355157	0.849664	7.03e-09	0.774742
Q9D967~Mdp1	-0.217296	-0.0706126	-0.131275	-0.381854	-0.0588301	-0.432023	-1.83792	-2.1607	-1.99083	-0.141443	-0.146932	-0.309547	-0.139728	-0.290902	-1.99648	-0.199307	-0.656605	167.616	5.77e-09	1.34e-07	0.220536	0.0270903	7.93e-09	0.112539
Q8BHG1~Nrd1	0.0293839	0.112476	0.0824319	-0.0101428	-0.0787358	-0.0827451	-1.1731	-1.15256	-0.96699	-0.0653027	0.0104281	-0.0494521	0.0747641	-0.0572079	-1.09755	-0.0347756	-0.278692	167.568	5.78e-09	1.34e-07	0.226627	0.365495	7.25e-09	0.624957
O35841~Api5	0.23698	0.154609	0.216707	0.0533089	0.000895714	0.118673	-1.47367	-1.7286	-1.38918	-0.0969704	0.0674648	0.0170314	0.202765	0.0576257	-1.53048	-0.00415809	-0.318563	167.292	5.82e-09	1.35e-07	0.0339741	0.521833	7.58e-09	0.974059
Q91XH5~Spr	-0.0291673	-0.0563876	-0.0718434	0.0413164	0.0286927	0.0709223	-0.874441	-0.81849	-0.753343	-0.0107957	0.0599523	0.00105702	-0.0524661	0.0469772	-0.815424	0.0167378	-0.201044	167.186	5.84e-09	1.35e-07	0.25373	0.317679	7.28e-09	0.765191
A0A140T8J4~Hebp1	-0.169586	-0.258571	-0.291713	-0.0240987	-0.191047	-0.0514953	-1.28895	-1.28189	-1.25625	-0.133619	0.0413815	-0.20904	-0.239957	-0.0888803	-1.2757	-0.100426	-0.42624	166.648	5.93e-09	1.36e-07	0.0078339	0.239845	8.2e-09	0.205717
Q3UGC7~Eif3j1	-0.140016	-0.098176	-0.0876052	-0.242675	-0.247617	-0.203257	-1.46186	-1.73806	-1.38794	-0.199792	-0.0321361	-0.200112	-0.108599	-0.231183	-1.52929	-0.144014	-0.50327	166.251	6e-09	1.37e-07	0.216146	0.0237512	8.06e-09	0.133102
Q9CRC9~Gnpda2	-0.233931	-0.165874	-0.161876	-0.123791	-0.168878	-0.0301447	-1.35793	-1.18845	-1.1341	-0.0625078	0.085723	0.0220156	-0.187227	-0.107605	-1.22683	0.015077	-0.376646	165.088	6.2e-09	1.41e-07	0.0199859	0.146599	8.06e-09	0.871185
Q9Z2U0~Psma7	-0.0213809	-0.0629138	-0.0281261	-0.0699096	-0.117341	-0.0963827	-1.24088	-1.19069	-1.16297	-0.105005	0.079321	-0.206806	-0.0374736	-0.0945443	-1.19818	-0.0774968	-0.351923	164.737	6.27e-09	1.42e-07	0.594332	0.183412	7.8e-09	0.289005
Q9D5V6~Syap1	-0.0447865	-0.0721548	-0.116741	-0.207678	-0.230948	-0.176384	-1.42509	-1.73592	-1.44495	-0.184753	-0.129849	-0.353843	-0.0778941	-0.205004	-1.53532	-0.222815	-0.510258	164.709	6.27e-09	1.42e-07	0.377574	0.0399587	8.4e-09	0.0319892
Q9D6N1~Ca13	-0.100033	-0.172333	-0.102433	-0.0796696	-0.0342581	-0.0684325	-1.81657	-2.24468	-1.91885	-0.287516	0.0287739	-0.0297073	-0.124933	-0.0607868	-1.99337	-0.0961496	-0.568809	164.428	6.33e-09	1.42e-07	0.268121	0.6134	7.75e-09	0.433459
Q9JI46~Nudt3	-0.209459	-0.237357	-0.0547842	-0.0156682	-0.179652	-0.112544	-1.44	-1.77498	-1.57267	-0.032792	0.050175	-0.0780739	-0.1672	-0.102621	-1.59588	-0.0202303	-0.471484	163.945	6.42e-09	1.44e-07	0.0800343	0.274566	7.95e-09	0.866124
Q9JHW2~Nit2	0.0215336	-0.1064	-0.0434584	0.0897818	0.0568444	0.0966963	-0.919509	-1.08599	-0.997436	0.0859047	0.112066	0.0139547	-0.0427748	0.0811075	-1.00098	0.0706417	-0.223001	163.851	6.43e-09	1.44e-07	0.453124	0.174257	7.93e-09	0.249739
P10630~Eif4a2	0.158056	0.0224885	0.141235	-0.065665	-0.0757636	-0.0401396	-1.13209	-1.08746	-1.03529	-0.108508	0.0637868	-0.110532	0.10726	-0.0605227	-1.08495	-0.0517511	-0.27249	163.39	6.52e-09	1.44e-07	0.0960717	0.340094	8e-09	0.442845
Q9QUM9~Psma6	-0.101523	-0.13478	-0.179218	-0.187528	-0.17977	-0.214348	-1.30756	-1.3732	-1.08686	-0.17569	-0.0710377	-0.188757	-0.138507	-0.193882	-1.25587	-0.145162	-0.433356	163.236	6.55e-09	1.44e-07	0.0719885	0.0234527	8.87e-09	0.0758859
Q9CQM9~Glrx3	-0.190855	-0.354049	-0.240149	-0.163339	-0.330629	-0.226185	-1.25656	-1.36244	-1.12968	-0.172766	-0.263942	-0.1836	-0.261684	-0.240051	-1.24956	-0.206769	-0.489516	163.202	6.56e-09	1.44e-07	0.00551756	0.00999636	1.09e-08	0.0219986
P47968~Rpia	-0.214766	-0.158715	-0.261278	-0.0772196	-0.0829289	-0.20552	-1.84175	-2.04824	-1.59084	-0.0399353	0.0680524	-0.10114	-0.211586	-0.12189	-1.82694	-0.024341	-0.54619	163.11	6.57e-09	1.44e-07	0.0580866	0.259106	8.06e-09	0.860319
P48428~Tbca	0.123898	-0.00185112	0.108376	0.0943778	0.0865905	0.0358453	-2.09695	-2.29227	-1.73882	-0.00359493	-0.0188624	-0.0618346	0.0768078	0.0722712	-2.04268	-0.0280973	-0.480424	163.046	6.59e-09	1.44e-07	0.514251	0.551312	7.8e-09	0.85518
P27612~Plaa	0.00100779	-0.0269378	-0.0201019	-0.0126121	-0.0837342	-0.0471123	-0.786541	-0.934559	-0.835287	-0.0463411	-0.0927174	-0.0473392	-0.015344	-0.0478195	-0.852129	-0.0621325	-0.244356	162.561	6.68e-09	1.46e-07	0.774021	0.336712	7.99e-09	0.235388
P23506~Pcmt1	-0.23269	-0.246664	-0.179716	-0.153975	-0.0665076	-0.10869	-1.64527	-1.74217	-1.61631	-0.301908	0.139364	-0.104507	-0.21969	-0.109724	-1.66792	-0.0890169	-0.521587	160.666	7.07e-09	1.53e-07	0.0378268	0.271097	8.66e-09	0.392696
Q91YR1~Twf1	0.0144518	-0.0194538	0.0424337	0.0289408	-0.0584108	0.0206563	-0.989249	-1.08829	-0.930391	0.0111788	0.0593615	-0.0752549	0.0124772	-0.00293787	-1.00264	-0.00157154	-0.248669	160.556	7.09e-09	1.53e-07	0.850598	0.96926	8.06e-09	0.984231
P37889~Fbln2	0.172456	0.133275	0.230484	-0.935949	-0.703293	-0.670932	-0.545801	-0.55754	-0.513516	-1.01326	-0.97868	-0.836532	0.178738	-0.770058	-0.538952	-0.942825	-0.518274	160.375	7.13e-09	1.54e-07	0.0349682	1.98e-05	9.24e-06	6.87e-06
Q99JY9~Actr3	-0.0310077	-0.0989043	0.0111387	-0.0981557	-0.103625	-0.104395	-1.07031	-1.10531	-0.911652	-0.16921	-0.123908	-0.0705655	-0.0395911	-0.102058	-1.02909	-0.121228	-0.322993	160.262	7.15e-09	1.54e-07	0.512686	0.109486	8.7e-09	0.0706831
P70296~Pebp1	-0.129896	-0.212518	-0.125715	-0.0146924	-0.00850615	-0.0503946	-1.60127	-2.07368	-1.73598	-0.0462639	0.0574399	-0.0628412	-0.156043	-0.0245311	-1.80364	-0.0172217	-0.50036	160.127	7.18e-09	1.54e-07	0.139367	0.838514	8.25e-09	0.90235
Q9DBC7~Prkar1a	-0.375794	-0.389152	-0.282252	-0.21958	-0.306452	-0.174278	-0.826842	-0.849379	-0.749014	-0.231519	-0.271371	-0.208128	-0.349066	-0.233437	-0.808412	-0.237006	-0.40698	159.609	7.3e-09	1.55e-07	0.000194333	0.0023474	2.49e-08	0.0024957
P49962~Srp9	-0.192816	-0.0736129	-0.0166044	-0.362242	-0.187504	-0.147734	-1.37343	-1.36447	-1.19257	-0.0748036	-0.0174637	-0.0266856	-0.0943443	-0.232494	-1.31016	-0.039651	-0.419161	158.849	7.47e-09	1.58e-07	0.220234	0.0133262	9.46e-09	0.654119
Q8R2Q4~Gfm2	-0.190543	-0.307289	-0.230392	-0.24621	-0.336828	-0.251768	-0.94191	-1.10352	-1.03414	-0.345257	-0.182062	-0.328449	-0.242741	-0.278269	-1.02652	-0.285256	-0.458197	158.62	7.52e-09	1.59e-07	0.00398449	0.002421	1.67e-08	0.00247518
P31786~Dbi	-0.376082	-0.367346	-0.385743	-0.124184	0.00685345	-0.285841	-2.00359	-2.51306	-2.0576	-0.0195312	-0.128161	-0.177721	-0.37639	-0.134391	-2.19142	-0.108471	-0.702667	158.374	7.57e-09	1.6e-07	0.0129853	0.307716	9.47e-09	0.436913
Q8BJW6~Eif2a	0.0514478	0.0827113	0.113532	0.0501114	0.0313271	0.0536955	-1.14384	-1.17571	-1.30565	0.0274248	0.238682	-0.000499237	0.0825636	0.0450447	-1.2084	0.0885358	-0.248064	158.249	7.6e-09	1.6e-07	0.239218	0.538237	8.7e-09	0.239961
G3UXW9~Gps1	0.0234597	-0.00786151	-0.0543157	-0.1029	-0.0117235	-0.0180974	-0.900726	-0.825087	-0.906224	0.0175505	-0.0943338	-0.039282	-0.0129059	-0.0442402	-0.877346	-0.0386884	-0.243295	157.873	7.69e-09	1.61e-07	0.821987	0.395968	8.63e-09	0.486935
P45591~Cfl2	-0.19533	-0.261195	-0.143645	-0.384882	-0.378802	-0.194499	-1.85132	-2.08796	-1.67727	-0.27256	-0.141733	-0.427173	-0.200057	-0.319394	-1.87218	-0.280489	-0.668031	157.421	7.8e-09	1.62e-07	0.0859082	0.0167896	1.07e-08	0.032034
E9Q4Z2~Acacb	-1.17417	-1.31007	-1.32758	-0.733648	-0.913834	-0.646274	-1.29075	-1.61159	-1.31642	-0.958895	-0.830615	-0.542599	-1.27061	-0.764585	-1.40625	-0.77737	-1.0547	157.063	7.88e-09	1.64e-07	1.14e-05	0.000360538	2.44e-07	0.000419947
P97927~Lama4	-0.159172	-0.224034	-0.384639	-1.05461	-1.00191	-1.1233	-0.4961	-0.421763	-0.275666	-1.42944	-1.3558	-1.08777	-0.255949	-1.05994	-0.397843	-1.291	-0.751184	156.157	8.1e-09	1.67e-07	0.0243317	1.58e-05	0.000650518	6.87e-06
B1AWE0~Clta	-0.0929669	-0.10945	-0.0465597	-0.0770067	-0.0231	0.00167887	-0.840729	-0.895137	-0.905416	-0.0462485	0.044368	-0.10815	-0.0829924	-0.0328093	-0.880427	-0.0366767	-0.258226	156.082	8.12e-09	1.67e-07	0.117279	0.541641	9.2e-09	0.519921
Q8VDK1-2~Nit1	-0.0410929	-0.124185	-0.214385	0.0313399	-0.049462	-0.0716331	-1.07058	-1.22501	-1.07195	-0.0580686	0.0466041	-0.0396696	-0.126554	-0.0299184	-1.12252	-0.0170447	-0.324008	155.529	8.26e-09	1.7e-07	0.068856	0.672761	9.39e-09	0.842129
Q9CPW4~Arpc5	0.0129994	0.0565772	0.108502	-0.123148	0.0426898	-0.0407433	-1.08249	-1.01728	-0.95676	-0.103417	-0.0365812	0.0103561	0.0593596	-0.0404003	-1.01884	-0.0432141	-0.260774	153.02	8.93e-09	1.83e-07	0.320414	0.515546	9.67e-09	0.514596
Q8K0Z7~Taco1	-0.0372911	-0.0944384	-0.103949	0.190181	0.0840518	0.117133	-0.860328	-0.804877	-0.791338	0.0692853	0.111066	0.00984118	-0.0785594	0.130455	-0.818848	0.0633976	-0.175889	152.045	9.21e-09	1.88e-07	0.120214	0.0234527	1.12e-08	0.230606
Q99MN1~Kars	0.0105758	0.0689988	0.0784458	-0.070424	-0.119831	-0.166139	-0.835179	-0.791289	-0.738884	-0.135027	-0.0873417	-0.1548	0.0526735	-0.118798	-0.78845	-0.125723	-0.245074	151.641	9.33e-09	1.89e-07	0.267563	0.030032	1.17e-08	0.0268586
P26883~Fkbp1a	-0.318209	-0.0532278	-0.0793401	-0.279016	0.202331	-0.134926	-2.17585	-2.28394	-2.49109	-0.141015	0.0200076	-0.216391	-0.150259	-0.0705372	-2.31696	-0.112466	-0.662556	151.016	9.51e-09	1.93e-07	0.272122	0.630227	1.03e-08	0.451947
Q6ZWX6~Eif2s1	-0.0143049	-0.0399914	-0.0442331	-0.0954277	-0.117809	-0.105012	-0.906268	-0.993118	-0.787562	-0.0690425	-0.111369	-0.0899801	-0.0328431	-0.106083	-0.895649	-0.0901304	-0.281176	149.776	9.9e-09	2e-07	0.550042	0.0707882	1.12e-08	0.126685
Q9DCN1~Nudt12	-0.201162	-0.236132	-0.154707	-0.230244	-0.234508	-0.289204	-0.74515	-0.758888	-0.716568	-0.170752	-0.27716	-0.143075	-0.197334	-0.251319	-0.740202	-0.196996	-0.346463	149.623	9.95e-09	2e-07	0.00286003	0.000964678	2.4e-08	0.00393602
Q9CWJ9~Atic	0.0139678	0.0280747	0.0300818	-0.0931505	-0.111842	-0.0916182	-0.974529	-0.887041	-0.833211	-0.160841	-0.00376202	-0.100874	0.0240414	-0.0988704	-0.89826	-0.0884922	-0.265395	149.545	9.97e-09	2e-07	0.671723	0.0897622	1.12e-08	0.133286
Q99J36~Thumpd1	0.161889	0.0776013	0.00978522	-0.0309436	0.0264937	0.0480406	-1.73308	-1.56722	-1.38262	-0.0367733	0.0916645	0.194169	0.0830918	0.0145303	-1.56097	0.08302	-0.345083	149.079	1.01e-08	2.02e-07	0.369237	0.901438	1.07e-08	0.408926
Q8BGD9~Eif4b	-0.102164	-0.0905953	-0.141177	-0.118243	-0.130597	-0.295349	-1.47744	-1.81079	-1.51576	-0.0383381	0.0949875	-0.121585	-0.111312	-0.181396	-1.60133	-0.0216451	-0.478921	148.686	1.03e-08	2.04e-07	0.24734	0.0822325	1.12e-08	0.864645
Q9CZD3~Gars	-0.112966	-0.177695	-0.190965	-0.144162	-0.208699	-0.134572	-0.712013	-0.694558	-0.673804	-0.244129	-0.211249	-0.159507	-0.160542	-0.162478	-0.693458	-0.204962	-0.30536	148.445	1.03e-08	2.05e-07	0.00517865	0.00594007	2.03e-08	0.002085
Q64133~Maoa	0.514041	0.459667	0.468347	0.300619	0.408808	0.25168	0.72424	0.722109	0.698953	0.235659	0.10434	0.232651	0.480685	0.320369	0.715101	0.190883	0.426759	148.331	1.04e-08	2.05e-07	3.37e-05	0.000504632	8.43e-08	0.00838473
P47757-2~Capzb	0.0438626	-0.0325327	0.0182901	-0.00730121	0.0567007	-0.0356918	-0.868994	-0.871776	-0.771134	-0.0265504	0.00777178	0.054894	0.00987332	0.00456923	-0.837301	0.0120385	-0.202705	148.107	1.04e-08	2.05e-07	0.863052	0.944633	1.07e-08	0.855321
Q9JLI6~Scly	-0.0192384	-0.0949904	-0.0430642	0.134045	0.0282531	0.158002	-1.26146	-1.15029	-1.37306	0.13837	0.153597	-0.0484154	-0.052431	0.106767	-1.2616	0.0811839	-0.281521	147.819	1.05e-08	2.07e-07	0.492591	0.177396	1.12e-08	0.319149
Q9CX60~Lbh	-0.359003	-0.0815021	-0.088449	0.110483	-0.0390023	0.21685	-1.63492	-1.77161	-1.97184	-0.0933831	-0.182425	-0.107206	-0.176318	0.0961101	-1.79279	-0.127672	-0.500166	147.579	1.06e-08	2.07e-07	0.113844	0.384193	1.15e-08	0.270755
P70202~Lxn	-0.0606426	-0.0765624	-0.0899488	-0.0742274	-0.0380676	-0.102696	-0.884254	-0.970279	-0.811502	0.107363	-0.0125937	0.0290128	-0.0757179	-0.0716635	-0.888679	0.0412607	-0.2487	147.488	1.07e-08	2.07e-07	0.161747	0.196361	1.14e-08	0.480875
Q8VE88~Fam114a2	-0.131714	-0.0799493	-0.0272353	-0.188283	-0.18725	-0.264501	-1.33571	-1.04093	-1.15525	-0.19769	-0.273868	-0.271425	-0.0796329	-0.213345	-1.17729	-0.247661	-0.429483	147.303	1.07e-08	2.08e-07	0.275027	0.0156428	1.47e-08	0.00867643
Q91VM9~Ppa2	-0.250853	-0.280188	-0.31325	-0.0588636	-0.0874822	-0.101314	-0.980053	-0.991079	-0.807975	-0.0569337	-0.0403137	-0.145029	-0.28143	-0.0825531	-0.926369	-0.0807588	-0.342778	146.402	1.1e-08	2.13e-07	0.00102748	0.176902	1.64e-08	0.202208
P17751~Tpi1	-0.453891	-0.476428	-0.455032	-0.214988	-0.364629	-0.299115	-1.64085	-1.6518	-1.32142	-0.329921	-0.296132	-0.0795614	-0.461784	-0.292911	-1.53802	-0.235205	-0.631981	146.359	1.11e-08	2.13e-07	0.001181	0.0146473	1.88e-08	0.0401013
Q6GU68~Islr	-0.400478	-0.0340184	0.00299738	-0.7594	-0.376341	-0.537073	-1.39379	-1.581	-1.52392	-1.49138	-1.33267	-1.33487	-0.143833	-0.557605	-1.49957	-1.3863	-0.896827	146.17	1.11e-08	2.14e-07	0.258682	0.00220076	1.56e-07	1.02e-05
Q8VBW6~Nae1	-0.0259556	-0.0604327	0.0240647	-0.0477229	-0.105242	-0.0193287	-1.01918	-1.15737	-0.922408	-0.0527589	-0.108349	-0.0792721	-0.0207745	-0.0574313	-1.03299	-0.0801266	-0.29783	145.76	1.13e-08	2.15e-07	0.761158	0.368068	1.17e-08	0.232485
A0A087WR50~Fn1	0.141887	0.194419	0.161983	-0.851307	-0.631459	-0.687464	-0.0702327	-0.0938801	-0.0937809	-0.812796	-0.675387	-0.71428	0.166096	-0.72341	-0.0859646	-0.734154	-0.344358	145.689	1.13e-08	2.15e-07	0.0207476	9.32e-06	0.113943	7.12e-06
O88958~Gnpda1	-0.120821	-0.180229	-0.0168529	0.0646512	-0.0387264	0.173627	-1.40673	-1.31958	-1.17268	0.100944	0.0739166	0.0088108	-0.105968	0.0665171	-1.29966	0.0612237	-0.319473	145.631	1.13e-08	2.15e-07	0.179802	0.409228	1.17e-08	0.47618
Q8BWY3~Etf1	0.118916	0.109354	0.131113	-0.0616134	-0.0656335	-0.0543088	-1.08322	-1.34773	-1.09998	-0.101463	-0.0573435	-0.196462	0.119794	-0.0605186	-1.17698	-0.118423	-0.309031	145.13	1.15e-08	2.18e-07	0.106429	0.410637	1.25e-08	0.131629
Q8C6I2~Sdhaf2	-0.440778	-0.553106	-0.610545	-0.644838	-0.666793	-0.552853	-0.340016	-0.327767	-0.33862	-0.576392	-0.585151	-0.7575	-0.53481	-0.621495	-0.335468	-0.639681	-0.532863	144.747	1.17e-08	2.2e-07	4.54e-05	2.85e-05	0.000105874	2.09e-05
Q7M6Y3~Picalm	-0.025906	-0.044688	-0.0240943	-0.210078	-0.155329	-0.077274	-0.847776	-0.907013	-0.985647	-0.13719	-0.247457	-0.127146	-0.0315627	-0.14756	-0.913479	-0.170597	-0.3158	144.566	1.17e-08	2.21e-07	0.590054	0.025243	1.47e-08	0.0154346
Q80VP1~Epn1	-0.182981	-0.232398	-0.255294	-0.135127	-0.0958979	0.00918986	-1.07067	-1.0064	-0.996	0.092248	-0.112906	0.0208671	-0.223558	-0.0739451	-1.02436	6.98e-05	-0.330447	144.279	1.18e-08	2.22e-07	0.00535913	0.258749	1.44e-08	0.999271
P47857~Pfkm	-0.386714	-0.349014	-0.39402	-0.227237	-0.268044	-0.224134	-0.593777	-0.544313	-0.454896	-0.351791	-0.342849	-0.314993	-0.376583	-0.239805	-0.530995	-0.336544	-0.370982	143.803	1.2e-08	2.25e-07	4.66e-05	0.000921682	2.03e-07	0.000164223
Q3U0B3~Dhrs11	-0.277471	-0.22129	-0.188849	-0.0554898	-0.00718512	-0.00210581	-1.05869	-1.11796	-0.890941	0.00507808	-0.0986361	-0.0470703	-0.229203	-0.0215936	-1.02253	-0.0468761	-0.330051	143.675	1.21e-08	2.25e-07	0.00480168	0.758859	1.46e-08	0.50314
Q921Y0~Mob1a	0.184117	-0.0746287	0.135319	-0.00611402	-0.327204	-0.183548	-1.60394	-1.5768	-1.48032	-0.281418	-0.189363	-0.126117	0.0816024	-0.172289	-1.55369	-0.198966	-0.460835	143.164	1.23e-08	2.28e-07	0.392262	0.0953649	1.36e-08	0.0653781
P58044~Idi1	-0.213707	-0.348332	-0.393784	-0.372005	-0.533158	-0.400346	-1.18835	-1.30093	-1.05969	-0.218356	-0.227935	-0.353911	-0.318607	-0.43517	-1.18299	-0.266734	-0.550875	143.101	1.23e-08	2.28e-07	0.00301705	0.000709695	2.85e-08	0.00954865
E9PZ16~Hspg2	0.0285846	-0.0224673	-0.0740017	-0.761306	-0.683951	-0.670052	0.0454754	0.0744119	0.121352	-0.888093	-0.737071	-0.667016	-0.0226281	-0.705103	0.0804132	-0.76406	-0.352844	142.779	1.24e-08	2.3e-07	0.741971	1.06e-05	0.138837	6.87e-06
P59108~Cpne2	0.506443	0.428078	0.440984	0.353773	0.437045	0.347003	0.414823	0.393586	0.384049	0.26113	0.282705	0.354699	0.458502	0.379274	0.397486	0.299511	0.383693	141.612	1.29e-08	2.38e-07	1.54e-05	9.8e-05	2.15e-06	0.00037039
Q3UGR5~Hdhd2	-0.148629	-0.170166	-0.082901	0.198491	0.0145631	0.0283399	-1.3942	-1.42594	-1.16698	-0.0365893	0.0912306	-0.0317788	-0.133899	0.0804647	-1.32904	0.00762083	-0.343714	141.423	1.3e-08	2.39e-07	0.112415	0.335243	1.34e-08	0.94839
Q9D819~Ppa1	-0.595318	-0.538983	-0.652609	-0.332382	-0.398348	-0.565963	-0.758531	-0.886614	-0.720776	-0.408576	-0.390187	-0.44227	-0.595636	-0.432231	-0.78864	-0.413677	-0.557546	141.257	1.31e-08	2.39e-07	3.65e-05	0.000329996	2.33e-07	0.000536175
Q3U2P1~Sec24a	-0.122365	-0.188047	-0.090284	0.0136058	-0.0489373	-0.0432471	-1.1455	-1.11169	-1.31696	-0.121157	0.0544788	-0.159537	-0.133566	-0.0261929	-1.19138	-0.0754049	-0.356636	141.235	1.31e-08	2.39e-07	0.081762	0.746408	1.36e-08	0.338551
Q9D0J8~Ptms	-0.17934	-0.297273	-0.0298538	0.0988247	0.0285462	-0.00151858	-1.90264	-2.2749	-1.87799	-0.0460788	0.100749	-0.234284	-0.168822	0.0419508	-2.01851	-0.0598713	-0.551313	140.813	1.33e-08	2.41e-07	0.175523	0.760352	1.34e-08	0.677384
Q8R317~Ubqln1	-0.120769	-0.118674	-0.103566	-0.231614	-0.148551	-0.183675	-1.324	-1.43062	-1.10751	-0.10584	-0.0228792	-0.191605	-0.114336	-0.187947	-1.28738	-0.106775	-0.424108	140.792	1.33e-08	2.41e-07	0.158802	0.0379876	1.47e-08	0.216269
Q9CZ44~Nsfl1c	-0.0474827	-0.0370226	0.0490286	-0.130576	-0.056626	-0.148619	-1.19966	-1.50676	-1.35324	-0.0643028	0.0630501	-0.145594	-0.0118255	-0.11194	-1.35322	-0.0489489	-0.381484	139.612	1.39e-08	2.5e-07	0.906514	0.195532	1.37e-08	0.607766
Q9D8S9~Bola1	-0.312828	-0.281904	-0.390947	-0.0791671	-0.226006	-0.310666	-1.17479	-1.34091	-1.12653	-0.0988392	-0.0812073	-0.211628	-0.328559	-0.20528	-1.21408	-0.130558	-0.469619	139.293	1.4e-08	2.52e-07	0.00227023	0.0248657	2e-08	0.130078
E9PV41~Diap1	0.139799	0.0282074	0.0470535	-0.146649	-0.22108	-0.189404	-0.727605	-0.679464	-0.751697	-0.120816	-0.124375	-0.149048	0.0716866	-0.185711	-0.719589	-0.131413	-0.241256	138.591	1.44e-08	2.57e-07	0.132263	0.00358127	2e-08	0.0204398
Q9WVQ5~Apip	-0.346594	-0.395297	-0.31428	-0.0147361	-0.187572	-0.159268	-1.04372	-1.17919	-1.16236	-0.109779	-0.141716	-0.330499	-0.352057	-0.120525	-1.12842	-0.193998	-0.448751	137.672	1.48e-08	2.64e-07	0.00112518	0.126033	2.26e-08	0.0281686
Q9CXT8~Pmpcb	-0.113053	-0.161122	-0.0784152	-0.0310025	-0.0677103	0.00807966	-0.781319	-0.806926	-0.701236	-0.00137704	-0.00365425	-0.0593352	-0.11753	-0.0302111	-0.763161	-0.0214555	-0.233089	137.537	1.49e-08	2.64e-07	0.0279651	0.54597	1.55e-08	0.704503
Q3UE92~Xpnpep1	-0.211071	-0.222151	-0.289063	-0.10242	-0.16382	-0.168359	-0.773486	-0.774603	-0.652768	-0.149803	-0.123675	-0.123664	-0.240762	-0.144866	-0.733619	-0.132381	-0.312907	137.532	1.49e-08	2.64e-07	0.000959012	0.0150302	2.59e-08	0.0249002
Q60676~Ppp5c	-0.0841477	-0.152229	-0.126912	-0.0235712	-0.0482894	-0.0489188	-0.829956	-1.01629	-0.863314	-0.0291263	0.0668769	0.0272352	-0.121096	-0.0402598	-0.903186	0.0216619	-0.26072	137.197	1.51e-08	2.67e-07	0.0471566	0.490612	1.54e-08	0.751848
Q9WTP6~Ak2	-0.0544363	-0.204071	-0.18213	0.0724832	-0.0449	0.0119615	-1.02324	-1.13018	-0.96958	0.127556	0.174837	0.0410117	-0.146879	0.0131816	-1.041	0.114468	-0.265057	137.047	1.51e-08	2.67e-07	0.0400311	0.864318	1.61e-08	0.11328
Q9JKX6~Nudt5	-0.270261	-0.318491	-0.328089	-0.127565	-0.169347	-0.249429	-0.816653	-0.9503	-0.799294	-0.180325	-0.088692	-0.0809955	-0.305614	-0.182113	-0.855416	-0.116671	-0.364953	137.015	1.52e-08	2.67e-07	0.000639567	0.01093	2.75e-08	0.0723373
Q8K3C3~Lzic	-0.13936	-0.178652	-0.248568	-0.0353084	-0.160258	-0.349611	-2.00063	-2.48542	-2.057	-0.109956	-0.0120054	-0.308021	-0.18886	-0.181726	-2.18102	-0.143328	-0.673733	136.844	1.53e-08	2.67e-07	0.169806	0.198594	1.54e-08	0.328554
A6H630~Armt1	-0.271935	-0.142265	-0.233642	-0.125803	-0.0949269	-0.0682859	-1.12415	-1.09102	-0.892702	-0.167636	-0.148657	-0.0996981	-0.215947	-0.0963385	-1.03596	-0.138664	-0.371727	136.607	1.54e-08	2.69e-07	0.00811166	0.166293	1.87e-08	0.0647044
O08997~Atox1	-0.386445	-0.356828	-0.422966	-0.180601	-0.128871	-0.306156	-1.9217	-2.63263	-2.27821	-0.0970343	-0.129398	-0.148844	-0.388746	-0.205209	-2.27751	-0.125092	-0.74914	136.285	1.56e-08	2.71e-07	0.0191153	0.17414	1.68e-08	0.423095
P54822~Adsl	-0.00490724	0.0196868	-0.0251081	0.0980172	-0.0610063	0.126092	-0.933369	-0.929515	-0.872183	0.0093958	-0.0268753	-0.0791618	-0.00344284	0.0543676	-0.911689	-0.0322138	-0.223244	136.127	1.56e-08	2.72e-07	0.963093	0.349408	1.49e-08	0.621645
Q99020~Hnrnpab	0.239649	0.238796	0.323534	0.0972093	0.207928	0.239264	-1.11078	-1.19477	-0.971554	0.0227168	0.169211	0.0546452	0.267326	0.181467	-1.09237	0.082191	-0.140346	135.694	1.59e-08	2.75e-07	0.00392113	0.0272147	2.03e-08	0.282163
P63085~Mapk1	0.0877705	0.125019	0.131485	-0.0626967	-0.035007	-0.0552091	-0.607317	-0.601933	-0.653987	-0.0850143	-0.0670208	-0.0311676	0.114758	-0.0509709	-0.621079	-0.0610676	-0.15459	135.291	1.61e-08	2.78e-07	0.0138179	0.214113	1.8e-08	0.157067
P17563~Selenbp1	-0.807964	-0.757881	-0.957333	-0.273552	-0.617507	-0.540544	-1.91459	-1.78652	-1.44538	-0.488254	-0.47311	-0.534001	-0.841059	-0.477201	-1.7155	-0.498455	-0.883053	135.233	1.61e-08	2.78e-07	0.0001681	0.00478158	5.43e-08	0.00419953
Q9CXW3~Cacybp	0.262086	0.16737	0.212278	-0.127046	-0.189859	-0.122691	-0.970069	-0.940453	-0.9713	-0.137747	0.0442189	-0.183511	0.213911	-0.146532	-0.960607	-0.0923463	-0.246394	134.94	1.63e-08	2.8e-07	0.00620107	0.0378233	2.01e-08	0.171257
Q9CR26~Vta1	0.0139678	-0.0636377	-0.0820026	-0.0545765	-0.0300164	-0.156813	-0.847207	-0.873258	-0.847859	-0.0248458	-0.14509	-0.138267	-0.0438909	-0.0804686	-0.856108	-0.102734	-0.2708	134.124	1.68e-08	2.87e-07	0.41846	0.158078	1.69e-08	0.0892096
Q5SUR0~Pfas	0.0649497	-0.0828262	-0.0803958	0.0519195	0.0367279	-0.0624913	-0.96852	-1.02669	-1.0517	0.0458195	0.135996	-0.0290573	-0.0327574	0.0087187	-1.01563	0.0509194	-0.247188	133.975	1.69e-08	2.87e-07	0.622215	0.914647	1.58e-08	0.46552
Q9R1Z7~Pts	-0.450081	-0.477235	-0.48139	-0.0239815	0.095302	0.316725	-1.6924	-2.10919	-1.69556	0.0864697	0.158865	0.185187	-0.469569	0.129349	-1.83238	0.143507	-0.507273	133.961	1.69e-08	2.87e-07	0.00308387	0.292213	2.02e-08	0.263313
Q99JT9~Adi1	-0.284481	-0.342133	-0.408739	-0.232664	-0.341007	-0.286732	-1.07291	-1.3392	-1.10772	-0.280118	-0.294343	-0.461131	-0.345118	-0.286801	-1.17328	-0.345198	-0.537599	133.673	1.71e-08	2.89e-07	0.00212648	0.00675974	3.45e-08	0.00300028
Q7TQI3~Otub1	-0.00822455	-0.0354501	-0.055054	0.104197	0.0964223	-0.0118872	-0.810187	-0.927645	-0.820715	0.101503	0.130225	0.0299007	-0.0329096	0.0629106	-0.852849	0.0872095	-0.18391	133.58	1.71e-08	2.89e-07	0.550881	0.258749	1.68e-08	0.139277
Q01237~Hmgcr	0.192952	0.229669	0.186232	0.089511	0.00328166	0.0363896	0.67833	0.684901	0.726389	0.0901366	0.105773	0.195958	0.202951	0.0430608	0.69654	0.130623	0.268294	132.998	1.75e-08	2.94e-07	0.00175223	0.36499	2.45e-08	0.0204398
Q9D154~Serpinb1a	0.119369	0.0337703	0.133589	0.417274	0.158395	0.199648	-1.63927	-1.42456	-1.36829	0.0727095	0.174837	0.289536	0.0955762	0.258439	-1.47737	0.179028	-0.236082	132.982	1.75e-08	2.94e-07	0.313905	0.0214806	1.91e-08	0.0906922
Q9D1K7~1700037H04Rik	0.129166	0.083731	0.158223	-0.0553101	0.156245	0.183947	-1.41972	-1.80249	-1.49392	0.0967424	0.0485394	0.0400055	0.123706	0.0949604	-1.57204	0.0617624	-0.322903	132.13	1.8e-08	3.02e-07	0.216146	0.351849	1.69e-08	0.584666
Q61171~Prdx2	-0.0508214	0.00261905	-0.0175574	-0.0188183	0.0266404	-0.0257286	-1.05277	-1.2739	-1.00227	0.101223	0.135153	0.0222707	-0.0219199	-0.00596883	-1.10964	0.0862157	-0.26283	131.99	1.81e-08	3.02e-07	0.775799	0.949319	1.68e-08	0.254062
P84089~Erh	0.0713471	0.0991878	0.0647273	0.054003	0.0362907	-0.0207452	-0.894938	-1.0701	-1.02225	0.0628437	0.191999	0.00429333	0.0784207	0.0231829	-0.995761	0.0863785	-0.201945	131.982	1.81e-08	3.02e-07	0.21629	0.740228	1.72e-08	0.206952
Q8R0Y6~Aldh1l1	-0.562537	-0.58039	-0.742391	-0.219513	-0.457451	-0.367191	-1.26198	-1.0456	-1.01851	-0.408989	-0.356926	-0.33125	-0.628439	-0.348052	-1.10869	-0.365721	-0.612727	131.751	1.83e-08	3.03e-07	9.78e-05	0.00337965	8.41e-08	0.00300028
P63158~Hmgb1	0.217038	0.231271	0.380636	0.149975	0.181186	0.363783	-1.23914	-1.22868	-1.09487	0.204145	0.388467	0.283173	0.276315	0.231648	-1.18756	0.291928	-0.0969182	131.741	1.83e-08	3.03e-07	0.00619701	0.0165339	2.79e-08	0.00629111
P68510~Ywhah	-0.108452	0.00586088	-0.077462	-0.185707	-0.0801217	-0.0575644	-0.973653	-1.0314	-0.869684	-0.194348	-0.0902064	-0.185765	-0.0600177	-0.107798	-0.958246	-0.156773	-0.320709	130.63	1.91e-08	3.14e-07	0.332639	0.105109	2e-08	0.0317889
P62257~Ube2h	-0.192431	-0.267068	-0.333147	-0.0181031	0.0944611	-0.149769	-1.64216	-2.03767	-1.59297	0.0514676	0.0457101	-0.0136713	-0.264215	-0.0244704	-1.7576	0.0278355	-0.504612	129.725	1.97e-08	3.24e-07	0.0343542	0.853296	1.91e-08	0.852919
Q8VE73~Cul7	0.304565	0.322791	0.362877	0.212236	0.231772	0.217208	0.454515	0.485564	0.479261	0.242672	0.293389	0.359641	0.330078	0.220405	0.473113	0.298567	0.330541	129.188	2.01e-08	3.29e-07	7.72e-05	0.00104213	3.01e-07	0.000240672
P35979~Rpl12	0.141291	0.0702862	0.111899	-0.00706948	0.000746466	0.111343	-0.815211	-0.82355	-0.738212	0.000299188	0.0803413	0.0202286	0.107825	0.0350065	-0.792325	0.033623	-0.153967	128.852	2.03e-08	3.33e-07	0.050072	0.509666	1.95e-08	0.557489
Q922E4~Pcyt2	-0.272243	-0.356969	-0.377209	-0.0414948	-0.200837	-0.0685499	-1.02591	-1.16056	-0.948795	-0.0717084	-0.0241581	-0.154158	-0.335474	-0.103627	-1.04509	-0.0833414	-0.391882	128.625	2.05e-08	3.34e-07	0.00110817	0.162032	2.75e-08	0.271895
Q91YI0~Asl	-0.328446	-0.366317	-0.382128	-0.110084	-0.204497	-0.275598	-1.62593	-2.00115	-1.49567	-0.0747092	-0.158558	-0.192326	-0.358964	-0.196726	-1.70758	-0.141864	-0.601284	128.015	2.1e-08	3.41e-07	0.00899713	0.103956	2.31e-08	0.242243
Q9CWK8~Snx2	-0.0489079	-0.110376	-0.109923	-0.0814679	-0.0584263	-0.00757046	-0.752975	-0.730667	-0.686321	-0.103658	0.00121801	-0.073347	-0.0897357	-0.0491549	-0.723321	-0.0585956	-0.230202	127.91	2.11e-08	3.42e-07	0.0705911	0.307602	2.01e-08	0.246263
A0A0A0MQ90~S100a13	-0.193696	-0.111478	-0.149386	-0.0318273	-0.0200245	-0.0448034	-1.1313	-1.15423	-0.941344	-0.0208505	0.00483525	0.161886	-0.15152	-0.0322184	-1.07562	0.0486235	-0.302684	127.801	2.12e-08	3.42e-07	0.0447752	0.668555	2e-08	0.532269
Q569Z6~Thrap3	0.183536	0.256194	0.287668	0.341094	0.392708	0.417926	-0.652035	-0.693105	-0.583477	0.325441	0.205483	0.298868	0.242466	0.38391	-0.642872	0.276597	0.0650252	127.098	2.17e-08	3.5e-07	0.00144207	0.00016334	1.38e-07	0.00105068
Q60865~Caprin1	0.0364008	0.0220886	-0.0498238	-0.247853	-0.288628	-0.354624	-1.02661	-0.967537	-0.923554	-0.242263	-0.0404083	-0.254438	0.00288854	-0.297035	-0.972567	-0.179037	-0.361437	126.829	2.19e-08	3.53e-07	0.97268	0.0019485	2.98e-08	0.024631
P63242~Eif5a	0.0210518	0.0319185	-0.0258724	-0.15489	-0.0898592	-0.182592	-0.728486	-0.875909	-0.840478	-0.06385	-0.15895	-0.141528	0.00903263	-0.142447	-0.814957	-0.121443	-0.267454	125.997	2.26e-08	3.62e-07	0.887331	0.023894	2.35e-08	0.0493724
Q9D662~Sec23b	-0.0103361	0.0686123	0.029548	0.0114629	0.00268553	-0.0420378	-0.64111	-0.675014	-0.702147	-0.0578198	0.0128667	-0.0213088	0.0292747	-0.00929644	-0.672757	-0.0220873	-0.168716	125.953	2.27e-08	3.62e-07	0.50607	0.855993	1.98e-08	0.660333
O70456~Sfn	-0.322276	-0.272552	-0.356417	-0.226748	-0.22985	-0.474558	-1.42269	-1.5176	-1.36654	-0.198134	0.0284725	0.138164	-0.317082	-0.310386	-1.43561	-0.0104993	-0.518394	125.597	2.3e-08	3.66e-07	0.00799459	0.0103454	2.77e-08	0.939399
P11440~Cdk1	0.865223	0.973899	0.960067	-0.132897	-0.180208	-0.17808	0.261054	0.164406	0.0506869	-0.185176	-0.28771	-0.321604	0.933063	-0.163728	0.158716	-0.26483	0.165805	125.488	2.31e-08	3.67e-07	2.81e-06	0.0278621	0.0113878	0.00339209
Q6P1F6~Ppp2r2a	-0.27419	-0.316883	-0.302158	-0.276517	-0.287505	-0.28153	-0.593474	-0.578171	-0.543649	-0.343825	-0.328862	-0.19033	-0.297743	-0.281851	-0.571764	-0.287672	-0.359758	124.851	2.37e-08	3.75e-07	0.000287011	0.000513662	1.77e-07	0.000539253
Q9JJU8~Sh3bgrl	0.00811625	0.0670653	0.0660274	-0.17205	-0.136738	-0.374748	-1.37283	-1.68833	-1.34465	-0.101319	-0.0540146	-0.157809	0.0470697	-0.227845	-1.4686	-0.104381	-0.43844	124.518	2.4e-08	3.78e-07	0.642408	0.0376001	2.26e-08	0.317439
Q9R1P0~Psma4	-0.0618089	-0.0527207	-0.0140388	-0.13546	-0.0142542	-0.0850731	-1.2041	-1.32372	-1.00054	-0.0591266	0.0125621	-0.0223772	-0.0428561	-0.0782623	-1.17612	-0.0229806	-0.330054	124.466	2.4e-08	3.78e-07	0.587869	0.319125	2.06e-08	0.811428
A2A432~Cul4b	0.137857	0.117084	0.106738	-0.00608508	-0.101897	-0.0473579	-0.677971	-0.700127	-0.661349	-0.115732	-0.0955431	-0.0165581	0.12056	-0.05178	-0.679816	-0.0759444	-0.171745	124.063	2.44e-08	3.83e-07	0.0201043	0.269217	2.45e-08	0.126914
A0JNY3~Gphn	-0.223563	-0.338011	-0.323845	-0.16476	-0.279579	-0.23191	-0.757413	-0.761217	-0.666332	-0.236785	-0.171836	-0.270532	-0.29514	-0.225416	-0.728321	-0.226384	-0.368815	124.009	2.44e-08	3.83e-07	0.000600514	0.00316667	6.77e-08	0.00341754
O35381~Anp32a	-0.437873	-0.380381	-0.397174	-0.126463	-0.159976	-0.251166	-1.22311	-1.55503	-1.2075	-0.0784412	-0.0788607	-0.216758	-0.405143	-0.179202	-1.32855	-0.124687	-0.509395	123.682	2.47e-08	3.87e-07	0.00165244	0.0733801	3.23e-08	0.208069
Q9CYZ2~Tpd52l2	0.218745	-0.116857	0.0375329	-0.0565236	-0.0102042	-0.034489	-1.40868	-1.50501	-1.24938	-0.0820402	-0.00655115	-0.118827	0.0464738	-0.0337389	-1.38769	-0.0691394	-0.361023	123.587	2.48e-08	3.87e-07	0.623379	0.735261	2.1e-08	0.486935
P47753~Capza1	-0.0444184	-0.0399914	-0.0386652	0.0471857	-0.0672885	0.0342112	-0.885237	-0.727785	-0.787016	-0.0634128	-0.0321832	-0.0545399	-0.041025	0.00470281	-0.800013	-0.0500453	-0.221595	123.184	2.52e-08	3.92e-07	0.434239	0.946204	2.15e-08	0.375801
Q60866~Pter	-0.07768	-0.333468	-0.128095	-0.192296	-0.297988	-0.189308	-1.4114	-1.75858	-1.60294	-0.434153	-0.192879	-0.192025	-0.179748	-0.226531	-1.59098	-0.273019	-0.567568	122.358	2.6e-08	4.04e-07	0.106406	0.0564768	2.74e-08	0.0313116
O35129~Phb2	0.0383092	0.0280747	0.0457351	0.231751	0.247037	0.237852	0.459089	0.494046	0.459497	0.188926	0.177847	0.161542	0.037373	0.23888	0.470877	0.176105	0.230809	121.657	2.68e-08	4.14e-07	0.306901	0.000233276	8.26e-08	0.00154916
P61161~Actr2	-0.0285874	-0.0741708	0.0134367	-0.0974154	-0.190097	-0.0942449	-1.04966	-0.865729	-1.05606	0.0147385	-0.117974	-0.0973771	-0.0297738	-0.127252	-0.990484	-0.0668709	-0.303595	121.212	2.72e-08	4.2e-07	0.667461	0.0766541	2.44e-08	0.344972
P68368~Tuba4a	-1.69988	-1.78081	-1.84533	-1.3879	-0.957394	-1.59072	NA	-2.27504	-2.16769	NA	-1.98846	-1.9196	-1.77534	-1.312	-2.22137	-1.95403	-1.76128	254.542	2.79e-08	4.28e-07	2.63e-05	0.000172792	1.13e-06	6.66e-05
Q8BGS2~Bola2	0.00121923	0.0816909	0.0660274	-0.225096	-0.184865	-0.268489	-0.772799	-0.890414	-0.948185	-0.215088	-0.305238	-0.151302	0.0496458	-0.22615	-0.870466	-0.223876	-0.317711	120.567	2.79e-08	4.28e-07	0.417514	0.00518627	3.78e-08	0.00601904
D3Z7Q2~Smim20	-0.26521	-0.394971	-0.458463	0.00917368	-0.206708	-0.267356	-1.98829	-2.60482	-2.19082	-0.0469894	-0.336691	-0.29072	-0.372881	-0.154963	-2.26131	-0.2248	-0.753488	120.159	2.84e-08	4.34e-07	0.0286536	0.322034	2.72e-08	0.173431
Q8VBV7~Cops8	-0.051947	-0.0864742	-0.0475056	-0.0816357	-0.0408428	-0.0529593	-0.983149	-0.809866	-0.87242	-0.152617	0.0151493	-0.0465326	-0.0619756	-0.0584793	-0.888478	-0.0613334	-0.267567	120.024	2.86e-08	4.35e-07	0.293919	0.334602	2.45e-08	0.335582
Q8BHA3~Dtd2	0.107839	-0.203851	0.0193663	-0.105022	-0.041334	-0.0395361	-1.73169	-2.05119	-1.83171	0.227842	-0.0263596	-0.191635	-0.0255483	-0.061964	-1.87153	0.0032825	-0.48894	119.899	2.87e-08	4.36e-07	0.858493	0.639988	2.35e-08	0.984503
Q60994~Adipoq	0.0545979	0.148426	0.129378	0.831069	1.08969	1.01422	0.268306	0.315288	0.218934	0.948969	1.10184	0.768728	0.110801	0.978326	0.267509	0.939845	0.57412	119.692	2.89e-08	4.39e-07	0.228529	1.52e-05	0.00453652	1.57e-05
Q9WU78~Pdcd6ip	-0.0439334	-0.0743139	-0.104228	-0.107582	-0.0965031	-0.212591	-0.816021	-0.787637	-0.714233	-0.155669	-0.0482183	-0.120902	-0.0741585	-0.138892	-0.77263	-0.108263	-0.273486	119.524	2.91e-08	4.4e-07	0.164344	0.0240913	2.97e-08	0.0685121
P62274~Rps29	0.168501	0.19195	0.360785	0.120325	0.185017	0.234432	-1.36174	-1.41136	-1.10549	0.160573	0.316658	0.242933	0.240412	0.179925	-1.29286	0.240055	-0.158118	119.126	2.96e-08	4.46e-07	0.0193922	0.0669541	3.34e-08	0.025195
Q62264~Thrsp	-0.798389	-0.601786	-0.675178	-0.320865	-0.0631078	-0.14273	-0.916248	-0.91522	-0.914469	-0.105551	0.029226	-0.103426	-0.691784	-0.175568	-0.915313	-0.0599169	-0.460645	118.158	3.08e-08	4.63e-07	2.63e-05	0.0438484	1.54e-07	0.480254
D5MCW4~Cuta	-0.33112	-0.223635	-0.248404	-0.238486	-0.229345	-0.179143	-1.34271	-1.21552	-0.994652	-0.105952	0.00936005	-0.0766018	-0.26772	-0.215658	-1.18429	-0.0577314	-0.43135	117.728	3.13e-08	4.7e-07	0.0081207	0.0246522	3.45e-08	0.530849
Q60739~Bag1	-0.0772019	-0.143875	0.0307487	0.0757682	-0.101801	0.0516785	-1.0691	-1.11119	-1.00721	-0.0118208	-0.000670645	-0.151346	-0.0634428	0.00854852	-1.0625	-0.0546123	-0.293002	117.361	3.18e-08	4.75e-07	0.37188	0.925754	2.59e-08	0.484818
P57780~Actn4	0.020409	0.0456147	0.0651175	-0.135491	-0.107905	-0.111561	-0.699269	-0.711398	-0.659624	-0.0582553	0.000788277	-0.14571	0.0437137	-0.118319	-0.690097	-0.0677257	-0.208107	117.164	3.2e-08	4.78e-07	0.352974	0.0295399	2.99e-08	0.184665
Q5SWU9~Acaca	-0.338146	-0.375516	-0.354257	-0.334871	-0.403152	-0.306921	-0.540239	-0.612517	-0.487903	-0.285812	-0.289825	-0.181096	-0.355973	-0.348315	-0.546886	-0.252244	-0.375855	116.805	3.25e-08	4.83e-07	0.000145354	0.000216818	4.03e-07	0.00153511
P31938~Map2k1	-0.11702	-0.189697	0.0142468	-0.306923	-0.338813	-0.32647	-0.863752	-1.05378	-0.904096	-0.268598	-0.404309	-0.394402	-0.0974902	-0.324069	-0.940542	-0.35577	-0.429468	116.752	3.26e-08	4.83e-07	0.173974	0.00178339	6.67e-08	0.00123708
Q91V77~S100a1	-0.569327	-0.439368	-0.621602	-0.591596	-0.247406	-0.713124	-1.51218	-1.88635	-1.69495	-0.328877	-0.411449	-0.40243	-0.543432	-0.517375	-1.69782	-0.380919	-0.784888	116.59	3.28e-08	4.84e-07	0.00199028	0.00323567	6.13e-08	0.0156374
Q62422~Ostf1	-0.20894	-0.133987	-0.207619	-0.323082	-0.529279	-0.4015	-0.7297	-0.744843	-0.696201	-0.409638	-0.282638	-0.407816	-0.183515	-0.417953	-0.723581	-0.366697	-0.422937	116.574	3.28e-08	4.84e-07	0.0128698	0.000210179	1.79e-07	0.000536175
Q9WUR9~Ak4	-0.878333	-0.881147	-1.13527	-0.366456	-0.602387	-0.466286	-0.769022	-0.644623	-0.666172	-0.47712	-0.503874	-0.328032	-0.964916	-0.478376	-0.693272	-0.436342	-0.643227	116.019	3.36e-08	4.94e-07	7.92e-06	0.000823328	4.78e-06	0.00155035
Q9EQ06~Hsd17b11	0.344116	0.281992	0.262023	0.366901	0.304027	0.303866	0.449718	0.490073	0.37572	0.298847	0.306514	0.316928	0.296044	0.324931	0.438504	0.30743	0.341727	115.399	3.44e-08	5.06e-07	0.000214862	0.000174594	9.15e-07	0.000300087
Q8BJU0~Sgta	-0.171141	-0.222677	-0.2328	-0.0815137	-0.173182	-0.106744	-0.916031	-1.15528	-0.998126	0.00537625	0.046902	-0.129134	-0.208873	-0.12048	-1.02315	-0.0256184	-0.34453	115.018	3.5e-08	5.12e-07	0.012833	0.112239	3.4e-08	0.768717
P63017~Hspa8	0.0677614	0.0117843	0.0399193	-0.0283546	-0.0532796	-0.074193	-0.899786	-1.03226	-0.779719	-0.0285315	-0.0523449	-0.0670116	0.0398217	-0.0519424	-0.90392	-0.049296	-0.241334	114.841	3.52e-08	5.15e-07	0.523005	0.409877	2.83e-08	0.462835
Q9D1Q6~Erp44	0.255846	0.192656	0.244123	0.357938	0.278595	0.260051	0.559956	0.462917	0.481304	0.312385	0.314285	0.280242	0.230875	0.298861	0.501392	0.302304	0.333358	114.763	3.54e-08	5.15e-07	0.000959012	0.000268388	3.44e-07	0.000344955
Q91YW3~Dnajc3	0.270919	0.239478	0.346366	0.329678	0.24222	0.265257	0.649188	0.575483	0.719406	0.182186	0.238156	0.185299	0.285588	0.279052	0.648026	0.201881	0.353636	114.282	3.61e-08	5.24e-07	0.000600514	0.000849433	1.26e-07	0.0050713
Q9CQK7~Rwdd1	-0.067789	-0.172687	-0.0806418	-0.100673	-0.329344	-0.107573	-1.22032	-1.25509	-1.07857	-0.040258	-0.123309	-0.236923	-0.107039	-0.179197	-1.18466	-0.133497	-0.401098	113.42	3.74e-08	5.42e-07	0.195786	0.0508177	3.42e-08	0.138371
P62715~Ppp2cb	-0.0846793	-0.214008	-0.147819	-0.179083	-0.202564	-0.133358	-0.65102	-0.673279	-0.611669	-0.184414	-0.121978	-0.150443	-0.148836	-0.171668	-0.645323	-0.152278	-0.279526	112.41	3.9e-08	5.64e-07	0.00996875	0.0060627	5.69e-08	0.0117972
Q8R086~Suox	-0.0615722	-0.148824	-0.0907795	0.0492761	-0.0744446	-0.00724759	-0.79739	-0.751117	-0.693992	0.0400044	-0.00678253	0.0714597	-0.100392	-0.0108054	-0.7475	0.0348939	-0.205951	111.824	4e-08	5.77e-07	0.0674804	0.859138	3.33e-08	0.547185
Q9DBP5~Cmpk1	-0.0989424	-0.228835	-0.0978244	-0.0215804	-0.124579	-0.0257997	-1.35919	-1.59899	-1.2109	0.0123663	0.0352408	-0.131583	-0.141867	-0.0573197	-1.38969	-0.027992	-0.404218	111.543	4.05e-08	5.83e-07	0.145809	0.567691	3.25e-08	0.816914
Q9CR98~Fam136a	-0.126461	-0.159095	-0.239222	0.0150326	-0.0672104	-0.167571	-1.04812	-1.28434	-1.12044	0.114171	0.0295273	-0.084463	-0.174926	-0.0732497	-1.15097	0.019745	-0.344849	110.944	4.15e-08	5.96e-07	0.0442645	0.373065	3.49e-08	0.852919
Q91VW3~Sh3bgrl3	0.176255	0.0734994	0.178955	0.338248	0.197759	-0.0125211	-1.81555	-2.3509	-2.19685	0.292093	0.0944101	-0.0629772	0.142903	0.174496	-2.1211	0.107842	-0.423965	110.684	4.2e-08	6.01e-07	0.330869	0.250928	3.37e-08	0.506505
Q9CQP3~Chchd5	-0.382502	-0.388377	-0.366425	-0.127534	-0.139981	-0.176526	-1.08273	-1.45805	-1.19145	-0.04648	-0.0570087	-0.230862	-0.379102	-0.148014	-1.24407	-0.11145	-0.47066	110.111	4.31e-08	6.15e-07	0.00226942	0.123965	4.94e-08	0.253902
Q810A7~Ddx42	0.0919272	0.0602119	0.213911	0.127597	-0.0483356	0.0888567	-1.16046	-1.08789	-1.07735	0.0394216	0.0801956	-0.154727	0.122017	0.0560395	-1.10857	-0.0117032	-0.235554	109.914	4.34e-08	6.17e-07	0.123638	0.481646	3.45e-08	0.911632
P62806~Hist1h4a	0.258206	0.349047	0.31143	0.217573	0.221121	0.281217	0.507455	0.562884	0.545774	0.0978639	0.15443	0.201088	0.306228	0.23997	0.538704	0.151127	0.309007	109.912	4.34e-08	6.17e-07	0.00018673	0.000985988	1.98e-07	0.0112051
Q9DBG5~Plin3	-0.175906	-0.165843	-0.102477	-0.0206007	0.0295713	0.0473659	-1.17486	-1.06575	-0.979562	-0.107109	0.146916	0.106013	-0.148076	0.0187789	-1.07339	0.0486066	-0.28852	108.757	4.57e-08	6.47e-07	0.0645588	0.830776	3.72e-08	0.566246
P50580~Pa2g4	0.128414	0.0637076	0.112276	-0.116757	-0.0684136	-0.11321	-0.800741	-0.775396	-0.65392	-0.094068	-0.0484878	-0.158014	0.101466	-0.0994603	-0.743352	-0.10019	-0.210384	108.465	4.63e-08	6.54e-07	0.0706928	0.0847037	4.3e-08	0.0901866
Q8R550~Sh3kbp1	-0.202489	-0.141558	-0.108386	-0.511805	-0.389812	-0.513742	-0.73768	-0.717078	-0.758633	-0.442636	-0.224889	-0.428898	-0.150811	-0.471786	-0.737797	-0.365474	-0.431467	108.217	4.68e-08	6.58e-07	0.0394331	0.000172792	2.6e-07	0.000786591
Q9CR37~Ppdpf	-0.116688	-0.224002	NA	-0.0317536	0.0688711	NA	-2.06763	-2.40204	-2.21783	-0.170148	-0.271866	-0.477223	-0.170345	0.0185587	-2.22917	-0.306413	-0.791031	222.514	4.68e-08	6.58e-07	0.217638	0.914603	4.73e-08	0.0286228
Q8BFS6~Cpped1	-0.357074	-0.642071	-0.314572	-0.0932428	-0.277006	-0.0723388	-1.49996	-1.82449	-1.48714	0.0341666	0.165357	0.157866	-0.437906	-0.147529	-1.60386	0.11913	-0.517542	107.997	4.72e-08	6.62e-07	0.00393418	0.221081	4.9e-08	0.341671
P62075~Timm13	-0.0881989	-0.106707	-0.152006	-0.341889	-0.0729228	-0.176986	-1.00435	-1.10231	-0.923062	-0.0327767	-0.0434548	-0.0685413	-0.115637	-0.197266	-1.00991	-0.0482576	-0.342767	107.86	4.75e-08	6.65e-07	0.120351	0.0210657	4.36e-08	0.55165
Q9Z2U1~Psma5	-0.117738	-0.083071	-0.154295	-0.0998382	-0.119992	-0.221203	-1.00202	-1.15506	-0.904338	0.00954447	-0.0871303	-0.153239	-0.118368	-0.147011	-1.02047	-0.0769416	-0.340698	107.794	4.77e-08	6.65e-07	0.114684	0.0652972	4.18e-08	0.325691
Q9D6U8~Fam162a	-0.896563	-0.780263	-0.849187	-0.497442	-0.60673	-0.523662	-0.699106	-0.507084	-0.371539	-0.602302	-0.668163	-0.450268	-0.842004	-0.542611	-0.525909	-0.573578	-0.621026	107.404	4.85e-08	6.75e-07	1.83e-05	0.000335478	3.37e-05	0.000331627
Q8K1M6-3~Dnm1l	-0.125458	-0.216675	-0.13063	-0.0388868	-0.225363	-0.165636	-0.709826	-0.767661	-0.772656	-0.151176	-0.169123	-0.162029	-0.157587	-0.143295	-0.750048	-0.160776	-0.302927	107.339	4.86e-08	6.75e-07	0.0152865	0.0263678	5.69e-08	0.0185056
P29595~Nedd8	-0.345727	-0.225936	0.10951	-0.402422	-0.268777	-0.124385	-1.71404	-1.60883	-1.79238	-0.238609	-0.0987181	-0.317716	-0.154051	-0.265194	-1.70509	-0.218348	-0.58567	106.981	4.94e-08	6.84e-07	0.209398	0.0515244	4.41e-08	0.105972
Q60864~Stip1	0.0517631	0.0378617	0.0307487	-0.111749	-0.155561	-0.0732067	-0.816046	-0.988155	-0.766971	-0.0706572	-0.0560365	-0.14445	0.0401245	-0.113506	-0.857057	-0.0903812	-0.255205	105.937	5.18e-08	7.15e-07	0.518732	0.0878216	4.31e-08	0.173235
Q61074~Ppm1g	0.0702566	0.0216886	0.0994025	-0.0112026	-0.0282348	0.0203811	-0.743562	-0.747636	-0.907572	0.00567437	0.00521793	-0.0861794	0.0637826	-0.00635212	-0.79959	-0.0250957	-0.191814	105.648	5.24e-08	7.23e-07	0.259959	0.93069	3.98e-08	0.708631
Q8R2W9~Pank3	-0.312393	-0.309702	-0.345637	-0.479537	-0.522017	-0.577233	-0.401823	-0.44558	-0.369612	-0.387396	-0.551159	-0.632557	-0.322577	-0.526262	-0.405671	-0.523704	-0.444554	105.459	5.29e-08	7.27e-07	0.000817715	8.31e-05	2.02e-05	6.66e-05
Q9JM76~Arpc3	0.00414391	-0.0837769	0.00761679	-0.0237031	-0.11962	-0.13488	-0.882265	-0.931663	-1.067	-0.14977	-0.167357	0.0027409	-0.0240054	-0.0927344	-0.960308	-0.104796	-0.295461	105.107	5.37e-08	7.37e-07	0.748284	0.193323	4.3e-08	0.159457
Q91V64~Isoc1	-0.0911234	-0.299179	-0.148625	-0.011101	-0.228875	0.0415497	-1.55238	-1.52943	-1.29709	-0.171926	-0.239711	0.00377605	-0.179643	-0.0661422	-1.45963	-0.135954	-0.460343	104.727	5.47e-08	7.48e-07	0.098258	0.546272	4.41e-08	0.228275
P62309~Snrpg	0.121484	-0.00994823	0.0359397	0.0510853	-0.0313883	0.0857085	-1.23721	-1.14339	-1.02116	0.0163671	0.158589	-0.0997401	0.0491586	0.0351352	-1.13392	0.0250719	-0.256139	104.62	5.49e-08	7.5e-07	0.550456	0.686009	4.08e-08	0.801963
P47199~Cryz	-0.150485	-0.14757	-0.13138	-0.0313706	-0.0657428	0.00849609	-0.917552	-0.820073	-0.700816	-0.115829	-0.0649843	-0.0230502	-0.143145	-0.0295391	-0.812813	-0.0679545	-0.263363	104.533	5.52e-08	7.51e-07	0.0289039	0.638002	4.68e-08	0.282127
Q5XJF6~Rpl10a	0.0823661	0.133521	0.144061	0.001219	0.0352702	0.135881	-1.20566	-1.44975	-1.16562	0.0325571	-0.0575827	0.217569	0.119983	0.0574568	-1.27367	0.0641811	-0.258014	103.941	5.67e-08	7.7e-07	0.19034	0.547123	4.34e-08	0.527232
Q9WU84~Ccs	-0.813311	-0.593066	-0.545538	-0.699046	-0.790804	-0.756414	-1.92669	-1.37838	-1.41901	-0.526347	-0.60508	-0.431219	-0.650638	-0.748755	-1.57469	-0.520882	-0.873742	103.595	5.76e-08	7.8e-07	0.00113052	0.000682872	1.97e-07	0.00506418
Q9CQM5~Txndc17	-0.302591	-0.152366	-0.151686	-0.17007	-0.131184	-0.220189	-1.37837	-1.52307	-1.18902	-0.0382307	0.0467531	-0.244088	-0.202214	-0.173814	-1.36349	-0.078522	-0.454509	103.41	5.81e-08	7.85e-07	0.0563783	0.102462	4.9e-08	0.468862
Q9CR16~Ppid	0.174357	0.123039	0.220309	0.0831321	-0.0425781	0.0299809	-0.939646	-0.950467	-0.753464	0.0674272	0.0029204	0.0704766	0.172568	0.0235117	-0.881192	0.0469414	-0.159543	103.251	5.85e-08	7.89e-07	0.0192746	0.740228	4.91e-08	0.507321
Q8K010~Oplah	-0.170363	-0.285692	-0.250435	-0.0817424	-0.178457	-0.19006	-0.618162	-0.652851	-0.573298	-0.175135	-0.171527	-0.169077	-0.235497	-0.150086	-0.61477	-0.171913	-0.293067	102.998	5.92e-08	7.96e-07	0.00112518	0.0136001	1.1e-07	0.00798482
Q99KJ8~Dctn2	-0.0297142	-0.128526	-0.163397	-0.0456389	-0.0480735	-0.130458	-0.871623	-1.04756	-0.940405	-0.00888317	0.0246993	-0.158995	-0.107212	-0.0747233	-0.953197	-0.0477262	-0.295715	102.388	6.09e-08	8.17e-07	0.129039	0.293284	4.73e-08	0.53572
Q9Z2M7~Pmm2	-0.1534	-0.170504	-0.0788486	-0.0782234	-0.00912203	-0.132698	-0.7855	-0.9334	-0.958744	-0.0410574	-0.122111	-0.201079	-0.134251	-0.0733477	-0.892548	-0.121416	-0.305391	101.933	6.22e-08	8.32e-07	0.0558485	0.277949	5.24e-08	0.0958977
P70349~Hint1	-0.0358428	-0.0952665	-0.142479	0.066166	-0.00661504	-0.109686	-0.89296	-1.1033	-0.909895	0.0639909	0.0662888	0.00584392	-0.0911961	-0.0167118	-0.968718	0.0453745	-0.257813	101.888	6.23e-08	8.32e-07	0.194415	0.837324	4.66e-08	0.563264
Q9EPC1~Parva	0.149027	0.0727289	0.237377	0.0859858	0.0663021	0.0367977	-1.07273	-0.996628	-0.884316	-0.0750395	0.0561081	0.131139	0.153045	0.0630285	-0.984559	0.0374026	-0.182771	101.833	6.25e-08	8.33e-07	0.0481726	0.392135	4.92e-08	0.650839
Q9CWS0~Ddah1	-0.0824341	-0.0938431	-0.024733	-0.116554	-0.0978896	-0.219453	-1.00225	-1.3074	-1.01525	0.0455293	0.0016016	-0.0196224	-0.0670034	-0.144632	-1.1083	0.0091695	-0.327691	101.702	6.28e-08	8.35e-07	0.404176	0.0960052	4.84e-08	0.935036
Q60854~Serpinb6	0.314912	0.256531	0.363505	0.141118	0.0803772	0.0926514	-0.676271	-0.70652	-0.587267	0.196686	0.10606	0.0821043	0.311649	0.104715	-0.656686	0.128283	-0.0280095	101.635	6.3e-08	8.35e-07	0.00035134	0.0736327	1.17e-07	0.0394201
P18760~Cfl1	-0.0629422	-0.0451081	0.00109072	-0.197312	-0.163787	-0.10587	-0.806009	-1.02854	-0.889955	-0.0743161	0.0110381	-0.148075	-0.0356532	-0.155656	-0.908169	-0.0704509	-0.292482	101.608	6.31e-08	8.35e-07	0.606058	0.0384211	5.09e-08	0.325658
P99026~Psmb4	-0.0190407	-0.0977683	-0.0028673	-0.0875194	-0.158597	-0.148588	-1.1708	-1.43842	-1.0505	-0.00223084	-0.103904	-0.0598103	-0.0398921	-0.131568	-1.21991	-0.055315	-0.36167	101.116	6.46e-08	8.53e-07	0.668241	0.157777	4.84e-08	0.580767
Q9WTX5~Skp1	-0.0139273	0.0234211	-0.00315436	-0.0445535	0.0660164	-0.0191729	-0.83382	-1.06759	-0.911923	-0.0338016	0.0562561	-0.0902857	0.00211317	0.000763332	-0.937778	-0.0226104	-0.239378	100.791	6.56e-08	8.64e-07	0.980072	0.993467	4.66e-08	0.787297
Q63918~Sdpr	0.0375143	-0.121323	-0.0462634	-0.0898797	0.000149323	-0.0589911	-0.884068	-1.02261	-0.820664	-0.12626	-0.125691	-0.033401	-0.0433573	-0.0495738	-0.909113	-0.0951173	-0.27429	100.672	6.6e-08	8.67e-07	0.518724	0.466615	4.91e-08	0.184252
Q9R0P4~Smap	-0.0577895	-0.0490636	-0.00304499	-0.053978	0.115479	-0.121107	-1.35258	-1.43008	-1.28607	0.11694	0.334035	-0.0563665	-0.0366327	-0.0198684	-1.35624	0.131536	-0.320302	100.402	6.68e-08	8.76e-07	0.730425	0.864314	4.89e-08	0.216269
Q99LB4~Capg	0.123295	0.127735	0.263148	0.00314709	0.178936	0.19188	-1.42207	-1.25509	-1.16036	0.0370883	0.0495805	0.27762	0.171393	0.124654	-1.27917	0.121429	-0.215425	100.289	6.72e-08	8.79e-07	0.0821534	0.201392	5.36e-08	0.231462
Q9DCV4~Rmdn1	-0.0324351	-0.148733	-0.0861661	0.383778	0.254234	0.0590599	-1.05794	-1.24653	-1.20006	0.0985645	0.0391378	-0.0277053	-0.0891115	0.232357	-1.16818	0.0366656	-0.247067	99.8711	6.85e-08	8.94e-07	0.302961	0.0226824	5.67e-08	0.722444
P15532~Nme1	0.149027	-0.0389035	0.131609	-0.0243185	-0.072092	-0.0460151	-1.39941	-1.42036	-1.39395	0.15046	-0.146966	-0.303143	0.0805776	-0.0474752	-1.40457	-0.0998829	-0.367839	99.5754	6.95e-08	9.05e-07	0.432047	0.667571	4.95e-08	0.36604
P50431~Shmt1	0.0325772	-0.0909864	0.0517889	-0.061463	-0.108852	0.0123768	-1.02087	-1.04423	-0.859421	-0.0106903	-0.0129344	-0.15426	-0.00220676	-0.052646	-0.974841	-0.0592948	-0.272247	99.3871	7.01e-08	9.11e-07	0.980102	0.472825	4.94e-08	0.443445
Q8CIN4~Pak2	0.021373	0.0323155	0.0604282	0.0368285	-0.00858124	0.0310738	-1.00205	-1.39283	-1.16941	-0.058971	0.0519574	0.0543963	0.0380389	0.0197737	-1.18809	0.0157942	-0.278622	99.0641	7.12e-08	9.23e-07	0.677439	0.845029	4.92e-08	0.891818
Q8BWT1~Acaa2	-0.43408	-0.475543	-0.459361	-0.165472	-0.228527	-0.182513	-0.248498	-0.309412	-0.213758	-0.166666	-0.164721	-0.156435	-0.456328	-0.192171	-0.257223	-0.162607	-0.267082	98.877	7.18e-08	9.29e-07	7.61e-06	0.00179691	2.82e-05	0.00474925
Q99L47~St13	0.132768	0.0168793	0.175481	0.00645049	-0.0698682	-0.0174469	-1.2432	-1.4104	-1.04815	-0.113422	-0.0570246	0.0540229	0.108376	-0.0269549	-1.23392	-0.038808	-0.297826	98.7305	7.23e-08	9.33e-07	0.231313	0.791939	5.12e-08	0.717341
P56392~Cox7a1	-1.94192	-1.51601	-1.57483	-0.809365	-0.952412	-1.03335	-1.69427	-1.02978	-1.5598	-0.726666	-1.09707	-0.761477	-1.67758	-0.931708	-1.42795	-0.861738	-1.22474	98.6849	7.25e-08	9.33e-07	2.57e-05	0.0010513	4.41e-06	0.0018408
O08601~Mttp	0.42494	0.330041	0.392349	0.550376	0.492932	0.531506	0.368701	0.641162	0.550255	0.373294	0.380347	0.402823	0.382443	0.524938	0.52004	0.385488	0.453227	98.4259	7.34e-08	9.43e-07	0.000393147	0.000111185	4.13e-06	0.000583451
Q8R059~Gale	-0.115359	-0.24707	-0.205381	0.0327492	-0.109286	-0.0461883	-0.691616	-0.664017	-0.673254	-0.0133144	-0.0261096	-0.0191485	-0.18927	-0.0409082	-0.676296	-0.0195242	-0.231499	98.2195	7.42e-08	9.49e-07	0.00444239	0.439216	6.97e-08	0.755625
Q8BGF3~Wdr92	-0.212871	0.0350914	0.0143817	-0.221091	-0.180511	-0.099648	-1.20789	-1.04607	-1.10298	-0.152948	0.0302803	0.00429333	-0.054466	-0.167083	-1.11898	-0.0394583	-0.344997	98.1554	7.44e-08	9.49e-07	0.51726	0.0663574	5.62e-08	0.682699
P47811~Mapk14	0.227111	0.162929	0.158587	0.0113199	0.0979615	0.0308007	-0.647304	-0.74912	-0.616547	0.121775	0.106346	0.0491588	0.182876	0.046694	-0.67099	0.0924268	-0.0872485	98.1429	7.44e-08	9.49e-07	0.00520034	0.375188	7.39e-08	0.103847
Q60692~Psmb6	-0.126162	-0.185421	-0.173428	-0.101786	-0.123946	-0.0848802	-1.09283	-1.39646	-1.22454	-0.116201	0.00439122	-0.318394	-0.16167	-0.103537	-1.23794	-0.143401	-0.411638	97.4434	7.7e-08	9.8e-07	0.0937741	0.277949	6.04e-08	0.154403
Q921H8~Acaa1a	-0.18939	-0.249688	-0.23099	0.0434154	-0.0482123	-0.0101561	-0.555007	-0.526239	-0.610594	-0.106338	-0.0595934	-0.0980059	-0.223356	-0.00498433	-0.563947	-0.087979	-0.220066	97.119	7.82e-08	9.93e-07	0.000908231	0.9317	9.98e-08	0.0812908
Q9Z1A1~Tfg	-0.380071	-0.147404	-0.244466	-0.204154	-0.0782479	-0.197841	-1.22311	-1.07495	-1.1592	-0.267972	-0.0173395	-0.282653	-0.257314	-0.160081	-1.15242	-0.189321	-0.439784	96.8337	7.93e-08	1e-06	0.0137572	0.0955219	7.68e-08	0.060118
Q8BGR9~Ublcp1	0.0333745	0.0655166	0.0380636	-0.114883	-0.0233881	0.0381571	-1.97605	-1.84991	-2.3448	-0.0574311	0.172781	-0.391481	0.0456516	-0.0333714	-2.05692	-0.0920436	-0.534171	96.2672	8.16e-08	1.03e-06	0.784069	0.851361	5.54e-08	0.594819
O35685~Nudc	0.072748	0.133398	0.17296	-0.0309141	-0.0500024	0.105917	-1.39591	-1.45911	-1.32283	0.00448155	0.0371905	-0.372622	0.126369	0.00833339	-1.39262	-0.110317	-0.342058	96.2097	8.18e-08	1.03e-06	0.224058	0.952256	5.78e-08	0.32336
O89110~Casp8	-0.125581	-0.144794	-0.0998774	-0.262338	-0.282968	-0.210966	-0.917606	-1.14725	-0.825624	-0.151706	-0.212096	-0.239162	-0.123418	-0.252091	-0.963494	-0.200988	-0.384998	96.0361	8.25e-08	1.04e-06	0.114513	0.00863342	8.76e-08	0.0261317
Q9Z130~Hnrnpdl	0.0846845	0.0300642	0.0496863	-0.120121	0.0532463	-0.0618928	-0.728319	-0.848337	-0.767632	-0.0340771	0.0308824	-0.0695667	0.0548117	-0.0429225	-0.781429	-0.0242538	-0.198449	95.9399	8.29e-08	1.04e-06	0.343102	0.473868	5.72e-08	0.726129
Q9Z1B3~Plcb1	-0.106174	-0.288386	-0.024858	0.139418	0.049206	-0.0135218	-1.11786	-1.27644	-1.1126	-0.0123638	-0.0334699	-0.214053	-0.139806	0.0583675	-1.16897	-0.086629	-0.334259	95.2906	8.56e-08	1.07e-06	0.121388	0.522069	6.23e-08	0.359352
Q9JKB1~Uchl3	-0.258397	-0.280321	-0.201676	-0.135887	-0.216688	-0.173725	-1.34945	-1.81109	-1.48885	-0.0486267	0.0373404	-0.29017	-0.246798	-0.175433	-1.5498	-0.100485	-0.518128	94.7631	8.79e-08	1.1e-06	0.0514639	0.156877	6.91e-08	0.431788
P48036~Anxa5	-0.49866	-0.445632	-0.414364	-0.466946	-0.361924	-0.367154	-0.1272	-0.267386	-0.166449	-0.391025	-0.370918	-0.320379	-0.452885	-0.398675	-0.187012	-0.360774	-0.349836	94.5175	8.9e-08	1.11e-06	3.93e-05	0.000152579	0.00159576	0.000285602
O35643~Ap1b1	-0.100396	-0.102976	-0.0780107	-0.13641	-0.21126	-0.0863648	-0.806914	-0.89546	-0.692018	-0.114456	-0.113964	-0.0193196	-0.0937943	-0.144678	-0.798131	-0.0825798	-0.279796	94.249	9.02e-08	1.12e-06	0.133193	0.0371351	7.45e-08	0.211874
Q64669~Nqo1	0.690782	0.550082	0.609235	0.172138	0.0059613	0.0879392	-0.790289	-0.826062	-0.701283	0.205189	0.298324	0.0551428	0.6167	0.0886794	-0.772544	0.186218	0.0297633	94.0747	9.1e-08	1.13e-06	4.48e-05	0.255183	4.67e-07	0.0346456
Q61239~Fnta	-0.267724	-0.327164	-0.243487	-0.119166	-0.263388	-0.244945	-0.766967	-0.855071	-0.646888	-0.211757	-0.159001	-0.22154	-0.279458	-0.209166	-0.756308	-0.197433	-0.360592	93.5424	9.35e-08	1.16e-06	0.0017858	0.00938689	1.56e-07	0.0136903
P49312~Hnrnpa1	0.0995969	0.245374	0.225059	-0.0116675	0.0532463	0.0162467	-1.01098	-0.943867	-0.84174	-0.0273121	0.196597	0.110075	0.19001	0.0192752	-0.932195	0.09312	-0.157447	93.1836	9.52e-08	1.18e-06	0.0205271	0.815348	7.6e-08	0.228743
P21550~Eno3	-0.33092	-0.504733	-0.27743	-0.52175	-0.624116	-0.560884	-1.52716	-1.39449	-1.48771	-0.970184	-0.392627	-0.549675	-0.371027	-0.568916	-1.46979	-0.637496	-0.761807	93.0505	9.58e-08	1.18e-06	0.0151404	0.0022608	2.25e-07	0.00143034
Q9CQH7~Btf3l4	-0.0835477	0.0030247	-0.135441	-0.0899564	0.177478	-0.00995919	-1.9295	-2.22581	-1.58823	-0.208435	-0.0473468	-0.00596072	-0.0719881	0.0258541	-1.91451	-0.0872474	-0.511973	92.582	9.82e-08	1.21e-06	0.634017	0.883034	6.53e-08	0.595386
Q9WVK4~Ehd1	0.128565	0.04954	0.0529702	-0.0249342	-0.0622046	-0.0514373	-0.522114	-0.587538	-0.521937	-0.103257	-0.121628	-0.106615	0.0770249	-0.046192	-0.543863	-0.1105	-0.155883	92.4146	9.9e-08	1.22e-06	0.0822762	0.290591	8.33e-08	0.028241
P17918~Pcna	0.562801	0.563316	0.574235	-0.190996	-0.165905	-0.264501	-0.0225066	0.0135664	-0.000300415	-0.237206	-0.176018	-0.109333	0.566784	-0.207134	-0.00308021	-0.174186	0.0455961	91.8915	1.02e-07	1.24e-06	4.81e-06	0.00224353	0.942806	0.00591846
P62317~Snrpd2	0.15451	0.199344	0.449545	0.250036	0.254108	0.317504	-0.885768	-0.846308	-0.87854	0.310198	0.308648	0.209741	0.267799	0.273883	-0.870205	0.276196	-0.0130818	91.8634	1.02e-07	1.24e-06	0.00508156	0.0054439	1.75e-07	0.0057415
A0A1L1STE4~Ilf3	0.119067	0.170481	0.227024	0.00242795	0.157992	0.159124	-1.07892	-1.05981	-1.02032	0.0978639	0.226151	-0.0915229	0.172191	0.106515	-1.05302	0.0774974	-0.174204	91.8442	1.02e-07	1.24e-06	0.0493004	0.205498	7.75e-08	0.376678
Q3UPL0~Sec31a	-0.0197161	-0.0585926	-0.0612884	-0.0418063	-0.0219024	-0.07228	-0.562236	-0.51821	-0.618705	-0.0497708	-0.00388519	-0.0468686	-0.0465323	-0.0453296	-0.566384	-0.0335082	-0.172938	91.7464	1.02e-07	1.24e-06	0.280686	0.306909	7.13e-08	0.478834
Q8BKY8~Mterf2	-0.0660927	-0.242642	-0.183736	0.0397753	0.0204667	-0.0570843	-0.967338	-1.0256	-1.09493	-0.121449	0.159557	0.0466574	-0.164157	0.00105257	-1.02929	0.0282553	-0.291035	91.7433	1.02e-07	1.24e-06	0.0526707	0.992188	7.39e-08	0.770156
P62774~Mtpn	-0.0655333	-0.141633	-0.0680531	-0.0314296	-0.0512073	-0.133696	-0.83277	-1.04977	-0.989899	0.0987045	0.137681	-0.0628684	-0.0917399	-0.072111	-0.95748	0.0578391	-0.265873	91.6807	1.03e-07	1.25e-06	0.211178	0.335243	7.19e-08	0.469458
F6ZGI7~Mocs2	-0.346271	-0.280871	-0.230327	-0.328068	-0.213825	-0.271064	-1.33171	-1.80878	-1.39036	-0.273889	-0.186185	-0.45358	-0.285823	-0.270986	-1.51028	-0.304551	-0.592911	91.2561	1.05e-07	1.27e-06	0.0323729	0.045401	9.98e-08	0.0318317
Q9CR95~Necap1	0.129466	-0.147208	-0.0961988	0.272989	-0.0569208	-0.099618	-1.59375	-2.01479	-1.76194	0.0193238	0.0142367	-0.17388	-0.0379801	0.0388166	-1.79016	-0.0467732	-0.459024	91.2229	1.05e-07	1.27e-06	0.801397	0.802188	6.87e-08	0.779852
C0HKG6~NA	0.177276	0.249103	0.221237	0.281191	0.447816	0.468951	-1.20058	-0.924734	-1.0718	0.184965	0.299082	0.0495336	0.215872	0.399319	-1.06571	0.17786	-0.0681637	91.1961	1.05e-07	1.27e-06	0.0293721	0.00190983	1.38e-07	0.074744
O55239~Nnmt	-0.173151	-0.12936	-0.118644	0.108613	0.149775	0.393595	-0.89256	-0.972998	-0.862346	0.188531	0.157204	0.143292	-0.140385	0.217328	-0.909301	0.163009	-0.167337	91.1252	1.06e-07	1.27e-06	0.068825	0.0143021	1.02e-07	0.0504446
P51125~Cast	-0.325238	-0.197758	-0.199211	-0.195627	-0.10943	-0.194531	-1.36527	-1.60608	-1.36486	-0.228553	-0.199129	-0.625397	-0.240736	-0.166529	-1.4454	-0.351026	-0.550924	91.0615	1.06e-07	1.27e-06	0.0518128	0.167236	9.81e-08	0.0143876
Q62048~Pea15	-0.0932255	0.00275428	-0.00430321	0.0462091	0.0067048	0.0703913	-1.18128	-1.51559	-1.1575	0.237702	0.168248	-0.00166764	-0.0315915	0.0411018	-1.28479	0.134761	-0.285129	90.3506	1.1e-07	1.32e-06	0.771189	0.701124	7.43e-08	0.206489
Q9WUM4~Coro1c	-0.0957101	-0.0126671	0.0282127	-0.227018	-0.0804211	-0.138545	-0.828194	-0.752824	-0.682928	-0.136353	-0.0751135	-0.0847397	-0.0267215	-0.148661	-0.754649	-0.0987356	-0.257192	90.2635	1.11e-07	1.32e-06	0.667608	0.0294581	8.69e-08	0.128294
P30681~Hmgb2	0.578354	0.714036	0.863847	0.17928	0.313984	0.363245	-0.709779	-0.789637	-0.637387	0.30618	0.4755	0.384172	0.718746	0.285503	-0.712268	0.388617	0.17015	90.1285	1.11e-07	1.33e-06	3.8e-05	0.00855963	2.33e-06	0.002085
O70274~Ptp4a2	0.1171	0.142825	0.0803761	0.159939	0.156245	0.0591938	-1.07137	-0.786563	-0.961768	-0.0606838	0.0549233	-0.032244	0.113434	0.125126	-0.9399	-0.0126682	-0.178502	89.9524	1.13e-07	1.34e-06	0.128963	0.108861	8.13e-08	0.898652
Q9WUA2~Farsb	0.0522359	-0.0513552	-0.0980149	-0.0348802	-0.120737	-0.113755	-0.743129	-0.914893	-0.79737	-0.0678523	-0.181543	-0.0893968	-0.032378	-0.0897909	-0.818464	-0.112931	-0.263391	89.9336	1.13e-07	1.34e-06	0.626145	0.177126	8.13e-08	0.107483
P48024~Eif1	-0.0532585	0.0448282	-0.0136255	-0.280924	-0.0333416	-0.218555	-0.892773	-1.14754	-1.14295	-0.219776	-0.199182	-0.22042	-0.0073519	-0.177607	-1.06109	-0.213126	-0.364793	89.8578	1.13e-07	1.34e-06	0.944908	0.0556871	9.15e-08	0.0313116
Q8CHH9~Sep-08	-0.226968	-0.159872	-0.160986	-0.129409	-0.128691	-0.0886393	-0.774986	-0.736712	-0.652632	-0.0571047	0.0671709	-0.114192	-0.182609	-0.11558	-0.721443	-0.0347086	-0.263585	89.8551	1.13e-07	1.34e-06	0.00915265	0.067277	9.98e-08	0.59686
Q80X50-2~Ubap2l	-0.0452886	-0.00783426	-0.0247052	-0.14265	0.0185506	-0.100983	-1.13943	-1.21645	-1.02125	-0.22918	0.0971507	-0.06577	-0.0259427	-0.0750274	-1.12571	-0.0659332	-0.323153	89.5622	1.15e-07	1.35e-06	0.784132	0.399057	7.53e-08	0.487405
Q9WTL7~Lypla2	-0.0321861	-0.0258464	-0.013405	0.0273864	-0.0921447	-0.103297	-0.756369	-0.687073	-0.868634	-0.0333885	-0.0247511	0.0506573	-0.0238125	-0.0560184	-0.770692	-0.00249409	-0.213254	89.3411	1.16e-07	1.37e-06	0.705559	0.35558	7.53e-08	0.977332
P28653~Bgn	0.355129	0.293836	0.443942	-0.466667	-0.568791	-0.408703	0.218103	0.276818	0.154968	-0.495717	-0.642364	-0.626964	0.364302	-0.481387	0.21663	-0.588348	-0.122201	89.2125	1.17e-07	1.37e-06	0.000525704	0.00016334	0.00235018	4.6e-05
D3Z325~Tnfaip8	-0.168321	-0.117063	-0.160817	-0.045163	-0.153855	-0.0375552	-1.0967	-0.822066	-0.862712	-0.092985	-0.0525674	-0.125261	-0.148734	-0.0788577	-0.92716	-0.0902711	-0.311256	88.8968	1.19e-07	1.39e-06	0.0560702	0.293122	8.72e-08	0.249167
Q3UHX2~Pdap1	0.253204	-0.160848	-0.114633	-0.159809	-0.382097	-0.479667	-2.43083	-2.7761	-2.12184	-0.227072	-0.542789	-0.0603127	-0.00742544	-0.340524	-2.44292	-0.276724	-0.766898	88.8236	1.19e-07	1.4e-06	0.974834	0.0974534	8.43e-08	0.180072
Q8CCK0~H2afy2	0.351728	0.350724	0.275575	0.207752	0.353275	0.435415	0.569307	0.545546	0.624461	0.278866	0.35085	0.304642	0.326009	0.332148	0.579771	0.311452	0.387345	88.8013	1.2e-07	1.4e-06	0.000664787	0.000741275	9.32e-07	0.00121521
Q80UM7~Mogs	0.214475	0.202384	0.175481	0.304123	0.337635	0.311372	0.446371	0.491956	0.483956	0.236298	0.144403	0.315807	0.197447	0.31771	0.474094	0.232169	0.305355	88.6536	1.21e-07	1.4e-06	0.00301705	0.000259856	8.19e-07	0.00181907
Q3U1C6-2~Tatdn3	-0.191862	-0.183884	-0.299183	-0.1542	-0.0730953	-0.29478	-1.55599	-2.12283	-1.99417	0.102761	-0.119651	-0.285342	-0.224976	-0.174025	-1.89099	-0.100744	-0.597685	88.6377	1.21e-07	1.4e-06	0.134378	0.25314	8.33e-08	0.54022
Q9Z0P5~Twf2	-0.250378	0.0109781	0.218916	0.0521975	0.132657	0.18027	-1.28698	-1.3145	-1.24206	0.182451	0.16246	0.157176	-0.006828	0.121708	-1.28118	0.167362	-0.249734	88.6247	1.21e-07	1.4e-06	0.957573	0.238074	8.34e-08	0.126914
Q9D0R2~Tars	0.0253834	-0.0437781	0.0356739	-0.157894	-0.221531	-0.158861	-0.512421	-0.531518	-0.539618	-0.136435	-0.20755	-0.129577	0.00575974	-0.179428	-0.527852	-0.157854	-0.214844	88.5272	1.21e-07	1.4e-06	0.914097	0.00337965	1.53e-07	0.00699931
Q8JZL3~Thtpa	-0.246108	-0.17181	-0.107604	-0.18492	-0.118197	-0.232273	-0.947393	-1.17906	-0.994308	-0.062305	-0.0106594	-0.253494	-0.175174	-0.178464	-1.04025	-0.108819	-0.375678	88.1147	1.24e-07	1.43e-06	0.0499359	0.0532607	9.96e-08	0.223852
P56213~Gfer	-0.0131067	-0.116827	-0.0786319	0.0345793	-0.0642766	0.17646	-1.05181	-1.07444	-0.875767	0.0338741	-0.0806082	0.026854	-0.0695219	0.0489209	-1.00067	-0.00662669	-0.256975	88.0377	1.25e-07	1.43e-06	0.368678	0.54707	8.04e-08	0.95414
Q8QZY1~Eif3l	0.143377	0.121057	0.126273	0.0546969	0.0378931	0.00794083	-0.483067	-0.501419	-0.463037	0.0605467	0.0213712	0.0785657	0.130236	0.0335103	-0.482507	0.0534945	-0.0663167	88.0223	1.25e-07	1.43e-06	0.00699427	0.402083	1.07e-07	0.204641
P46656~Fdx1	-0.658559	-0.597366	-0.820361	-0.307315	-0.415685	-0.53812	-0.924033	-1.16669	-1.00288	-0.414307	-0.225192	-0.561098	-0.692096	-0.420373	-1.0312	-0.400199	-0.635967	87.2485	1.3e-07	1.49e-06	0.00018673	0.00366612	7.15e-07	0.00524686
Q8JZV7~Amdhd2	0.0171916	-0.00212251	0.105223	-0.089987	0.0552623	-0.0158219	-1.11025	-1.1258	-0.861458	0.0236007	0.0030277	-0.117706	0.0400975	-0.0168489	-1.0325	-0.0303591	-0.259904	86.9989	1.32e-07	1.51e-06	0.633305	0.858846	8.24e-08	0.756753
P10852~Slc3a2	0.0733703	0.0804142	0.144306	-0.0938118	-0.0969651	-0.0454236	0.562082	0.651798	0.638979	-0.171591	-0.158047	-0.0542019	0.0993635	-0.0787335	0.61762	-0.127947	0.127576	86.7489	1.34e-07	1.53e-06	0.0621718	0.135771	1.11e-07	0.0306778
Q8VDG5~Ppcs	0.157908	-0.0831142	-0.101155	0.0273864	-0.0989264	-0.07661	-1.09421	-1.40419	-1.3156	-0.231554	-0.0938438	-0.0429224	-0.00878692	-0.0493833	-1.27133	-0.122773	-0.363069	86.6198	1.35e-07	1.53e-06	0.944525	0.643098	8.58e-08	0.251919
Q9DCC4~Pycrl	-0.0905553	-0.0905229	-0.152357	-0.00767784	-0.0708387	-0.14564	-1.08936	-0.869212	-0.874527	0.0174026	-0.0148562	-0.152612	-0.111145	-0.074719	-0.944367	-0.050022	-0.295063	86.5744	1.35e-07	1.53e-06	0.141977	0.326601	8.95e-08	0.547896
P35441~Thbs1	NA	1.28012	1.27459	NA	1.65754	1.6176	1.58757	2.13194	1.58315	0.772507	0.722884	0.650484	1.27735	1.63757	1.76755	0.715292	1.32784	168.842	1.35e-07	1.53e-06	0.00030342	0.000152579	1.01e-06	0.00262777
Q8BVQ5~Ppme1	-0.165236	-0.475063	-0.391583	-0.542646	-0.256297	-0.177018	-1.33098	-1.21418	-1.35041	-0.356625	-0.191503	-0.329532	-0.343961	-0.32532	-1.29852	-0.292553	-0.565089	86.4478	1.36e-07	1.54e-06	0.00970906	0.0148063	1.56e-07	0.0260908
P61022~Chp1	0.214475	0.188887	0.122538	0.210245	0.341323	0.23266	0.664283	0.557094	0.710912	0.210657	0.210174	0.1484	0.1753	0.261409	0.644096	0.189744	0.317637	86.4435	1.36e-07	1.54e-06	0.011097	0.00182411	2.4e-07	0.00999391
Q8VH51~Rbm39	0.267199	0.30287	0.247995	0.300151	0.264651	0.325601	0.209109	0.206019	0.207852	0.254203	0.206825	0.257195	0.272688	0.296801	0.20766	0.239408	0.254139	86.3459	1.37e-07	1.54e-06	0.000141931	0.000148018	9.2e-05	0.00049193
Q9Z0Y1~Dctn3	-0.000635815	-0.0928274	-0.0329243	0.00472792	0.0946013	-0.0225604	-0.756199	-0.810043	-0.731374	0.0637042	0.0194011	-0.117507	-0.0421292	0.0255896	-0.765872	-0.0114672	-0.19847	85.9042	1.4e-07	1.58e-06	0.486266	0.694218	8.64e-08	0.886343
P70303~Ctps2	0.127061	0.048102	0.103201	-0.0585784	-0.0892884	-0.00887673	-0.604236	-0.726419	-0.635066	-0.0148851	-0.122344	-0.0454847	0.0927881	-0.0522478	-0.65524	-0.0609045	-0.168901	85.5636	1.43e-07	1.6e-06	0.0889481	0.32911	9.85e-08	0.278567
Q9DB60~Fam213b	-0.14567	-0.221369	-0.288726	0.122445	-0.0158833	0.0581226	-0.730344	-0.688614	-0.848015	-0.0137522	-0.0306312	0.0374866	-0.218588	0.0548946	-0.755657	-0.00229896	-0.230413	85.511	1.43e-07	1.6e-06	0.00529414	0.385547	1.19e-07	0.979086
P62307~Snrpf	-0.0256248	0.00383564	-0.0833649	0.0178819	0.0463134	-0.0368669	-1.16986	-0.862387	-1.09069	0.0442226	0.142305	-0.044384	-0.0350514	0.00910948	-1.04098	0.0473813	-0.254885	85.4835	1.43e-07	1.6e-06	0.685946	0.931085	8.73e-08	0.612249
E9Q414~Apob	-3.7488	-5.47898	-2.88094	-3.54707	-4.72501	-4.64616	-3.30719	-3.60384	-2.80861	-3.73757	-4.61894	-3.6673	-4.03624	-4.30608	-3.23988	-4.00793	-3.89753	85.4035	1.44e-07	1.61e-06	0.000178606	0.000172792	8.21e-05	0.000312239
Q8BL97~Srsf7	0.0823661	0.0331092	0.0550678	0.0376711	0.0874358	0.0722489	-0.807593	-0.75063	-0.734957	0.0709984	0.0928212	-0.122894	0.0568477	0.0657853	-0.764393	0.0136417	-0.15703	85.2005	1.45e-07	1.62e-06	0.344271	0.29112	9.15e-08	0.864342
F7AA26~Pakap	-0.043415	-0.12039	-0.155502	-0.0402495	-0.173383	-0.115711	-0.68495	-0.784143	-0.705423	-0.0164725	-0.0445297	-0.146711	-0.106436	-0.109781	-0.724839	-0.0692376	-0.252573	85.1319	1.46e-07	1.63e-06	0.0818765	0.0838154	1.07e-07	0.27025
Q9QXL2~Kif21a	-0.201143	-0.106575	-0.21891	-0.137963	-0.0549519	0.0476358	-0.722571	-0.681066	-0.722245	-0.0252565	-0.0880574	-0.105729	-0.175543	-0.0484265	-0.708627	-0.0730145	-0.251403	85.0612	1.47e-07	1.63e-06	0.0109887	0.414749	1.17e-07	0.240263
O35864~Cops5	-0.139271	-0.107499	0.0586002	0.0185934	-0.0647756	0.0645372	-0.87186	-0.855594	-0.747517	0.00119639	-0.0198268	0.0336991	-0.0627232	0.00611832	-0.82499	0.00502291	-0.219143	84.9653	1.47e-07	1.63e-06	0.333749	0.943262	9.02e-08	0.957983
P40336~Vps26a	0.00375426	0.0232879	-0.0148245	0.0184511	0.0940405	0.0465558	-0.645236	-0.726826	-0.562809	-0.00981656	0.0222796	-0.0369718	0.00407256	0.0530158	-0.644957	-0.0081696	-0.14901	84.9373	1.48e-07	1.63e-06	0.950457	0.30932	9.06e-08	0.905263
Q9DCL8~Ppp1r2	-0.106904	-0.119887	0	9.55e-05	0.139882	-0.0241365	-1.50069	-1.99012	-1.74686	0.151542	0.0984472	-0.264569	-0.0755968	0.0386135	-1.74589	-0.00485979	-0.446933	84.8337	1.48e-07	1.64e-06	0.595394	0.806232	8.95e-08	0.979993
Q8R1F5~Hyi	0.149473	-0.0320194	0.10181	0.126014	0.158395	-0.134234	-1.18141	-1.42479	-1.45465	0.255339	0.174152	0.0148528	0.0730876	0.0500583	-1.35361	0.148114	-0.270589	84.5961	1.5e-07	1.66e-06	0.501554	0.665939	9.58e-08	0.203796
P32921-2~Wars	0.0208911	-0.0880778	-0.0267206	-0.0283693	-0.252667	-0.128788	-0.81425	-0.841168	-0.761967	-0.130057	-0.148048	-0.0352652	-0.0313024	-0.136608	-0.805795	-0.104457	-0.269541	84.3278	1.53e-07	1.67e-06	0.646419	0.0574834	1.08e-07	0.14213
Q91ZP3~Lpin1	-0.626306	-0.537534	-0.4744	-0.130308	-0.2942	-0.155688	-0.524176	-0.583771	-0.582381	-0.2381	-0.269373	-0.113131	-0.54608	-0.193399	-0.563443	-0.206868	-0.377447	84.3276	1.53e-07	1.67e-06	4.03e-05	0.0151013	1.89e-06	0.0123976
Q6ZWY9~Hist1h2bc	0.243433	0.328445	0.386916	0.204005	0.293882	0.349505	0.510061	0.580315	0.495323	0.173285	0.197811	0.212503	0.319598	0.282464	0.528566	0.194533	0.33129	84.3151	1.53e-07	1.67e-06	0.000383097	0.00100926	8.44e-07	0.00752227
P08121~Col3a1	-0.434016	-0.293537	-0.325316	0.437621	0.533908	0.47443	0.0741486	0.0304121	0.121221	0.397805	0.469413	0.33946	-0.350956	0.481986	0.0752606	0.402226	0.152129	84.3087	1.53e-07	1.67e-06	0.000260666	7.11e-05	0.125781	0.000200445
Q8BTZ7~Gmppb	-0.53414	-0.36046	-0.194956	-0.40347	-0.444927	-0.213453	-1.00326	-0.988499	-0.935417	-0.294622	-0.219011	-0.291886	-0.363185	-0.35395	-0.975724	-0.268506	-0.490341	84.215	1.54e-07	1.68e-06	0.00270147	0.00365096	2.8e-07	0.0154519
Q3V1L4~Nt5c2	0.0823661	0.00261905	-0.0809167	0.224371	-0.022357	0.127112	-1.05492	-1.00046	-0.84729	0.153704	0.171684	0.185187	0.00135614	0.109709	-0.967557	0.170191	-0.171575	84.0705	1.55e-07	1.69e-06	0.988657	0.179449	1.08e-07	0.05525
Q6P5F9~Xpo1	0.156136	0.121305	0.132723	0.0224292	0.0875766	0.0152802	-0.512462	-0.506011	-0.587699	-0.0190766	-0.0162681	0.0306612	0.136721	0.041762	-0.53539	-0.00156113	-0.089617	84.0477	1.55e-07	1.69e-06	0.00973556	0.351453	1.19e-07	0.979908
P43276~Hist1h1b	0.465961	0.746058	0.793348	0.491163	0.746271	0.915207	1.17265	0.992208	0.897055	0.723138	0.627439	0.73306	0.668456	0.717547	1.02064	0.694546	0.775297	83.9403	1.56e-07	1.69e-06	0.00059796	0.000494452	2.68e-06	0.000693971
Q91Z53~Grhpr	-0.0699629	-0.175705	-0.220159	-0.0624559	-0.188825	-0.15811	-0.9444	-0.897882	-0.757199	-0.200185	-0.0945298	-0.0381998	-0.155276	-0.136464	-0.866493	-0.110972	-0.317301	83.8906	1.56e-07	1.7e-06	0.0437738	0.078014	1.21e-07	0.150864
P83940~Tceb1	-0.158257	-0.130374	-0.177585	-0.267066	-0.146062	-0.140551	-0.605087	-0.754607	-0.728896	-0.211413	-0.0871629	-0.133491	-0.155405	-0.18456	-0.696197	-0.144022	-0.295046	83.7823	1.57e-07	1.7e-06	0.0215468	0.0117654	1.64e-07	0.0374899
F6Y616~Paip1	0.0701008	0.0151384	0.0849974	-0.0113334	0.119896	0.269984	-1.28108	-1.28378	-1.38304	-0.0592511	0.302487	0.313663	0.0567455	0.126182	-1.31597	0.185633	-0.236851	83.6719	1.58e-07	1.71e-06	0.606058	0.248284	1.05e-07	0.112275
P16045~Lgals1	-0.230099	-0.267085	-0.251599	-0.183315	-0.0816982	-0.218212	-0.801292	-1.11643	-0.882167	-0.0286077	-0.024876	-0.0905914	-0.249594	-0.161075	-0.933296	-0.048025	-0.347998	83.5649	1.59e-07	1.72e-06	0.00857834	0.060268	1.36e-07	0.585349
P42669~Pura	-0.107791	0.0284728	-0.00433058	0.00917368	0.241839	0.103326	-0.967732	-0.806116	-0.903477	0.116387	0.0712805	0.0290128	-0.0278828	0.118113	-0.892442	0.0722267	-0.182496	83.2688	1.62e-07	1.74e-06	0.716369	0.121676	1.05e-07	0.34916
Q3B7Z2~Osbp	0.0669809	-0.0313537	0.0178863	-0.0211563	-0.0693206	-0.0445583	-0.552268	-0.503764	-0.551913	-0.0247545	0.0133235	-0.0127542	0.0178378	-0.0450117	-0.535982	-0.00806172	-0.142804	82.9441	1.65e-07	1.77e-06	0.694508	0.306212	9.98e-08	0.888607
P62862~Fau	0.432306	0.163049	0.515793	0.406123	0.0843341	0.487492	-1.45793	-1.65009	-1.36126	0.306058	0.313284	0.432181	0.370383	0.325983	-1.48976	0.350508	-0.110722	82.6064	1.68e-07	1.8e-06	0.0138961	0.0277351	1.75e-07	0.0231227
P58389~Ppp2r4	0.154805	-0.0674339	-0.0239832	-0.0121324	-0.0062251	0.162733	-1.40055	-1.64583	-1.40347	-0.0312941	0.301227	-0.0977543	0.0211294	0.0481251	-1.48328	0.0573928	-0.339158	82.5905	1.68e-07	1.8e-06	0.87871	0.709604	9.98e-08	0.676978
Q80UG5-3~Sep-09	-0.162624	-0.0796619	-0.0011462	-0.294316	-0.150581	-0.231251	-0.592889	-0.638538	-0.664328	-0.216626	-0.220838	-0.179876	-0.081144	-0.225383	-0.631918	-0.20578	-0.286056	82.486	1.69e-07	1.81e-06	0.156152	0.00347607	2.3e-07	0.0060366
Q8K4Z5~Sf3a1	0.0925422	0.0170131	0.133589	-0.00734466	-0.0447769	-0.0269238	-0.691825	-0.704275	-0.566864	0.0194715	0.0890589	0.0581246	0.0810481	-0.0263485	-0.654321	0.0555517	-0.136017	82.4812	1.7e-07	1.81e-06	0.132712	0.640855	1.08e-07	0.328519
Q8VED9~Lgalsl	-0.4795	-0.474007	-0.427083	-0.682978	-0.265135	-0.488158	-1.13648	-1.34106	-1.25746	-0.452564	-0.429366	-0.780347	-0.460197	-0.478757	-1.245	-0.554093	-0.684511	82.325	1.71e-07	1.82e-06	0.00374976	0.00366494	4.54e-07	0.00199587
O55229~Chkb	-0.164929	-0.447607	-0.422204	-0.40086	-0.342227	-0.379376	-1.23629	-1.69777	-1.50265	-0.419764	-0.119518	-0.363952	-0.344913	-0.374154	-1.4789	-0.301078	-0.624762	82.1614	1.73e-07	1.83e-06	0.018731	0.0151013	1.76e-07	0.0411886
F6RPJ9~Ide	0.180482	0.0895796	0.0785746	0.0580227	-0.00227155	-0.0630609	-0.623063	-0.704063	-0.595572	-0.0586442	-0.0161749	-0.0342129	0.116212	-0.00243661	-0.640899	-0.036344	-0.140867	81.771	1.77e-07	1.87e-06	0.0412958	0.972223	1.17e-07	0.533476
Q8C0L6~Paox	-0.114083	-0.154231	-0.219903	-0.0592839	-0.0985914	-0.162652	-0.748405	-0.776585	-0.639622	-0.151425	-0.0871954	0.00170492	-0.162739	-0.106843	-0.721538	-0.0789717	-0.267523	81.5969	1.78e-07	1.89e-06	0.0190245	0.0992464	1.4e-07	0.224102
Q9CWG8~Ndufaf7	-0.300512	-0.243322	-0.287109	0.103794	-0.0901129	-0.214707	-0.84907	-0.85392	-0.997465	-0.293893	-0.332924	-0.254312	-0.276981	-0.0670084	-0.900152	-0.29371	-0.384463	81.5216	1.79e-07	1.89e-06	0.00565689	0.410988	2.1e-07	0.00566696
Q6NSR8~Npepl1	0.00209719	-0.0302588	-0.00550781	0.315974	0.147206	0.138918	-1.4893	-1.38283	-1.01956	0.214032	0.249546	0.261348	-0.0112231	0.2007	-1.29723	0.241642	-0.216528	81.4282	1.8e-07	1.9e-06	0.932538	0.0847037	1.29e-07	0.0491263
Q9DAK9~Phpt1	-0.0625193	-0.0998663	-0.198722	0.101379	0.0244385	0.00209721	-0.773707	-0.884691	-0.709081	-0.0139787	0.0353909	-0.0993902	-0.120369	0.0426382	-0.78916	-0.0259927	-0.223221	81.2699	1.82e-07	1.91e-06	0.0752241	0.523811	1.16e-07	0.736239
Q99JF5~Mvd	-0.105565	-0.249167	-0.148625	-0.243341	-0.338007	-0.255602	-0.696147	-0.864465	-0.705915	-0.283333	-0.227899	-0.118997	-0.167786	-0.278984	-0.755509	-0.210077	-0.353089	80.9344	1.85e-07	1.95e-06	0.0282785	0.00318256	2.57e-07	0.0138135
Q62186~Ssr4	0.0991377	0.0560572	0.100036	0.130233	0.136342	0.158875	0.429307	0.523505	0.525134	0.154109	0.159004	0.112697	0.0850771	0.141816	0.492649	0.141937	0.21537	80.8096	1.87e-07	1.96e-06	0.0649882	0.00934358	2.1e-07	0.0102073
P56394~Cox17	-0.414613	-0.426908	-0.393511	-0.440776	-0.270709	-0.201562	-1.01691	-1.23436	-1.46877	-0.166666	-0.00539482	-0.0529723	-0.411677	-0.304349	-1.24001	-0.075011	-0.507762	80.6658	1.88e-07	1.97e-06	0.00376316	0.01832	1.98e-07	0.53572
Q91XE4~Acy3	0.0729036	-0.044744	-0.0358897	0.217449	0.0392028	0.125581	-0.8087	-1.00971	-0.796471	0.0327035	0.0421287	0.0552672	-0.0025767	0.127411	-0.871626	0.0433665	-0.175856	80.6444	1.89e-07	1.97e-06	0.976632	0.0966756	1.18e-07	0.592003
P99027~Rplp2	-0.184749	-0.0665515	-0.172577	-0.201566	-0.0851564	-0.268827	-1.10625	-1.53068	-1.33726	-0.0837006	0.0596569	-0.191725	-0.141292	-0.185183	-1.32473	-0.0719229	-0.430782	80.5342	1.9e-07	1.98e-06	0.195951	0.110791	1.23e-07	0.554591
P52760~Hrsp12	0.00743597	-0.0815021	-0.0978244	0.0947827	-0.023373	-0.00744411	-0.912724	-0.952115	-0.846954	0.0588216	0.152485	-0.116656	-0.0572968	0.0213219	-0.903931	0.0315502	-0.227089	80.4111	1.91e-07	1.98e-06	0.434411	0.797237	1.11e-07	0.716466
P34152-3~Ptk2	0.0951529	0.154609	0.1459	-0.0522883	0.0930587	-0.0443277	-0.772455	-0.709976	-0.741067	0.00641939	0.108923	-0.0751862	0.131887	-0.00118577	-0.741166	0.0133853	-0.14927	80.4028	1.91e-07	1.98e-06	0.0452236	0.989086	1.23e-07	0.867109
A2ACG7~Rpn2	0.120276	0.164251	0.128509	0.208749	0.241712	0.184803	0.365935	0.405168	0.380548	0.146125	0.139645	0.127142	0.137679	0.211755	0.383883	0.137637	0.217738	80.363	1.92e-07	1.99e-06	0.00521661	0.000677406	6.08e-07	0.00690491
Q8R3Q6~Ccdc58	-0.201217	-0.248825	-0.337507	-0.0597796	-0.0432082	-0.21898	-1.0357	-0.83664	-1.06203	-0.0778264	0.0848516	-0.0894384	-0.262517	-0.107322	-0.978122	-0.0274711	-0.343858	80.0258	1.96e-07	2.02e-06	0.00899713	0.208172	1.51e-07	0.78747
P08074~Cbr2	0.330774	0.271487	0.267303	0.381016	0.312773	0.431422	0.45337	0.636242	0.606619	0.395395	0.39761	0.247884	0.289855	0.37507	0.56541	0.346963	0.394325	80.0099	1.96e-07	2.02e-06	0.00172296	0.000527465	1.89e-06	0.000977241
P56399~Usp5	-0.0993231	-0.10788	-0.115924	0.015888	0.0481942	-0.0381004	-0.63029	-0.756929	-0.568204	-0.0662563	-0.031164	-0.0599868	-0.107709	0.0086606	-0.651807	-0.052469	-0.200831	79.6326	2e-07	2.06e-06	0.0603779	0.897955	1.28e-07	0.36604
Q9D8Z2~Triap1	-0.208625	-0.189744	-0.241027	0.0273864	0.155976	0.0512748	-1.67859	-2.17734	-1.5541	0.181524	0.465908	0.131139	-0.213132	0.0782123	-1.80334	0.259524	-0.419685	79.5184	2.01e-07	2.07e-06	0.15882	0.623382	1.3e-07	0.115101
P10404~NA	0.301462	0.299394	0.260447	0.0813628	0.137704	0.182354	0.837104	0.789807	0.85351	-0.0228696	0.283853	0.0925425	0.287101	0.133807	0.826807	0.117842	0.341389	79.3792	2.03e-07	2.09e-06	0.00306091	0.0891957	2.05e-07	0.138242
P61924~Copz1	-0.0232951	-0.0772506	0.0096498	0.210618	-0.0812251	-0.0296454	-1.01136	-1.00298	-0.868004	-0.0318442	0.0451138	-0.00909178	-0.0302986	0.0332492	-0.96078	0.00139261	-0.239109	79.0922	2.07e-07	2.12e-06	0.717539	0.69573	1.17e-07	0.989215
Q9D3P8~Plgrkt	0.183681	0.253947	0.287558	0.112483	0.136069	0.178059	0.546254	0.577753	0.604372	0.0887273	-0.000578462	0.153026	0.241729	0.142204	0.576126	0.0803915	0.260113	78.9663	2.08e-07	2.12e-06	0.00132173	0.0220805	2.75e-07	0.159496
Q8VDQ1~Ptgr2	-0.247265	-0.30751	-0.276694	-0.0758822	-0.120041	-0.0867659	-1.34982	-1.60534	-1.05729	-0.0830046	-0.0396674	-0.130107	-0.277156	-0.0942297	-1.33748	-0.0842597	-0.448282	78.9592	2.08e-07	2.12e-06	0.0271169	0.411971	1.41e-07	0.492993
Q9JKR6~Hyou1	0.0972998	0.0779852	0.112025	0.152051	0.106051	0.179533	0.447523	0.46185	0.454513	0.15019	0.130366	0.0799091	0.0957699	0.145878	0.454629	0.120155	0.204108	78.9453	2.08e-07	2.12e-06	0.0340473	0.00622849	2.46e-07	0.0171353
E9Q5C9~Nolc1	0.549069	0.447041	0.567234	0.369467	0.292286	0.249229	-0.853168	-1.09139	-0.696689	0.285556	0.35767	0.372794	0.521115	0.303661	-0.880416	0.338673	0.0707582	78.8939	2.09e-07	2.13e-06	0.000393147	0.00869071	7.45e-07	0.00560682
Q3TUE1~Fubp1	0.134117	0.149398	0.29329	-0.0698642	-0.0428393	-0.00581664	-1.34114	-1.35617	-0.990299	-0.0303777	0.173741	0.00545644	0.192268	-0.0395067	-1.2292	0.0496066	-0.256709	78.8466	2.1e-07	2.13e-06	0.072646	0.723829	1.29e-07	0.674147
Q99KB8~Hagh	-0.329363	-0.302154	-0.284687	-0.138455	0.0454445	-0.159894	-1.17229	-1.50017	-1.15288	-0.040089	0.0448155	-0.236224	-0.305401	-0.0843015	-1.27511	-0.0771657	-0.435495	78.6136	2.13e-07	2.16e-06	0.0151285	0.445787	1.51e-07	0.51738
Q9EPJ9~Arfgap1	-0.0534099	-0.096895	-0.197713	-0.141584	-0.203453	-0.267694	-0.970041	-1.23941	-1.18905	-0.00974127	-0.0372105	-0.29302	-0.116006	-0.204244	-1.13283	-0.113324	-0.391602	78.5843	2.13e-07	2.16e-06	0.2238	0.0532607	1.44e-07	0.268107
Q8BFP9~Pdk1	-0.33152	-0.549328	-0.610866	-0.38191	-0.592162	-0.42328	-0.684258	-0.680927	-0.561369	-0.493926	-0.550564	-0.416479	-0.497238	-0.465784	-0.642184	-0.486989	-0.523049	78.4521	2.15e-07	2.17e-06	0.000375093	0.000724952	5.76e-06	0.000639972
P21956-2~Mfge8	-0.486433	-0.360019	-0.438905	-0.268333	-0.25341	-0.177811	-0.133971	-0.133547	-0.135748	-0.398935	-0.313003	-0.316263	-0.428452	-0.233185	-0.134422	-0.342733	-0.284698	78.4375	2.15e-07	2.17e-06	3.37e-05	0.00159399	0.0071473	0.000240672
Q2NL51~Gsk3a	-0.148665	-0.00592768	-0.0891478	-0.0147215	0.0238507	-0.156438	-0.740942	-0.914648	-0.804657	-0.0358076	0.017884	0.0345838	-0.0812467	-0.0491029	-0.820082	0.00555339	-0.23622	78.3696	2.16e-07	2.17e-06	0.2301	0.481204	1.26e-07	0.956745
P56380~Nudt2	-0.00391174	-0.103414	-0.249255	0.0207256	-0.0664296	0.0387004	-0.816907	-0.983152	-0.991987	0.0203573	-0.0847584	-0.107136	-0.11886	-0.00233449	-0.930682	-0.057179	-0.277264	78.221	2.18e-07	2.19e-06	0.13084	0.980703	1.3e-07	0.501171
Q9DCM0~Ethe1	-0.0569126	-0.0841516	-0.14823	0.0392145	-0.0531094	-0.0329298	-0.676501	-0.779291	-0.594813	-0.0105396	-0.000117626	-0.0492771	-0.0964313	-0.0156082	-0.683535	-0.0199781	-0.203888	78.016	2.2e-07	2.21e-06	0.100817	0.810052	1.31e-07	0.774742
Q99PL5~Rrbp1	-0.121102	-0.151881	-0.16117	-0.173935	-0.0517019	-0.169698	-0.669288	-0.794323	-0.629392	-0.00118238	0.0473487	-0.0694436	-0.144717	-0.131778	-0.697668	-0.00775907	-0.245481	77.7683	2.24e-07	2.24e-06	0.0292198	0.0476372	1.64e-07	0.924221
Q8BH04~Pck2	0.094539	-0.0470984	-0.0665342	0.210743	0.0181081	0.0722489	-0.831541	-0.7684	-0.771993	0.108477	0.0133235	0.0962848	-0.00636453	0.100367	-0.790645	0.072695	-0.155987	77.7683	2.24e-07	2.24e-06	0.938262	0.14781	1.35e-07	0.305496
Q8CHU3~Epn2	-0.213911	0.000588972	-0.115048	-0.0310761	-0.185355	-0.0774068	-1.6641	-1.34792	-1.16455	0.0258081	0.092243	0.122069	-0.109457	-0.0979461	-1.39219	0.0800399	-0.379888	77.7092	2.25e-07	2.24e-06	0.34032	0.408051	1.3e-07	0.534182
Q8R2H9~Phospho1	-0.147452	-0.460106	-0.437513	-0.69818	-0.8449	-0.822387	-0.832744	-0.821274	-0.557752	-0.635769	-0.529004	-0.491175	-0.348357	-0.788489	-0.737257	-0.551983	-0.606521	77.641	2.25e-07	2.24e-06	0.00690916	0.000127774	8.31e-06	0.000890662
Q9R1T2~Sae1	0.0976063	0.0629315	0.0811474	0.0943778	0.143684	0.0986494	-0.48409	-0.535027	-0.454208	0.0462548	-0.0157094	0.0226533	0.0805617	0.112237	-0.491108	0.0177329	-0.0701442	77.3947	2.29e-07	2.27e-06	0.0701037	0.0231423	1.68e-07	0.723585
E9QPB2~Sbsn	0.23304	-0.231129	-0.0764518	-0.205366	-0.369593	-0.312027	-1.35074	-1.23765	-1.2118	-0.532485	-0.856006	-0.694105	-0.0248469	-0.295662	-1.26673	-0.694199	-0.570359	77.3128	2.3e-07	2.28e-06	0.859575	0.0332091	4.07e-07	0.000592871
Q58A65-2~Spag9	0.0142905	0.000724405	-0.0116981	-0.00352588	0.0223803	-0.0467946	-0.59614	-0.695004	-0.531776	-0.0543561	-0.0112936	-0.00335718	0.00110558	-0.00931338	-0.60764	-0.0230023	-0.159713	77.2396	2.31e-07	2.29e-06	0.985474	0.877015	1.28e-07	0.697724
Q9QZC8~Abhd1	-0.510222	-0.363288	-0.46449	-0.25092	-0.334603	-0.278731	-0.257872	-0.339598	-0.374843	-0.291255	-0.26117	-0.209542	-0.446	-0.288085	-0.324104	-0.253989	-0.328045	77.2295	2.31e-07	2.29e-06	4.71e-05	0.000866575	3.72e-05	0.00197929
Q99KR3~Lactb2	-0.304378	-0.39809	-0.413366	-0.135776	-0.168042	-0.303221	-0.966044	-1.24831	-0.869974	-0.071473	-0.0960663	-0.117635	-0.371945	-0.202346	-1.02811	-0.095058	-0.424364	77.0571	2.34e-07	2.31e-06	0.00276544	0.0491169	2.38e-07	0.337505
Q6PIP5~Nudcd1	0.175233	0.0652584	0.0145167	-0.134083	-0.11334	-0.169509	-0.634474	-0.660026	-0.76365	-0.37585	-0.285098	-0.211156	0.0850027	-0.138977	-0.68605	-0.290701	-0.257681	77.0023	2.34e-07	2.31e-06	0.179881	0.0482016	2.85e-07	0.0019129
Q91VR8~Brk1	-0.163758	-0.0228668	0.0959744	-0.185707	-0.158846	-0.377563	-0.947309	-1.21321	-1.12427	-0.107832	-0.0801549	-0.178211	-0.0302169	-0.240705	-1.09493	-0.122066	-0.37198	76.8897	2.36e-07	2.32e-06	0.768448	0.0259842	1.61e-07	0.224227
Q6PD03~Ppp2r5a	-0.645551	-0.540372	-0.542286	-0.321694	-0.480593	-0.502131	-0.923105	-1.09514	-0.720989	-0.383003	-0.392032	-0.193979	-0.57607	-0.434806	-0.913079	-0.323004	-0.56174	76.8664	2.36e-07	2.32e-06	0.000371197	0.00225638	1.11e-06	0.0107598
Q8BW75~Maob	0.380409	0.392999	0.40781	0.618923	0.375388	0.235848	0.805767	0.804671	0.794072	0.151407	0.190508	0.226333	0.393739	0.410053	0.801503	0.189416	0.448678	76.6729	2.39e-07	2.34e-06	0.00110179	0.0011484	7.25e-07	0.0470112
Q8VDQ8~Sirt2	-0.0348447	-0.0270483	-0.0748803	0.0191623	-0.0330973	0.00766311	-0.809103	-0.922268	-0.655592	-0.0493224	0.0492831	-0.00127806	-0.0455911	-0.00209064	-0.795655	-0.000439108	-0.210944	76.5596	2.41e-07	2.36e-06	0.494086	0.980018	1.32e-07	0.99624
P11031~Sub1	0.478721	0.0799032	0.217637	0.136407	0.179863	0.117133	-1.23107	-1.23212	-1.00724	-0.106997	-0.193402	-0.175051	0.258754	0.144467	-1.15681	-0.158483	-0.228018	76.4519	2.42e-07	2.37e-06	0.0222873	0.167236	1.79e-07	0.145765
P80314~Cct2	-0.0484215	-0.0379975	-0.0155141	-0.169502	-0.129522	-0.185316	-0.519212	-0.51215	-0.417819	-0.14345	-0.108942	-0.12288	-0.0339777	-0.161447	-0.48306	-0.125091	-0.200894	76.3381	2.44e-07	2.38e-06	0.435648	0.00509643	2.5e-07	0.0189814
Q8C5Q4~Grsf1	-0.215919	-0.247931	-0.184985	-0.100858	-0.319194	-0.382788	-1.01688	-0.97575	-0.817215	-0.102456	-0.189154	-0.271951	-0.216278	-0.267613	-0.936615	-0.187854	-0.40209	75.8641	2.51e-07	2.44e-06	0.0235383	0.0107135	2.5e-07	0.0513764
Q02788~Col6a2	0.142633	0.0585256	0.0225898	-0.306744	-0.363523	-0.32677	0.270676	0.231208	0.332085	-0.439984	-0.442091	-0.366452	0.0745826	-0.332346	0.27799	-0.416176	-0.0989874	75.843	2.52e-07	2.44e-06	0.14529	0.000219942	5.79e-05	6.66e-05
P42932~Cct8	0.110882	0.0220886	0.0332801	-0.0802028	-0.148798	-0.149971	-0.482065	-0.485712	-0.465966	-0.130841	-0.119285	-0.133535	0.0554168	-0.126324	-0.477914	-0.127887	-0.169177	75.8424	2.52e-07	2.44e-06	0.196721	0.0147829	2.34e-07	0.0156839
P84228~Hist1h3b	0.223571	0.353339	0.325147	0.160197	0.195927	0.201946	0.473031	0.592571	0.523053	0.253319	0.152207	0.285263	0.300686	0.186023	0.529552	0.230263	0.311631	75.5423	2.57e-07	2.48e-06	0.000613438	0.0090018	9.16e-07	0.00352606
Q00PI9~Hnrnpul2	0.222863	0.249216	0.258981	0.237261	0.199851	0.225312	0.362941	0.299163	0.316361	0.209617	0.154985	0.140264	0.243687	0.220808	0.326155	0.168289	0.239734	75.5308	2.57e-07	2.48e-06	0.000312967	0.000738538	3.43e-06	0.00343951
E9Q3E1~Aldh3b2	-0.494788	-0.411075	-0.604668	-0.462468	-0.455546	-0.661685	-0.338022	-0.259639	-0.299849	-0.538928	-0.371212	-0.471361	-0.503511	-0.526566	-0.29917	-0.4605	-0.447437	75.4426	2.58e-07	2.49e-06	0.000173057	0.000174594	0.000675722	0.000472388
Q8CFX1~H6pd	0.4053	0.256194	0.274572	0.197235	0.1703	0.212899	0.464165	0.465687	0.448572	0.166207	0.155679	0.085998	0.312022	0.193478	0.459475	0.135961	0.275234	75.4116	2.59e-07	2.49e-06	0.000246816	0.00428402	1.13e-06	0.0244339
Q921M3~Sf3b3	0.265404	0.262689	0.26932	0.0221454	0.040802	0.0616008	-0.370011	-0.396124	-0.338058	0.0448035	0.0452629	0.0781991	0.265805	0.0415161	-0.368064	0.0560885	-0.00116384	75.3836	2.59e-07	2.49e-06	0.000131794	0.293284	7.68e-07	0.176424
Q9R062~Gyg1	-0.608068	-0.740871	-0.680244	-0.386973	-0.229467	-0.382421	-1.45511	-1.87144	-1.19069	-0.207403	-0.299061	-0.237109	-0.676394	-0.332954	-1.50575	-0.247858	-0.690738	75.2624	2.61e-07	2.51e-06	0.00109979	0.0384211	3.57e-07	0.114288
Q9EQS3~Mycbp	-0.204686	-0.396693	-0.283075	0.129047	0.092357	0.0538299	-1.03865	-1.27484	-0.99666	0.259621	0.0833981	-0.0394958	-0.294818	0.0917447	-1.10338	0.101174	-0.30132	75.2027	2.62e-07	2.51e-06	0.0105799	0.350924	1.93e-07	0.328078
P23116~Eif3a	0.0868453	-0.00697597	-0.0259419	0.016173	-0.0361081	-0.0749884	-0.5714	-0.627003	-0.650715	0.0184374	0.0448155	-0.0527427	0.0179758	-0.0316412	-0.616373	0.00350341	-0.156634	75.1651	2.63e-07	2.51e-06	0.749514	0.556772	1.42e-07	0.962736
Q8BYK6~Ythdf3	0.184988	0.0357515	0.13902	0.0214357	0.00685345	-0.00797766	-1.03128	-0.88333	-1.26617	-0.07893	0.00432996	0.0415145	0.11992	0.0067705	-1.06026	-0.0110285	-0.236149	74.8153	2.68e-07	2.56e-06	0.182212	0.955452	1.5e-07	0.928846
Q61699~Hsph1	0.842475	0.64317	0.702727	0.108346	-0.0293309	-0.0351905	0.233253	0.222441	0.260041	0.00477984	-0.104397	-0.0537694	0.729457	0.0146082	0.238578	-0.0511289	0.232879	74.6139	2.72e-07	2.59e-06	5.76e-06	0.846589	0.0010214	0.468862
P99029-2~Prdx5	-0.0146662	-0.174611	-0.0604612	0.0448129	-0.0856624	-0.00936866	-0.803398	-0.788012	-0.665329	-0.061541	0.0376401	-0.0446524	-0.083246	-0.0167394	-0.752246	-0.0228511	-0.218771	74.3666	2.76e-07	2.63e-06	0.192888	0.81998	1.53e-07	0.769589
Q9DCD6~Gabarap	-0.00724336	0.0323155	-0.0588225	-0.0220632	0.00685345	0.110053	-1.23615	-1.62987	-1.136	0.124944	0.213116	0.0723194	-0.0112501	0.0316143	-1.33401	0.136793	-0.294212	74.2795	2.78e-07	2.64e-06	0.93594	0.806345	1.53e-07	0.260283
P26350~Ptma	0.212193	0.491108	0.335211	-0.267778	-0.00447167	0.206169	-1.54663	-1.8	-1.38104	0.117909	0.150677	0.15982	0.34617	-0.022027	-1.57589	0.142802	-0.277237	74.2149	2.79e-07	2.65e-06	0.0243963	0.897555	1.81e-07	0.329859
Q9WUM3~Coro1b	0.0696332	0.00329506	0.00476547	-0.0411389	0.0342489	0.0152802	-0.480483	-0.505846	-0.51284	-0.0208202	-0.0307879	0.011128	0.0258979	0.00279672	-0.499723	-0.0134933	-0.12113	74.1395	2.8e-07	2.65e-06	0.54764	0.961787	1.5e-07	0.796142
O35386~Phyh	-0.655773	-0.58068	-0.604158	0.131417	-0.152846	-0.01355	-1.25553	-0.958192	-0.940544	-0.354936	-0.529243	-0.255982	-0.613537	-0.0116596	-1.05142	-0.380054	-0.514168	73.7802	2.87e-07	2.71e-06	0.000393147	0.933355	6.71e-07	0.00703698
P10639~Txn	0.0175136	-0.0126261	-0.0542873	-0.0365051	-0.0624849	-0.0935429	-1.10551	-1.51489	-1.06344	0.169283	0.097583	0.0665366	-0.0164666	-0.0641776	-1.22795	0.111134	-0.299364	73.775	2.87e-07	2.71e-06	0.894367	0.555071	1.56e-07	0.322207
Q9ERB0~Snap29	0.219456	0.0883103	0.110893	-0.0599899	-0.0159437	-0.223643	-0.841579	-0.960579	-0.8764	-0.0462022	0.0897831	-0.125546	0.139553	-0.0998587	-0.892853	-0.0273218	-0.22012	73.7032	2.88e-07	2.71e-06	0.0822762	0.208172	1.75e-07	0.771681
Q5XJY5~Arcn1	-0.0321197	-0.0800786	-0.00560367	-0.0640219	-0.117276	-0.0756663	-0.562046	-0.602395	-0.53512	-0.0799239	-0.151928	-0.0141957	-0.0392673	-0.0856548	-0.56652	-0.0820158	-0.193365	73.6541	2.89e-07	2.72e-06	0.422773	0.103091	1.81e-07	0.127057
P15379~Cd44	0.454206	0.401602	0.461169	-0.393265	-0.39216	-0.513803	0.237257	0.237935	0.233456	-0.312766	-0.282176	-0.125989	0.438992	-0.433076	0.236216	-0.24031	0.000455505	73.4611	2.93e-07	2.75e-06	8.59e-05	0.000161287	0.000624434	0.00373724
A3KGB4~Tbc1d8b	-0.22446	-0.224865	-0.223514	-0.402955	-0.348493	-0.374621	-0.512032	-0.420342	-0.343757	-0.491015	-0.300482	-0.361319	-0.22428	-0.375356	-0.425377	-0.384272	-0.352321	73.3916	2.94e-07	2.76e-06	0.00444239	0.00032457	9.65e-06	0.000376912
Q01730~Rsu1	0.138007	0.0395737	0.175481	-0.106852	-0.00904691	-0.00810406	-1.01095	-1.36255	-1.02216	0.0312391	0.0341899	-0.125161	0.117687	-0.0413343	-1.13189	-0.0199107	-0.268861	73.0887	3e-07	2.8e-06	0.22408	0.693056	1.63e-07	0.876551
Q8K1E6~Alkbh3	-0.239376	-0.183528	-0.239693	-0.461475	-0.290822	-0.25859	-0.5488	-0.790288	-0.669891	-0.338563	-0.352625	-0.404017	-0.220866	-0.336962	-0.66966	-0.365068	-0.398139	73.0166	3.01e-07	2.81e-06	0.0113526	0.00168371	1.1e-06	0.00124176
Q8VC30~Dak	0.0677614	0.0433853	-0.0221382	-0.0928431	-0.0122956	-0.0892495	-0.568183	-0.628325	-0.566779	-0.0761883	-0.0421597	-0.163835	0.0296695	-0.0647961	-0.587762	-0.094061	-0.179237	72.9612	3.02e-07	2.82e-06	0.570553	0.218356	1.82e-07	0.0961733
Q8VE47~Uba5	-0.216589	-0.336501	-0.11579	-0.0290308	-0.246085	0.109536	-1.08087	-1.31998	-1.28808	-0.160274	-0.120465	-0.31841	-0.22296	-0.0551931	-1.22964	-0.199716	-0.426878	72.78	3.06e-07	2.85e-06	0.0535225	0.630973	1.98e-07	0.0950123
P62311~Lsm3	-0.222872	-0.0863875	-0.122324	-0.384486	0.0739959	-0.0578263	-1.41421	-1.68079	-1.36078	-0.0203954	0.167698	-0.0539451	-0.143861	-0.122772	-1.48526	0.0311192	-0.430193	72.7186	3.07e-07	2.85e-06	0.258825	0.345195	1.69e-07	0.853396
Q07235~Serpine2	0.203749	0.245374	0.421897	0.625004	0.65772	0.827143	0.618419	0.406831	0.368779	0.850767	0.760779	0.603482	0.29034	0.703289	0.464676	0.738343	0.549162	72.6584	3.08e-07	2.86e-06	0.0126562	0.00016334	0.000185204	0.000124652
Q8R1J9~Tor2a	0.397427	0.291323	0.268872	0.290172	0.0979615	0.17449	0.577833	0.697045	0.700618	0.186551	0.158035	0.0933885	0.319207	0.187541	0.658499	0.145991	0.32781	72.5948	3.09e-07	2.87e-06	0.000963903	0.0167896	5.36e-07	0.0508742
Q9D1P4~Chordc1	0.0446544	-0.0606736	-0.0776064	-0.470897	-0.620242	-0.351119	-0.645326	-0.678002	-0.570312	-0.208366	-0.223822	-0.228267	-0.0312085	-0.480753	-0.631213	-0.220152	-0.340832	72.398	3.13e-07	2.89e-06	0.672994	0.000185286	1.26e-06	0.012454
Q8BQ46~Taf15	-0.126602	-0.0162002	-0.290109	-0.0602904	-0.0450385	-0.220483	-1.77219	-1.94889	-1.34329	-0.259442	-0.246752	-0.0513796	-0.144304	-0.108604	-1.68813	-0.185858	-0.531723	72.3861	3.14e-07	2.89e-06	0.320036	0.468394	1.77e-07	0.235388
Q00519~Xdh	-0.246563	-0.397618	-0.289502	-0.137266	-0.269993	-0.151309	-0.999656	-0.85264	-0.718978	-0.255231	-0.349977	-0.176341	-0.311228	-0.186189	-0.857091	-0.260516	-0.403756	72.3833	3.14e-07	2.89e-06	0.00384074	0.0441262	4.1e-07	0.0119897
Q9Z1Z0~Uso1	-0.138225	-0.198056	-0.13808	-0.0744854	-0.152912	-0.142328	-0.526448	-0.529819	-0.447153	-0.124942	-0.0725991	-0.0555544	-0.15812	-0.123242	-0.50114	-0.084365	-0.216717	72.2055	3.17e-07	2.92e-06	0.00654756	0.0236299	3.14e-07	0.102425
E9Q718~Plod2	-0.76924	-0.547788	-0.498561	-0.673722	-0.619021	-0.722251	-0.449046	-0.183527	-0.338801	-0.733197	-0.494166	-0.564363	-0.605196	-0.671665	-0.323791	-0.597242	-0.549474	72.1182	3.19e-07	2.93e-06	0.000228798	0.000174594	0.00189551	0.000413242
O70591~Pfdn2	-0.139431	-0.0804379	-0.0357077	-0.274894	-0.131869	-0.156719	-1.0656	-1.28704	-1.0034	-0.0587531	-0.103707	-0.368906	-0.0851921	-0.187827	-1.11868	-0.177122	-0.392205	71.9473	3.23e-07	2.96e-06	0.38587	0.0793943	2.05e-07	0.103486
P63037~Dnaja1	0.34727	0.34253	0.50293	0.109548	0.071578	0.205325	0.501019	0.466432	0.518684	0.208966	0.209103	0.283278	0.397577	0.128817	0.495378	0.233782	0.313889	71.6847	3.28e-07	3.01e-06	0.000150658	0.0500758	2.18e-06	0.00407479
Q9CQ91~Ndufa3	-0.325597	-0.177602	-0.218157	-0.118196	-0.00110545	0.00599567	-0.807769	-0.734686	-0.759046	-0.261365	-0.0587792	-0.272302	-0.240452	-0.0377685	-0.767167	-0.197482	-0.310717	71.5016	3.32e-07	3.04e-06	0.00660678	0.61744	3.04e-07	0.0216681
Q9QZD8~Slc25a10	0.145164	0.0935069	0.109132	0.270363	0.208577	0.270214	0.334126	0.431551	0.410681	0.26527	0.201585	0.280032	0.115934	0.249718	0.392119	0.248962	0.251684	71.3002	3.37e-07	3.07e-06	0.0260612	0.00072609	2.06e-06	0.000869557
P97449~Anpep	-0.0361756	-0.0176819	-0.00545303	0.324856	0.427766	0.421958	0.380701	0.454575	0.459704	0.348255	0.438839	0.24455	-0.0197702	0.391527	0.43166	0.343881	0.286824	71.0676	3.42e-07	3.12e-06	0.756951	0.000202553	5.88e-06	0.000529884
Q9CX34~Sugt1	-0.127077	-0.110523	-0.0338189	-0.35065	-0.309591	-0.102801	-0.882822	-0.940342	-0.71808	-0.159991	-0.201949	-0.179415	-0.0904729	-0.254347	-0.847081	-0.180452	-0.343088	70.9389	3.45e-07	3.14e-06	0.24734	0.00941914	2.94e-07	0.0451776
P84099~Rpl19	0.190495	0.20215	0.218567	0.0821797	0.135933	0.163106	-0.594947	-0.636485	-0.544506	0.0727095	0.0121051	0.196963	0.203737	0.127073	-0.59198	0.0939259	-0.0418109	70.927	3.45e-07	3.14e-06	0.00447442	0.0423486	3.41e-07	0.123858
P22907~Hmbs	-0.152183	-0.0349218	0.0433589	-0.15505	0.153687	-0.249713	-1.60724	-1.61395	-1.7102	-0.115166	0.126129	-0.421189	-0.0479154	-0.0836918	-1.6438	-0.136742	-0.478036	70.761	3.49e-07	3.17e-06	0.759201	0.574556	1.82e-07	0.372205
Q8BVU5~Nudt9	0.0128379	-0.00912953	-0.0309556	0.184868	-0.139424	-0.0195269	-0.87336	-1.08358	-0.951381	-0.0728232	-0.0654972	-0.143712	-0.0090824	0.00863897	-0.969439	-0.0940106	-0.265973	70.7177	3.5e-07	3.17e-06	0.930994	0.937623	1.82e-07	0.298109
P70168~Kpnb1	0.0386271	-0.0301064	-0.0209743	-0.110722	-0.0851564	-0.0492225	-0.523908	-0.4739	-0.473134	-0.0958853	-0.0277509	-0.0493444	-0.00415119	-0.0817003	-0.490314	-0.0576602	-0.158456	70.3191	3.59e-07	3.25e-06	0.938813	0.0822325	2.1e-07	0.216486
P52623~Uck1	-0.225339	-0.264087	-0.359484	-0.00368479	-0.310363	-0.197085	-0.89451	-1.04729	-0.849102	-0.197981	-0.150402	-0.0785696	-0.28297	-0.170378	-0.930302	-0.142317	-0.381492	70.3083	3.6e-07	3.25e-06	0.00777736	0.070676	3.06e-07	0.131858
P31324~Prkar2b	-0.113053	-0.188047	-0.112631	-0.0673704	-0.180562	-0.111016	-0.479622	-0.498009	-0.449618	-0.157828	-0.129247	-0.138051	-0.137911	-0.119649	-0.47575	-0.141709	-0.218755	70.2237	3.62e-07	3.26e-06	0.0114287	0.0246522	4.14e-07	0.013313
Q9DB77~Uqcrc2	0.0165474	0.00586088	-0.0283629	0.221903	0.239678	0.234196	0.373006	0.421932	0.510106	0.196424	0.253324	0.199529	-0.00198487	0.231926	0.435015	0.216426	0.220345	70.2184	3.62e-07	3.26e-06	0.973048	0.00111022	9.4e-07	0.0018408
Q3TEA8~Hp1bp3	0.293609	0.445088	0.359109	0.331282	0.460705	0.478698	0.52926	0.438832	0.50057	0.267149	0.28296	0.462814	0.365935	0.423562	0.489554	0.337641	0.404173	70.1722	3.63e-07	3.26e-06	0.000729452	0.000378065	1.01e-05	0.00155377
Q501J2~Fam173a	0.164831	0.0211551	0.0529702	0.00314709	-0.18402	-0.048861	-0.95401	-0.700009	-0.931351	-0.270103	-0.278155	-0.292874	0.0796521	-0.0765781	-0.86179	-0.280377	-0.284773	70.1149	3.64e-07	3.26e-06	0.312508	0.343569	2.82e-07	0.00690491
P56959~Fus	0.0324176	-0.182381	-0.0858465	-0.0416432	-0.165471	-0.196169	-1.82362	-1.99522	-1.32644	-0.277829	-0.145681	-0.35257	-0.0786032	-0.134428	-1.71509	-0.258693	-0.546705	70.1038	3.65e-07	3.26e-06	0.617174	0.383858	2.05e-07	0.119234
P02469~Lamb1	-0.14046	-0.20404	-0.32191	-0.364951	-0.395718	-0.447519	-0.093133	-0.142329	-0.0174336	-0.575952	-0.470496	-0.515569	-0.222136	-0.402729	-0.0842986	-0.520672	-0.307459	70.0525	3.66e-07	3.27e-06	0.00447442	0.000216818	0.108497	5.39e-05
P58252~Eef2	0.0082458	0.000995229	0.0229922	-0.0378656	-0.0696022	-0.112983	-0.618845	-0.708128	-0.549286	-0.13429	-0.159649	-0.02858	0.0107444	-0.0734836	-0.62542	-0.107506	-0.198916	70.0226	3.66e-07	3.27e-06	0.865374	0.19988	2.15e-07	0.0827389
Q3UPH1~Prrc1	-0.0444184	-0.0823367	0.0314154	-0.125913	0.0126394	0.0968266	-0.939646	-1.02399	-0.925137	-0.263183	0.0299791	-0.0884668	-0.0317799	-0.00548228	-0.962923	-0.107224	-0.276852	69.9307	3.69e-07	3.28e-06	0.724729	0.962284	1.95e-07	0.235621
Q9Z1D1~Eif3g	0.152882	0.106851	0.0704386	0.0510853	-0.0453155	0.0874147	-0.594601	-0.562333	-0.551177	-0.0679306	0.0230361	-0.0381998	0.110057	0.0310615	-0.56937	-0.0276981	-0.113987	69.9232	3.69e-07	3.28e-06	0.0439158	0.555017	2.16e-07	0.633451
Q8K0D5~Gfm1	-0.251385	-0.229492	-0.237987	-0.136632	-0.0967421	-0.0965622	-0.607338	-0.678883	-0.830447	-0.119082	-0.101095	-0.273388	-0.239621	-0.109979	-0.705556	-0.164522	-0.30492	69.712	3.74e-07	3.33e-06	0.0050553	0.121967	3.7e-07	0.0352055
Q8BHG2~0610037L13Rik	-0.00560935	-0.198228	-0.123802	0.0153177	0.0260536	-0.201917	-1.58303	-2.26811	-1.70972	-0.146995	0.0670239	-0.141268	-0.109213	-0.0535154	-1.85362	-0.0737463	-0.522524	69.4533	3.81e-07	3.38e-06	0.504543	0.767451	1.94e-07	0.699921
P01831~Thy1	0.566933	0.503333	0.513361	0.0136058	0.11202	0.124049	0.466026	0.583659	0.582191	-0.0153838	-0.104167	0.119584	0.527876	0.0832249	0.543958	1.11e-05	0.288768	69.3333	3.84e-07	3.4e-06	5.16e-05	0.224308	2.65e-06	0.999835
O35900~Lsm2	0.0432289	0.00113062	-0.360781	0.0691907	0.185545	-0.112105	-1.27828	-1.54249	-1.37542	0.154379	0.111637	0.00157537	-0.105474	0.0475433	-1.39873	0.0891972	-0.341866	69.3266	3.84e-07	3.4e-06	0.388277	0.723829	1.98e-07	0.509144
D3Z5U5~P2rx4	0.0416435	0.12576	0.198079	0.376696	0.458399	0.553944	0.378287	0.421383	0.445225	0.280479	0.231044	0.301861	0.121828	0.463013	0.414965	0.271128	0.317733	69.3016	3.85e-07	3.4e-06	0.0573726	0.000119988	1.03e-05	0.00212086
Q9JMG1~Edf1	0.20418	0.31518	0.508485	-0.244399	-0.105803	-0.0105922	-1.68676	-2.16	-1.60163	-0.192662	-0.0890827	-0.517645	0.342615	-0.120265	-1.81613	-0.266463	-0.46506	68.7303	4e-07	3.53e-06	0.0514917	0.476095	2.47e-07	0.136867
Q9D6R2~Idh3a	-0.438556	-0.47562	-0.482749	-0.117601	-0.196896	-0.215896	-0.239895	-0.387194	-0.260763	-0.120978	-0.122127	-0.164996	-0.465642	-0.176798	-0.295951	-0.136034	-0.268606	68.6453	4.02e-07	3.54e-06	2.63e-05	0.00797549	4.61e-05	0.0280255
G5E8R1~Tpm1	-0.155405	0.01259	0.00313347	-0.0170382	0.186863	0.0944796	-1.06781	-1.11449	-0.924673	0.214291	0.273359	-0.00452813	-0.0465606	0.0881014	-1.03566	0.161041	-0.208269	68.6266	4.03e-07	3.54e-06	0.629233	0.350028	2.25e-07	0.11328
Q8CIB5~Fermt2	0.125706	0.0751673	0.103328	-0.087841	-0.024921	-0.0819304	-0.650997	-0.666385	-0.544171	-0.0581464	-0.0702495	0.0752625	0.1014	-0.0648975	-0.620518	-0.0177111	-0.150431	68.3351	4.11e-07	3.61e-06	0.0809136	0.257111	2.33e-07	0.79673
P61600~Naa20	-0.0392576	-0.122671	-0.0718002	0.001147	-0.194649	-0.0926921	-1.10411	-1.429	-1.62859	-0.0403963	-0.0382967	-0.249692	-0.0779097	-0.0953981	-1.38723	-0.109462	-0.4175	68.2248	4.14e-07	3.63e-06	0.532204	0.449034	2.14e-07	0.408926
E9Q586~Dctn1	0.00656091	-0.0985401	-0.0711966	-0.0224584	-0.0932887	-0.0809831	-0.576635	-0.592539	-0.483464	-0.0176832	0.00587591	-0.0169785	-0.0543919	-0.0655767	-0.550879	-0.00959526	-0.170111	68.202	4.15e-07	3.63e-06	0.265496	0.196439	2.22e-07	0.883759
P56376~Acyp1	-0.105096	-0.245122	-0.301103	0.105536	0.0232627	0.0299809	-1.51209	-2.35874	-2.01791	-0.00828129	0.0929657	-0.0829837	-0.217107	0.0529267	-1.96292	0.000566899	-0.531632	68.047	4.19e-07	3.66e-06	0.212398	0.787369	2.15e-07	0.99768
A0A0J9YUG5~Wbscr27	-0.385391	-0.112935	-0.219951	0.0387937	0.0483388	0.0842632	-0.997614	-0.93158	-0.933465	0.0578143	0.274515	-0.0221529	-0.239426	0.0571319	-0.95422	0.103392	-0.25828	67.8417	4.25e-07	3.71e-06	0.0176026	0.529967	2.75e-07	0.269855
Q8BLN5~Lss	-0.317099	-0.293906	-0.385689	-0.202975	-0.343354	-0.256592	-0.339708	-0.314491	-0.296995	-0.247991	-0.293524	-0.199735	-0.332231	-0.26764	-0.317065	-0.247083	-0.291005	67.6935	4.3e-07	3.74e-06	0.000197228	0.000877666	2.59e-05	0.00155377
P34022~Ranbp1	0.0697891	-0.0164059	0.00585239	-0.0798219	-0.140621	-0.012352	-0.59853	-0.625862	-0.508936	-0.0414111	-0.048567	-0.0368651	0.0197452	-0.0775984	-0.577776	-0.0422811	-0.169478	67.6096	4.32e-07	3.76e-06	0.720458	0.152869	2.3e-07	0.451947
Q9Z2Q6~Sep-05	-0.101367	-0.0521293	0.0371348	-0.258367	-0.232029	-0.307199	-0.645214	-0.508034	-0.484628	-0.287969	-0.225263	-0.295259	-0.038787	-0.265865	-0.545958	-0.269497	-0.280027	67.5296	4.34e-07	3.77e-06	0.514457	0.00180702	9.74e-07	0.00197206
Q9JMA1~Usp14	0.0939249	0.000995229	0.0392568	-0.114961	-0.1703	-0.0144809	-0.656103	-0.530448	-0.565568	-0.279379	-0.212114	-0.278846	0.0447256	-0.0999141	-0.584039	-0.256779	-0.224002	67.4543	4.37e-07	3.78e-06	0.434194	0.102993	4.72e-07	0.00215895
P56212~Arpp19	-0.168068	-0.202278	-0.319615	-0.559763	-0.0642298	-0.496023	-1.98984	-2.91903	-2.33994	-0.68343	-0.317023	-0.51271	-0.229987	-0.373339	-2.41627	-0.504388	-0.880995	67.451	4.37e-07	3.78e-06	0.296996	0.113532	2.79e-07	0.0474731
Q9CR41~Hypk	0.124802	0.17823	-0.00349618	-0.081163	0.105355	0.00139991	-1.4851	-1.69249	NA	-0.121076	-0.0073534	NA	0.0998455	0.00853068	-1.58879	-0.0642146	-0.298089	123.281	4.49e-07	3.88e-06	0.252307	0.938864	2.74e-07	0.59174
O35343~Kpna4	0.14308	0.142337	0.0912626	-0.0843377	-0.126544	-0.161696	-0.57822	-0.619453	-0.584036	0.0178462	0.0370406	-0.140647	0.12556	-0.124193	-0.593903	-0.0285868	-0.155281	67.0266	4.5e-07	3.88e-06	0.0371553	0.0441262	3.01e-07	0.651117
Q9ER41~Tor1b	0.241332	0.322042	0.289766	0.161228	0.18264	0.143084	0.521731	0.591203	0.456903	0.146667	0.208835	0.0472832	0.28438	0.162317	0.523279	0.134262	0.27606	66.9695	4.52e-07	3.89e-06	0.000792877	0.0159956	9.32e-07	0.0391315
Q9JK53~Prelp	0.487413	0.398369	0.314682	0.086393	0.111466	0.195041	0.453578	0.556494	0.492084	0.133042	0.0467531	0.0985733	0.400155	0.130967	0.500719	0.0927893	0.281157	66.8566	4.55e-07	3.92e-06	0.000140999	0.0460109	1.9e-06	0.146087
Q62418~Dbnl	-0.314349	-0.250958	-0.252485	-0.184986	-0.104457	-0.104606	-0.585266	-0.547025	-0.554145	-0.125625	0.000834326	-0.202698	-0.272597	-0.13135	-0.562145	-0.109163	-0.268814	66.5982	4.64e-07	3.98e-06	0.00112121	0.0425093	6.7e-07	0.0886564
P47941~Crkl	-0.111204	-0.122345	-0.143676	-0.391883	-0.0623759	-0.0982091	-0.967647	-1.05576	-0.955281	-0.0609331	0.0952761	-0.120788	-0.125742	-0.184156	-0.992895	-0.028815	-0.332902	66.5777	4.64e-07	3.98e-06	0.168279	0.0637696	2.68e-07	0.79689
Q9CQJ6~Denr	-0.115219	-0.0796476	0.0384614	-0.11582	-0.184139	-0.0689606	-1.25663	-1.31668	-0.898428	-0.135862	-0.0827791	0.00971243	-0.052135	-0.122973	-1.15725	-0.0696429	-0.350499	66.5105	4.67e-07	3.99e-06	0.63084	0.25098	2.38e-07	0.54865
Q8BKC5~Ipo5	0.179317	0.13389	0.151526	-0.149796	-0.188825	-0.10432	-0.405275	-0.394842	-0.369853	-0.127905	-0.116332	-0.165246	0.154911	-0.147647	-0.38999	-0.136494	-0.129805	66.4435	4.69e-07	4e-06	0.00396646	0.00621397	8.83e-07	0.00979609
Q8BP40~Acp6	0.0997499	-0.155248	-0.093114	0.294994	0.102012	0.129023	-1.0761	-1.18586	-1.07523	0.174884	0.27246	-0.0627051	-0.0495373	0.175343	-1.11239	0.128213	-0.214594	66.4227	4.69e-07	4e-06	0.638942	0.104909	2.6e-07	0.237532
Q8R326~Pspc1	-0.171177	-0.0311457	-0.0985572	0.113682	0.193437	0.00543941	-0.800291	-1.03583	-0.781694	0.0596844	0.069814	0.0170314	-0.100293	0.104186	-0.872605	0.0488433	-0.204967	66.4084	4.7e-07	4e-06	0.204718	0.201414	2.51e-07	0.58453
Q8JZK9~Hmgcs1	-0.355795	-0.512489	-0.363271	-0.0777518	-0.258089	-0.0952162	-0.520426	-0.664798	-0.546244	-0.242404	-0.25584	-0.261859	-0.410518	-0.143686	-0.577156	-0.253368	-0.346182	66.3846	4.71e-07	4e-06	0.000288061	0.0564242	2.04e-06	0.0055003
Q9CSU0~Rprd1b	0.125706	0.0282074	0.162709	0.068916	0.285888	0.22745	-1.00441	-1.00796	-0.744168	0.119429	0.129802	0.192041	0.105541	0.194084	-0.918847	0.147091	-0.118033	66.3716	4.71e-07	4e-06	0.216146	0.0426514	3.04e-07	0.117337
Q9QUR6~Prep	-0.0442344	-0.0420162	0.00190819	-0.0871213	-0.0519957	-0.112756	-0.813088	-0.71477	-0.629836	-0.198391	-0.130334	0.0072637	-0.0281142	-0.0839577	-0.719231	-0.107154	-0.234614	66.3503	4.72e-07	4e-06	0.68365	0.212869	2.58e-07	0.133286
Q3U1J4~Ddb1	0.0301828	0.100447	0.0541505	0.0470462	-0.0157626	-0.0111692	-0.811826	-0.806926	-0.580062	0.0172548	0.035991	-0.0333877	0.0615934	0.00670482	-0.732938	0.00661934	-0.164505	66.1662	4.78e-07	4.05e-06	0.344757	0.937793	2.34e-07	0.943277
P35585~Ap1m1	0.0316198	-0.0684309	-0.118808	0.209622	0.120722	-0.0395361	-0.804151	-0.853345	-0.725899	-0.0163969	-0.0819687	-0.0297073	-0.0518729	0.096936	-0.794465	-0.042691	-0.198023	66.0648	4.81e-07	4.07e-06	0.469913	0.192583	2.49e-07	0.601366
Q9CRD2~Emc2	0.172895	0.239137	0.198315	0.0968051	0.187521	0.162484	0.548205	0.50735	0.487314	0.146939	0.0340397	0.00713469	0.203449	0.148937	0.51429	0.0627043	0.232345	66.0466	4.82e-07	4.07e-06	0.00302074	0.0160539	5.58e-07	0.256832
Q01853~Vcp	0.195838	0.16365	0.181942	0.0642378	0.0390573	0.0862337	-0.588198	-0.583445	-0.438052	0.025661	0.102043	0.079787	0.180477	0.0631763	-0.536565	0.0691636	-0.0559371	65.9724	4.85e-07	4.09e-06	0.00535913	0.231359	3.89e-07	0.210946
Q8VIM9~Irgq	-0.382255	-0.289693	-0.20692	-0.218405	-0.539081	-0.0545991	-1.33472	-1.12116	-1.28344	-0.131265	-0.203439	-0.314828	-0.292956	-0.270695	-1.24644	-0.216511	-0.50665	65.7651	4.92e-07	4.14e-06	0.0273625	0.0425093	3.79e-07	0.100135
Q64437~Adh7	0.216042	0.0624139	0.171037	0.274299	0.282802	0.261557	-0.708981	-0.789337	-0.937978	0.272021	0.194435	0.0305345	0.149831	0.272886	-0.812099	0.165663	-0.0559296	65.7432	4.93e-07	4.14e-06	0.0725299	0.0074036	4.59e-07	0.0639382
Q9EQU5~Set	0.0430704	0.071958	0.0548058	0.0772713	0.0222332	-0.271369	-0.976764	-1.20462	-1.04949	0.00477984	0.0649647	-0.106095	0.0566114	-0.0572881	-1.07696	-0.0121168	-0.272438	65.7038	4.94e-07	4.15e-06	0.568602	0.570582	2.39e-07	0.927897
D3YZP9~Ccdc6	-0.146329	-0.11348	-0.118495	-0.118571	-0.0420711	-0.20654	-0.907535	-1.23361	-0.948268	-0.0413188	0.0200076	-0.208173	-0.126101	-0.122394	-1.02981	-0.0764949	-0.338699	65.656	4.96e-07	4.15e-06	0.18085	0.206452	2.66e-07	0.454287
E9QNR6~AI837181	0.0849933	0.0543657	0.0674561	-0.0358993	-0.023646	0.0569166	-0.64288	-0.632298	-0.498259	0.0299198	0.11178	0.0363515	0.0689384	-0.000876219	-0.591146	0.0593505	-0.115933	65.5687	4.99e-07	4.17e-06	0.199627	0.990525	2.57e-07	0.303671
Q7TMK9~Syncrip	0.098219	0.0940128	0.241611	0.0101757	0.123199	0.171282	-0.818072	-0.768968	-0.666856	0.0846328	0.180443	0.0360991	0.144614	0.101552	-0.751298	0.100392	-0.101185	65.5014	5.01e-07	4.19e-06	0.0532557	0.164729	3.08e-07	0.183097
Q80VQ0~Aldh3b1	0.237824	0.234126	0.27947	0.244818	0.351506	0.412325	0.402892	0.520637	0.58997	0.234252	0.17237	0.229931	0.250473	0.336216	0.5045	0.212184	0.325843	65.4687	5.02e-07	4.19e-06	0.00271476	0.000682872	2.71e-06	0.00815484
P46061~Rangap1	0.223855	0.224623	0.160892	-0.10307	0.0264937	-0.162699	-0.622156	-0.551465	-0.543941	-0.123787	-0.189554	-0.187454	0.203123	-0.0797585	-0.572521	-0.166932	-0.154022	65.4	5.05e-07	4.2e-06	0.00512778	0.180125	5.36e-07	0.0172476
Q9JIY5~Htra2	0.00957303	-0.0603619	-0.0113955	0.175713	0.0782531	0.0320294	-0.773142	-0.76134	-0.645629	0.0870344	0.208567	0.00571478	-0.0207281	0.095332	-0.726704	0.100439	-0.137915	65.3822	5.05e-07	4.2e-06	0.775762	0.169754	2.73e-07	0.162261
P35700~Prdx1	0.090235	0.051107	0.0649875	0.0645134	-0.0451308	0.022856	-0.575394	-0.743	-0.63799	0.0642776	0.0985912	-0.036665	0.0687765	0.0140795	-0.652128	0.0420679	-0.131801	65.3679	5.06e-07	4.2e-06	0.243772	0.837324	2.52e-07	0.51985
P97311~Mcm6	0.498093	0.560715	0.562005	-0.0826884	-0.0822819	-0.048832	0.253885	0.163098	0.293377	0.0815192	-0.0605997	0.0188228	0.540271	-0.0712674	0.236787	0.0132474	0.179759	65.0743	5.17e-07	4.29e-06	1.11e-05	0.198264	0.000289677	0.852033
Q02013~Aqp1	0.785418	1.0634	0.885966	0.507868	0.745636	0.678999	NA	0.921118	0.897742	NA	0.662677	0.506759	0.911595	0.644168	0.90943	0.584718	0.765558	118.742	5.19e-07	4.3e-06	7.93e-05	0.000562404	2.05e-05	0.00260554
Q922H4~Gmppa	-0.261934	-0.252474	-0.182098	-0.235224	-0.192966	-0.174595	-0.464361	-0.518813	-0.686691	-0.225158	-0.201896	-0.258554	-0.232169	-0.200928	-0.556622	-0.228536	-0.304564	64.9337	5.22e-07	4.31e-06	0.00366452	0.0089102	1.1e-06	0.00524686
E9QAQ5~Gsk3b	-0.106747	-0.0894083	-0.0439231	-0.17535	-0.209678	-0.290836	-0.591158	-0.566497	-0.456469	-0.283243	-0.190981	-0.16663	-0.0800262	-0.225288	-0.538041	-0.213618	-0.264243	64.9304	5.22e-07	4.31e-06	0.160718	0.00347607	7.99e-07	0.00501918
P03953~Cfd	0.122239	0.0547563	0.0374002	-0.0141539	0.0739959	-0.0701494	0.252327	0.103302	0.28532	-0.640307	-0.66095	-0.614045	0.0714652	-0.00343578	0.21365	-0.638434	-0.0891888	64.8786	5.24e-07	4.32e-06	0.241569	0.966693	0.00143796	1.31e-05
Q6PKB0~Fcgrt	0.204323	0.189477	0.182539	0.454955	0.647786	0.403671	0.49192	0.600361	0.62769	0.5326	0.385606	0.30083	0.192113	0.502137	0.573323	0.406345	0.41848	64.8436	5.25e-07	4.33e-06	0.0301946	0.000275865	7.51e-06	0.00108137
Q99KK2~Cmas	0.0112225	-0.0918993	0.0181555	0.223014	0.171233	0.333431	-0.618713	-0.626936	-0.605387	0.311535	0.149424	0.161197	-0.0208404	0.242559	-0.617012	0.207386	-0.0469769	64.1412	5.53e-07	4.55e-06	0.762488	0.00419343	6.52e-07	0.00979609
P62843~Rps15	0.106469	0.184279	0.109887	0.0928925	0.118793	0.136641	-0.70708	-0.692098	-0.677359	-0.101175	-0.0436919	0.15418	0.133545	0.116109	-0.692179	0.00310447	-0.109855	64.004	5.58e-07	4.58e-06	0.0541571	0.0962561	3.3e-07	0.974059
Q8C878~Uba3	-0.0079792	-0.0434424	-0.00176063	-0.035146	-0.112953	-0.0563281	-0.659887	-0.978365	-0.926503	-0.0587376	-0.117692	-0.0198068	-0.0177274	-0.0681425	-0.854918	-0.0654121	-0.25155	63.9739	5.6e-07	4.58e-06	0.843943	0.394743	2.71e-07	0.440072
Q8BH86~9030617O03Rik	0.00485803	-0.0207465	0.0722508	0.230401	0.273008	0.215654	-0.478942	-0.641769	-0.503415	0.254582	0.297945	0.174554	0.0187874	0.239687	-0.541375	0.24236	-0.0101351	63.9714	5.6e-07	4.58e-06	0.768448	0.00291625	9.45e-07	0.00313058
P12265~Gusb	0.168355	0.173467	0.222976	0.39313	0.487016	0.394543	0.308414	0.375022	0.352003	0.310198	0.480442	0.266759	0.188266	0.424896	0.345147	0.352467	0.327694	63.8876	5.63e-07	4.6e-06	0.0106446	0.000174594	5.07e-05	0.000587252
O88967~Yme1l1	-0.057857	0.022755	-0.0579684	-0.0282811	0.0389118	0.00669068	-0.511275	-0.559593	-0.561347	-0.0673201	-0.0188002	0.0630794	-0.0310234	0.00577381	-0.544072	-0.00768033	-0.14425	63.6879	5.71e-07	4.67e-06	0.539491	0.927431	2.66e-07	0.908605
P80316~Cct5	0.00586376	-0.0167351	0.0279454	-0.0988964	-0.149046	-0.0667325	-0.448498	-0.495263	-0.405975	-0.120346	-0.171854	-0.142786	0.00569136	-0.104891	-0.449912	-0.144995	-0.173527	63.5312	5.78e-07	4.71e-06	0.913996	0.0359004	4.73e-07	0.00986882
Q9CYN9~Atp6ap2	0.246091	0.347578	0.347318	0.0269622	0.123887	0.114562	0.520737	0.683066	0.770087	0.0294798	0.0337393	0.00765064	0.313663	0.0884704	0.657963	0.0236233	0.27093	63.5121	5.79e-07	4.71e-06	0.00115467	0.200855	6.33e-07	0.773878
P40630~Tfam	0.15451	0.115841	0.17668	0.191948	0.192124	0.30712	0.417069	0.472908	0.37561	0.181126	0.213383	0.180333	0.14901	0.230397	0.421862	0.191614	0.248221	63.4555	5.81e-07	4.73e-06	0.010949	0.00153284	1.8e-06	0.00434492
O88325~Naglu	0.231771	0.217481	0.164645	0.314585	0.504907	0.358176	0.248604	0.267346	0.351892	0.332166	0.343999	0.368783	0.204632	0.392556	0.289281	0.348316	0.308696	63.3022	5.88e-07	4.77e-06	0.00522488	0.000193433	0.000119314	0.000472388
Q9D820~Prorsd1	-0.352473	-0.205851	-0.26222	-0.333654	-0.214049	-0.308191	-0.635678	-0.934559	-0.804758	-0.290783	-0.120614	-0.23899	-0.273514	-0.285298	-0.791665	-0.216796	-0.391818	63.1618	5.94e-07	4.81e-06	0.0076937	0.00756357	8.14e-07	0.028151
Q6PGH2~Hn1l	0.143824	-0.0169546	0.0415079	-0.0647301	-0.151225	-0.200353	-1.18183	-1.82055	-1.56474	-0.059796	0.045561	-0.181052	0.0561258	-0.13877	-1.52237	-0.0650956	-0.417528	63.0872	5.97e-07	4.83e-06	0.705559	0.331872	2.84e-07	0.691158
O09172~Gclm	0.921144	0.733387	0.717959	-0.0772044	-0.0471793	-0.143596	0.123935	-0.0162905	0.221875	-0.106499	-0.109536	-0.118657	0.79083	-0.0893266	0.10984	-0.111564	0.174945	63.0427	5.99e-07	4.84e-06	7.63e-06	0.242466	0.0893562	0.164403
O54734~Ddost	0.12088	0.156905	0.0971181	0.138633	0.1711	0.107986	0.419205	0.422041	0.365019	0.0624133	0.0874644	0.0890319	0.124968	0.13924	0.402088	0.0796365	0.186483	63.041	5.99e-07	4.84e-06	0.0109887	0.00801633	6.69e-07	0.0833134
Q8VE22~Mrps23	0.0644806	0.0876752	0.128261	0.242019	0.245137	0.245486	0.123279	0.151675	0.148797	0.290862	0.30915	0.280347	0.0934722	0.244214	0.14125	0.293453	0.193097	63.0046	6.01e-07	4.84e-06	0.0283578	0.00025699	0.00100843	0.00010649
Q6P069~Sri	-0.12284	-0.0182586	-0.0480142	-0.0330359	-0.0212357	-0.0829969	-0.614662	-0.59313	-0.480459	-0.00559085	-0.0390843	0.0236729	-0.0630374	-0.0457562	-0.562751	-0.00700075	-0.169636	62.9126	6.05e-07	4.87e-06	0.225855	0.390663	2.96e-07	0.921514
Q9QZ88~Vps29	-0.0162107	-0.115927	0.00748115	-0.0137755	-0.0752139	-0.0480369	-0.524445	-0.516069	-0.561686	-0.122114	-0.0190957	-0.0680631	-0.0415521	-0.0456754	-0.534067	-0.0697577	-0.172763	62.8913	6.06e-07	4.87e-06	0.400772	0.368068	3.08e-07	0.193969
P10107~Anxa1	0.237121	0.284963	0.315873	0.00127659	0.196582	0.14384	0.516257	0.495402	0.503186	0.134957	0.156511	0.0995356	0.279319	0.113899	0.504948	0.130334	0.257125	62.255	6.36e-07	5.09e-06	0.000817715	0.0615967	1.13e-06	0.0417353
Q9QYB1~Clic4	-0.106261	0.0109781	-0.0663051	-0.035589	-0.048999	0.0617344	-0.686452	-0.726419	-0.545092	0.00269054	0.0308824	0.0386207	-0.0538625	-0.00761788	-0.652654	0.0240645	-0.172518	62.2544	6.36e-07	5.09e-06	0.369023	0.921984	2.96e-07	0.739081
P61358~Rpl27	0.164684	0.214359	0.256723	0.136407	0.0864496	0.17769	-0.475647	-0.467959	-0.422058	0.0199145	-0.0175259	0.0766093	0.211922	0.133515	-0.455221	0.0263326	-0.0208628	62.2268	6.37e-07	5.09e-06	0.00163457	0.0188094	8.17e-07	0.63248
F7AEH4~Rps12	0.0133222	-0.0628003	-0.0400691	-0.0258729	-0.106284	-0.147114	-0.909884	-1.24527	-0.873552	0.0782571	0.00653362	-0.0576941	-0.029849	-0.0930902	-1.00957	0.00903221	-0.280869	62.2208	6.37e-07	5.09e-06	0.771189	0.329668	2.97e-07	0.946185
Q8K354~Cbr3	0.253483	0.162207	0.144061	0.000369242	-0.0406126	-0.178873	-0.580515	-0.630614	-0.549538	-0.0757318	-0.0781816	-0.120006	0.186583	-0.073039	-0.586889	-0.0913065	-0.141163	62.0753	6.44e-07	5.14e-06	0.00821375	0.220251	4.89e-07	0.146087
Q9Z0F7~Sncg	-0.640392	-0.790104	-1.03595	0.357263	0.355278	0.104881	-2.05416	-2.69866	-1.74158	0.622683	0.304753	0.435258	-0.822147	0.272474	-2.1648	0.454232	-0.56506	62.0398	6.46e-07	5.15e-06	0.00392113	0.226995	6.07e-07	0.0656976
O35326~Srsf5	0.24021	0.110604	0.126646	0.256321	0.15045	0.208215	-0.59421	-0.600502	-0.622082	0.139189	0.17689	-0.00896117	0.159153	0.204996	-0.605598	0.102373	-0.0347692	61.9217	6.52e-07	5.19e-06	0.0222873	0.00855963	6.27e-07	0.12853
Q64435~Ugt1a6	0.276553	0.262131	0.283243	0.248097	0.144362	0.24138	0.433434	0.522789	0.5281	0.219726	0.107206	0.298351	0.273976	0.21128	0.494774	0.208428	0.297114	61.804	6.58e-07	5.22e-06	0.00121251	0.00602596	2.17e-06	0.00699135
Q03265~Atp5a1	-0.0520815	-0.0729408	-0.0509985	0.0907292	0.0817916	0.140182	0.423148	0.427186	0.407997	0.0734219	0.0689335	0.0023525	-0.0586736	0.104234	0.419444	0.048236	0.12831	61.5121	6.72e-07	5.33e-06	0.154003	0.026502	4.32e-07	0.268605
P30416~Fkbp4	0.239087	0.161245	0.171879	0.043695	0.0390573	0.0412786	-0.572787	-0.758055	-0.53132	0.0536343	0.104913	0.0853904	0.190737	0.0413436	-0.620721	0.0813126	-0.0768318	61.3715	6.79e-07	5.38e-06	0.00947182	0.511449	4.69e-07	0.214456
Q8BMK4~Ckap4	0.205757	0.300698	0.234509	0.0170277	0.18594	0.101119	0.499607	0.469621	0.488026	0.049732	0.0681993	0.079787	0.246988	0.101362	0.485751	0.0659061	0.225002	61.3697	6.8e-07	5.38e-06	0.00106889	0.0723111	8.99e-07	0.235621
Q7TNC4~Luc7l2	0.312902	0.278462	0.284129	0.0711123	0.12773	0.0549043	-0.622134	-0.623759	-0.423288	0.0873167	0.130084	0.0744048	0.291831	0.0845823	-0.556394	0.0972684	-0.020678	61.3174	6.82e-07	5.39e-06	0.000940841	0.173673	9.2e-07	0.134445
Q9JLI8~Sart3	-0.050133	-0.0532983	-0.0395635	0.151402	0.0721473	0.103715	-0.445252	-0.397215	-0.43916	0.0803854	0.100462	0.0357204	-0.0476649	0.109088	-0.427209	0.0721892	-0.0733992	61.2979	6.83e-07	5.39e-06	0.252725	0.0244452	4.56e-07	0.115976
Q9JL62~Gltp	0.504062	0.18274	0.071345	0.220543	0.202983	0.22067	-1.1324	-1.46338	-1.15384	0.0694281	0.12174	0.241315	0.252716	0.214732	-1.24987	0.144161	-0.159566	61.2457	6.86e-07	5.4e-06	0.0512772	0.0978192	4.23e-07	0.266788
Q9JLQ0~Cd2ap	-0.191716	-0.200094	-0.199448	-0.276674	-0.065852	-0.344188	-1.09784	-1.05369	-0.930693	-0.546605	-0.180419	-0.523293	-0.197086	-0.228905	-1.02741	-0.416772	-0.467543	61.0391	6.97e-07	5.48e-06	0.0784368	0.0533609	7.45e-07	0.00434492
Q9JK81~Myg1	-0.00234629	0.0129927	-0.057257	0.0290821	-0.0156871	-0.0516112	-0.575137	-0.849093	-0.76746	-0.0154896	-0.0306312	-0.0695256	-0.0155368	-0.0127387	-0.730563	-0.0385488	-0.199347	60.9511	7.02e-07	5.51e-06	0.84288	0.876134	3.14e-07	0.621645
Q7TNP2~Ppp2r1b	-0.24412	-0.305202	-0.314332	-0.109602	-0.275371	-0.17575	-0.472857	-0.493421	-0.387462	-0.239451	-0.198552	-0.161589	-0.287884	-0.186908	-0.451247	-0.199864	-0.281476	60.9212	7.03e-07	5.52e-06	0.000745408	0.00841744	2.95e-06	0.00671673
Q8C0C7~Farsa	-0.071204	-0.00239396	-0.0817275	0.0287996	-0.0612864	-0.0234263	-0.628668	-0.780832	-0.585113	-0.0488895	-0.150639	-0.0307559	-0.0517751	-0.0186377	-0.664871	-0.0767615	-0.203011	60.5778	7.22e-07	5.66e-06	0.406865	0.791939	3.45e-07	0.254062
Q62417-2~Sorbs1	-0.00449917	-0.0983944	-0.16452	0.108747	0.0941808	-0.0351905	-0.657008	-0.645938	-0.637588	0.130439	0.172095	0.0304078	-0.0891379	0.0559124	-0.646845	0.110981	-0.142272	60.4446	7.29e-07	5.71e-06	0.156273	0.377941	4.02e-07	0.104864
Q6PCX7-2~Rgma	-0.224703	-0.314798	-0.0542589	-0.223917	0.379448	-0.307739	-1.80961	-2.08102	-1.87273	-0.027114	-0.413924	-0.106855	-0.19792	-0.0507359	-1.92112	-0.182631	-0.588102	60.373	7.33e-07	5.73e-06	0.273012	0.806345	3.5e-07	0.347975
Q8R2Y0~Abhd6	0.206473	0.186408	0.249586	0.298395	0.23624	0.277788	0.226919	0.326331	0.231269	0.223725	0.218982	0.192825	0.214156	0.270808	0.261506	0.211844	0.239578	60.3252	7.36e-07	5.74e-06	0.00109786	0.000368116	3.9e-05	0.00170451
Q01405~Sec23a	-0.0544195	-0.110552	0.0376656	0.00988946	-0.0366742	0.0634701	-0.67423	-0.545923	-0.622745	-0.0144621	0.0752329	0.00752167	-0.0424354	0.0122284	-0.614299	0.0227642	-0.155436	60.2321	7.42e-07	5.78e-06	0.460353	0.856927	3.35e-07	0.741589
Q9JLV5~Cul3	-0.0211665	-0.0248663	0.0412432	-0.201135	-0.101434	-0.19678	-0.652193	-0.715508	-0.526022	0.00283987	-0.117659	-0.0563394	-0.00159651	-0.166449	-0.631241	-0.0570528	-0.214085	60.2153	7.42e-07	5.78e-06	0.982095	0.0213788	4.43e-07	0.388394
Q3UL36~Arglu1	0.189192	-0.209655	-0.311912	-0.11468	-0.220267	-0.182751	-1.48696	-1.42182	-1.15284	-0.20022	-0.120731	-0.109432	-0.110792	-0.172566	-1.35387	-0.143461	-0.445173	60.1795	7.45e-07	5.78e-06	0.388414	0.196095	3.76e-07	0.30062
O54984~Asna1	-0.101228	-0.0874852	-0.0333156	-0.0258582	-0.040628	-0.0975202	-0.567395	-0.476748	-0.578046	-0.104075	0.0156054	-0.0830113	-0.0740096	-0.0546688	-0.54073	-0.0571602	-0.181642	60.0954	7.49e-07	5.81e-06	0.157085	0.302542	3.87e-07	0.303671
Q61206~Pafah1b2	-0.148896	-0.150609	-0.0272353	0.12059	-0.0613175	-0.0445439	-0.917987	-1.10092	-0.760506	-0.0644434	-0.038281	-0.095367	-0.108914	0.00490968	-0.926469	-0.0660304	-0.274126	59.8015	7.67e-07	5.94e-06	0.215833	0.966811	3.62e-07	0.492948
P61222~Abce1	0.0806638	0.00613069	-0.0060968	-0.119683	-0.0275654	-0.0313295	-0.530588	-0.461221	-0.480499	-0.0933513	-0.0681766	-0.0494925	0.0268992	-0.0595258	-0.490769	-0.0703401	-0.148434	59.7661	7.69e-07	5.95e-06	0.577516	0.219559	3.93e-07	0.165971
Q9WTX6~Cul1	0.0960734	0.154125	0.0735437	-0.00156258	0.0954421	0.0234053	-0.455896	-0.450596	-0.506305	-0.000643457	0.0479442	0.026854	0.107914	0.0390949	-0.470932	0.0247183	-0.0748013	59.7467	7.7e-07	5.95e-06	0.0323015	0.403322	4.31e-07	0.636889
Q9Z2I8~Suclg2	0.0335339	-0.0124346	0.0224556	0.369467	0.291304	0.367115	0.156873	0.0916767	0.211432	0.373294	0.36022	0.306492	0.0145183	0.342629	0.153327	0.346669	0.214286	59.6804	7.74e-07	5.97e-06	0.782219	0.00016334	0.00256929	0.000164223
Q8R1F1~Fam129b	0.294151	0.318294	0.277913	-0.0253008	-0.0479347	-0.125667	-0.468385	-0.418028	-0.380859	-0.0318289	-0.143993	-0.119622	0.296786	-0.0663009	-0.422424	-0.0984813	-0.072605	59.6564	7.75e-07	5.98e-06	0.000305538	0.198323	2e-06	0.0770136
Q9CT10~Ranbp3	0.0351272	0.0207548	0.00639553	-0.0235126	-0.0192679	-0.00104339	-0.659115	-0.770597	-0.52534	-0.0419649	0.0209168	0.0465322	0.0207592	-0.014608	-0.651684	0.00849466	-0.15926	59.6267	7.77e-07	5.98e-06	0.757207	0.837324	3.43e-07	0.91836
Q9CWZ3~Rbm8a	-0.142805	0.0726005	-0.0459248	0.015888	0.0153024	-0.00475139	-1.56929	-1.17486	-1.1089	0.0722819	0.115772	-0.143292	-0.0387098	0.00881298	-1.28435	0.0149205	-0.324832	59.5357	7.83e-07	6.01e-06	0.771166	0.95715	3.44e-07	0.928846
Q9WV32~Arpc1b	0.0197661	0.0844953	0.117667	-0.0257555	-0.110491	0.0661362	-0.836077	-0.849483	-0.682697	-0.0270226	-0.0665074	0.133602	0.0739761	-0.0233702	-0.789419	0.0133574	-0.181364	59.5253	7.83e-07	6.01e-06	0.319666	0.780356	3.56e-07	0.894751
Q925N2~Sfxn2	0.435791	0.390052	0.318251	0.526982	0.885275	0.81208	0.443856	0.702944	0.600809	0.494067	0.655795	0.41205	0.381365	0.741446	0.582536	0.520637	0.556496	59.5064	7.85e-07	6.01e-06	0.00521661	0.000174594	6.59e-05	0.00147769
P63154~Crnkl1	0.403525	0.239364	0.296257	0.216705	0.319178	0.245954	0.320471	0.444783	0.516793	0.350388	0.404461	0.332328	0.313049	0.260613	0.427349	0.362392	0.340851	59.3083	7.97e-07	6.09e-06	0.00105342	0.00347607	1.57e-05	0.000697404
Q9QZ06~Tollip	-0.0853139	-0.172071	-0.163628	0.105938	0.0782531	0.10047	-0.431241	-0.554276	-0.501159	-0.010178	-0.103822	-0.0646249	-0.140338	0.094887	-0.495559	-0.0595415	-0.150138	59.3068	7.97e-07	6.09e-06	0.0152865	0.0789325	5.65e-07	0.26551
Q8JZY4~Kiaa0391	0.0566421	0.0691276	-0.0850914	0.188033	0.277975	0.0198306	-0.859858	-0.787037	-0.811023	0.335278	0.153319	0.372012	0.0135594	0.161946	-0.819306	0.28687	-0.0892327	59.2479	8.01e-07	6.11e-06	0.89076	0.0743887	6.31e-07	0.00800793
O08529~Capn2	-0.142432	-0.152123	-0.103389	-0.0669778	-0.141393	-0.131976	-0.373276	-0.397598	-0.379609	-0.105519	-0.14455	-0.172386	-0.132648	-0.113449	-0.383494	-0.140818	-0.192602	59.0967	8.1e-07	6.18e-06	0.00915265	0.0217933	1.1e-06	0.00884825
P08122~Col4a2	-0.167942	-0.202121	-0.198896	-0.916099	-1.51629	-1.97085	-0.00980401	-0.240578	0.0599021	-1.92215	-1.93048	-1.62548	-0.189653	-1.46775	-0.0634934	-1.82604	-0.886733	58.9301	8.21e-07	6.25e-06	0.392114	0.000219942	0.740489	6.66e-05
Q80W54~Zmpste24	0.25014	0.2025	0.207249	0.086393	0.128004	0.0779389	0.450658	0.436011	0.402074	0.195505	0.0510665	0.154295	0.219963	0.0974454	0.429581	0.133622	0.220153	58.8482	8.26e-07	6.28e-06	0.00136313	0.0655344	1.36e-06	0.0219986
A0A0R4J206~Mocs2	-0.453331	-0.41113	-0.242493	-0.228419	-0.230756	-0.23574	-0.894483	-1.11805	-0.954528	0.206362	-0.0559887	-0.176444	-0.368985	-0.231639	-0.989022	-0.0086904	-0.399584	58.7942	8.3e-07	6.29e-06	0.00480168	0.0437215	7.22e-07	0.95414
P53395~Dbt	0.0481337	0.0466625	-0.0524576	0.420936	0.342036	0.283613	0.364494	0.526572	0.420088	0.327366	0.34265	0.259007	0.0141129	0.348862	0.437051	0.309674	0.277425	58.7875	8.3e-07	6.29e-06	0.838195	0.00048468	7.25e-06	0.00107267
P50285~Fmo1	0.423688	0.457248	0.131361	0.894848	1.03374	0.788858	1.09947	0.690118	0.611007	0.88179	0.671114	0.879397	0.337433	0.905814	0.800199	0.810767	0.713553	58.752	8.33e-07	6.3e-06	0.0313119	0.000256928	4.74e-05	0.000587252
G3XA35~Vcan	0.179754	0.272819	0.283908	-0.784427	-0.397139	-0.814784	-0.330054	-0.479439	-0.452794	-0.685558	-0.753857	-0.691511	0.245493	-0.66545	-0.420763	-0.710309	-0.387757	58.732	8.34e-07	6.3e-06	0.0315128	0.000246432	0.000516178	0.000231907
P16254~Srp14	0.090235	0.16713	0.221469	0.0104618	0.0834871	0.0883325	-0.698686	-0.809282	-0.559295	0.0120695	0.0701075	0.0234181	0.159611	0.0607605	-0.689088	0.0351983	-0.108379	58.7164	8.35e-07	6.3e-06	0.032164	0.377237	4.63e-07	0.649671
F7DEU6~Impdh1	-0.0709319	-0.190991	-0.117543	-0.0909691	-0.32912	-0.235129	-0.741759	-0.880826	-0.902052	-0.147936	-0.135931	-0.36743	-0.126489	-0.218406	-0.841545	-0.217099	-0.350885	58.551	8.46e-07	6.38e-06	0.14637	0.0275088	6.5e-07	0.0315433
Q8BWG8-2~Arrb1	-0.0842506	-0.284556	-0.519539	0.191443	-0.0154306	0.147865	-0.994285	-1.28756	-1.18017	-0.129943	-0.124841	-0.0844215	-0.296115	0.107959	-1.15401	-0.113069	-0.363808	58.3731	8.58e-07	6.46e-06	0.0221174	0.354378	5.12e-07	0.357033
Q3UMU9~Hdgfrp2	0.128264	0.206232	0.225406	-0.00832993	0.216478	-0.00412104	-1.16617	-0.987039	-0.815722	0.0658532	0.147474	0.231455	0.186634	0.068009	-0.989642	0.14826	-0.146685	58.3293	8.61e-07	6.48e-06	0.068825	0.497954	4.72e-07	0.158647
Q9JMD0~Znf207	0.181937	0.146967	0.168025	-0.143111	-0.001509	-0.0972507	-0.877951	-0.78021	-1.00675	0.0490083	0.214318	-0.101224	0.165643	-0.0806236	-0.888303	0.0540339	-0.187312	58.2133	8.69e-07	6.53e-06	0.0696896	0.36183	4.52e-07	0.580372
P16015~Ca3	-0.106869	-0.282337	-0.0325192	1.31384	1.22069	1.39126	-2.30027	-2.24556	-1.23434	1.23527	1.39583	0.985329	-0.140575	1.3086	-1.92672	1.20548	0.111694	58.0454	8.81e-07	6.61e-06	0.585721	0.000839971	4.35e-06	0.0015226
P09602~Hmgn2	0.104029	0.161004	0.312515	-0.0893889	0.0965623	0.417409	-2.58301	-2.04771	-1.98118	-0.0195919	0.497282	-0.147334	0.192516	0.141527	-2.20397	0.110119	-0.439951	57.9894	8.85e-07	6.63e-06	0.360482	0.518757	4.03e-07	0.650839
Q9CXI0~Coq5	-0.497155	-0.41697	-0.389512	-0.233952	-0.378533	-0.233923	-0.539821	-0.533829	-0.74689	-0.281598	-0.3055	-0.118614	-0.434546	-0.282136	-0.606847	-0.235238	-0.389692	57.8964	8.92e-07	6.67e-06	0.000507983	0.00626363	4.58e-06	0.0163096
P21107-2~Tpm3-rs7	0.0123535	0.026481	0.142464	-0.0595543	0.0604339	0.0418208	-0.564654	-0.714818	-0.66085	0.125632	0.0522542	0.0107421	0.0604329	0.0142335	-0.646774	0.0628761	-0.127308	57.6637	9.08e-07	6.79e-06	0.331227	0.845029	4.2e-07	0.347975
E9QAT0~Fmr1	0.27312	0.251809	0.255027	0.310525	0.243869	0.345368	-0.064774	-0.102208	-0.0296423	0.256221	0.241307	0.197075	0.259985	0.299921	-0.0655413	0.231534	0.181475	57.636	9.1e-07	6.79e-06	0.000336221	0.0001973	0.0901367	0.000981141
P52825~Cpt2	0.137857	0.0972968	0.0884532	0.230032	0.216866	0.214457	-0.282895	-0.283747	-0.248717	0.138234	0.166872	0.150021	0.107869	0.220451	-0.271787	0.151709	0.0520607	57.4935	9.21e-07	6.86e-06	0.0148929	0.000476788	7.72e-06	0.00393602
Q9ER73~Elp4	-0.085211	-0.176229	-0.101772	0.0214357	-0.256102	-0.139532	-0.665593	-0.751702	-0.831368	-0.267668	-0.19621	-0.155077	-0.121071	-0.124733	-0.749554	-0.206318	-0.300419	57.3739	9.3e-07	6.92e-06	0.122227	0.123374	6.41e-07	0.0241347
A2ATU0~Dhtkd1	0.268578	0.164851	0.102443	0.532667	0.468581	0.413987	0.182915	0.0807889	0.130646	0.413094	0.389777	0.292031	0.178624	0.471745	0.13145	0.364967	0.286697	57.187	9.44e-07	7.02e-06	0.0130032	0.000119988	0.0214911	0.00049193
P51163~Uros	-0.128733	-0.225936	-0.210942	-0.0359879	0.0915145	-0.00326701	-0.510723	-0.658515	-0.726779	0.0116242	0.0105807	0.00597306	-0.188537	0.0174199	-0.632006	0.00939265	-0.198433	57.0347	9.56e-07	7.09e-06	0.012192	0.810222	5.69e-07	0.912662
P97390~Vps45	0.092081	-0.0279194	0.0412432	0.122047	0.0307421	0.0224438	-0.847439	-0.807179	-0.654575	-0.0580531	-0.134018	0.0883044	0.0351349	0.0584111	-0.769731	-0.0345889	-0.177694	57.031	9.56e-07	7.09e-06	0.651662	0.444662	4.23e-07	0.691158
Q9D1X0~Nol3	0.290756	0.154004	0.339365	0.613098	0.627324	0.715109	-0.338439	-0.568261	-0.225478	0.572311	0.666653	0.464455	0.261375	0.651844	-0.377392	0.567806	0.275908	56.9188	9.65e-07	7.14e-06	0.0166242	0.000174594	0.000586247	0.000472388
Q8BHN3-2~Ganab	0.147988	0.0866585	0.0873023	0.196355	0.126221	0.170788	0.384095	0.45918	0.479568	0.16299	0.175659	0.0810072	0.107316	0.164455	0.440947	0.139885	0.213151	56.7391	9.79e-07	7.24e-06	0.0414544	0.00791944	1.13e-06	0.0183684
Q60634~Flot2	0.0237804	0.107853	0.0829454	0.178135	0.25045	0.233133	0.380043	0.440349	0.431973	0.154514	0.220711	0.104696	0.0715262	0.220573	0.417455	0.159974	0.217382	56.7125	9.82e-07	7.25e-06	0.14637	0.00178448	1.8e-06	0.00979225
Q9D2V7~Coro7	-0.165741	-0.254416	-0.213157	-0.0243185	-0.204994	-0.143983	-0.452143	-0.548511	-0.617053	-0.244076	-0.239729	-0.302229	-0.211105	-0.124432	-0.539236	-0.262011	-0.284196	56.6371	9.88e-07	7.28e-06	0.00660678	0.0682226	1.75e-06	0.00305036
Q9D2R0~Aacs	-0.112739	-0.19405	-0.17914	-0.23665	-0.340988	-0.340512	-0.24678	-0.366079	-0.244046	-0.307116	-0.345176	-0.299212	-0.161976	-0.30605	-0.285635	-0.317168	-0.267707	56.5125	9.98e-07	7.35e-06	0.0107117	0.00048468	6.93e-05	0.00049193
Q60823~Akt2	0.152289	-0.0370365	0.00924344	0.248461	0.183565	0.187003	-0.511316	-0.608553	-0.548593	0.194717	0.269245	0.151524	0.0414988	0.206343	-0.556154	0.205162	-0.0257876	56.4864	1e-06	7.35e-06	0.498634	0.00791944	1.09e-06	0.00867643
Q9CZP5~Bcs1l	0.203032	0.228753	0.126895	0.353886	0.36525	0.495349	0.633289	0.553188	0.847044	0.171152	0.281556	0.1566	0.186226	0.404828	0.67784	0.203103	0.367999	56.4794	1e-06	7.35e-06	0.0358077	0.0010513	2.17e-06	0.0319892
Q9D8U8~Snx5	-0.076741	-0.0155833	0.00231674	0.089511	0.123062	-0.00413504	-0.619573	-0.568691	-0.630258	0.117632	0.0839797	-0.0570302	-0.0300025	0.0694793	-0.606174	0.0481939	-0.129626	56.4481	1e-06	7.35e-06	0.628025	0.255183	4.62e-07	0.455094
Q8BG32~Psmd11	0.000405873	-0.000901675	0.0286134	-0.0695314	-0.083071	-0.15775	-0.439503	-0.444907	-0.389019	-0.0835265	-0.0874068	-0.139103	0.00937254	-0.103451	-0.424476	-0.103346	-0.155475	56.4446	1e-06	7.35e-06	0.851708	0.0356526	6.58e-07	0.0397872
Q62084~Ppp1r14b	0.263746	0.0524114	0.352173	0.157228	0.0958622	0.0162467	-1.09464	-1.72955	-1.53158	0.279611	0.253845	0.199863	0.222777	0.089779	-1.45192	0.24444	-0.223732	56.4198	1.01e-06	7.35e-06	0.130263	0.550618	5.26e-07	0.12211
P47754~Capza2	0.0863825	-0.0270207	0.0211133	0.190307	-0.0210388	0.0392436	-0.678247	-0.700127	-0.79667	0.0654237	0.100462	-0.0583313	0.026825	0.069504	-0.725015	0.0358514	-0.148209	56.2882	1.02e-06	7.43e-06	0.722499	0.335243	4.53e-07	0.659786
Q64516-1~Gk	-0.716472	-0.435706	-0.5562	-0.673193	-0.39352	-0.485566	-0.785822	-1.00715	-0.697924	-0.645204	-0.656412	-0.354522	-0.56946	-0.517426	-0.830299	-0.552046	-0.617308	56.1723	1.03e-06	7.48e-06	0.001181	0.00251666	1.15e-05	0.002085
Q5FWK3~Arhgap1	-0.0409093	-0.0194538	-0.00569955	-0.0512128	-0.1486	-0.105509	-0.475587	-0.482095	-0.476104	-0.0150664	-0.136972	-0.134468	-0.0220209	-0.101774	-0.477929	-0.0955021	-0.174306	56.161	1.03e-06	7.48e-06	0.663356	0.0562588	6.01e-07	0.0770136
F8WGT1~Ahcyl2	0.171432	0.017682	0.0570314	0.0690534	0.0172226	-0.0309725	-0.548821	-0.625347	-0.600656	0.0856222	-0.00878922	0.123132	0.0820483	0.0184345	-0.591608	0.066655	-0.106118	55.9671	1.04e-06	7.59e-06	0.16383	0.778577	4.98e-07	0.286554
Q9WVE8~Pacsin2	0.12676	0.00194269	0.0994025	0.0108909	-0.0903668	0.0645372	-0.710249	-0.962322	-0.702521	-0.00838661	-0.0443241	-0.00570013	0.076035	-0.00497955	-0.791698	-0.0194703	-0.185028	55.9611	1.04e-06	7.59e-06	0.322839	0.962422	4.56e-07	0.847134
Q9EQ80~Nif3l1	-0.132562	-0.271494	-0.152418	-0.0347916	-0.256474	-0.0943793	-1.08493	-1.05366	-0.765334	0.107084	-0.0500422	0.0116424	-0.185491	-0.128548	-0.967973	0.0228949	-0.314779	55.9336	1.05e-06	7.6e-06	0.068975	0.198274	5.4e-07	0.857647
P40124~Cap1	0.120729	0.107602	0.151282	-0.0491089	-0.16397	0.0648038	-0.749806	-0.814846	-0.60696	-0.094546	-0.00997905	-0.0928309	0.126538	-0.0494252	-0.723871	-0.0657853	-0.178136	55.852	1.05e-06	7.62e-06	0.0909337	0.507186	5.24e-07	0.395098
P49443~Ppm1a	0.0186402	0.00315989	-0.040041	0.0926223	0.0169274	-0.0326868	-0.659388	-0.84878	-0.600351	0.00984175	0.0433234	0.103258	-0.00608028	0.025621	-0.70284	0.0521411	-0.157789	55.8514	1.05e-06	7.62e-06	0.94412	0.73356	4.55e-07	0.487083
P04925~Prnp	0.211764	0.269265	0.251175	0.23836	0.293391	0.388106	-0.424412	-0.500247	-0.373561	0.22205	0.157896	0.319575	0.244068	0.306619	-0.43274	0.233174	0.0877803	55.839	1.05e-06	7.62e-06	0.00287725	0.0010513	8.39e-06	0.00483637
Q91Z38~Ttc1	-0.240055	-0.126472	-0.166522	-0.368278	-0.245609	-0.33436	-0.630356	-0.773959	-0.524948	-0.222708	-0.143976	-0.317997	-0.177683	-0.316083	-0.643088	-0.228227	-0.34127	55.8347	1.06e-06	7.62e-06	0.0323251	0.00262302	1.86e-06	0.0144829
Q9CR86~Carhsp1	-0.290391	-0.296212	-0.108697	-0.0231026	-0.032792	0.142201	-0.711754	-0.795905	-0.857023	-0.00816095	0.182216	0.143524	-0.231767	0.0287689	-0.788228	0.10586	-0.221341	55.7897	1.06e-06	7.63e-06	0.0140457	0.746408	6.58e-07	0.222053
Q504M2~Pdp2	-0.289534	-0.460505	-0.501907	-0.378551	-0.234281	-0.296764	-0.970971	-0.934062	-1.38101	-0.285251	-0.167717	-0.400265	-0.417316	-0.303199	-1.09535	-0.284411	-0.525068	55.7826	1.06e-06	7.63e-06	0.00592161	0.0294356	1.18e-06	0.0416356
P17427~Ap2a2	0.0542831	0.0211551	0.0213819	-0.0381171	-0.0603376	0.0191421	-0.488411	-0.448691	-0.416058	-0.129894	-0.0786505	-0.0420381	0.0322734	-0.0264375	-0.451053	-0.0835275	-0.132186	55.739	1.06e-06	7.65e-06	0.471642	0.571791	5.26e-07	0.0929179
O55242~Sigmar1	0.466205	0.330147	0.390199	0.450325	0.318937	0.305438	0.540187	0.564477	0.468074	0.420341	0.144961	0.244226	0.395517	0.358233	0.524246	0.269843	0.38696	55.6257	1.07e-06	7.71e-06	0.000781046	0.00163348	1.19e-05	0.00749899
Q9EPL9~Acox3	0.30011	0.179656	0.201378	0.403403	0.350326	0.400006	0.182411	0.133371	0.251434	0.321223	0.277335	0.210073	0.227048	0.384578	0.189072	0.269544	0.26756	55.5743	1.08e-06	7.74e-06	0.00216879	0.00016337	0.00144346	0.00123708
Q9D1E6~Tbcb	0.10723	-0.0153778	-0.0113267	-0.302187	-0.0651031	-0.217102	-0.62324	-0.649277	-0.660986	-0.139306	-0.11317	-0.223922	0.0268419	-0.194797	-0.644501	-0.1588	-0.242814	55.5018	1.09e-06	7.78e-06	0.708057	0.0161877	7.89e-07	0.0415976
Q61081~Cdc37	0.0131608	-0.0459767	0.00680274	-0.141377	-0.21548	-0.337628	-0.73378	-0.826729	-0.581092	-0.186498	-0.0844986	-0.090119	-0.00867106	-0.231495	-0.713867	-0.120372	-0.268601	55.4441	1.09e-06	7.8e-06	0.923749	0.0112239	7.41e-07	0.137292
A2AE27~Ampd2	0.0400566	-0.00746635	0.0346105	0.0266793	0.102012	-0.0682566	-0.685782	-0.741449	-0.635312	-0.00344497	0.0325371	0.20409	0.0224003	0.0201448	-0.687514	0.0777273	-0.14181	55.4152	1.09e-06	7.81e-06	0.761948	0.791835	4.82e-07	0.283716
P11983~Tcp1	0.0649497	0.0606008	0.0632958	-0.0603355	-0.0585816	-0.0195269	-0.414343	-0.394747	-0.372652	-0.0728075	-0.0458268	-0.121727	0.0629487	-0.046148	-0.393914	-0.0801204	-0.114308	55.3771	1.1e-06	7.83e-06	0.12396	0.262354	6.19e-07	0.0733983
Q8JZQ9~Eif3b	0.0834484	0.0674522	0.120042	0.055113	-0.0722487	0.0254635	-0.437501	-0.517649	-0.489412	-0.0385837	0.00330356	-0.0261959	0.0903142	0.00277595	-0.481521	-0.020492	-0.102231	55.3222	1.1e-06	7.85e-06	0.0727154	0.966306	5.29e-07	0.717365
B1ASP2~Jak1	0.420554	0.440684	0.429982	-0.0648055	0.082357	0.0403293	0.294393	0.398497	0.362248	-0.0262459	-0.128913	-0.0272285	0.430407	0.0192936	0.351713	-0.0607958	0.185154	55.2444	1.11e-06	7.89e-06	5.47e-05	0.748809	1.79e-05	0.300949
P56391~Cox6b1	-0.202213	-0.131716	-0.252074	0.125089	0.200765	0.0816316	-0.545696	-0.541859	-0.450088	0.0989846	0.218317	0.1302	-0.195334	0.135829	-0.512548	0.149167	-0.105722	55.1532	1.12e-06	7.95e-06	0.00622667	0.0359334	1.27e-06	0.0279487
O70152~Dpm1	0.180773	0.161124	0.0987683	0.253061	0.161481	0.151879	0.457532	0.406609	0.473011	0.1186	0.0564041	0.167493	0.146889	0.188807	0.445717	0.114166	0.223895	55.0453	1.13e-06	8.01e-06	0.0136576	0.00498308	1.51e-06	0.0491263
Q3ULJ0~Gpd1l	0.210622	0.0490173	0.129502	-0.0570932	-0.0580692	0.0141748	-0.58161	-0.84597	-0.811957	0.120947	0.0883343	0.172963	0.129714	-0.0336625	-0.746512	0.127415	-0.130762	55.0207	1.13e-06	8.01e-06	0.0968638	0.67764	5.92e-07	0.122657
Q922B1~Macrod1	0.319861	0.177041	0.195836	0.164574	0.158395	0.205446	-0.484311	-0.50327	-0.381232	0.0771208	0.115487	0.123959	0.230913	0.176138	-0.456271	0.105522	0.0140755	54.9386	1.14e-06	8.05e-06	0.00196466	0.00930089	2.05e-06	0.0802842
Q05D44~Eif5b	0.0118688	0.0111125	0.0104622	-0.10968	-0.204121	-0.127915	-0.455857	-0.556964	-0.651414	-0.0361448	0.0082912	0.0343311	0.0111478	-0.147238	-0.554745	0.00215917	-0.172169	54.9235	1.14e-06	8.05e-06	0.86249	0.0244452	6.17e-07	0.978509
P47915~Rpl29	0.0511325	0.183214	0.178715	0.0460696	-0.0246325	0.0921286	-1.07901	-1.11777	-0.870499	0.042624	-0.101653	0.274676	0.137687	0.0378552	-1.02243	0.0718822	-0.193751	54.9179	1.14e-06	8.05e-06	0.1763	0.734079	5.21e-07	0.522468
Q9D1J3~Sarnp	0.159973	0.124153	0.348798	0.162773	0.224851	0.32006	-1.3496	-1.5367	-0.963282	0.340649	0.182625	0.250888	0.210975	0.235895	-1.28319	0.258054	-0.144568	54.7938	1.15e-06	8.12e-06	0.120214	0.0967491	6.94e-07	0.0804446
Q9Z1Q9~Vars	0.104944	0.0299317	0.0213819	-0.12519	-0.158879	-0.113983	-0.407099	-0.384362	-0.379497	-0.187277	-0.166484	-0.109446	0.0520859	-0.132684	-0.390319	-0.154402	-0.15633	54.7848	1.15e-06	8.12e-06	0.230845	0.012756	1.26e-06	0.00682893
P70677~Casp3	0.244973	0.0718295	0.12341	-0.0440928	-0.110427	-0.123683	-0.71909	-1.03616	-0.800395	-0.137813	-0.0936315	0.00803748	0.146738	-0.092734	-0.851881	-0.0744689	-0.218087	54.6246	1.17e-06	8.23e-06	0.0983459	0.293122	5.81e-07	0.421515
P62869~Tceb2	-0.149718	-0.11857	-0.223642	-0.162565	-0.236292	-0.251634	-0.639409	-0.763821	-0.545511	-0.254539	-0.082309	-0.258901	-0.163977	-0.21683	-0.64958	-0.198583	-0.307243	54.5503	1.18e-06	8.27e-06	0.0373421	0.0135453	1.21e-06	0.0221614
Q9CQT1~Mri1	0.0228179	0.133521	0.0335463	-0.0920133	-0.0823765	-0.0713245	-0.670682	-0.855751	-0.605278	-0.0993507	-0.120664	0.018567	0.0632951	-0.0819048	-0.71057	-0.0671493	-0.199082	54.4913	1.18e-06	8.3e-06	0.3693	0.262478	5.45e-07	0.378894
Q9R045~Angptl2	0.554968	0.324287	0.374017	0.482428	0.331667	0.283955	0.54557	0.56089	0.498756	0.131535	0.273231	0.125964	0.417757	0.366017	0.535072	0.17691	0.373939	54.4612	1.18e-06	8.31e-06	0.000591974	0.00152381	1.06e-05	0.0476527
Q9D3B1~Hacd2	0.263331	0.16389	0.138157	0.109281	0.0884213	0.131186	0.437443	0.410924	0.515199	0.113061	0.0458591	0.0896379	0.18846	0.109629	0.454522	0.0828528	0.208866	54.4307	1.19e-06	8.32e-06	0.00392818	0.0500758	1.2e-06	0.131858
P97499~Tep1	-0.21224	-0.131731	-0.280023	-0.185133	-0.195432	-0.17908	-0.633627	-0.537322	-0.535556	-0.183366	-0.225868	-0.0255873	-0.207998	-0.186548	-0.568835	-0.14494	-0.277081	54.33	1.2e-06	8.37e-06	0.00807886	0.0156428	1.37e-06	0.0483074
G3X972~Sec24c	-0.0504687	-0.123917	-0.0763076	-0.0103896	-0.118149	-0.187167	-0.610163	-0.594115	-0.48062	-0.0818664	-0.0883991	-0.0818097	-0.0835646	-0.105235	-0.561633	-0.0840251	-0.208614	54.3296	1.2e-06	8.37e-06	0.151389	0.0902783	6.63e-07	0.176097
Q6ZQ89~Mar-06	-0.638434	-0.706497	-0.831281	-0.230396	-0.443339	-0.703155	-0.610711	-0.83102	-0.648147	-0.352075	-0.416181	-0.307808	-0.725404	-0.458963	-0.696626	-0.358688	-0.55992	54.3186	1.2e-06	8.37e-06	0.000214862	0.00339666	2.75e-05	0.0124295
Q8R1M2~H2afj	0.167768	0.387608	0.326113	0.209373	0.229981	0.221385	0.491717	0.558694	0.623445	0.0677132	0.155124	0.217679	0.29383	0.220246	0.557952	0.146839	0.304717	54.1939	1.21e-06	8.45e-06	0.00176628	0.00927563	2.42e-06	0.0550335
P80318~Cct3	0.0849933	0.071058	0.0356739	-0.0628322	-0.0264554	-0.0390478	-0.409097	-0.421588	-0.344448	-0.116136	-0.0947422	-0.0961344	0.0639084	-0.0427785	-0.391711	-0.102338	-0.11823	54.1679	1.21e-06	8.46e-06	0.124422	0.30482	7.4e-07	0.0319188
P50544~Acadvl	-0.414571	-0.380918	-0.324433	-0.164147	-0.147545	-0.113044	-0.178746	-0.269737	-0.170648	-0.124275	-0.120714	-0.101322	-0.373308	-0.141578	-0.206377	-0.115437	-0.209175	54.1276	1.22e-06	8.48e-06	4.48e-05	0.0119042	0.000255115	0.0317904
Q8K2C7~Os9	-0.0501833	-0.023487	0.0559845	0.151013	0.0373106	0.0387004	0.637692	0.55419	0.558403	0.318202	0.287802	0.136879	-0.00589529	0.0756747	0.583429	0.247628	0.225209	54.1143	1.22e-06	8.48e-06	0.939903	0.243769	9.93e-07	0.00419953
P61082~Ube2m	0.00785713	-0.0158575	0.00693844	0.0469067	-0.0345026	-0.0269523	-0.548275	-0.695896	-0.498279	-0.0197434	-0.00753859	0.0522789	-0.000353963	-0.00484939	-0.580817	0.00833228	-0.144422	54.0223	1.23e-06	8.53e-06	0.995641	0.949547	5.05e-07	0.914659
Q3TA68~Wdr36	0.28408	0.368309	0.302499	0.0362666	0.10994	0.149748	0.385953	0.450601	0.39786	-0.0100274	0.0589183	0.118992	0.318296	0.0986516	0.411471	0.0559609	0.221095	53.9069	1.24e-06	8.6e-06	0.00028215	0.0840036	3.84e-06	0.323237
Q3UEB4~Mvk	-0.189134	-0.213976	-0.258752	-0.0977855	-0.206537	-0.0913946	-0.516089	-0.650187	-0.517926	-0.157014	-0.219188	-0.0501123	-0.220621	-0.131906	-0.561401	-0.142105	-0.264008	53.8822	1.24e-06	8.6e-06	0.00535834	0.0564768	1.28e-06	0.048008
Q78JW9~Ubfd1	-0.0251123	-0.259292	-0.0999361	-0.116242	-0.0225996	-0.0789721	-1.62455	-1.89074	-1.14984	0.263264	0.154291	0.217898	-0.128114	-0.0726044	-1.55504	0.211818	-0.385985	53.871	1.25e-06	8.6e-06	0.40964	0.665771	5.65e-07	0.208069
Q9CXY6~Ilf2	0.143526	-0.0307437	0.00462955	0.05317	0.0457342	-0.00497559	-0.918884	-0.736953	-0.698157	-0.0612916	0.138523	0.0635738	0.0391374	0.0313095	-0.784665	0.046935	-0.166821	53.8676	1.25e-06	8.6e-06	0.630617	0.71295	5.26e-07	0.595762
Q8CBY8-2~Dctn4	0.0325772	0.109979	0.119417	0.111817	0.0474711	0.122003	-0.448106	-0.412347	-0.499921	-0.0517519	-0.0472517	-0.00309711	0.0873245	0.0937638	-0.453458	-0.0340336	-0.0766009	53.7807	1.26e-06	8.66e-06	0.0754791	0.0669968	7.05e-07	0.509007
P22892~Ap1g1	-0.00014744	-0.0280854	0.0425659	0.040476	-0.0644793	0.0324388	-0.518451	-0.731532	-0.630569	-0.0491368	-0.110196	-0.0141957	0.00477771	0.00281184	-0.626851	-0.0578429	-0.169276	53.7033	1.26e-06	8.7e-06	0.952501	0.972833	5.33e-07	0.389681
Q06138~Cab39	0.158056	-0.0341435	-0.022568	-0.140535	-0.20229	-0.132022	-1.35749	-2.0351	-1.4329	0.111257	-0.131874	-0.120987	0.0337814	-0.158282	-1.60849	-0.0472013	-0.445049	53.6985	1.26e-06	8.7e-06	0.855147	0.333723	5.37e-07	0.815271
O70423~Aoc3	0.31156	0.224738	0.142956	0.320595	0.278223	0.234905	0.393578	0.542215	0.582572	0.197342	0.286911	0.311311	0.226418	0.277907	0.506122	0.265188	0.318909	53.6186	1.27e-06	8.75e-06	0.00656551	0.00281558	4.94e-06	0.00407421
Q8C2Q8~Atp5c1	-0.0595278	-0.00779337	-0.0144936	0.105938	0.122099	0.155881	0.398351	0.388883	0.386778	0.109311	0.039886	0.0328138	-0.0272716	0.127973	0.391337	0.0606703	0.138177	53.523	1.28e-06	8.81e-06	0.514871	0.0119042	8.48e-07	0.174809
Q62433~Ndrg1	-0.920399	-0.746088	-1.02001	-0.527143	-0.177111	-0.2843	-1.26828	-0.817138	-0.943639	-0.313301	-0.18806	-0.509285	-0.895498	-0.329518	-1.00969	-0.336882	-0.642896	53.3377	1.31e-06	8.94e-06	0.000219309	0.039562	8.22e-06	0.0403878
P35762~Cd81	0.339373	0.394318	0.286674	0.106875	0.241204	0.200374	0.713769	0.719336	0.463017	0.0474148	0.0801956	0.062461	0.340122	0.182818	0.63204	0.0633571	0.304584	53.3094	1.31e-06	8.95e-06	0.00128694	0.0309812	1.88e-06	0.428402
P01029~C4b	0.289395	-0.0336434	0.288221	0.880378	0.819806	1.04534	0.324695	0.410593	0.530864	0.454073	0.8165	0.652932	0.181324	0.915176	0.422051	0.641168	0.53993	53.175	1.32e-06	9.05e-06	0.138266	0.000127774	0.00142069	0.000884814
P62315~Snrpd1	-0.0553119	0.0486251	0.205139	0.0934328	-0.0527999	0.0403293	-1.05659	-1.14757	-0.770938	0.163393	0.153597	0.17319	0.0661506	0.0269874	-0.991701	0.163393	-0.183792	53.1293	1.33e-06	9.07e-06	0.514785	0.81479	6.08e-07	0.136311
Q9D8N0~Eef1g	0.150363	0.117955	0.11629	0.00487155	-0.0477188	-0.00868001	-0.346526	-0.375522	-0.361874	-0.00568095	-0.0124079	-0.0336672	0.128202	-0.0171758	-0.361308	-0.017252	-0.0668833	53.1114	1.33e-06	9.08e-06	0.00691216	0.676874	8.59e-07	0.70359
D3YYU8~Obsl1	0.458992	0.40734	0.372772	0.247248	0.314709	0.227331	0.283523	0.419297	0.579811	0.274763	0.300596	0.280556	0.413035	0.263096	0.427544	0.285305	0.347245	53.0674	1.34e-06	9.1e-06	0.000341377	0.00498308	2.89e-05	0.00375813
Q8BH59~Slc25a12	0.157613	0.127735	0.112778	0.153865	0.0173702	0.0654701	0.456492	0.485774	0.435982	-0.0179557	0.0272661	0.0641916	0.132709	0.0789018	0.459416	0.0245007	0.173882	53.0213	1.34e-06	9.12e-06	0.0175834	0.123745	8.24e-07	0.660361
Q810U5~Ccdc50	0.00613941	-0.0753302	0.0207103	0.211614	-0.00038831	-0.097086	-1.10222	-1.3879	-1.16258	0.0433509	0.129802	-0.267937	-0.0161602	0.0380465	-1.21757	-0.0315947	-0.306819	53.0032	1.34e-06	9.13e-06	0.911975	0.780356	5.45e-07	0.841764
Q9QYJ3~Dnajb1	0.363859	0.331422	0.342976	-0.054846	-0.181708	-0.0403982	0.313594	0.404724	0.38	-0.162507	-0.0957883	-0.19458	0.346086	-0.0923174	0.366106	-0.150959	0.117229	52.9842	1.35e-06	9.13e-06	0.00018673	0.105113	1.06e-05	0.0198249
P54923~Adprh	0.0108992	0.0743977	-0.0191057	0.146985	0.177213	0.0791269	-0.476824	-0.599667	-0.586233	0.0488635	0.169348	0.0431474	0.0220637	0.134442	-0.554241	0.0871198	-0.0776541	52.9596	1.35e-06	9.14e-06	0.719951	0.0385353	7.45e-07	0.162188
Q9Z277~Baz1b	0.264714	0.30785	0.279136	0.219801	0.205327	0.196498	0.400623	0.245745	0.227738	0.24496	0.266022	0.228733	0.2839	0.207209	0.291369	0.246572	0.257262	52.9091	1.35e-06	9.16e-06	0.000507983	0.00343783	4.94e-05	0.00156947
Q8BXQ2~Pigt	0.150214	0.128229	0.208186	0.0832682	0.0186981	0.0733093	0.356823	0.439482	0.392221	-0.122195	-0.11327	-0.0825831	0.16221	0.0584252	0.396176	-0.106016	0.127699	52.9026	1.36e-06	9.16e-06	0.00450733	0.203164	1.32e-06	0.0395014
P70195~Psmb7	0.0960734	-0.0781974	0.0595145	-0.0104331	-0.0279914	-0.0723829	-1.24993	-1.34302	-0.979902	-0.219482	0.00298172	0.205865	0.0257968	-0.0369358	-1.19095	-0.00354481	-0.301409	52.6089	1.39e-06	9.39e-06	0.851554	0.782943	5.61e-07	0.9834
Q8CGA0~Ppm1f	0.0552271	-0.15908	-0.108638	-0.0209662	-0.133877	-0.0374835	-0.802971	-1.0406	-0.734765	0.0134046	-0.0407238	-0.0610598	-0.0708302	-0.0641088	-0.859446	-0.0294597	-0.255961	52.5839	1.39e-06	9.4e-06	0.412016	0.472186	5.9e-07	0.782672
P24288~Bcat1	0.743732	0.692615	1.07026	-1.54665	-1.25331	-1.08595	NA	0.896715	0.894076	NA	-1.49412	-1.17349	0.835535	-1.2953	0.895395	-1.3338	-0.225611	91.3492	1.4e-06	9.46e-06	0.00121184	0.000202553	0.000464053	0.0005406
O08528~Hk2	-0.378013	-0.409665	-0.515891	-0.0931198	-0.231192	-0.176939	-0.538091	-0.539747	-0.376796	-0.220001	-0.264435	-0.104718	-0.434523	-0.167084	-0.484878	-0.196385	-0.320717	52.4616	1.41e-06	9.48e-06	0.000246131	0.0358195	1.02e-05	0.0208599
P28352~Apex1	0.179463	0.104469	0.134454	0.106875	0.0310347	0.193948	-0.930104	-0.991998	-0.654168	0.140687	-0.003839	0.0964054	0.139462	0.110619	-0.858757	0.0777512	-0.132731	52.0799	1.46e-06	9.8e-06	0.124194	0.225348	7.05e-07	0.416465
Q99ME9~Gtpbp4	0.316117	0.282763	0.407507	0.317131	0.143548	0.275268	0.410427	0.597444	0.458149	0.141232	0.175659	0.161312	0.335462	0.245316	0.488673	0.159401	0.307213	52.0505	1.46e-06	9.81e-06	0.000817715	0.00516886	6.29e-06	0.0391064
Q99J77~Nans	-0.037441	-0.127142	-0.138035	-0.083803	-0.117535	-0.226185	-0.845836	-0.829091	-0.687685	0.0236007	0.00638069	-0.237855	-0.100872	-0.142508	-0.787538	-0.0692912	-0.275052	52.0409	1.46e-06	9.81e-06	0.216146	0.1025	7.22e-07	0.432315
O35379~Abcc1	0.489098	0.429264	0.407911	-0.0988038	0.0637287	0.0602641	0.362719	0.433619	0.349655	-0.148729	-0.0901575	-0.0286728	0.442091	0.00839633	0.381998	-0.0891863	0.185825	51.8751	1.48e-06	9.94e-06	8.36e-05	0.912678	1.84e-05	0.166189
Q8C7X2-2~Emc1	0.182954	0.136221	0.127392	0.156323	0.0894062	0.14094	0.410642	0.540092	0.399374	0.0793926	0.0586227	0.110552	0.148856	0.12889	0.450036	0.0828559	0.202659	51.7872	1.5e-06	1e-05	0.0123517	0.0265161	1.29e-06	0.131858
O35972~Mrpl23	0.212763	0.202967	0.128882	0.329793	0.371551	0.446717	0.385188	0.32598	0.308894	0.483708	0.33243	0.250137	0.181537	0.382687	0.340021	0.355425	0.314918	51.6474	1.51e-06	1.01e-05	0.0167865	0.000461912	9.18e-05	0.000815271
O35143~Atpif1	-0.023196	-0.0502721	-0.00958119	0.0592678	0.112158	0.0665357	-0.712319	-0.905198	-0.655615	0.233484	0.257093	0.0244371	-0.0276831	0.0793206	-0.757711	0.171671	-0.1336	51.5501	1.53e-06	1.02e-05	0.747561	0.326117	7.65e-07	0.055349
Q8VHN8~Nudt16l1	0.32546	0.231271	0.286674	0.130101	0.211172	0.221981	-0.479062	-0.342658	-0.429705	0.0205049	0.112066	0.11234	0.281135	0.187751	-0.417142	0.0816368	0.0333454	51.5229	1.53e-06	1.02e-05	0.000774641	0.00767082	4.82e-06	0.168677
P08003~Pdia4	0.245392	0.153883	0.257852	0.215217	0.199982	0.279275	0.292413	0.382363	0.461879	0.207795	0.226548	0.236557	0.219042	0.231491	0.378885	0.223633	0.263263	51.4061	1.55e-06	1.03e-05	0.00293041	0.00262302	1.05e-05	0.00355328
Q3TDQ1~Stt3b	0.352906	0.239023	0.217521	0.302372	0.213763	0.281331	0.382673	0.494046	0.414109	0.255212	0.122448	0.28568	0.269817	0.265822	0.430276	0.221114	0.296757	51.4057	1.55e-06	1.03e-05	0.00180927	0.00244126	1.01e-05	0.00682037
P27546~Map4	-0.253649	-0.270617	-0.264006	-0.422128	-0.302333	-0.447289	-0.812103	-0.6526	-0.491004	-0.25406	-0.119252	-0.30671	-0.262758	-0.390583	-0.651902	-0.226674	-0.382979	51.3189	1.56e-06	1.04e-05	0.00993313	0.00164591	4.35e-06	0.025168
Q8CG76~Akr7a2	0.111945	0.111603	0.0424337	0.124561	0.106468	0.129532	-0.571762	-0.528185	-0.390164	0.158556	0.136277	0.0941132	0.0886605	0.120187	-0.496704	0.129649	-0.0395519	51.2136	1.58e-06	1.04e-05	0.113238	0.0470979	1.09e-06	0.0394201
Q9CQL1~Magohb	0.0936177	0.0591744	0.0248685	0.151662	0.132657	0.0240917	-1.2349	-0.863991	-0.871367	-0.101783	0.112922	-0.0189379	0.0592202	0.102804	-0.990085	-0.00259972	-0.207665	51.1428	1.59e-06	1.05e-05	0.568714	0.321325	6.58e-07	0.984783
Q9CQI6~Cotl1	-0.491212	-0.345499	-0.294249	0.00487155	-0.0428086	-0.0630902	-0.893788	-1.44665	-1.07017	-0.00332501	-0.0799607	0.0245644	-0.376987	-0.0336757	-1.13687	-0.0195738	-0.391777	51.1034	1.59e-06	1.05e-05	0.0100341	0.808671	9.3e-07	0.904963
Q8CG72~Adprhl2	0.274906	-0.0842957	0.0772864	0.105804	0.154226	0.0388363	-1.29297	-1.50464	-0.97786	0.153839	0.248111	0.155563	0.089299	0.0996222	-1.25849	0.185838	-0.220933	51.014	1.6e-06	1.06e-05	0.49595	0.455795	7.15e-07	0.18592
Q6ZWY8~Tmsb10	-0.0693512	0.206814	0.361727	0.0358449	0.455871	0.098259	-2.59586	-3.86319	-3.74076	0.294061	0.596574	1.32006	0.166397	0.196658	-3.39994	0.736898	-0.574996	51.0077	1.6e-06	1.06e-05	0.653963	0.599441	7.65e-07	0.0653781
Q99LD8~Ddah2	-0.244214	-0.238164	-0.134162	0.0306347	0.239042	0.0346199	-0.807744	-0.983352	-0.69641	0.116664	0.244058	0.0840526	-0.205513	0.101432	-0.829169	0.148258	-0.196248	51.0011	1.61e-06	1.06e-05	0.0352654	0.268329	9.3e-07	0.127093
P62137~Ppp1ca	0.190928	0.146967	0.135072	-0.00280377	0.0515161	0.0668019	-0.509558	-0.401704	-0.39259	0.0381096	0.0368907	0.00131622	0.157656	0.0385047	-0.434617	0.0254388	-0.0532545	50.9822	1.61e-06	1.06e-05	0.00702371	0.42677	1.05e-06	0.639358
P63073~Eif4e	0.0167085	0.0147363	-0.0189397	0.215713	-0.0976664	-0.10259	-0.84261	-0.958949	-0.842564	-0.0136013	-0.0210875	-0.18578	0.00416836	0.00515218	-0.881375	-0.0734895	-0.236386	50.9301	1.62e-06	1.06e-05	0.971154	0.966325	6.52e-07	0.453296
A2A7S7~Yars	0.0640113	-0.0552301	-0.0622017	-0.0131646	-0.0787673	-0.146462	-0.52587	-0.554404	-0.522019	-0.108492	-0.0339566	-0.147146	-0.0178068	-0.0794647	-0.534098	-0.0965314	-0.181975	50.7687	1.64e-06	1.08e-05	0.7718	0.174109	7.9e-07	0.117337
P18654~Rps6ka3	-0.230436	-0.195629	-0.190103	-0.269497	-0.14154	-0.143782	-0.326185	-0.413315	-0.388231	-0.216124	-0.284265	-0.176519	-0.205389	-0.18494	-0.375911	-0.225636	-0.247969	50.5634	1.67e-06	1.1e-05	0.00334387	0.0068288	8.22e-06	0.00286489
Q6P6M7~Sepsecs	-0.183345	-0.411259	-0.211802	-0.123603	-0.344125	-0.0412465	-0.992481	-1.28679	-0.948712	0.05349	-0.113633	0.0451542	-0.268802	-0.169658	-1.07599	-0.00499642	-0.379863	50.5467	1.67e-06	1.1e-05	0.0335512	0.157977	8.99e-07	0.976874
Q9D2M8~Ube2v2	0.20862	NA	0.417184	0.137455	NA	0.129914	-1.55374	-1.95126	-1.45034	0.222952	0.104913	0.0971284	0.312902	0.133684	-1.65178	0.141665	-0.363718	87.203	1.68e-06	1.1e-05	0.0759063	0.422494	9.01e-07	0.324236
P46978~Stt3a	0.184407	0.175374	0.212161	0.239825	0.201418	0.343731	0.419739	0.525959	0.452014	0.075557	0.0851421	0.226988	0.190648	0.261658	0.465904	0.129229	0.26186	50.462	1.69e-06	1.1e-05	0.00857251	0.0021374	3.77e-06	0.0553324
Q6R891~Ppp1r9b	0.154953	0.174898	0.218684	0.466258	0.436265	0.466954	-0.225855	-0.252002	-0.0585116	0.379807	0.421222	0.251745	0.182845	0.456492	-0.17879	0.350925	0.202868	50.4357	1.69e-06	1.1e-05	0.0149706	0.00016647	0.00589085	0.000786591
O35344~Kpna3	0.0208911	0.0239538	0.0466581	-0.232342	-0.0514701	-0.144711	-0.832488	-0.943422	-1.16646	-0.103802	0.0649647	-0.259691	0.030501	-0.142841	-0.98079	-0.0995096	-0.29816	50.3282	1.71e-06	1.11e-05	0.784132	0.179689	7.46e-07	0.365131
O88543~Cops3	0.0188011	-0.0487265	0.00625976	-0.0637357	0.0259068	-0.0392919	-0.937165	-0.891111	-0.629525	-0.10244	-0.118787	0.058621	-0.00788853	-0.0257069	-0.819267	-0.0542019	-0.226766	50.2396	1.72e-06	1.12e-05	0.939863	0.786493	6.81e-07	0.565962
P61164~Actr1a	0.080509	0.0616372	0.0120854	0.16303	0.0503615	0.0989096	-0.582233	-0.467255	-0.465451	-0.00919926	0.0183393	0.081373	0.0514105	0.1041	-0.50498	0.030171	-0.0798244	50.0646	1.75e-06	1.14e-05	0.332639	0.0730119	8.32e-07	0.621645
Q62465~Vat1	0.256124	0.219674	0.329974	0.210618	0.273257	0.160619	-0.396944	-0.34098	-0.471006	0.167545	0.176206	0.0806412	0.268591	0.214831	-0.402976	0.141464	0.0554774	50.01	1.76e-06	1.14e-05	0.00106889	0.00441326	7.75e-06	0.0319892
Q9D5J6~Shpk	-0.0252942	-0.116724	-0.0830749	0.184614	0.0327887	0.118673	-1.48276	-1.8134	-1.10094	0.18404	0.0213712	0.284114	-0.075031	0.112025	-1.4657	0.163175	-0.316382	49.8321	1.79e-06	1.16e-05	0.637274	0.47506	7.45e-07	0.319149
Q9EQH3~Vps35	0.0795796	0.0401001	0.0485022	0.00630702	0.0452997	0.0055785	-0.384967	-0.436679	-0.35308	0.026984	0.0620182	0.0530266	0.0560606	0.0190617	-0.391575	0.0473429	-0.0672775	49.8095	1.79e-06	1.16e-05	0.174331	0.665939	7.94e-07	0.28245
Q9JL35~Hmgn5	-0.0862922	-0.208565	-0.540744	-0.347987	-0.427647	-0.471678	-1.80188	-2.08204	NA	-0.233983	-0.424695	NA	-0.278534	-0.415771	-1.94196	-0.329339	-0.662551	85.6018	1.8e-06	1.16e-05	0.0602958	0.0162752	1.25e-06	0.083147
P09405~Ncl	0.479931	0.160763	0.290537	0.0324675	0.00848767	-0.0615133	-0.969195	-1.06762	-0.734789	-0.132589	-0.00484009	-0.10351	0.310411	-0.00685272	-0.923868	-0.080313	-0.175156	49.7066	1.81e-06	1.17e-05	0.010218	0.960476	1.07e-06	0.465592
Q9CQ92~Fis1	-0.0108112	-0.0313398	-0.0747795	0.20388	0.00343066	0.0493891	-0.758191	-0.936106	-0.634821	0.177278	0.0822343	0.178976	-0.0389768	0.0855665	-0.776373	0.146163	-0.145905	49.6228	1.82e-06	1.18e-05	0.649519	0.30776	8.4e-07	0.105809
Q99KC8~Vwa5a	0.174503	0.0362794	0.156278	0.20388	0.0323504	0.141318	-0.532455	-0.636733	-0.562089	0.126869	0.057144	0.0286321	0.122353	0.125849	-0.577092	0.0708818	-0.0645019	49.5881	1.83e-06	1.18e-05	0.0651315	0.0665286	1.03e-06	0.291601
P39054~Dnm2	-0.0181352	-0.0735843	-0.0716852	0.0848993	-0.0509755	0.0303908	-0.583265	-0.610944	-0.455997	0.0395673	-0.0131823	-0.0353718	-0.0544682	0.0214382	-0.550068	-0.00299556	-0.146524	49.5747	1.83e-06	1.18e-05	0.337069	0.732069	7.35e-07	0.970981
Q8K297~Colgalt1	0.158499	0.125266	0.0621234	0.229172	0.107441	0.160867	0.410857	0.384502	0.440611	0.114171	0.176343	0.109837	0.115296	0.165827	0.41199	0.13345	0.206641	49.4076	1.86e-06	1.2e-05	0.0340797	0.00825357	2.25e-06	0.0241347
E9QPX1~Col18a1	-0.356891	-0.122671	-0.255245	-0.591683	-0.485091	-0.426498	-0.0736023	0.115512	0.0497207	-0.596763	-0.525664	-0.45457	-0.244936	-0.501091	0.0305433	-0.525666	-0.310287	49.3116	1.88e-06	1.21e-05	0.0101699	0.000269551	0.650545	0.000285602
Q9CZG3~Commd8	-0.10927	-0.158395	-0.0971505	-0.378813	-0.465037	-0.370191	-0.317051	-0.557007	-0.359831	-0.194518	-0.220962	-0.202456	-0.121605	-0.40468	-0.411296	-0.205979	-0.28589	49.2816	1.88e-06	1.21e-05	0.0732447	0.000281738	1.95e-05	0.0115004
Q9D7P6~Iscu	-0.281108	-0.251903	-0.339832	-0.0914758	-0.0330515	-0.315768	-0.836231	-0.95287	-0.690765	-0.0719124	0.0718667	-0.101897	-0.290948	-0.146765	-0.826622	-0.0339809	-0.324579	49.2801	1.88e-06	1.21e-05	0.00914124	0.130721	1.25e-06	0.76126
P47740~Aldh3a2	0.143824	0.150126	0.203612	0.0958617	0.0781114	0.126219	0.336616	0.355991	0.331292	0.129341	0.0497291	0.0971284	0.165854	0.100064	0.3413	0.0920663	0.174821	49.2601	1.89e-06	1.21e-05	0.00293434	0.0347818	2.65e-06	0.0523621
P84104~Srsf3	0.0408503	0.0372026	-0.0553238	-0.0105492	-0.165187	0.00988328	-0.676662	-0.589523	-0.618507	-0.0451379	0.085723	-0.0688146	0.00757634	-0.0552845	-0.628231	-0.00940984	-0.171337	49.135	1.91e-06	1.22e-05	0.924092	0.409154	7.46e-07	0.915315
Q61941~Nnt	0.148137	0.0991878	0.0991489	0.10205	0.117551	0.130677	0.350119	0.450279	0.399374	0.116248	0.117337	0.218997	0.115491	0.11676	0.399924	0.150861	0.195759	49.1314	1.91e-06	1.22e-05	0.0288182	0.0315396	2.08e-06	0.0116517
Q8BZW8~Nhlrc2	0.126609	0.0148704	0.0618627	-0.00166356	0.0241446	-0.00771086	-0.44752	-0.433005	-0.409855	0.0215375	-0.0413075	0.0369822	0.0677808	0.0049234	-0.430126	0.00573742	-0.0879212	49.0907	1.92e-06	1.22e-05	0.139367	0.932568	8e-07	0.926551
Q9QZA0~Ca5b	-0.38901	-0.505989	-0.505221	-0.212848	-0.28425	-0.32439	-0.237782	-0.308781	-0.145054	-0.0885975	-0.133498	-0.218212	-0.46674	-0.27383	-0.230539	-0.146769	-0.27947	49.0818	1.92e-06	1.22e-05	8.36e-05	0.00223415	0.0010586	0.0427725
Q6P9R2~Oxsr1	-0.0982505	-0.093132	-0.133951	-0.0886224	-0.109013	0.0348923	-0.914675	-0.628281	-0.728991	-0.14021	-0.0857977	0.0339519	-0.108444	-0.0542475	-0.757316	-0.0640185	-0.246007	49.0574	1.92e-06	1.23e-05	0.176157	0.511501	8.24e-07	0.462317
P21981~Tgm2	-0.327648	-0.581905	-0.662017	-0.0626064	-0.135544	-0.200192	-0.807794	-1.02223	-0.725139	-0.114892	-0.231719	-0.0318319	-0.523857	-0.132781	-0.85172	-0.126148	-0.408626	48.8929	1.95e-06	1.24e-05	0.000890831	0.222261	2.95e-06	0.266482
Q8CHY3~Dym	0.101432	0.0788806	0.0589921	0.167655	0.0792448	0.0646705	-1.27159	-0.999107	NA	0.140006	0.117052	NA	0.0797683	0.103857	-1.13535	0.128529	-0.146276	83.7319	1.95e-06	1.24e-05	0.29413	0.193548	1.01e-06	0.207217
Q3TIX9~Usp39	0.168061	0.278462	0.262248	0.136013	0.0216446	0.19674	-0.640393	-0.663512	-0.604558	0.224241	0.0332886	0.284427	0.236257	0.118133	-0.636154	0.180652	-0.025278	48.6771	1.99e-06	1.27e-05	0.00882915	0.130968	1.82e-06	0.0361957
P14069~S100a6	-0.0196996	0.0613781	0.183612	-0.181859	-0.0666638	-0.0475457	-1.0221	-0.969629	-0.830038	-0.109602	-0.00491712	-0.371881	0.0750969	-0.0986896	-0.940589	-0.162134	-0.281579	48.5061	2.02e-06	1.29e-05	0.453124	0.335443	9.08e-07	0.138728
Q9D0M5~Dynll2	-0.0925015	0.0345631	-0.0542448	0.0629969	0.145446	-0.0717213	-1.34835	-1.28788	-0.850501	0.0388386	0.172644	0.101818	-0.0373944	0.045574	-1.16224	0.104434	-0.262408	48.481	2.03e-06	1.29e-05	0.778983	0.73356	7.96e-07	0.428402
Q91YS8~Camk1	-0.0125161	-0.0206364	0.0236626	0.123503	0.0678726	0.111085	-0.363357	-0.415175	-0.38585	0.22321	0.10649	0.157521	-0.0031633	0.10082	-0.388128	0.162407	-0.032016	48.4742	2.03e-06	1.29e-05	0.956342	0.0458937	1.8e-06	0.00648723
Q7TN75~Peg10	-1.31717	-1.05573	-1.13414	-0.170508	-0.989751	-1.00525	-1.27033	-0.846412	-1.09472	-1.1095	-1.07509	-0.918456	-1.16901	-0.721835	-1.07049	-1.03435	-0.998922	48.4445	2.04e-06	1.29e-05	0.000478026	0.00767717	0.000109232	0.0013826
P43883~Plin2	-0.0485389	-0.151154	-0.0300071	-0.526893	-0.323268	-0.278595	1.33995	1.22288	0.945301	-0.367775	-0.127193	0.0543963	-0.0765666	-0.376252	1.16938	-0.146857	0.142425	48.3924	2.05e-06	1.29e-05	0.563145	0.0157309	1.2e-06	0.28974
Q60598~Cttn	-0.127781	-0.0347549	-0.0159281	-0.0265773	0.107163	-0.0657954	-0.946505	-1.20968	-0.775433	0.166742	0.139084	0.0290128	-0.0594881	0.00493012	-0.977205	0.111613	-0.230037	48.338	2.06e-06	1.3e-05	0.573387	0.971031	8.23e-07	0.313655
P09055~Itgb1	0.209192	0.263695	0.266518	-0.260351	-0.0754495	-0.128604	0.414823	0.435685	0.359805	-0.211378	-0.158251	-0.235401	0.246468	-0.154802	0.403437	-0.201677	0.0733569	48.338	2.06e-06	1.3e-05	0.00168058	0.019734	7.43e-06	0.00649431
Q8CEE7~Rdh13	-0.162948	-0.220047	-0.243308	0.112483	0.0210558	0.160494	-0.715429	-0.598195	-0.812865	-0.0756531	0.120037	-0.108572	-0.208768	0.0980111	-0.70883	-0.0213962	-0.210246	48.2924	2.07e-06	1.3e-05	0.0193922	0.222261	1.14e-06	0.830223
Q9WV80~Snx1	0.0685416	0.00653529	0.150549	-0.11596	-0.0852196	-0.0822266	-0.637152	-0.583532	-0.48128	-0.0496935	0.0781541	0.0718282	0.0752088	-0.0944689	-0.567321	0.0334296	-0.138288	48.1813	2.09e-06	1.31e-05	0.216247	0.140055	9.32e-07	0.63245
P34914~Ephx2	-0.122014	-0.259587	-0.133575	0.270005	0.0591427	0.244666	-0.507191	-0.59611	-0.621353	0.137006	0.126129	0.115789	-0.171726	0.191271	-0.574884	0.126308	-0.107258	48.0991	2.1e-06	1.32e-05	0.0235938	0.0171818	1.88e-06	0.0906922
Q9CQF0~Mrpl11	0.31906	0.199695	0.156278	0.273465	0.287244	0.244666	-0.311295	-0.341164	-0.297101	0.389525	0.32326	0.216689	0.225011	0.268458	-0.31652	0.309825	0.121694	48.0292	2.12e-06	1.33e-05	0.00370914	0.00178504	7.25e-05	0.000978213
O88811~Stam2	-0.199762	-0.234247	-0.17844	-0.315581	-0.175985	-0.300049	-0.538508	-0.525779	-0.447485	-0.393261	-0.167203	-0.197381	-0.20415	-0.263872	-0.503924	-0.252615	-0.30614	47.9618	2.13e-06	1.34e-05	0.0121906	0.00422854	6.33e-06	0.00574781
Q78IK4~Apool	0.176255	0.17716	0.105728	0.104599	0.257379	0.183334	0.507756	0.438507	0.479261	0.101363	0.12174	0.245841	0.153048	0.181771	0.475174	0.156315	0.241577	47.8521	2.16e-06	1.35e-05	0.0208507	0.011184	2.67e-06	0.024631
Q8VD26~Tmem143	0.435293	0.193832	0.215193	0.672118	0.566552	0.560876	0.248965	0.372756	0.536964	0.380852	0.352436	0.508522	0.281439	0.599849	0.386228	0.413937	0.420363	47.8093	2.16e-06	1.35e-05	0.0103384	0.00022345	0.000407495	0.002085
Q91VH6~Memo1	-0.179158	-0.0425194	-0.000804965	-0.103891	-0.127975	-0.16869	-0.654203	-0.719557	-0.638616	-0.346425	-0.0741621	-0.172282	-0.0741607	-0.133519	-0.670792	-0.197623	-0.269024	47.8023	2.17e-06	1.35e-05	0.32171	0.0981028	1.32e-06	0.0270456
Q9Z2Y8~Prosc	-0.105201	-0.194456	-0.169361	-0.102652	-0.237271	-0.0706634	-0.938378	-1.00104	-0.64426	-0.09044	-0.0851155	-0.230661	-0.156339	-0.136862	-0.861226	-0.135406	-0.322458	47.7225	2.18e-06	1.36e-05	0.108106	0.165085	1.1e-06	0.183097
Q99KI0~Aco2	-0.356708	-0.418554	-0.380631	-0.0725442	-0.162138	-0.115969	-0.106555	-0.0969526	-0.111462	-0.0908532	-0.0798636	-0.173658	-0.385298	-0.116884	-0.10499	-0.114792	-0.180491	47.7221	2.18e-06	1.36e-05	3.51e-05	0.0259862	0.0153998	0.0315433
Q3THW5~H2afv	0.184698	0.213896	0.355646	0.264979	0.296822	0.388106	0.357269	0.504139	0.510406	0.189454	0.142445	0.108046	0.251413	0.316636	0.457271	0.146648	0.292992	47.7081	2.19e-06	1.36e-05	0.00368859	0.00134036	9.98e-06	0.0511165
Q9CY57~Chtop	0.152586	0.431734	0.271222	0.213479	0.340253	0.424639	-1.18327	-1.02493	-0.971243	0.296763	-0.130184	0.200309	0.28518	0.326124	-1.05981	0.122296	-0.0815534	47.7028	2.19e-06	1.36e-05	0.0329089	0.0220975	1.55e-06	0.34642
Q9CR51~Atp6v1g1	-0.160214	-0.123116	-0.153684	-0.173561	-0.176018	-0.00136483	-0.680248	-0.59486	-0.552186	-0.113761	0.0316348	-0.137533	-0.145671	-0.116981	-0.609098	-0.0732197	-0.236243	47.541	2.22e-06	1.38e-05	0.0457825	0.105298	1.22e-06	0.313655
Q91VK1~Bzw2	0.332763	0.31152	0.328045	0.0330309	-0.0828658	0.0933046	-0.504461	-0.580556	-0.399304	-0.0701083	0.0165173	-0.0500314	0.324109	0.0144899	-0.494774	-0.0345408	-0.0476788	47.4557	2.24e-06	1.39e-05	0.000717445	0.841799	3.43e-06	0.631147
P11499~Hsp90ab1	0.205183	0.165451	0.183254	-0.0614178	-0.0599489	-0.0805392	-0.307956	-0.315994	-0.274869	-0.0310802	-0.0686745	-0.0352385	0.18463	-0.067302	-0.299606	-0.0449977	-0.0568191	47.4484	2.24e-06	1.39e-05	0.000989826	0.0992949	3.62e-06	0.270403
P61759~Vbp1	-0.0783973	0.0884373	-0.0106667	-0.117179	-0.0937339	0.0871523	-1.20559	-1.05082	-0.867295	-0.104139	-0.0915592	0.187438	-0.000208919	-0.0412536	-1.04123	-0.00275334	-0.271363	47.3527	2.26e-06	1.4e-05	0.998222	0.732495	8.39e-07	0.984983
E9PWQ3~Col6a3	0.248884	0.0967921	0.0851256	-0.246792	-0.331897	-0.329084	0.287156	0.247104	0.365462	-0.398173	-0.348954	-0.304288	0.143601	-0.302591	0.299907	-0.350472	-0.0523886	47.3351	2.27e-06	1.4e-05	0.0312131	0.00104213	0.000122952	0.000539253
P61290~Psme3	0.171432	0.188061	0.113657	-0.0503619	-0.0786414	0.0811046	-0.610119	-0.915411	-0.933905	-0.0996546	-0.0718906	0.0169033	0.157717	-0.0159662	-0.819811	-0.0515473	-0.182402	47.3155	2.27e-06	1.4e-05	0.0867304	0.881061	9.74e-07	0.609816
Q9DB29~Iah1	0.0467112	-0.0185058	-0.158961	0.317477	0.270643	0.0841318	-0.594536	-0.728721	-0.742653	0.364525	0.260982	0.222615	-0.0435852	0.224084	-0.688637	0.282707	-0.0563576	47.2631	2.28e-06	1.41e-05	0.609142	0.0209478	2.2e-06	0.00803455
P59017~Bcl2l13	-0.141028	-0.190289	-0.131125	0.0656154	0.0628699	0.206891	-0.57456	-0.612007	-0.479839	0.0312391	0.0774243	0.18755	-0.154147	0.111792	-0.555469	0.098738	-0.124772	47.2095	2.29e-06	1.41e-05	0.0282156	0.0980788	1.44e-06	0.148188
P23249~Mov10	0.0509748	0.0829663	0.187541	-0.0121179	0.02576	0.0116846	-0.866161	-1.1304	-0.715176	0.0837843	-0.0428545	0.105056	0.107161	0.00844224	-0.903913	0.0486618	-0.184912	47.083	2.32e-06	1.43e-05	0.264994	0.947786	9.1e-07	0.661172
Q8BHD7~Ptbp3	0.374739	0.327806	0.398575	0.340867	0.366769	0.500042	0.414716	0.185811	0.401427	0.2775	0.182079	0.253029	0.36704	0.402559	0.333985	0.237536	0.33528	47.0444	2.33e-06	1.43e-05	0.000788239	0.000585575	0.000210902	0.00979609
Q6IRU5-2~Cltb	-0.0899186	-0.226512	-0.0440499	-0.0878104	-0.0651187	-0.0827599	-1.29608	-1.78899	-1.3284	0.162051	-0.384902	-0.0266326	-0.12016	-0.078563	-1.47116	-0.0831613	-0.43826	46.9712	2.35e-06	1.44e-05	0.443304	0.638928	9.04e-07	0.645146
Q3THS6~Mat2a	0.119369	0.0466625	-0.00331842	0.197738	0.178141	0.166332	-0.402638	-0.429848	-0.324287	0.147616	0.147474	0.195176	0.0542378	0.180737	-0.385591	0.163422	0.0032014	46.9711	2.35e-06	1.44e-05	0.26369	0.00499089	3.43e-06	0.00882624
Q9CZ13~Uqcrc1	-0.0591226	-0.0539748	-0.101096	0.201626	0.228572	0.156131	0.383001	0.355647	0.464877	0.257481	0.24589	0.123841	-0.0713978	0.195443	0.401175	0.209071	0.183573	46.9223	2.36e-06	1.45e-05	0.178064	0.00507197	4.78e-06	0.00407421
Q9D898~Arpc5l	-0.0283886	-0.12857	0.224943	-0.034275	-0.130125	0.0938269	-0.981075	-0.943672	-0.810847	-0.0136164	0.0350907	-0.0677625	0.0226614	-0.0235242	-0.911864	-0.0154294	-0.232039	46.8684	2.37e-06	1.45e-05	0.837309	0.834538	8.74e-07	0.905263
O08759~Ube3a	0.0654186	-0.106414	-0.0366882	0.0705635	0.00848767	0.0184532	-0.656329	-0.524755	-0.710608	-0.0178497	-0.152556	-0.0385872	-0.0258946	0.0325015	-0.630564	-0.0696642	-0.173405	46.847	2.38e-06	1.45e-05	0.719308	0.652672	9.24e-07	0.336057
P15864~Hist1h1c	0.393987	0.52654	0.442266	0.407101	0.57775	0.232187	0.702958	0.689478	0.619743	0.41048	0.150817	0.468184	0.454264	0.405679	0.670726	0.34316	0.468458	46.7493	2.4e-06	1.47e-05	0.00165244	0.00366759	1.61e-05	0.00912371
Q922B2~Dars	-0.200075	-0.210809	-0.1962	-0.156046	-0.242128	-0.195751	-0.398474	-0.418223	-0.274418	-0.153346	-0.0883991	-0.109601	-0.202361	-0.197975	-0.363705	-0.117116	-0.220289	46.7392	2.4e-06	1.47e-05	0.00286003	0.00375285	7.39e-06	0.0441646
Q9DCG9~Trmt112	0.00430624	0.0799032	0.0740606	-0.0953199	-0.115694	-0.218914	-0.750652	-0.877156	-0.568118	0.0190284	-0.0779715	-0.122282	0.0527567	-0.143309	-0.731976	-0.0604083	-0.220734	46.6956	2.41e-06	1.47e-05	0.513083	0.0955219	1.06e-06	0.489049
P20060~Hexb	0.224422	0.126378	0.185994	0.281665	0.40699	0.360012	0.251727	0.197228	0.267885	0.264518	0.204946	0.14666	0.178931	0.349556	0.238947	0.205375	0.243202	46.594	2.44e-06	1.48e-05	0.00699427	0.000229074	0.000274597	0.00474812
Q99JX3~Gorasp2	-0.0786536	-0.162954	-0.120759	-0.0711354	-0.104105	-0.094992	-0.479362	-0.448691	-0.354471	-0.0672106	-0.0351033	-0.115608	-0.120789	-0.0900775	-0.427508	-0.0726405	-0.177754	46.5559	2.45e-06	1.49e-05	0.0271169	0.0884504	1.55e-06	0.168364
Q3TJD7~Pdlim7	0.597137	0.379634	0.51598	-0.0920594	-0.0610841	-0.0892793	0.225087	0.156675	0.239393	0.00224245	0.00498833	-0.0332414	0.497584	-0.0808076	0.207052	-0.0086702	0.153789	46.4684	2.47e-06	1.5e-05	3.37e-05	0.182023	0.00127387	0.912306
Q8CFE4~Scyl2	0.0733703	0.0375981	-0.0323096	0.0823158	-0.0176049	-0.02161	-0.736914	-1.04381	-1.2191	-0.0403349	-0.187886	-0.130365	0.0262196	0.014367	-0.99994	-0.119529	-0.269721	46.4405	2.47e-06	1.5e-05	0.828681	0.916271	9.46e-07	0.30062
Q8R1B4~Eif3c	0.22909	0.102208	0.104844	-0.00560759	-0.0400757	0.0236799	-0.472399	-0.401915	-0.479819	0.00224245	-0.0342392	0.0285052	0.145381	-0.00733445	-0.451378	-0.00116388	-0.0786239	46.4105	2.48e-06	1.51e-05	0.0140457	0.910119	1.31e-06	0.985773
Q01279~Egfr	0.0607228	-0.0247697	0.0915177	0.29029	0.577141	0.487098	0.503335	0.557894	0.493198	0.438976	0.506129	0.266018	0.0424903	0.45151	0.518142	0.403708	0.353963	46.3701	2.49e-06	1.51e-05	0.632711	0.000777882	2.74e-05	0.00160773
Q9D1C3~Pyurf	-0.444544	-0.286879	-0.279822	-0.198238	0.105773	-0.17602	-0.644226	-0.769955	-0.714917	-0.0876771	-0.104611	-0.122125	-0.337082	-0.0894949	-0.709699	-0.104804	-0.31027	46.3512	2.5e-06	1.51e-05	0.00301164	0.30482	2.26e-06	0.251554
Q9D7N9~Apmap	0.0760122	-0.0114231	-0.0568161	0.129179	0.0680153	0.147488	0.42368	0.488711	0.459911	0.115833	0.140485	0.0457807	0.00259098	0.114894	0.457434	0.1007	0.168905	46.2997	2.51e-06	1.52e-05	0.968555	0.0460109	1.37e-06	0.080022
P62814~Atp6v1b2	-0.156355	-0.225313	-0.212806	-0.162645	-0.13032	-0.148309	-0.448341	-0.469366	-0.330867	-0.166733	-0.0849857	-0.221187	-0.198158	-0.147091	-0.416192	-0.157635	-0.229769	46.2342	2.53e-06	1.52e-05	0.00455277	0.0216886	4.51e-06	0.0180638
P70441~Slc9a3r1	-0.22461	-0.0857524	-0.259115	-0.0557744	-0.0123407	-0.0836046	-0.845139	-1.07471	-1.328	-0.0324862	0.130225	-0.146217	-0.189826	-0.0505733	-1.08262	-0.0161596	-0.334794	46.227	2.53e-06	1.52e-05	0.1167	0.69041	1.04e-06	0.919217
Q6GQT9~Nomo1	0.0400566	-0.00900677	0.0433589	0.143337	0.0622971	0.066935	0.380701	0.375928	0.443025	0.0545001	0.0116479	0.0460313	0.0248029	0.0908564	0.399884	0.0373931	0.138234	46.224	2.53e-06	1.52e-05	0.584922	0.0607758	1.16e-06	0.433459
Q99LD9~Eif2b2	0.0661999	-0.0132553	0.290207	-0.0860959	0.0138236	0.134994	-0.865349	-0.870982	-0.939274	0.108059	0.00500364	-0.149993	0.114384	0.0209072	-0.891868	-0.01231	-0.192222	46.1626	2.54e-06	1.53e-05	0.233931	0.85199	9.78e-07	0.925776
Q8BIA4~Fbxw8	0.277102	0.250682	0.285789	0.197863	0.182112	0.186026	0.22215	0.195694	0.245426	0.0812359	0.193488	0.0853904	0.271191	0.188667	0.22109	0.120038	0.200247	46.0728	2.57e-06	1.54e-05	0.00026472	0.00250318	0.000124324	0.0241347
Q8BGQ7~Aars	-0.0774751	-0.0967205	-0.0976192	-0.217031	-0.171003	-0.194723	-0.187036	-0.23037	-0.20857	-0.200322	-0.174175	-0.214924	-0.0906049	-0.194253	-0.208659	-0.196474	-0.172498	46.0228	2.58e-06	1.55e-05	0.0323726	0.000993917	6.32e-05	0.00107154
Q9D517~Agpat3	-0.358414	-0.270501	-0.31796	-0.148197	-0.235662	-0.148293	-0.100588	-0.0469027	-0.120237	-0.277433	-0.347257	-0.237047	-0.315625	-0.177384	-0.0892424	-0.287245	-0.217374	45.9314	2.6e-06	1.56e-05	0.000228798	0.00665428	0.0486293	0.000592871
Q9CZ04-2~Cops7a	-0.0177403	0.00505114	-0.0277363	-0.0863407	0.153148	0.13436	-0.901102	-0.797489	-0.912194	-0.136485	0.123015	-0.210882	-0.0134752	0.0670558	-0.870261	-0.0747836	-0.222866	45.8216	2.63e-06	1.58e-05	0.905104	0.48943	9.93e-07	0.466656
Q3UMR5~Mcu	0.233885	0.205883	0.14271	0.242385	0.0650159	0.187492	0.453891	0.536546	0.478954	0.203492	0.0690803	0.190022	0.194159	0.164964	0.489797	0.154198	0.25078	45.7057	2.66e-06	1.59e-05	0.00928596	0.022628	3.32e-06	0.0324445
Q8C0M9~Asrgl1	0.00445232	-0.027076	0.152746	-0.124702	-0.0455926	-0.15686	-0.888321	-1.13204	-0.710021	-0.0955504	-0.184833	-0.210699	0.0433742	-0.109052	-0.910128	-0.163694	-0.284875	45.7011	2.66e-06	1.59e-05	0.681426	0.289855	1.14e-06	0.134453
Q61576~Fkbp10	0.200158	0.161365	0.133094	0.068916	0.0396391	0.0652036	0.347092	0.419297	0.325497	0.0468349	0.0915199	0.0347101	0.164872	0.0579196	0.363962	0.0576883	0.161111	45.6943	2.67e-06	1.59e-05	0.00388279	0.20078	2.33e-06	0.22121
Q99N87~Mrps5	0.161447	0.205067	0.159073	0.379909	0.368054	0.280075	0.184802	0.312101	0.323447	0.215717	0.171409	0.293484	0.175196	0.342679	0.27345	0.22687	0.254549	45.6321	2.68e-06	1.6e-05	0.00979639	0.000338192	0.000148724	0.00376181
Q99JF8~Psip1	0.29293	0.150126	0.063426	0.101513	0.0902499	-0.0425415	-1.35727	-0.981326	-0.906008	-0.308182	-0.0928969	-0.152132	0.168827	0.0497405	-1.08153	-0.184403	-0.261842	45.5663	2.7e-06	1.61e-05	0.162019	0.701124	1.19e-06	0.15549
Q8C6B0~Mettl7a1	0.200158	0.0903406	0.154209	0.577165	0.411078	0.689777	0.141795	0.12695	0.19967	0.506702	0.379029	0.319372	0.148236	0.55934	0.156138	0.401701	0.316354	45.447	2.73e-06	1.63e-05	0.0705911	0.00016334	0.0291915	0.00103406
Q9D051~Pdhb	-0.138544	-0.17924	-0.195948	-0.0508097	-0.107343	-0.12663	-0.338276	-0.48789	-0.420292	-0.0780313	-0.037604	-0.088231	-0.171244	-0.0949276	-0.415486	-0.0679554	-0.187403	45.4073	2.74e-06	1.63e-05	0.00621678	0.0805686	2.34e-06	0.208069
Q9D8W5~Psmd12	0.0112225	-0.027546	-0.00411167	0.00472792	-0.00334875	-0.0873306	-0.358901	-0.450755	-0.434289	-0.0472827	-0.0564508	-0.0353851	-0.00681174	-0.0286505	-0.414648	-0.0463729	-0.124121	45.3606	2.76e-06	1.64e-05	0.8998	0.542993	1.05e-06	0.338124
P23780~Glb1	0.187599	0.0697713	0.107116	0.299917	0.211172	0.336288	0.234467	0.192877	0.227372	0.254708	0.342159	0.338959	0.121495	0.282459	0.218239	0.311942	0.233534	45.3166	2.77e-06	1.64e-05	0.0359255	0.000741275	0.000470206	0.000526916
Q3TQB2~Foxred1	-0.2845	-0.184458	-0.121459	-0.000827026	0.0964223	0.159872	-0.774248	-0.883303	-0.594379	0.0873167	0.0242459	0.18845	-0.196806	0.0851556	-0.750644	0.100004	-0.190572	45.3075	2.77e-06	1.64e-05	0.0351512	0.326413	1.43e-06	0.271785
P08226~Apoe	-0.088113	-0.267843	0.0927925	0.907947	1.10751	1.21683	0.342821	0.396825	0.342923	0.66529	1.3042	0.835981	-0.0877212	1.07743	0.360856	0.935157	0.57143	45.2295	2.79e-06	1.66e-05	0.593279	0.000196645	0.0169889	0.000536175
Q8CAP3~Rad23a	-0.211442	-0.22576	-0.058495	-0.343334	-0.229293	-0.0799329	-1.01246	-1.71369	-1.55372	-0.179852	-0.0709894	-0.120191	-0.165233	-0.21752	-1.42662	-0.123677	-0.483263	45.0937	2.83e-06	1.68e-05	0.292532	0.184914	1.19e-06	0.472923
Q8VE70~Pdcd10	0.291707	0.277468	0.182419	0.427805	-0.0619867	0.191637	-0.937826	-1.02372	-0.862006	0.0933729	0.0230361	0.0904857	0.250532	0.185818	-0.941185	0.0689649	-0.108968	45.0817	2.84e-06	1.68e-05	0.0343542	0.10589	1.55e-06	0.567418
P67778~Phb	-0.00125464	-0.091508	-0.0211266	0.138633	0.0751323	0.147614	0.361719	0.433837	0.423813	0.17741	0.173055	0.0886682	-0.0379631	0.12046	0.406456	0.146378	0.158833	45.0412	2.85e-06	1.68e-05	0.434678	0.0309585	2.25e-06	0.0153365
P62827~Ran	0.0879246	0.065	0.0589921	-0.0545017	-0.0345332	0.0641371	-0.552394	-0.631332	-0.504005	-0.00972621	-0.113882	0.0779546	0.0706389	-0.00829925	-0.562577	-0.0152177	-0.128864	44.8959	2.89e-06	1.71e-05	0.25047	0.915513	1.09e-06	0.852033
O88492~Plin4	-0.1018	-0.22688	-0.121966	-0.135745	-0.22844	-0.166391	-0.667919	-0.641543	-0.571036	-0.123917	0.0251526	-0.256723	-0.150215	-0.176859	-0.626833	-0.118496	-0.268101	44.6999	2.95e-06	1.74e-05	0.0562569	0.0347964	1.96e-06	0.140834
O35206~Col15a1	0.124049	-0.131089	-0.161538	0.760004	0.602593	0.538551	0.108504	0.201184	0.172307	0.438195	0.620702	0.491322	-0.056193	0.633716	0.160665	0.51674	0.313732	44.6234	2.97e-06	1.75e-05	0.544508	0.000172792	0.0486293	0.000592871
P68033~Actc1	0.298217	0.384444	0.421998	-0.560082	-0.319324	-0.423129	0.202915	0.199527	0.00127169	-0.371222	-0.455172	-0.422638	0.368219	-0.434178	0.134571	-0.416344	-0.0869329	44.5848	2.98e-06	1.76e-05	0.00113276	0.00059677	0.0534107	0.000884814
Q8K2K6~Agfg1	-0.366805	-0.0726978	-0.413237	-0.218573	-0.145025	-0.269352	-1.26752	-1.02243	-1.30323	-0.436855	0.0274169	-0.378717	-0.284247	-0.210983	-1.19773	-0.262718	-0.488919	44.5473	3e-06	1.76e-05	0.0553568	0.148755	1.76e-06	0.0889325
Q8K2I1~Fntb	0.0863825	-0.300547	-0.322117	-0.393454	-0.425084	-0.301573	-0.726939	-0.904387	-0.837571	-0.271681	-0.425364	-0.419224	-0.178761	-0.373371	-0.822966	-0.37209	-0.436797	44.5457	3e-06	1.76e-05	0.109164	0.00724116	4.72e-06	0.00800793
P38060~Hmgcl	0.0908506	0.0547563	0.0723801	0.314353	0.305975	0.277445	-0.169182	-0.105062	-0.134114	0.232716	0.311532	0.185412	0.0726623	0.299258	-0.136119	0.24322	0.119755	43.8003	3.24e-06	1.9e-05	0.120554	0.000222368	0.00385753	0.000884814
Q9CQC8~Spg21	0.224988	0.300372	0.175241	0.18195	0.259389	0.0992998	-0.432421	-0.394345	-0.376349	0.089573	0.191592	0.148979	0.233534	0.180213	-0.401039	0.143381	0.0390224	43.7791	3.24e-06	1.9e-05	0.00248184	0.0106264	8.67e-06	0.0317889
E9QN31~Nop2	0.462664	0.491296	0.70858	0.166244	0.225108	0.282244	0.418031	0.20513	0.405954	0.229896	0.247589	0.233411	0.55418	0.224532	0.343038	0.236965	0.339679	43.7771	3.24e-06	1.9e-05	0.000131794	0.0181805	0.000363393	0.0163096
P97384~Anxa11	0.107383	0.233441	0.183254	0.036969	0.172963	0.135501	0.387045	0.410261	0.431338	0.144088	0.197407	0.119466	0.174693	0.115144	0.409548	0.153653	0.21326	43.772	3.25e-06	1.9e-05	0.00771961	0.0515237	4.35e-06	0.0183684
P18155~Mthfd2	-0.119612	-0.346722	-0.28578	-0.247904	-0.39751	-0.42039	-0.368178	-0.39965	-0.346469	-0.272883	-0.382158	-0.429185	-0.250705	-0.355268	-0.371432	-0.361409	-0.334703	43.6942	3.27e-06	1.91e-05	0.00664935	0.00135742	0.000120633	0.00143034
Q91VC9~Ghitm	0.044971	-0.000494973	-0.00107794	-0.71345	-0.358978	-0.348661	-0.504237	-0.48098	-0.596874	-0.478314	-0.441066	-0.390468	0.014466	-0.473696	-0.527363	-0.436616	-0.355802	43.6703	3.28e-06	1.91e-05	0.894238	0.000877666	4.1e-05	0.00155377
Q9CYD3~Crtap	0.178734	0.126625	0.133465	0.140334	0.0438503	0.12456	0.36671	0.522789	0.467971	0.129067	0.215519	0.104936	0.146275	0.102915	0.45249	0.14984	0.21288	43.6199	3.3e-06	1.92e-05	0.021427	0.0891957	2.91e-06	0.025168
Q9ESW4~Agk	0.247907	0.189241	0.13606	0.242385	0.216995	0.294059	0.418351	0.482936	0.400887	0.118047	0.102761	0.29649	0.191069	0.251146	0.434058	0.172432	0.262177	43.4694	3.35e-06	1.95e-05	0.0102882	0.00324169	9.3e-06	0.0215683
Q6ZQI3~Mlec	0.0602525	0.0501931	0.0524453	0.171114	0.103684	0.18798	0.313364	0.345632	0.287777	0.141368	0.0998865	0.131961	0.054297	0.15426	0.315591	0.124405	0.162138	43.4007	3.38e-06	1.96e-05	0.191909	0.00498308	4.78e-06	0.0154519
P10711~Tcea1	0.241332	0.165931	0.259319	-0.168271	-0.0130335	0.03162	-0.559315	-0.63122	-0.673712	-0.15106	-0.0508041	0.0655497	0.222194	-0.0498948	-0.621416	-0.0454383	-0.123639	43.3506	3.39e-06	1.97e-05	0.0109307	0.510278	1.98e-06	0.58291
Q921X9~Pdia5	0.09592	0.132415	0.177997	0.224741	0.140289	0.118288	0.420272	0.395262	0.450346	0.185362	0.0567001	0.0594891	0.135444	0.161106	0.42196	0.100517	0.204757	43.3415	3.4e-06	1.97e-05	0.0238596	0.0131959	3.38e-06	0.0891535
Q9JII5~Dazap1	-0.095572	-0.061694	-0.0878088	-0.0326231	-0.0868648	0.0795227	-0.730201	-0.751044	-0.494738	-0.0396127	-0.0607116	0.000408806	-0.0816916	-0.0133217	-0.658661	-0.0333051	-0.196745	43.3069	3.41e-06	1.98e-05	0.263743	0.880836	1.26e-06	0.700831
Q3U0V1~Khsrp	-0.00378123	-0.0535519	-0.0779096	-0.119025	-0.0444384	-0.168737	-0.5358	-0.598151	-0.436286	-0.118191	-0.0337839	0.00468115	-0.0450809	-0.110733	-0.523412	-0.0490979	-0.182081	43.2985	3.41e-06	1.98e-05	0.448174	0.0857709	1.49e-06	0.448819
P54071~Idh2	0.0949995	0.0375981	0.015461	0.259694	0.249692	0.223291	0.218962	0.225703	0.311081	0.263013	0.182488	0.235906	0.0493529	0.244226	0.251915	0.227136	0.193158	43.2804	3.42e-06	1.98e-05	0.28649	0.000816706	6.52e-05	0.00138528
Q61554~Fbn1	0.303756	0.251696	0.200907	0.0616169	0.211432	0.0151421	0.737286	0.635104	0.635409	0.167277	0.229194	-0.0410875	0.25212	0.0960635	0.669266	0.118461	0.283978	43.2297	3.44e-06	1.99e-05	0.00969446	0.248284	2.38e-06	0.174473
Q8CD92~Ttc27	0.226404	0.109854	0.152624	-0.277897	-0.172628	-0.191885	-0.146784	-0.173164	-0.256172	-0.321866	-0.348915	-0.330649	0.162961	-0.214137	-0.19204	-0.33381	-0.144257	43.2296	3.44e-06	1.99e-05	0.00942997	0.00291625	0.00100102	0.000335375
P60521~Gabarapl2	-0.100362	0.00869117	-0.0464327	-0.321388	-0.0298945	-0.401369	-0.783643	-0.793119	-0.710185	-0.335639	-0.154967	-0.26711	-0.0460345	-0.250884	-0.762316	-0.252572	-0.327952	43.2031	3.45e-06	1.99e-05	0.635469	0.0220805	2.63e-06	0.0237299
Q8K4Z3~Apoa1bp	0.0448127	-0.1186	-0.149173	0.145553	-0.0111216	-0.0491357	-0.620809	-0.713012	-0.636025	-0.00419493	0.0497291	-0.0837439	-0.07432	0.0284319	-0.656615	-0.0127366	-0.17881	43.202	3.45e-06	1.99e-05	0.307215	0.723078	1.26e-06	0.898119
O35682~Myadm	0.0260242	0.16365	0.0976261	0.0691907	-0.0122052	0.124049	0.531038	0.500713	0.532047	0.0901366	-0.0576943	-0.0152452	0.0957667	0.0603449	0.521266	0.00573237	0.170777	43.1057	3.48e-06	2.01e-05	0.115308	0.317173	1.43e-06	0.946185
Q9R0U0~Srsf10	0.0906967	0.0543657	0.0315486	0.0362666	0.0454445	0.0775427	-0.827199	-0.555768	-0.683666	0.0137011	0.235789	0.0677691	0.0588704	0.0530846	-0.688878	0.105753	-0.117792	43.079	3.49e-06	2.01e-05	0.447706	0.509438	1.38e-06	0.206952
Q9QZ08~Nagk	0.0735258	0.0782411	0.0108682	-0.0168487	0.174159	0.129405	-0.490788	-0.556003	-0.627572	0.0964619	0.0797583	-0.00726442	0.0542117	0.0955719	-0.558121	0.0563186	-0.0880047	43.04	3.51e-06	2.02e-05	0.390124	0.15103	1.45e-06	0.409516
Q91XF0~Pnpo	-0.0241208	-0.124199	-0.187252	0.10111	-0.0558662	-0.013113	-0.891519	-1.18606	-0.822747	0.0940755	0.13248	-0.139551	-0.111857	0.0107103	-0.966775	0.0290015	-0.25973	42.9383	3.55e-06	2.04e-05	0.297363	0.938929	1.28e-06	0.83384
A1L3P4~Slc9a6	0.450762	0.357306	0.362355	0.0276691	0.105912	-0.0921551	0.335485	0.388659	0.368227	-0.0190614	0.0699608	0.0607282	0.390141	0.0138086	0.364123	0.0372092	0.20132	42.8807	3.57e-06	2.05e-05	0.000177658	0.841159	2.57e-05	0.578421
Q91YS7~Map2k2	0.00170704	-0.146091	-0.180354	-0.0200453	-0.113936	-0.136819	-0.796242	-0.608398	-0.677451	-0.0637563	-0.175674	-0.307251	-0.108246	-0.0902668	-0.69403	-0.182227	-0.268692	42.8664	3.57e-06	2.05e-05	0.183488	0.279618	1.87e-06	0.049226
P51432~Plcb3	0.169528	0.143069	-0.0170049	-0.20673	-0.0568742	-0.169383	-0.829139	-0.835375	-0.613842	-0.14136	-0.0711181	0.0675227	0.0985306	-0.144329	-0.759452	-0.0483186	-0.213392	42.8613	3.57e-06	2.05e-05	0.254892	0.117125	1.53e-06	0.627764
Q80ZX0~Sec24b	0.161889	0.0801587	0.137664	0.0364071	0.0748483	0.0746336	-0.441975	-0.383926	-0.380579	0.049732	0.0368907	0.152448	0.126571	0.061963	-0.40216	0.0796904	-0.033484	42.7811	3.61e-06	2.06e-05	0.0209326	0.212141	2.24e-06	0.130175
Q9Z1K5~Arih1	-0.0133364	0.0673233	-0.00155579	-0.0204106	0.0805187	-0.0174328	-0.571464	-0.726035	-0.517494	0.0450939	-0.0876019	0.0447782	0.017477	0.0142251	-0.604998	0.00075671	-0.143135	42.7615	3.61e-06	2.06e-05	0.817229	0.857335	1.24e-06	0.993378
Q9QWR8~Naga	0.108144	0.0669364	0.102822	0.310293	0.270269	0.350266	0.202295	0.199909	0.24036	0.215458	0.256314	0.118755	0.0926341	0.310276	0.214188	0.196842	0.203485	42.7251	3.63e-06	2.07e-05	0.0696344	0.000254081	0.000288483	0.00352606
E9QMH7~Ikbip	-0.0239061	-0.0435123	0.0126261	-0.692224	-0.454209	-0.45692	0.283758	0.206019	0.391678	-0.521061	-0.487199	-0.31689	-0.0182641	-0.534451	0.293818	-0.441717	-0.175153	42.6165	3.67e-06	2.09e-05	0.850364	0.000258719	0.00142287	0.000938917
O55060~Tpmt	-0.108678	-0.164344	-0.115419	-0.273081	-0.143561	-0.373945	-1.16387	-1.1822	-1.20179	-0.605237	0.0234899	-0.5188	-0.129481	-0.263529	-1.18262	-0.366849	-0.485619	42.57	3.69e-06	2.1e-05	0.358098	0.0858195	2.25e-06	0.0286228
Q5RKZ7~Mocs1	-0.0966083	-0.204024	-0.280961	-0.248897	-0.32427	-0.145563	-0.525085	-0.779738	-0.741259	-0.0218369	-0.159922	-0.125304	-0.193864	-0.239577	-0.682027	-0.102354	-0.304456	42.4401	3.74e-06	2.13e-05	0.0359255	0.0171621	2.87e-06	0.25803
Q9JK23~Psmg1	-0.0124013	-0.116812	-0.0831909	-0.0527666	-0.110105	-0.0579282	-0.578155	-0.406534	-0.555114	-0.146731	-0.207902	-0.0767393	-0.0708015	-0.0736	-0.513268	-0.143791	-0.200365	42.3721	3.77e-06	2.14e-05	0.242151	0.238074	2e-06	0.0401585
Q9CZY3~Ube2v1	0.0501861	0.0398369	-0.0467291	-0.0958897	0.110356	0.0166607	-0.520282	-0.684253	-0.549727	-0.0944504	-0.057471	-0.0867474	0.0144313	0.0103758	-0.584754	-0.0795563	-0.159876	42.3516	3.78e-06	2.14e-05	0.849582	0.900367	1.38e-06	0.261309
P54823~Ddx6	-0.0273289	0.0280747	0.118542	-0.0576331	0.0499283	0.0797864	-0.603691	-0.582619	-0.488929	-0.0613539	-8.69e-05	0.0673995	0.0397627	0.0240272	-0.558413	0.00198621	-0.123159	42.3506	3.78e-06	2.14e-05	0.531097	0.72606	1.31e-06	0.982402
Q52KC3~Mcm5	0.488135	0.618532	0.550028	-0.0487362	0.0758422	0.0423627	0.152894	0.380108	0.263493	-0.00299518	-0.0232066	0.0750175	0.552232	0.0231563	0.265498	0.0162719	0.21429	42.224	3.83e-06	2.17e-05	4.66e-05	0.760539	0.00073763	0.857563
Q7TPV4~Mybbp1a	0.412504	0.47189	0.438019	0.0224292	0.164427	0.16149	0.25592	0.252283	0.273327	0.207795	0.021674	0.15083	0.440804	0.116115	0.26051	0.126766	0.236049	42.1936	3.84e-06	2.17e-05	9.27e-05	0.0772043	0.00034829	0.0630046
Q921H9~Coa7	0.00635017	-0.215182	-0.220817	-0.00737363	0.00179089	-0.0695769	-0.710884	-0.68593	-0.824707	0.0141458	-0.0859764	-0.25222	-0.143216	-0.0250532	-0.740507	-0.108017	-0.254198	42.163	3.85e-06	2.18e-05	0.104314	0.794426	1.66e-06	0.237994
Q60847~Col12a1	-0.1214	0.0464006	0.12179	0.384219	0.622213	0.544426	0.209109	0.326916	0.17408	0.588652	0.649884	0.450352	0.0155967	0.516953	0.236702	0.562963	0.333053	42.1164	3.87e-06	2.19e-05	0.881896	0.00048468	0.00774577	0.000376912
Q60715-2~P4ha1	-0.223843	-0.249297	-0.236088	-0.266477	-0.29622	-0.297421	0.0113987	0.13697	0.192316	-0.346539	-0.256313	-0.259028	-0.23641	-0.286706	0.113562	-0.287293	-0.174212	42.0711	3.89e-06	2.2e-05	0.00174195	0.000777882	0.0240284	0.000890662
F8WH23~Igfbp7	0.434298	0.268709	0.435444	-0.191638	-0.0639493	-0.169288	-0.0660168	0.0285499	0.12725	-0.730708	-0.907201	-0.563247	0.379484	-0.141625	0.0299276	-0.733719	-0.116483	41.9632	3.94e-06	2.22e-05	0.00274224	0.151855	0.70996	9.43e-05
Q8R3V5~Sh3glb2	0.0913121	-0.0172839	0.0645972	-0.044494	-0.137261	-0.146121	-0.555555	-0.695238	-0.455309	-0.0481477	-0.0380448	-0.0220473	0.0462085	-0.109292	-0.568701	-0.0360799	-0.166966	41.792	4.01e-06	2.26e-05	0.48188	0.115922	1.64e-06	0.631282
Q8C0N2~Agpat9	0.303351	0.236975	0.207483	0.242872	0.247417	0.321503	0.462924	0.39381	0.50057	0.254834	0.0277186	0.247776	0.24927	0.270597	0.452434	0.176776	0.287269	41.7245	4.04e-06	2.27e-05	0.00459413	0.00365096	1.45e-05	0.0289587
Q9D0E1~Hnrnpm	0.113008	0.150975	0.167181	0.147766	0.212079	0.186392	0.218471	0.247475	0.236609	0.149784	0.194164	0.128672	0.143721	0.182079	0.234185	0.15754	0.179381	41.4607	4.16e-06	2.34e-05	0.00560302	0.00206788	4.55e-05	0.00479166
P29341~Pabpc1	0.136362	0.107602	0.240011	-0.0490791	-0.00889668	0.118673	-0.497091	-0.518252	-0.512492	0.015479	0.0742092	-0.0520543	0.161325	0.0202323	-0.509278	0.0125446	-0.0787941	41.4571	4.16e-06	2.34e-05	0.0195368	0.76257	2.06e-06	0.874478
Q791T5~Mtch1	0.143973	0.115343	0.0699204	0.196607	0.185281	0.219239	0.400839	0.527593	0.469104	0.154244	-0.0180075	0.16349	0.109745	0.200375	0.465845	0.0999088	0.218969	41.2361	4.27e-06	2.39e-05	0.0795542	0.00827947	3.91e-06	0.126914
O88207~Col5a1	-0.144317	-0.0108494	-0.00642566	0.251973	0.470871	0.26595	0.401812	0.363998	0.347078	0.424965	0.556775	0.365743	-0.0538639	0.329598	0.370963	0.449161	0.273964	41.1548	4.3e-06	2.41e-05	0.480289	0.00228037	0.000143457	0.000526916
P20029~Hspa5	-0.0139108	-0.0613963	0.000545469	0.0310579	0.0129356	0.0593276	0.367153	0.332871	0.388631	0.0697137	0.0948432	0.0257097	-0.0249206	0.0344403	0.362885	0.0634222	0.108957	41.1175	4.32e-06	2.42e-05	0.562155	0.423711	1.73e-06	0.162477
Q91YR9~Ptgr1	0.110882	0.165211	0.190865	0.00472792	-0.039033	0.021069	-0.693659	-1.045	-0.866404	-0.0400736	0.255015	-0.025098	0.155653	-0.00441201	-0.868355	0.063281	-0.163458	41.0909	4.34e-06	2.42e-05	0.128662	0.973563	1.69e-06	0.575317
Q60714~Slc27a1	0.243713	0.274038	0.498868	0.336652	0.396263	0.471743	0.354145	0.336362	0.414002	0.186419	0.205751	0.349937	0.338873	0.401553	0.36817	0.247369	0.338991	40.9685	4.39e-06	2.45e-05	0.0017896	0.000910112	0.000183285	0.0117972
Q2TBE6~Pi4k2a	0.163655	0.356472	0.392246	0.164574	0.160677	0.199285	0.559569	0.626066	0.511905	-0.0590644	0.0949875	0.159016	0.304124	0.174845	0.565847	0.0649796	0.277449	40.9266	4.42e-06	2.46e-05	0.00286003	0.0407277	5.59e-06	0.428816
P50637~Tspo	0.18339	0.129338	0.137171	0.255115	0.235985	0.269753	0.352022	0.53543	0.613708	0.150325	0.202795	0.313867	0.149966	0.253618	0.500387	0.222329	0.281575	40.7173	4.52e-06	2.52e-05	0.0489015	0.00600314	8.49e-06	0.0123064
E0CZ04~Ggact	0.084221	0.0339024	0.0120854	-0.101059	0.0926377	0.0746336	-0.719209	-1.01731	-0.820943	0.308738	0.180579	0.00261144	0.043403	0.0220708	-0.852487	0.163976	-0.155759	40.705	4.53e-06	2.52e-05	0.677439	0.849235	1.77e-06	0.130078
P17047-3~Lamp2	0.156579	0.107101	0.148716	0.155935	0.294495	0.279961	0.426019	0.388434	0.323333	0.181524	0.306891	0.159016	0.137466	0.243464	0.379262	0.21581	0.244	40.6771	4.54e-06	2.53e-05	0.0344039	0.00291625	1.81e-05	0.0059451
P62077~Timm8b	-0.03403	-0.121308	-0.17038	0.00285948	-0.0201304	-0.115135	-1.09099	-1.48539	-0.855019	0.129341	0.100318	0.192601	-0.108573	-0.0441352	-1.1438	0.140754	-0.288938	40.6436	4.56e-06	2.53e-05	0.408983	0.763278	1.68e-06	0.320972
Q8BKC8~Pi4kb	0.216469	0.173706	0.158587	0.0734421	0.0802357	0.108115	-0.672718	-0.559165	-0.450382	-0.133799	-0.053426	0.0646856	0.182921	0.0872644	-0.560755	-0.0408465	-0.0828542	40.6379	4.56e-06	2.53e-05	0.019216	0.214172	2.51e-06	0.597199
Q9Z1F9~Uba2	0.131568	0.134504	0.136801	0.108881	0.182112	0.187248	-0.381433	-0.377902	-0.318451	0.0238952	0.156095	0.0791765	0.134291	0.159413	-0.359262	0.0863888	0.00520771	40.6307	4.56e-06	2.53e-05	0.016516	0.00891691	5.69e-06	0.104864
V9GXP8~Erc1	0.0735258	0.0638369	0.0347435	0.0153177	0.057563	-0.120741	-0.516274	-0.655863	-0.616525	0.0471248	0.0752329	-0.106025	0.0573687	-0.0159535	-0.596221	0.00544435	-0.13734	40.5741	4.59e-06	2.54e-05	0.39928	0.840491	1.59e-06	0.957092
Q2TPA8~Hsdl2	0.254317	0.141605	0.222512	0.348353	0.250703	0.415232	0.0113987	-0.0316961	0.0671498	0.282834	0.275156	0.32242	0.206145	0.338096	0.0156175	0.29347	0.213332	40.5683	4.6e-06	2.54e-05	0.00444607	0.000368116	0.747365	0.00098095
Q6PGB6~Naa50	0.163508	0.170003	0.0875581	-0.0674459	-0.200957	-0.11091	-0.437132	-0.58099	-0.552692	0.0138493	-0.106273	-0.153501	0.140356	-0.126438	-0.523605	-0.081975	-0.147915	40.5138	4.62e-06	2.56e-05	0.0435293	0.0709437	2.7e-06	0.234544
Q3V3R1~Mthfd1l	-0.0359592	0.00478113	-0.0363239	-0.192774	-0.294673	-0.224823	-0.467908	-0.313296	-0.458635	-0.294367	-0.281216	-0.148597	-0.0225007	-0.237423	-0.41328	-0.241393	-0.228649	40.4006	4.68e-06	2.59e-05	0.732372	0.00396116	1.2e-05	0.00407895
Q9Z2N8~Actl6a	0.147691	0.0375981	0.16174	-0.0701516	0.0286927	-0.0203626	-0.693682	-0.606409	-0.610529	-0.0316455	0.136698	-0.144522	0.115676	-0.0206072	-0.636873	-0.0131565	-0.13874	40.2942	4.74e-06	2.62e-05	0.126893	0.80783	1.8e-06	0.896041
Q62189~Snrpa	0.0877705	0.143557	0.21531	0.202628	0.189233	0.196861	-0.832821	-1.10674	-0.646528	0.270399	0.0777163	0.15683	0.148879	0.196241	-0.86203	0.168315	-0.0871488	40.2577	4.76e-06	2.63e-05	0.15874	0.0830139	2.46e-06	0.139516
Q00915~Rbp1	-0.35541	-0.0491619	-0.0493994	-0.0610119	0.364431	0.135628	-0.950169	-1.02334	-1.03004	0.157479	0.239207	0.0379907	-0.151324	0.146349	-1.00118	0.144892	-0.215317	40.1618	4.81e-06	2.65e-05	0.202344	0.22979	2.04e-06	0.25458
Q9QZD9~Eif3i	-0.00884629	-0.0331296	0.0127612	-0.0765355	-0.023373	-0.0948873	-0.424681	-0.444412	-0.393117	-0.0112177	0.101899	-0.0357316	-0.00973823	-0.064932	-0.420737	0.0183166	-0.119273	40.0813	4.86e-06	2.67e-05	0.861602	0.198993	1.79e-06	0.758005
Q9CWZ7~Napg	-0.166029	-0.0786567	-0.15564	-0.150675	-0.0830552	-0.175291	-0.402524	-0.352268	-0.294147	-0.170752	-0.17304	-0.248516	-0.133442	-0.136341	-0.349646	-0.197436	-0.204216	40.0074	4.9e-06	2.69e-05	0.021398	0.0228488	1.09e-05	0.00453244
Q5SWD9~Tsr1	0.637137	0.412254	0.50933	0.161228	0.101175	0.160245	0.414609	0.42489	0.268951	0.118185	0.149146	-0.0333079	0.519574	0.140882	0.369483	0.0780077	0.276987	39.9271	4.94e-06	2.71e-05	0.000134459	0.0852734	0.000141886	0.33617
Q91VU6~Dcaf11	-0.0494784	0.027942	-0.128605	-0.066193	-0.181253	-0.221546	-0.979513	-0.83522	-0.589404	-0.0120621	-0.0908256	-0.0658654	-0.050047	-0.156331	-0.801379	-0.056251	-0.266002	39.8701	4.97e-06	2.73e-05	0.60885	0.118598	1.97e-06	0.600146
Q8BSY0~Asph	0.0882329	0.0921146	0.137417	0.0224292	-0.0189805	0.0308007	0.332086	0.407606	0.419129	-0.052418	-0.10323	0.000408806	0.105922	0.0114164	0.386274	-0.0517464	0.112966	39.8184	5e-06	2.74e-05	0.0374115	0.832836	2.33e-06	0.30062
Q9Z0E6~Gbp2	-0.117055	-0.187534	-0.11533	-0.319245	-0.111875	-0.0515098	-0.807568	-1.06617	-0.709786	-0.0644434	-0.185665	0.00455189	-0.139973	-0.160877	-0.861174	-0.0818521	-0.310969	39.7169	5.06e-06	2.77e-05	0.174966	0.136376	2.17e-06	0.465592
Q99LI8~Hgs	-0.141934	-0.0471265	-0.213125	-0.101832	-0.0988147	-0.030944	-0.428536	-0.425781	-0.406336	-0.0848877	-0.0428229	-0.0106601	-0.134062	-0.0771969	-0.420218	-0.0461236	-0.1694	39.6736	5.09e-06	2.78e-05	0.0224335	0.156574	2.88e-06	0.410217
Q8K2A1~Gulp1	0.137857	0.180487	0.268088	0.0965356	0.191861	0.292814	0.403971	0.397382	0.5737	0.378298	0.387037	0.573228	0.195477	0.193737	0.458351	0.446188	0.323438	39.6664	5.09e-06	2.78e-05	0.0288182	0.0340572	4.39e-05	0.000693971
Q8BZB2~Ppcdc	-0.472814	-0.341576	-0.443674	-0.0253301	-0.038941	-0.305547	-1.31468	-1.11153	-1.06984	0.000897385	0.441257	-0.12736	-0.419355	-0.123273	-1.16535	0.104931	-0.400761	39.5751	5.15e-06	2.81e-05	0.0133135	0.404674	2.91e-06	0.508865
Q04750~Top1	0.220166	0.337146	0.326865	0.19056	0.21764	0.242437	0.177871	0.225327	0.294308	0.0701421	0.142165	0.0864839	0.294726	0.216879	0.232502	0.0995971	0.210926	39.4815	5.2e-06	2.84e-05	0.000378115	0.00259353	0.000248659	0.082858
Q9DB20~Atp5o	-0.067212	-0.038541	-0.0140388	0.154383	0.126633	0.129532	0.441547	0.39146	0.391352	0.203231	0.0695206	0.0345838	-0.0399306	0.136849	0.40812	0.102445	0.151871	39.4261	5.24e-06	2.85e-05	0.436058	0.0231423	3.36e-06	0.0750105
Q7TMG8~Gbas	-0.0591057	0.00397075	0.0563771	0.132732	0.203765	0.180024	0.416855	0.368327	0.455345	0.207925	0.173467	0.0654263	0.000414074	0.172173	0.413509	0.148939	0.183759	39.4006	5.25e-06	2.86e-05	0.995018	0.0108023	4.91e-06	0.0231227
Q6P5E4~Uggt1	0.155988	0.0628022	0.0645972	0.110349	0.155707	0.110053	0.324239	0.328436	0.30428	0.0837843	0.0764021	0.0759973	0.0944625	0.12537	0.318985	0.0787279	0.154386	39.3124	5.3e-06	2.89e-05	0.039979	0.0144063	4.95e-06	0.0925838
Q9CX56~Psmd8	-0.0663131	-0.0537352	-0.00594611	-0.049258	-0.0895103	-0.0690046	-0.500335	-0.416048	-0.368002	-0.0741746	-0.0552083	0.0326873	-0.0419981	-0.0692576	-0.428128	-0.0322319	-0.142904	39.2973	5.31e-06	2.89e-05	0.404462	0.187997	2.04e-06	0.570501
Q99N15~Hsd17b10	0.109057	0.114222	0.0589921	0.0712494	0.105216	0.0683984	0.309452	0.448772	0.398076	0.0798182	0.129943	0.0662899	0.0940903	0.0816212	0.385433	0.0920169	0.16329	39.2954	5.31e-06	2.89e-05	0.0649882	0.111306	3.14e-06	0.0861458
Q9QYS9~Qki	-0.199817	-0.363395	-0.276995	-0.0838641	-0.258337	-0.113619	-0.4569	-0.438885	-0.382427	-0.135764	-0.0873417	-0.189536	-0.280069	-0.15194	-0.426071	-0.137547	-0.248907	39.2778	5.33e-06	2.89e-05	0.00167803	0.0356144	1.31e-05	0.0564697
Q9WVJ2~Psmd13	-0.00114062	-0.0114778	-0.0608462	-0.0689266	-0.130157	-0.179921	-0.447128	-0.47142	-0.384446	-0.0867256	-0.0256254	-0.170553	-0.0244882	-0.126335	-0.434331	-0.0943013	-0.169864	39.1104	5.43e-06	2.94e-05	0.663356	0.037503	2.91e-06	0.111214
O08807~Prdx4	0.00503651	-0.0319778	0.0561154	-0.0448805	-0.0238281	-0.0727212	0.427717	0.350245	0.471676	-0.0258653	0.0439204	-0.0201228	0.00972471	-0.0471433	0.416546	-0.000689231	0.0946096	39.0925	5.44e-06	2.94e-05	0.861325	0.343409	1.87e-06	0.991458
Q99JB2~Stoml2	0.0972998	0.0656458	0.0128963	0.140072	0.0922166	0.0227186	0.473751	0.414015	0.625753	0.147616	0.164116	0.107807	0.058614	0.0850024	0.504506	0.139846	0.196992	39.0825	5.45e-06	2.94e-05	0.341115	0.187184	2.75e-06	0.0487301
Q60668-3~Hnrnpd	0.131568	0.115716	0.288331	0.284861	0.0854628	0.180883	-0.861007	-0.858632	-0.542394	0.168214	0.262146	0.273834	0.178538	0.183736	-0.754011	0.234731	-0.0392515	39.0805	5.45e-06	2.94e-05	0.0775338	0.079417	3.82e-06	0.036448
Q61739-2~Itga6	-0.0474827	-0.0162825	-0.0666631	-0.0893276	-0.137867	-0.182115	0.238832	0.291513	0.330384	-0.227786	-0.256004	-0.195453	-0.0434761	-0.136437	0.28691	-0.226414	-0.0298543	39.0133	5.49e-06	2.96e-05	0.337911	0.0140159	2.14e-05	0.0012667
P14206~Rpsa	0.0879246	0.0790085	0.0815329	0.061893	0.0561255	-0.0319294	-0.474391	-0.467014	-0.376126	-0.0208353	0.0788835	-0.0479445	0.082822	0.0286964	-0.439177	0.0033679	-0.0810727	38.9193	5.55e-06	2.99e-05	0.121675	0.602308	2.09e-06	0.964323
Q8R0F8~Fahd1	-0.222629	-0.25117	-0.232946	0.00688081	-0.17107	-0.0514808	-0.341541	-0.352305	-0.352604	-0.0765189	-0.0572797	-0.0369718	-0.235582	-0.0718901	-0.348817	-0.0569235	-0.178303	38.834	5.61e-06	3.02e-05	0.00114658	0.170299	9.78e-06	0.290318
Q9D6Y7~Msra	-0.311604	-0.273612	-0.452787	-0.274545	-0.330238	-0.237874	-0.254809	-0.395206	-0.267988	-0.159525	-0.079265	-0.202229	-0.346001	-0.280886	-0.306001	-0.147006	-0.269973	38.8196	5.62e-06	3.02e-05	0.000622721	0.00237131	0.000192466	0.0491079
Q923F1~Clns1a	0.0550698	0.0606008	-0.141041	0.0462091	-0.109864	-0.123438	-0.898392	-0.962238	-1.0817	-0.117624	0.19105	-0.2548	-0.00845692	-0.0623645	-0.980778	-0.0604582	-0.278014	38.8191	5.62e-06	3.02e-05	0.954505	0.607337	1.88e-06	0.647367
Q8VDD5~Myh9	0.246091	0.24311	0.254235	-0.0908924	0.00179089	-0.0579719	0.260219	0.244137	0.21488	-0.0271445	-0.0213522	-0.0436999	0.247812	-0.0490245	0.239746	-0.0307322	0.10195	38.7921	5.64e-06	3.03e-05	0.000272142	0.243216	3.53e-05	0.491762
Q9D1J1~Necap2	-0.0162436	-0.101544	0.0307487	0.182712	-0.0468402	0.0508709	-0.958029	-1.04256	-1.52592	0.243943	0.0222796	0.178296	-0.029013	0.0622474	-1.1755	0.148173	-0.248524	38.7346	5.67e-06	3.05e-05	0.856117	0.676363	1.98e-06	0.319149
Q03958~Pfdn6	-0.0525354	-0.226848	-0.0578545	-0.256368	-0.134971	0.231005	-0.964471	-1.25341	-1.10199	-0.236049	0.00264447	-0.177751	-0.112413	-0.053445	-1.10663	-0.137052	-0.352384	38.6986	5.7e-06	3.06e-05	0.389225	0.707187	2.05e-06	0.329633
Q9QX15~Clca3a1	0.300245	0.166291	0.161256	0.065753	0.0368736	-0.139146	0.895497	0.680033	0.63605	0.0697137	0.0629028	-0.100188	0.209264	-0.0121732	0.737194	0.0108095	0.236273	38.6615	5.72e-06	3.07e-05	0.0339741	0.914815	2.51e-06	0.930745
Q9CPZ8~Cmc1	0.0694773	-0.0959351	-0.169963	0.0951874	-0.105403	-0.12527	-0.9266	-1.04054	-0.674193	0.0556537	0.121456	0.128083	-0.0654736	-0.0451617	-0.880445	0.101731	-0.222337	38.5384	5.81e-06	3.11e-05	0.536784	0.687205	2.04e-06	0.363893
P97315~Csrp1	0.288034	0.24311	0.251969	0.322439	0.213504	-0.0370389	-0.632158	-0.931552	-0.777722	0.344576	0.222305	0.179202	0.261038	0.166301	-0.780478	0.248694	-0.026111	38.5137	5.82e-06	3.11e-05	0.0238596	0.125039	4.71e-06	0.0369666
Q99PV0~Prpf8	0.240771	0.286061	0.230138	0.187653	0.161347	0.202308	0.23471	0.249696	0.279806	0.178871	0.0820888	0.258794	0.252324	0.18377	0.254738	0.173251	0.21602	38.4886	5.84e-06	3.12e-05	0.000931072	0.00602929	0.000127142	0.00867643
Q9DB26~Phyhd1	-0.0873569	-0.12732	-0.0334414	0.390935	0.238915	0.305101	-0.868338	-0.611232	-0.606807	0.161648	0.366516	0.0872124	-0.0827062	0.311651	-0.695459	0.205125	-0.0653473	38.4522	5.87e-06	3.13e-05	0.370701	0.00827947	5.43e-06	0.0523621
P51175~Ppox	0.0814378	-0.021641	-0.133063	-0.102049	-0.0415797	-0.0851621	-0.730439	-0.831046	-0.578989	-0.091537	-0.177605	0.0439003	-0.0244222	-0.0762635	-0.713491	-0.0750804	-0.222314	38.43	5.88e-06	3.13e-05	0.792524	0.377237	2.07e-06	0.410713
Q9D8X2~Ccdc124	0.554506	0.163049	0.305446	0.210867	0.177611	0.154756	-1.22015	-1.4656	NA	-0.165746	-0.203229	NA	0.341001	0.181078	-1.34287	-0.184488	-0.148849	62.4656	5.88e-06	3.13e-05	0.0135724	0.126101	3.66e-06	0.208411
Q8BHL8~Psmf1	0.0618197	0.0166116	-0.0253998	0.428982	0.120309	-0.0620241	-0.894056	-1.17145	-1.33985	-0.014024	-0.115852	-0.0261959	0.0176772	0.162422	-1.13512	-0.0520239	-0.251761	38.3564	5.93e-06	3.16e-05	0.912582	0.241389	2.08e-06	0.748193
Q60597~Ogdh	-0.327668	-0.320016	-0.385906	-0.0767635	-0.104009	-0.105253	-0.165162	-0.134813	-0.0411613	-0.127562	-0.161713	-0.106995	-0.34453	-0.0953418	-0.113712	-0.13209	-0.171418	38.2757	5.99e-06	3.18e-05	8.59e-05	0.0629564	0.0118921	0.0199258
Q5SUH6~Clint1	-0.129156	-0.00334444	0.0745772	-0.145118	0.0742801	-0.0458131	-0.670911	-0.677561	-0.61994	0.0894321	-0.0512487	-0.0932764	-0.0193077	-0.0388837	-0.656137	-0.0183643	-0.183173	38.2756	5.99e-06	3.18e-05	0.824681	0.636937	1.97e-06	0.857501
Q9CY62~Rnf181	0.0865368	0.0940128	-0.0930994	0.125486	0.0346867	-0.353329	-1.68778	-1.9917	NA	-0.227943	-0.203948	NA	0.0291501	-0.0643856	-1.83974	-0.215945	-0.421708	61.9959	6.05e-06	3.21e-05	0.857894	0.672176	2.54e-06	0.252144
Q8WTY4~Ciapin1	-0.165488	-0.525043	-0.340918	-0.554183	-0.45664	-0.254061	-0.923405	-1.38955	-1.15962	-0.255976	-0.0832656	-0.509323	-0.343816	-0.421628	-1.15753	-0.282855	-0.551456	38.1884	6.05e-06	3.21e-05	0.0404007	0.0204277	5.21e-06	0.0976105
Q8C3X2~Ccdc90b	0.0626028	-0.0104124	0.0251363	0.164445	0.22318	0.213498	0.407741	0.352431	0.374841	0.0975836	0.251892	0.095682	0.0257756	0.200374	0.378338	0.148386	0.188218	38.1631	6.07e-06	3.22e-05	0.6443	0.00482684	8.31e-06	0.0214344
Q91YQ5~Rpn1	0.137558	0.0989358	0.134331	0.134964	0.107163	0.190906	0.320128	0.382363	0.449616	0.126869	0.0609856	0.188225	0.123608	0.144344	0.384036	0.12536	0.194337	38.1111	6.11e-06	3.23e-05	0.0330287	0.020132	6.5e-06	0.0395014
Q80UY1~NA	0.332233	0.266148	0.289986	0.148026	0.137977	0.0804457	-0.72025	-0.712181	-0.494253	0.0638475	0.0334388	-0.207717	0.296122	0.122149	-0.642228	-0.0368104	-0.0651916	38.1013	6.12e-06	3.23e-05	0.00550414	0.167034	4.8e-06	0.712768
Q9CR21~Ndufab1	-0.412007	-0.362899	-0.47699	-0.135935	-0.263263	-0.209603	-0.116189	-0.219639	-0.151302	-0.00473513	0.0222796	-0.105884	-0.417299	-0.202934	-0.162376	-0.0294466	-0.203014	38.0878	6.13e-06	3.23e-05	0.000102215	0.00677867	0.00558929	0.659314
P80313~Cct7	0.0708798	0.0860226	0.102189	-0.0924589	-0.0463934	-0.0365802	-0.3937	-0.393963	-0.376647	-0.0877406	-0.0436445	-0.204076	0.086364	-0.0584775	-0.388103	-0.11182	-0.118009	38.0766	6.13e-06	3.23e-05	0.0912434	0.247678	3.48e-06	0.0473459
Q9D0R8~Lsm12	-0.260384	-0.322898	-0.148792	-0.249754	-0.0586593	-0.269403	-0.604651	-0.590834	-0.540932	0.0671412	-0.0389898	-0.138527	-0.244025	-0.192605	-0.578806	-0.0367918	-0.263057	38.0745	6.13e-06	3.23e-05	0.00930653	0.0301488	5.47e-06	0.682699
G3UWC2~Naalad2	0.119974	0.361988	0.415174	0.519066	0.453007	0.350701	0.415893	0.521662	0.696321	0.323876	0.222173	0.280556	0.299045	0.440924	0.544625	0.275535	0.390032	38.0257	6.17e-06	3.25e-05	0.00950565	0.00164074	4.39e-05	0.0183684
Q9R0A0~Pex14	0.0289044	0.00343023	-0.0417135	-0.0897109	-0.10529	-0.0510028	0.299044	0.252037	0.311426	-0.193939	-0.262209	-0.195935	-0.00312629	-0.0820014	0.287502	-0.217361	-0.00374657	37.9471	6.23e-06	3.28e-05	0.955396	0.082675	1.46e-05	0.00123708
G5E897~Kdelc2	0.124953	0.123411	0.263935	0.222273	0.212727	0.275038	0.343383	0.372416	0.466528	0.25155	0.308523	0.133251	0.170766	0.23668	0.394109	0.231108	0.258166	37.9004	6.26e-06	3.29e-05	0.0196249	0.00507197	2.49e-05	0.00633996
O88487~Dync1i2	-0.0578232	-0.0327409	-0.220833	-0.0596444	-0.0616909	-0.229818	-0.596227	-0.702034	-0.76724	-0.069685	0.0257567	-0.199629	-0.103799	-0.117051	-0.688501	-0.0811858	-0.247634	37.8842	6.28e-06	3.3e-05	0.216146	0.180865	2.57e-06	0.368174
Q8BTY1~Ccbl1	-0.157431	-0.394356	-0.523177	-0.160936	-0.303632	-0.201127	-0.924278	-1.55301	-1.65484	-0.269906	-0.204826	-0.313148	-0.358321	-0.221898	-1.37738	-0.262627	-0.555055	37.7679	6.36e-06	3.34e-05	0.0532548	0.214113	3.31e-06	0.161005
P70193~Lrig1	-0.0421784	-0.0722977	-0.0384126	0.473432	0.28749	0.275038	0.166838	0.235447	0.169135	0.356294	0.272846	0.299901	-0.0509629	0.34532	0.190473	0.30968	0.198628	37.7377	6.39e-06	3.35e-05	0.39081	0.000480371	0.00254167	0.00100106
Q9JHI5~Ivd	0.119067	0.0030247	0.0101914	0.315164	0.243869	0.223053	0.285047	0.327501	0.369331	0.264769	0.346694	0.179768	0.0440944	0.260695	0.327293	0.263744	0.223957	37.7331	6.39e-06	3.35e-05	0.451812	0.00200399	5.29e-05	0.00215895
Q7TMR0~Prcp	0.0962267	-0.0367302	0.13643	0.273465	0.369687	0.300492	0.175215	0.211218	0.245065	0.256221	0.297186	0.246056	0.065309	0.314548	0.210499	0.266488	0.214211	37.6467	6.46e-06	3.38e-05	0.237658	0.000520996	0.000830671	0.0015226
P36993~Ppm1b	0.0965334	0.0352235	0.0388592	0.208375	0.0172226	-0.056997	-0.670431	-0.712727	-0.524659	0.0271309	0.00630422	-0.0535802	0.056872	0.0562003	-0.635939	-0.00671501	-0.132395	37.5825	6.51e-06	3.4e-05	0.452946	0.472013	2.19e-06	0.951917
Q9R0P3~Esd	0.33316	0.257316	0.322027	-0.182808	-0.124676	-0.167052	-0.0238733	-0.0174733	0.0257717	-0.125072	-0.0998489	-0.0789139	0.304168	-0.158179	-0.00519162	-0.101278	0.00987977	37.5084	6.57e-06	3.43e-05	0.000104222	0.00494242	0.888332	0.0394201
O08749~Dld	0.0550698	-0.0350191	0.0111387	0.200373	0.14937	0.163727	0.260219	0.278391	0.326863	0.188926	0.142445	0.136177	0.0103965	0.171157	0.288491	0.15585	0.156473	37.4943	6.58e-06	3.43e-05	0.835422	0.00386353	1.5e-05	0.00682747
P46735~Myo1b	0.224846	0.294928	0.253329	0.0646512	0.162285	0.145728	0.360163	0.322581	0.333218	0.00224245	-0.00214634	0.138864	0.257701	0.124221	0.338654	0.0463202	0.191724	37.4916	6.58e-06	3.43e-05	0.000959012	0.037547	1.85e-05	0.417408
Q8CCS6~Pabpn1	0.282714	0.1302	0.206429	0.26378	0.123612	0.227094	-0.365849	-0.304927	-0.4583	0.230538	0.250198	0.183044	0.206448	0.204828	-0.376359	0.22126	0.0640444	37.4905	6.58e-06	3.43e-05	0.00726516	0.00899997	2.86e-05	0.00681012
P19324~Serpinh1	0.254873	0.144532	0.274572	0.117937	0.114788	0.181864	0.307376	0.336943	0.386015	0.151001	0.215519	0.088547	0.224659	0.138197	0.343445	0.151689	0.214497	37.458	6.61e-06	3.44e-05	0.00240457	0.0276892	2.08e-05	0.0212599
Q91VY5~Kdm4b	-0.550025	-0.516641	-0.463455	-0.243819	-0.393831	-0.209814	0.0229888	-0.035629	NA	-0.450642	-0.385969	NA	-0.51004	-0.282488	-0.00632011	-0.418306	-0.322684	60.38	6.68e-06	3.47e-05	0.00018673	0.00371795	0.927054	0.00185938
G3UZN3~Pitx3	NA	-0.343127	-0.130359	NA	-0.148798	-0.0605651	-0.915353	-0.906444	-0.707298	-0.106065	-0.0494551	-0.108431	-0.236743	-0.104682	-0.843032	-0.0879838	-0.34759	60.3422	6.7e-06	3.48e-05	0.0409586	0.316331	3.33e-06	0.326838
Q9CWM4~Pfdn1	-0.105096	0.0278092	0.0108682	-0.232867	0.0853217	-0.103552	-0.922505	-1.32116	-1.11444	-0.0620555	0.0302803	-0.38024	-0.0221397	-0.0836994	-1.11937	-0.137339	-0.340637	37.323	6.72e-06	3.48e-05	0.889115	0.550618	2.29e-06	0.340788
P82198~Tgfbi	NA	-2.43043	NA	NA	-1.49241	NA	-2.36052	-2.1926	NA	-2.70185	-2.63206	NA	-2.43043	-1.49241	-2.27656	-2.66696	-2.30164	912.559	6.72e-06	3.49e-05	0.000717445	0.00281558	3.58e-05	0.000376912
E9Q7M2~Tsc22d2	-0.202803	-0.249395	-0.152967	-0.286171	0.0160412	-0.0326868	-0.743081	-1.11668	-0.818026	-0.0861866	-0.118322	-0.267301	-0.201722	-0.100939	-0.892595	-0.15727	-0.338131	37.3032	6.73e-06	3.49e-05	0.0820148	0.373983	3.04e-06	0.19035
Q8R5L1~C1qbp	-0.236981	-0.201084	-0.224848	0.0251224	0.0863087	0.00641272	0.347653	0.340889	0.266699	0.149513	0.149842	0.0474083	-0.220971	0.0392812	0.318414	0.115588	0.063078	37.2896	6.74e-06	3.49e-05	0.00132857	0.427933	1.48e-05	0.0392949
F8WH20~Osbpl3	0.343063	0.299394	0.269768	0.265578	0.387879	0.320171	0.124329	-0.0233122	0.194189	0.242417	0.23078	0.252922	0.304075	0.324543	0.098402	0.24204	0.242265	37.1987	6.82e-06	3.53e-05	0.000903128	0.000786554	0.0690883	0.00414626
O88685~Psmc3	-0.134152	0.00896041	-0.0239554	-0.266945	-0.249134	-0.245295	-0.386485	-0.325923	-0.27525	-0.274123	-0.144364	-0.217692	-0.0497158	-0.253791	-0.329219	-0.212059	-0.211196	37.1418	6.87e-06	3.55e-05	0.371228	0.00178504	3.5e-05	0.00499248
P56395~Cyb5a	0.355913	0.191008	0.247995	0.279293	0.200112	0.243962	0.398459	0.31458	0.495828	0.310563	0.186164	0.140264	0.264972	0.241123	0.402956	0.21233	0.280345	37.0404	6.95e-06	3.59e-05	0.00354828	0.00691312	3.77e-05	0.0136907
Q8R0P4~Aamdc	-0.682508	-0.14822	-0.192677	0.54831	0.189496	0.143588	-1.4943	-2.52287	-2.19181	0.0440774	-0.10494	-0.269305	-0.341135	0.293798	-2.06966	-0.110056	-0.556763	36.9692	7.01e-06	3.62e-05	0.179881	0.260067	2.67e-06	0.713134
P34884~Mif	-2.33464	-0.813297	-0.783966	-2.54555	-0.756138	-1.28808	-2.82479	-2.41908	-3.43232	-2.6453	-2.8457	-2.47027	-1.31063	-1.52992	-2.89206	-2.65375	-2.09659	36.8639	7.1e-06	3.66e-05	0.0266918	0.0159253	6.01e-05	0.00119323
Q3U3J1~Bckdha	-0.232239	-0.309515	-0.342232	0.117672	0.0289856	0.0203811	-0.316426	-0.409448	-0.299479	0.106388	0.111637	0.0153657	-0.294662	0.0556795	-0.341784	0.077797	-0.125742	36.8352	7.13e-06	3.67e-05	0.000600514	0.324109	2.4e-05	0.192605
Q8CCN6~Clpb	-0.100154	-0.13941	-0.0949114	-0.161404	-0.1734	-0.147719	-0.43157	-0.281887	-0.377838	-0.114666	-0.151928	-0.248516	-0.111492	-0.160841	-0.363765	-0.171703	-0.20195	36.8087	7.15e-06	3.68e-05	0.0521491	0.0137144	1.16e-05	0.0111454
Q9D024~Ccdc47	0.0608796	0.120065	0.0934295	0.114747	0.0924974	0.0531579	0.330725	0.32035	0.364465	0.0611213	0.0373404	-0.0260503	0.0914581	0.0868009	0.338513	0.0241371	0.135227	36.7856	7.17e-06	3.68e-05	0.0496428	0.0672048	3.86e-06	0.62818
D3YZC9~Sf1	-0.025691	0.0715724	0.0765129	-0.036446	0.000597202	0.0644038	-1.11302	-0.823499	-0.842977	-0.286428	0.110209	0.0454049	0.0407981	0.00951834	-0.9265	-0.0436047	-0.229947	36.7222	7.23e-06	3.71e-05	0.733793	0.948875	2.29e-06	0.743736
Q3UU96~Cdc42bpa	-0.387396	-0.456938	-0.338119	-0.469619	-0.715878	-0.224052	-0.604389	-0.521208	-0.609083	-0.333413	-0.519395	-0.606017	-0.394151	-0.46985	-0.578227	-0.486275	-0.482125	36.7113	7.24e-06	3.71e-05	0.00660678	0.00332313	0.000127899	0.00313058
Q9WUZ9~Entpd5	0.455557	0.317006	0.428688	0.431974	0.141241	0.227094	0.406341	0.475659	0.512305	0.192219	0.0825254	0.0347101	0.400417	0.266769	0.464769	0.103152	0.308777	36.681	7.27e-06	3.72e-05	0.000913871	0.0090018	4.3e-05	0.236732
P27808~Mgat1	0.182518	0.17287	0.177518	0.000441275	0.0114544	0.121107	0.474367	0.502686	0.604466	0.0249255	0.102474	0.265488	0.177636	0.0443343	0.527173	0.130962	0.220026	36.6273	7.31e-06	3.74e-05	0.0224378	0.536322	4.49e-06	0.0873631
P57784~Snrpa1	0.192663	0.255857	0.185756	0.0700146	0.309257	0.0253264	-0.559336	-0.502426	-0.577468	0.060403	0.134731	0.157406	0.211426	0.134866	-0.54641	0.117513	-0.0206514	36.6208	7.32e-06	3.74e-05	0.0140457	0.0895233	5.69e-06	0.142925
Q8C1E7~Tmem120a	0.235855	0.193126	0.096991	0.287814	0.335609	0.351135	0.344733	0.382927	0.445853	0.231179	0.118901	0.383106	0.175324	0.324853	0.391171	0.244395	0.283936	36.5629	7.37e-06	3.77e-05	0.0271411	0.00172054	5.75e-05	0.00800588
P35564~Canx	0.059782	0.0486251	-0.0263312	0.0761783	0.0275203	0.0973477	0.403863	0.328553	0.379672	0.0367964	0.0903623	0.0345838	0.0273587	0.0670154	0.370696	0.0539142	0.129746	36.5495	7.38e-06	3.77e-05	0.55917	0.16232	2.89e-06	0.272288
Q9CQ06~Mrpl24	0.0702566	0.0777293	0.17272	0.269766	0.517526	0.341656	0.240284	0.233578	0.316132	0.310806	0.332059	0.263579	0.106902	0.376316	0.263331	0.302148	0.262174	36.5104	7.42e-06	3.78e-05	0.121675	0.000578167	0.000687587	0.00215895
P62141~Ppp1cb	-0.184987	-0.209576	-0.0452056	-0.0226048	-0.0663983	-0.125484	-0.529593	-0.688544	-0.523277	-0.0343373	-0.113882	0.0720738	-0.146589	-0.0714957	-0.580471	-0.0253817	-0.205984	36.4214	7.5e-06	3.82e-05	0.0580866	0.335243	3.19e-06	0.776118
Q9DBE8~Alg2	0.102655	0.208675	0.206077	0.289819	0.267026	0.215295	0.171667	0.268807	0.231147	0.133999	0.13726	0.187888	0.172469	0.25738	0.223874	0.153049	0.201693	36.3938	7.53e-06	3.83e-05	0.00567288	0.000865977	0.000250686	0.0133947
Q9EQH2~Erap1	0.353953	0.212042	0.133342	0.258491	0.138793	0.137907	0.466129	0.546856	0.435877	0.199045	0.172781	0.346653	0.233112	0.178397	0.482954	0.239493	0.283489	36.3044	7.61e-06	3.87e-05	0.00930653	0.0340971	1.59e-05	0.0106424
P17426~Ap2a1	0.0470274	0.0266139	0.0343446	-0.0134409	-0.0114226	0.0123768	-0.395604	-0.321423	-0.450421	-0.0361141	-0.11241	-0.0151139	0.0359953	-0.00416225	-0.389149	-0.0545459	-0.102966	36.1897	7.72e-06	3.92e-05	0.448939	0.947786	2.67e-06	0.285765
Q91YP2~Nln	-0.020128	-0.084166	-0.0917858	0.0566379	-0.0276262	0.0346199	-0.45285	-0.590135	-0.444341	-0.00499029	-0.0186292	0.129612	-0.0653599	0.0212105	-0.495775	0.0353309	-0.126148	36.1643	7.75e-06	3.93e-05	0.278608	0.751064	2.65e-06	0.609816
P68040~Gnb2l1	0.135015	0.0797754	0.121291	0.0683664	-0.0568587	0.0554412	-0.466599	-0.351729	-0.443872	0.05349	0.0860134	0.00674759	0.112027	0.0223163	-0.420734	0.0487503	-0.05941	36.1613	7.75e-06	3.93e-05	0.0492564	0.697441	3.36e-06	0.392696
A0A0N4SUH8~Nfu1	-0.346715	-0.394935	-0.479586	-0.189023	-0.146342	-0.259801	-0.298196	-0.478285	-0.359372	-0.13151	-0.0734368	-0.296153	-0.407078	-0.198388	-0.378618	-0.167033	-0.287779	36.116	7.79e-06	3.95e-05	0.000502414	0.0226824	0.000102553	0.0489689
Q3UGP9~Lrrc58	-0.792267	-0.670285	-0.903907	-0.331983	-0.066492	-0.00326701	-0.414745	-0.373278	-0.339598	-0.19682	-0.45944	-0.607046	-0.78882	-0.133914	-0.375874	-0.421102	-0.429927	36.1068	7.8e-06	3.95e-05	0.00016189	0.271926	0.00264556	0.00680692
Q9D1P0~Mrpl13	0.131868	0.076705	0.165853	0.28687	0.20207	0.187736	0.0710212	0.0589087	0.180899	0.368623	0.311031	0.317336	0.124809	0.225559	0.10361	0.33233	0.196577	36.0881	7.82e-06	3.96e-05	0.0313176	0.00236823	0.0312634	0.000366052
Q9CZC8~Scrn1	-0.400603	-0.185172	-0.156588	0.0382325	0.404144	0.403253	-0.779098	-1.04786	-1.05265	0.381084	0.309276	0.110314	-0.247454	0.281877	-0.95987	0.266891	-0.164639	36.0658	7.84e-06	3.96e-05	0.0689121	0.0493315	5.57e-06	0.0657026
P62897~Cycs	-0.173314	-0.254874	-0.193808	0.0669916	-0.0543013	0.0297075	-0.823327	-0.850396	-0.608185	-0.0195312	0.0772783	0.332429	-0.207332	0.0141326	-0.760636	0.130059	-0.205944	36.0208	7.89e-06	3.98e-05	0.0468276	0.909118	3.64e-06	0.211874
Q6ZWQ9~Myl12a	0.0783397	0.111103	0.153112	-0.112715	0.00581256	-0.0867065	-0.476026	-0.485712	-0.446801	0.0205049	0.0962858	-0.10065	0.114185	-0.0645364	-0.469513	0.00538022	-0.103621	35.9805	7.93e-06	4e-05	0.0675942	0.287833	3.32e-06	0.949696
O88851~Rbbp9	-0.229442	-0.116015	-0.244123	-0.093458	0.159738	0.0240917	-1.35771	-2.54387	-2.24949	0.250791	0.215652	-0.0293491	-0.196527	0.0301238	-2.05036	0.145698	-0.517765	35.9788	7.93e-06	4e-05	0.430976	0.925754	2.6e-06	0.609816
P29416~Hexa	0.0988316	0.159318	0.247995	0.277987	0.346068	0.44692	0.306568	0.261119	0.399591	0.254582	0.429476	0.257515	0.168715	0.356992	0.322426	0.313858	0.290497	35.9746	7.93e-06	4e-05	0.034477	0.0011658	0.000279637	0.00262777
Q9D8L5~Ccdc91	-0.191899	-0.164237	-0.0607178	0.117141	0.153552	0.0495239	-0.687123	-0.869185	-0.902563	0.213643	0.235789	-0.134396	-0.138951	0.106739	-0.819623	0.105012	-0.186706	35.9331	7.98e-06	4.01e-05	0.1763	0.307773	3.14e-06	0.338955
Q8VCH0~Acaa1b	-1.31813	-0.88636	-0.872906	-0.626396	-0.625522	-0.296143	NA	-1.23653	-1.06215	NA	-0.542329	-0.43488	-1.0258	-0.51602	-1.14934	-0.488604	-0.790134	57.5068	8.02e-06	4.03e-05	0.000375969	0.0104905	7.49e-05	0.0317889
A0A0R4J272~Tmem70	-0.197609	-0.31229	-0.234144	-0.251418	-0.367968	-0.281308	-0.356036	-0.278473	-0.354636	-0.192441	-0.468157	-0.431273	-0.248014	-0.300231	-0.329715	-0.363957	-0.310479	35.8871	8.02e-06	4.03e-05	0.00789656	0.00365096	0.000333683	0.00155035
Q3V1T4~Lepre1	0.216042	0.174063	0.212862	0.146464	0.106051	0.107469	0.327998	0.478195	0.496838	0.00775951	0.173741	0.0567588	0.200989	0.119995	0.434343	0.0794198	0.208687	35.812	8.1e-06	4.06e-05	0.00729465	0.0697953	7.71e-06	0.223489
Q8VEB4~Pla2g15	0.0730592	0.0626728	-0.0145626	0.287932	0.392134	0.275382	0.0869943	0.104391	0.0910917	0.222952	0.277975	0.193609	0.0403898	0.318483	0.0941591	0.231512	0.171136	35.7652	8.15e-06	4.08e-05	0.412016	0.000246432	0.0364244	0.00172478
O35855~Bcat2	0.0761674	-0.0177917	-0.0686267	0.459361	0.309985	0.373115	0.0200295	0.0359847	0.12725	0.354525	0.370377	0.262942	-0.003417	0.38082	0.061088	0.329281	0.191943	35.7379	8.17e-06	4.09e-05	0.96673	0.000309755	0.238415	0.000884814
Q99P87~Retn	0.0809735	0.0747826	-0.0483109	0.355688	0.548148	0.41834	0.270321	0.144275	0.298838	0.336115	0.448717	0.269826	0.035815	0.440726	0.237811	0.351553	0.266476	35.7193	8.19e-06	4.1e-05	0.645883	0.000411908	0.00255868	0.00165199
Q91ZX7~Lrp1	0.119672	0.112227	0.100797	0.0981518	0.124849	0.0167986	0.321842	0.329838	0.381096	0.0507447	0.0769863	0.00403472	0.110898	0.079933	0.344259	0.0439219	0.144753	35.6523	8.26e-06	4.13e-05	0.0284195	0.100286	4.83e-06	0.368174
P47856~Gfpt1	-0.165452	-0.126606	-0.173475	-0.0537984	-0.106813	-0.122966	-0.310726	-0.279923	-0.271684	-0.117722	-0.0700405	-0.0409938	-0.155178	-0.0945258	-0.287444	-0.076252	-0.15335	35.5905	8.33e-06	4.16e-05	0.00447442	0.0463164	1.18e-05	0.103451
Q3UDE2~Ttll12	0.067137	0.00383564	0.0200385	0.00429696	-0.0812881	-0.0690779	-0.651403	-0.622888	-0.422577	-0.158543	-0.0841903	0.00299976	0.030337	-0.0486897	-0.565623	-0.0799113	-0.165972	35.5724	8.35e-06	4.17e-05	0.680753	0.501201	2.89e-06	0.286205
Q8K310~Matr3	0.175671	0.144654	0.131485	0.153217	0.136069	0.106693	0.209109	0.221687	0.247952	0.101783	0.16246	0.117095	0.150603	0.131993	0.226249	0.127112	0.15899	35.4723	8.45e-06	4.22e-05	0.00385834	0.0089102	4.7e-05	0.0116517
Q3UFF7~Lyplal1	0.206473	0.0188852	0.0629051	0.351517	0.293514	0.350158	-0.254057	-0.379188	-0.311287	0.316871	0.266151	0.167379	0.0960878	0.33173	-0.314844	0.250134	0.0907768	35.4247	8.51e-06	4.24e-05	0.143329	0.000925828	0.000146205	0.00453244
O54988-2~Slk	0.268026	0.325781	0.318143	0.359061	0.317489	0.226737	-0.421739	-0.371226	-0.177446	0.292339	0.184123	0.34416	0.303984	0.301096	-0.32347	0.273541	0.138787	35.4222	8.51e-06	4.24e-05	0.0023727	0.00303616	0.000299823	0.00545016
A0A0J9YTR2~NA	-0.251899	-0.0955281	-0.317358	-0.307333	-0.412551	-0.364106	-0.880225	-1.02352	-0.916613	-0.526752	-0.6735	-0.0697582	-0.221595	-0.36133	-0.940118	-0.423337	-0.486595	35.2748	8.67e-06	4.31e-05	0.114758	0.0234527	1.03e-05	0.0130233
O70551~Srpk1	0.000731263	0.0446971	-0.0339866	-0.599988	-0.302296	-0.372285	-0.400043	-0.315577	-0.356708	-0.2439	-0.377904	-0.418974	0.00381391	-0.424857	-0.357443	-0.346926	-0.281353	35.2256	8.73e-06	4.34e-05	0.97057	0.000777882	0.000274276	0.00262777
S4R196~Cyp2ab1	-1.36503	-1.14545	-1.58945	0.0373903	-0.548214	-0.580318	-0.819948	-0.777329	-0.337986	-0.476873	-0.561925	-0.276618	-1.36664	-0.363714	-0.645088	-0.438472	-0.703479	35.2084	8.74e-06	4.34e-05	0.000131794	0.0890581	0.0022338	0.0513764
Q9CY28~Gtpbp8	-0.0523673	0.201566	0.15238	0.421797	0.360566	0.385248	0.0784885	0.0871385	-0.0277752	0.364642	0.418772	0.375526	0.100526	0.389203	0.0459506	0.386313	0.230498	35.1291	8.83e-06	4.38e-05	0.14782	0.000522	0.421375	0.000638326
Q9ERG0~Lima1	0.313036	0.288914	0.381255	0.153865	0.218672	0.144847	0.0900871	0.0403992	0.130385	0.256851	0.158035	0.13758	0.327735	0.172462	0.0869572	0.184155	0.192827	35.0819	8.89e-06	4.4e-05	0.000214862	0.00857066	0.0588739	0.00682037
Q6P8I4~Pcnp	0.172456	0.0560572	0.137911	0.0156029	0.073143	0.0897736	-1.2757	-1.92145	-1.27145	-0.189789	0.0836889	0.379807	0.122141	0.0595065	-1.48953	0.0912358	-0.304162	35.0463	8.93e-06	4.42e-05	0.51136	0.773398	2.86e-06	0.66653
P56379~Mp68	0.0686976	0.169405	0.0802475	0.174182	0.345239	0.22341	0.385844	0.433075	0.466012	0.281223	0.0876094	0.214377	0.106117	0.24761	0.42831	0.194403	0.24411	35.038	8.94e-06	4.42e-05	0.120351	0.00497054	1.78e-05	0.0173756
Q8K1J6~Trnt1	0.00521497	0.0520202	-0.0238166	0.135882	0.0725741	-0.0621701	-0.464282	-0.48246	-0.495526	0.0738491	0.113207	-0.0143269	0.0111395	0.048762	-0.480756	0.0575764	-0.0908196	34.9416	9.05e-06	4.47e-05	0.871944	0.426591	3.04e-06	0.370487
P08113~Hsp90b1	0.0624462	-0.0137617	0.0318152	0.0716608	-0.0310833	0.0427691	0.341131	0.375475	0.369441	0.0236007	0.0183393	-0.0231162	0.0268332	0.0277822	0.362016	0.00627458	0.105726	34.923	9.07e-06	4.48e-05	0.557624	0.551362	2.89e-06	0.916949
Q9Z204-2~Hnrnpc	0.111489	0.0754237	0.21694	0.110349	0.222794	0.187736	-0.507334	-0.630097	-0.354838	0.255843	0.276438	0.210847	0.134618	0.173627	-0.497423	0.247709	0.0146326	34.8905	9.11e-06	4.5e-05	0.0800719	0.036733	1.19e-05	0.00867643
Q6ZWV7~Rpl35	0.149473	0.155697	0.143324	0.100976	0.0104167	-0.0987036	-0.575843	-0.69855	-0.696643	0.138234	0.0347905	0.359246	0.149498	0.00422967	-0.657012	0.177424	-0.0814653	34.8249	9.19e-06	4.53e-05	0.0937122	0.970522	4.5e-06	0.0659689
P00405~Mtco2	-0.055834	-0.0663665	-0.0642733	0.21124	0.265527	0.264333	0.234832	0.270875	0.350662	0.430922	0.206288	0.305464	-0.0621579	0.247033	0.285456	0.314225	0.196139	34.7856	9.23e-06	4.55e-05	0.305906	0.00324169	0.000193402	0.00104958
P63328-2~Ppp3ca	-0.121277	-0.0916094	0.0165395	0.0345793	0.0568444	0.0665357	-0.687493	-0.556921	-0.413994	0.0555096	0.10477	0.0660433	-0.0654491	0.0526531	-0.552802	0.0754409	-0.122539	34.7616	9.26e-06	4.56e-05	0.343102	0.460508	3.32e-06	0.31341
Q8BGV0~Nars2	-0.0470805	0.00640044	-0.0423042	0.1326	0.256876	0.22911	-0.270657	-0.3057	-0.291742	0.0861872	0.0839797	0.07563	-0.0276614	0.206195	-0.289367	0.0819323	-0.00722508	34.7146	9.32e-06	4.58e-05	0.547546	0.00172054	1.82e-05	0.100922
Q6IRU2~Tpm4	0.122239	0.222208	0.220425	-0.220923	-0.0146312	-0.142529	-0.449203	-0.690179	-0.633996	-0.00944013	0.0105807	-0.105013	0.188291	-0.126028	-0.591126	-0.034624	-0.140872	34.6831	9.36e-06	4.6e-05	0.0301758	0.12725	4.96e-06	0.708631
Q64012-2~Raly	0.320128	0.368102	0.337875	0.139418	0.344172	0.290321	-0.00494385	-0.0139574	0.0358457	0.202316	0.312158	0.19741	0.342035	0.25797	0.00564816	0.237295	0.210737	34.5929	9.47e-06	4.65e-05	0.000411568	0.00245625	0.916116	0.00422953
Q62351~Tfrc	0.143824	0.216788	0.303919	0.134176	0.219833	0.269063	0.34192	0.488921	0.353679	0.0849156	0.163288	0.125139	0.221511	0.207691	0.39484	0.124447	0.237122	34.5772	9.49e-06	4.65e-05	0.00556212	0.00914103	2.3e-05	0.0792706
G5E8R3~Pcx	0.199439	0.0728574	0.0866624	0.300619	0.184357	0.255755	0.225698	0.202331	0.248794	0.252308	0.259038	0.185412	0.119653	0.24691	0.225607	0.232253	0.206106	34.5587	9.51e-06	4.66e-05	0.0371553	0.00150799	0.000354447	0.00231173
H3BJW3~Cpsf6	-0.269145	-0.0562041	-0.0615024	-0.120262	-0.0799169	-0.092916	-0.610886	-0.528709	-0.437858	-0.0141751	0.00491179	-0.054932	-0.128951	-0.0976983	-0.525818	-0.0213984	-0.193466	34.4531	9.64e-06	4.72e-05	0.0721314	0.169754	4.25e-06	0.799817
Q9R0P5~Dstn	0.0654186	0.0824563	0.00109072	-0.0672798	-0.175447	-0.220696	-0.354642	-0.375088	-0.358857	-0.120622	-0.0909234	-0.0607881	0.0496552	-0.154474	-0.362862	-0.0907777	-0.139615	34.397	9.71e-06	4.75e-05	0.323232	0.0125788	7.49e-06	0.103451
Q9CYN2~Spcs2	0.144122	0.123287	0.186232	0.054003	0.211172	0.234905	0.419739	0.327384	0.425618	0.100804	0.169623	0.172735	0.151214	0.166693	0.390914	0.147721	0.214135	34.3624	9.76e-06	4.77e-05	0.0228536	0.0174091	1.37e-05	0.0319892
P21279~Gnaq	0.289668	0.254284	0.32278	0.138633	0.108691	0.282016	0.278115	0.302259	0.223709	0.170351	0.106633	0.0979714	0.288911	0.176447	0.268028	0.124985	0.214593	34.3119	9.82e-06	4.8e-05	0.000717445	0.0106819	0.000159551	0.0495202
Q9D1G2~Pmvk	-0.263044	-0.26154	-0.270477	-0.185084	-0.203282	-0.246644	-0.233936	-0.257252	-0.101619	-0.200835	-0.155596	-0.104563	-0.26502	-0.21167	-0.197602	-0.153665	-0.206989	34.2158	9.95e-06	4.85e-05	0.000797122	0.00324169	0.000876258	0.0169654
Q8BWY4~Mblac1	-0.0715102	-0.291521	-0.0147418	-0.208195	-0.137867	-0.0562409	-1.42095	-0.840469	-1.19904	-0.109409	0.18888	-0.0468283	-0.125924	-0.134101	-1.15349	0.010881	-0.350658	34.1703	1e-05	4.88e-05	0.384114	0.365828	3.34e-06	0.958985
P51660~Hsd17b4	-0.0519807	-0.0741994	-0.0677377	-0.0325346	0.0176654	-0.000344867	-0.356494	-0.309575	-0.314561	-0.112712	-0.0170909	-0.0803059	-0.0646393	-0.00507136	-0.326877	-0.0700364	-0.116656	34.1309	1.01e-05	4.9e-05	0.133371	0.925754	4.24e-06	0.130428
Q07113~Igf2r	-0.0523168	0.0283401	-0.0639874	0.202753	0.302443	0.195284	0.187314	0.264541	0.213773	0.264142	0.251502	0.201644	-0.0293214	0.233493	0.221876	0.239096	0.166286	34.1046	1.01e-05	4.91e-05	0.567745	0.00156711	0.00028526	0.00155035
Q6P8M1~Tatdn1	-0.125265	-0.41212	-0.500331	-0.337911	-0.0692737	-0.185444	-1.13054	-1.34752	-1.53803	0.0984244	0.0298285	-0.493798	-0.345905	-0.197543	-1.33869	-0.121848	-0.500998	34.0168	1.02e-05	4.97e-05	0.0621114	0.271926	4.47e-06	0.531002
O08917~Flot1	0.0121919	0.0587852	-0.0133637	0.132863	0.263525	0.0895117	0.464372	0.374909	0.402182	0.161111	0.0627554	0.111863	0.0192045	0.161967	0.413821	0.11191	0.176726	33.9497	1.03e-05	5.01e-05	0.759201	0.01745	7.08e-06	0.079903
Q80UP5~Ankrd13a	-0.0580763	0.103087	0.0380636	-0.0949812	-0.177111	-0.105961	-0.509232	-0.652851	-0.510672	-0.166549	0.00624304	0.030788	0.0276916	-0.126018	-0.557585	-0.0431726	-0.174771	33.9285	1.03e-05	5.02e-05	0.717125	0.100375	3.92e-06	0.594977
Q9WV54~Asah1	0.46913	0.495446	0.334571	0.115013	0.334893	0.23455	0.335824	0.343436	0.204386	0.114864	0.154846	0.0601088	0.433049	0.228152	0.294549	0.10994	0.266422	33.9034	1.04e-05	5.03e-05	0.00030342	0.01093	0.000534004	0.161319
P97494~Gclc	0.19006	0.103213	0.25853	-0.415016	-0.290205	-0.26526	NA	-1.48439	-1.04517	NA	-0.33993	-0.408134	0.183934	-0.323494	-1.26478	-0.374032	-0.36963	53.6476	1.04e-05	5.03e-05	0.12506	0.0234527	7.45e-06	0.0319892
P55264~Adk	-0.0448869	-0.0385829	-0.112839	-0.0325788	-0.0814774	-0.0171641	-0.452359	-0.421841	-0.330255	-0.0168054	0.0504722	0.0869696	-0.0654362	-0.0437401	-0.401485	0.0402122	-0.117612	33.8879	1.04e-05	5.03e-05	0.202901	0.405769	3.78e-06	0.473112
A2AIG8~Accs	-0.424952	-0.327147	-0.429267	-0.444637	-0.277581	-0.134465	-0.823022	-1.39181	-1.09039	-0.0678836	-0.423843	-0.0578161	-0.393789	-0.285561	-1.10174	-0.183181	-0.491068	33.8796	1.04e-05	5.03e-05	0.0221867	0.0831165	7e-06	0.262183
A0A0R4J007~Pald1	-0.388741	-0.539466	-0.727661	-0.187709	-0.334379	-0.372431	-0.59575	-0.552444	-0.433495	-0.290801	-0.464843	-0.129706	-0.551956	-0.298173	-0.527229	-0.295117	-0.418119	33.8447	1.04e-05	5.05e-05	0.000791745	0.020351	0.00015029	0.0236925
Q99JR1~Sfxn1	0.207762	0.111603	0.0499493	0.300268	0.240822	0.280875	0.259265	0.434924	0.404662	0.193272	0.141746	0.267394	0.123105	0.273988	0.366284	0.200804	0.241045	33.8046	1.05e-05	5.07e-05	0.0696344	0.00245625	4.44e-05	0.0125848
Q8VCI5~Pex19	-0.334719	-0.167222	-0.214593	-0.0924896	-0.0194495	-0.121457	-0.533306	-0.780235	-0.563064	-0.104059	-0.359605	-0.336853	-0.238845	-0.0777986	-0.625535	-0.266839	-0.302254	33.771	1.06e-05	5.09e-05	0.0207474	0.402497	1.02e-05	0.0167441
Q62376~Snrnp70	0.266509	0.221518	0.435643	0.229049	0.359157	0.466154	-0.320286	-0.276567	-0.234749	0.213383	0.279511	0.311823	0.30789	0.351453	-0.2772	0.268239	0.162595	33.7707	1.06e-05	5.09e-05	0.00265431	0.0016194	0.00107292	0.00690491
Q7TQH0-2~Atxn2l	0.00717674	-0.105579	-0.177259	-0.124561	-0.252331	-0.357525	-0.41442	-0.480331	-0.511285	-0.173606	-0.139578	-0.21146	-0.0918873	-0.244806	-0.468679	-0.174881	-0.245063	33.7074	1.06e-05	5.12e-05	0.194353	0.00712104	1.39e-05	0.0340645
P84091~Ap2m1	0.100515	0.111728	0.0352753	-0.0266801	0.00967507	0.0442579	-0.29299	-0.365216	-0.346378	-0.0458165	-0.0416704	-0.0276523	0.0825059	0.00908432	-0.334861	-0.0383797	-0.0704127	33.7052	1.06e-05	5.12e-05	0.0712295	0.858846	4.29e-06	0.412773
P27773~Pdia3	0.159973	0.0972968	0.17692	0.122445	0.128553	0.158501	0.229115	0.285388	0.272264	0.177809	0.157619	0.0864839	0.14473	0.136499	0.262255	0.140637	0.171031	33.6764	1.07e-05	5.13e-05	0.00821153	0.0128163	3.65e-05	0.0123437
Q64152~Btf3	0.447309	0.336723	0.540701	-0.0475292	-0.0918429	-0.113331	-0.797765	-1.31007	-0.757733	0.0448035	-0.107656	-0.0757358	0.441578	-0.0842345	-0.955189	-0.0461962	-0.16101	33.6743	1.07e-05	5.13e-05	0.00699427	0.541813	7.21e-06	0.776118
Q9D855~Uqcrb	0.0142905	0.0425976	0.0716038	0.352646	0.201679	0.313717	0.623978	0.453073	0.666324	0.45628	0.153041	0.467275	0.0428306	0.289347	0.581125	0.358865	0.318042	33.6294	1.08e-05	5.16e-05	0.660125	0.0115307	2.25e-05	0.00460948
Q9CZW4~Acsl3	-0.210256	-0.148023	-0.181241	-0.215992	-0.239531	-0.203403	-0.035983	-0.119196	0.0235234	-0.314611	-0.302446	-0.223169	-0.17984	-0.219642	-0.0438853	-0.280075	-0.180861	33.5999	1.08e-05	5.18e-05	0.00502977	0.00220076	0.296416	0.000690726
A2AF47~Dock11	0.248466	0.194302	0.112402	0.374809	0.429224	0.455714	0.129173	-0.0437825	0.125156	0.293938	0.204811	0.3863	0.185056	0.419915	0.0701821	0.295017	0.242543	33.5781	1.08e-05	5.19e-05	0.0192746	0.000338192	0.227367	0.0028198
D3YZZ5~Tmed7	0.0599389	0.0860226	0.0569005	0.122312	0.153283	0.0561121	0.296488	0.439482	0.357023	0.0537786	0.0400357	0.0403829	0.0676207	0.110569	0.364331	0.0447324	0.146813	33.4989	1.09e-05	5.24e-05	0.169142	0.0436797	5.56e-06	0.395098
Q8VIB3~St3gal6	0.764151	1.01579	0.766011	0.894228	0.576533	0.723203	NA	1.07119	1.06356	NA	0.834839	0.311516	0.848651	0.731321	1.06738	0.573177	0.802102	52.7736	1.1e-05	5.28e-05	0.00101876	0.00250318	0.000132053	0.0187508
Q9CQ65~Mtap	0.0784947	-0.0545811	0.0355411	-0.0246703	-0.0674916	-0.0239376	-0.455719	-0.475616	-0.409455	0.0379637	-0.105614	-0.119111	0.0198182	-0.0386998	-0.44693	-0.0622539	-0.132016	33.3112	1.12e-05	5.36e-05	0.749514	0.512235	3.76e-06	0.310901
P10922~H1f0	0.0949995	0.388932	0.287779	0.56203	0.723172	0.540733	0.433857	0.286591	0.203023	0.572311	0.272717	0.393723	0.257237	0.608645	0.307823	0.412917	0.396655	33.2885	1.13e-05	5.38e-05	0.0286456	0.00048468	0.00441196	0.00426693
P54116~Stom	-0.045908	-0.0862865	-0.093523	0.288404	0.155168	0.192002	0.320013	0.273182	0.347414	0.189058	0.109066	0.242825	-0.0752391	0.211858	0.313537	0.180317	0.157618	33.2731	1.13e-05	5.38e-05	0.164293	0.00365096	3.68e-05	0.00874163
Q9JM58~Crlf1	0.212193	0.124648	0.10825	0.895622	0.591882	0.446413	0.587922	0.276818	0.441031	0.825219	0.483243	0.690275	0.148364	0.644639	0.435257	0.666246	0.473626	33.2043	1.14e-05	5.43e-05	0.254892	0.0011484	0.00193596	0.00107267
Q99MN9~Pccb	0.0308216	-0.0568396	-0.0625015	0.215217	0.0539666	0.118801	0.358494	0.408934	0.411967	0.0568064	0.0401853	0.0201008	-0.0295065	0.129328	0.393132	0.0390308	0.132996	33.1397	1.15e-05	5.47e-05	0.585847	0.0315396	5.46e-06	0.500302
Q8BIW1~Prune	-0.183327	-0.16569	-0.181101	0.000628543	-0.271014	-0.155923	-0.537466	-0.538861	-0.399078	-0.101671	-0.134203	-0.122994	-0.176706	-0.142103	-0.491802	-0.119622	-0.232558	33.1066	1.15e-05	5.49e-05	0.0249045	0.0639936	8.94e-06	0.119535
Q6PB44~Ptpn23	-0.00740685	-0.0561193	0.0647273	-0.0160324	-0.165538	-0.124079	-0.569758	-0.438707	-0.445551	-0.150465	-0.0976863	-0.0200043	0.00040038	-0.101883	-0.484672	-0.0893851	-0.168885	33.0945	1.16e-05	5.5e-05	0.995641	0.128827	4.65e-06	0.193397
Q91YP3~Dera	-0.232371	-0.189386	-0.284468	-0.199197	-0.272823	-0.307513	-0.817666	-0.407286	-0.578646	-0.265451	-0.166176	-0.219392	-0.235408	-0.259844	-0.6012	-0.217006	-0.328365	33.0542	1.16e-05	5.52e-05	0.0234902	0.0178443	1.59e-05	0.041386
Q9WVA2~Timm8a1	-0.244934	-0.113406	-0.0705931	-0.166086	0.00521744	-0.122828	-0.709568	-0.982096	-0.644866	-0.0651933	0.144542	-0.0501123	-0.142978	-0.0945656	-0.778843	0.00974559	-0.25166	33.0411	1.16e-05	5.52e-05	0.160425	0.358215	4.21e-06	0.946185
P18406~Cyr61	NA	1.06984	0.707038	NA	1.9204	1.46527	2.49246	2.48484	NA	1.6734	1.20713	NA	0.888438	1.69283	2.48865	1.44026	1.62755	116.493	1.16e-05	5.52e-05	0.0123387	0.00155825	2.94e-05	0.00305791
O35226-2~Psmd4	0.0647933	0.0174145	0.0352753	-0.0782082	-0.0122655	-0.0381004	-0.554606	-0.883223	-0.533873	-0.150283	-0.0846447	-0.114319	0.039161	-0.042858	-0.657234	-0.116416	-0.194337	33.0242	1.17e-05	5.53e-05	0.658803	0.634948	4.06e-06	0.203796
Q8C650-2~Sep-10	0.262778	0.107101	0.224365	0.222891	0.0438503	0.299028	-0.480963	-0.500781	-0.646034	-0.0234014	0.0160614	0.0129275	0.198081	0.188589	-0.542593	0.00186252	-0.0385148	33.0118	1.17e-05	5.53e-05	0.0225545	0.0317073	8.55e-06	0.985389
G5E895~Akr1b10	-0.718832	-0.809633	-0.327291	-0.360835	-0.2569	-0.133174	-0.72782	-0.637816	-0.815292	0.0213901	-0.136972	-0.212954	-0.618585	-0.250303	-0.726976	-0.109512	-0.426344	32.9903	1.17e-05	5.55e-05	0.000917277	0.0679181	3.96e-05	0.419153
P25206~Mcm3	0.342273	0.589843	0.514016	-0.112435	-0.000358436	-0.0240371	0.196321	0.32516	0.343934	0.0296265	0.0643759	0.0100987	0.482044	-0.0456101	0.288472	0.0347003	0.189902	32.9766	1.17e-05	5.55e-05	0.000147729	0.540516	0.000551314	0.674968
Q05793~Hspg2	0.173041	-0.169245	-0.122458	-0.65841	-0.774085	-0.869858	0.443541	-0.0167931	0.562846	-1.01285	-0.81645	-0.790394	-0.0395543	-0.767451	0.329865	-0.873232	-0.337593	32.9123	1.18e-05	5.6e-05	0.818345	0.0010513	0.0213368	0.000592871
Q8K0C4~Cyp51a1	-0.433079	-0.449434	-0.544236	-0.109633	-0.235155	-0.260356	-0.122954	-0.092323	0.0176046	-0.316237	-0.426825	-0.171572	-0.475583	-0.201715	-0.0658908	-0.304878	-0.262017	32.8602	1.19e-05	5.63e-05	0.000239034	0.0236644	0.303163	0.00397086
Q8K370~Acad10	0.0167085	0.0104403	-0.0885072	0.419753	0.409603	0.252496	0.114855	0.0778811	0.233456	0.383633	0.306514	0.31305	-0.0204528	0.360617	0.142064	0.334399	0.204157	32.7657	1.21e-05	5.7e-05	0.774021	0.000602898	0.0200139	0.00105068
O54724~Ptrf	0.136362	0.0989358	0.121665	-0.184888	-0.117454	-0.105132	-0.53978	-0.607624	-0.350994	-0.245503	-0.173659	-0.0874404	0.118988	-0.135825	-0.499466	-0.168868	-0.171293	32.7167	1.22e-05	5.73e-05	0.104079	0.0777027	8.61e-06	0.0395014
Q78ZM0~Snx3	-0.00101034	-0.0185058	0.0259395	-0.0606661	0.0390573	-0.0547879	-0.529966	-0.435165	-0.342394	-0.100726	-0.0485829	-0.112438	0.00214114	-0.0254656	-0.435842	-0.0872492	-0.136604	32.6803	1.22e-05	5.76e-05	0.975459	0.675928	4.31e-06	0.15549
Q91VD9~Ndufs1	-0.378918	-0.387188	-0.369462	-0.0784517	-0.135331	-0.170818	-0.431821	-0.300455	-0.183399	-0.121011	-0.100046	-0.0214539	-0.378523	-0.1282	-0.305225	-0.0808368	-0.223196	32.6756	1.22e-05	5.76e-05	0.000336706	0.0694492	0.000183593	0.24452
P97447~Fhl1	0.376545	0.395535	0.458345	-0.186002	-0.281849	-0.330109	0.0172055	-0.00868467	0.120696	-0.247055	-0.255132	-0.072867	0.410142	-0.265987	0.0430721	-0.191685	-0.00111448	32.6558	1.23e-05	5.77e-05	0.000260666	0.0035807	0.440881	0.0189814
P54775~Psmc4	-0.0547899	-0.111831	-0.025372	-0.14994	-0.183953	-0.138375	-0.359673	-0.358989	-0.281869	-0.117608	-0.09502	-0.227619	-0.0639978	-0.157423	-0.333511	-0.146749	-0.17542	32.6004	1.24e-05	5.81e-05	0.21123	0.0121898	1.6e-05	0.0187508
Q8BKG3~Ptk7	0.336864	0.376041	0.43594	0.157616	0.162687	0.224123	-0.0949662	-0.00987601	-0.198301	0.121361	0.0777163	0.067153	0.382948	0.181475	-0.101048	0.0887436	0.13803	32.5804	1.24e-05	5.82e-05	0.000145477	0.0100126	0.0469222	0.148188
Q8BGH2~Samm50	0.0739923	0.00761366	0.0236626	0.186768	0.121273	0.176337	0.341244	0.250929	0.364465	0.114171	0.0659946	0.0757524	0.0350895	0.161459	0.318879	0.0853059	0.150183	32.5772	1.24e-05	5.82e-05	0.453836	0.00744413	1.16e-05	0.101079
Q9D5T0~Atad1	0.280115	0.23424	0.0917727	0.306221	0.254989	0.28498	0.219576	0.156938	0.106833	0.241272	0.21178	0.270987	0.202043	0.282063	0.161116	0.241346	0.221642	32.5699	1.24e-05	5.82e-05	0.00543396	0.00119427	0.00562066	0.00305036
Q8R404~Qil1	-0.0351773	-0.154307	0.0820467	0.239947	0.105355	0.447326	-0.784089	-0.637883	-0.82379	0.26364	0.0896383	0.0665366	-0.0358124	0.264209	-0.748587	0.139938	-0.095063	32.4686	1.26e-05	5.89e-05	0.748848	0.0263108	6.76e-06	0.2074
P53798~Fdft1	0.290348	0.291869	0.221817	0.0824519	0.225108	0.147363	0.381796	0.31399	0.427422	0.153569	0.017884	0.210626	0.268011	0.151641	0.374403	0.12736	0.230354	32.4096	1.27e-05	5.94e-05	0.00219538	0.0362701	3.64e-05	0.0751499
P35486~Pdha1	-0.0668897	-0.13974	-0.083974	-0.0221364	-0.107455	-0.0509448	-0.304235	-0.291783	-0.312781	-0.0451996	-0.0452256	-0.0532424	-0.096868	-0.0601788	-0.302933	-0.0478892	-0.126967	32.394	1.27e-05	5.94e-05	0.0349682	0.167861	6.94e-06	0.28517
P62254~Ube2g1	NA	-0.437144	-0.542388	NA	-0.485442	-0.128466	-1.90882	-1.77317	NA	-0.263844	-0.215629	NA	-0.489766	-0.306954	-1.84099	-0.239736	-0.719362	112.608	1.28e-05	5.99e-05	0.0139697	0.0679978	8.29e-06	0.138371
Q9CR62~Slc25a11	-0.191514	-0.0993561	-0.101081	0.00285948	0.00729932	0.0393794	0.310604	0.298686	0.299302	-0.0402887	-0.0537441	-0.00517911	-0.130651	0.0165127	0.302864	-0.0330707	0.0389138	32.3126	1.29e-05	6e-05	0.010218	0.722896	7.86e-06	0.475058
P21460~Cst3	0.330509	0.214359	0.227601	-0.105301	-0.16831	-0.099543	0.0787593	0.104664	0.0273154	-0.261062	-0.412817	-0.452097	0.25749	-0.124385	0.0702461	-0.375325	-0.0429935	32.2379	1.3e-05	6.06e-05	0.00212297	0.0631834	0.175915	0.000416182
Q3UFY8~Trmt10c	-0.48191	-0.343894	-0.258472	-0.199462	-0.19266	-0.110895	-0.315052	-0.457764	-0.665944	-0.313227	-0.424188	-0.497146	-0.361425	-0.167672	-0.479587	-0.41152	-0.355051	32.2082	1.31e-05	6.08e-05	0.00381094	0.101629	0.000117201	0.00271549
P0DP28~Calm1	-0.129702	-0.239245	-0.115879	-0.067899	-0.0819821	-0.121487	-0.920489	-1.21431	-0.672979	0.0408781	-0.0215391	-0.211323	-0.161609	-0.0904561	-0.935927	-0.0639948	-0.312997	32.011	1.34e-05	6.24e-05	0.189512	0.474299	4.66e-06	0.650238
G5E829~Atp2b1	0.0644806	0.0639662	0.21787	-0.0492431	0.0248791	0.0310738	0.393361	0.376946	0.401211	0.0392759	0.00890206	0.0494087	0.115439	0.00223661	0.390506	0.0325289	0.135178	32.0062	1.34e-05	6.24e-05	0.0425673	0.973563	5.61e-06	0.583507
P47791-2~Gsr	0.218887	0.0897065	0.153112	0.130364	-0.0139527	0.0423627	-0.434649	-0.6928	-0.496963	0.025661	0.057292	0.0131844	0.153902	0.0529248	-0.541471	0.0320458	-0.0756496	31.9627	1.35e-05	6.27e-05	0.049161	0.479507	5.63e-06	0.709325
Q9D8Y1~Tmem126a	-0.0391242	-0.0326299	0.00951436	0.0594061	0.0463134	0.140561	0.440706	0.299401	0.362802	0.157345	0.088914	0.140264	-0.0207466	0.0820935	0.367636	0.128841	0.139456	31.9553	1.35e-05	6.27e-05	0.703122	0.128933	7.56e-06	0.0319452
Q61024~Asns	0.0194445	-0.0896543	-0.0371086	0.0874782	0.000298631	0.0294341	-0.401482	-0.335552	-0.362298	0.00746181	0.0349406	-0.0291501	-0.0357728	0.0390703	-0.366444	0.00441743	-0.0896822	31.9541	1.35e-05	6.27e-05	0.451533	0.422812	4.32e-06	0.94839
Q9DCB8~Isca2	-0.678195	-0.594009	-0.677955	-0.349658	-0.416553	-0.315138	-0.39161	-0.648118	-0.479319	-0.284744	-0.248053	-0.766326	-0.650053	-0.36045	-0.506349	-0.433041	-0.487473	31.9463	1.35e-05	6.27e-05	0.000794859	0.0181114	0.000646279	0.00867643
O55143~Atp2a2	0.104334	0.128352	0.129378	0.157099	0.11382	0.10902	0.225331	0.312692	0.327318	0.0768366	0.0298285	0.0880618	0.120688	0.126646	0.288447	0.064909	0.150172	31.9384	1.36e-05	6.28e-05	0.0178217	0.0165835	1.58e-05	0.173431
Q9DBL7~Coasy	0.122993	0.0842406	0.0262072	0.204005	0.190153	0.197589	-0.218053	-0.32627	-0.249109	0.219339	0.168799	0.122541	0.0778137	0.197249	-0.264477	0.170226	0.0452029	31.931	1.36e-05	6.28e-05	0.120314	0.00324169	6.5e-05	0.0074077
Q8R3R8~Gabarapl1	0.336732	0.168208	0.230253	0.157357	0.352332	0.309807	-0.61836	-0.628729	NA	0.353108	0.463982	NA	0.245065	0.273166	-0.623545	0.408545	0.112469	49.8773	1.36e-05	6.29e-05	0.0107117	0.00825357	4.25e-05	0.00393602
Q99P30~Nudt7	-0.54975	-0.512094	-0.557041	-0.32682	-0.320193	-0.231268	-0.989049	-1.11324	-0.531237	-0.245556	-0.511668	-0.143495	-0.539629	-0.29276	-0.877843	-0.30024	-0.502618	31.9046	1.36e-05	6.29e-05	0.00384074	0.062487	2.57e-05	0.0630046
Q9D8B3~Chmp4b	0.325593	0.433016	0.452191	0.17482	0.341085	0.143462	-1.0032	-1.55486	-0.91808	0.211436	-0.154593	0.0880618	0.4036	0.219789	-1.15871	0.0483016	-0.121756	31.8996	1.36e-05	6.29e-05	0.0252484	0.187347	7.2e-06	0.809952
Q9DCH4~Eif3f	0.0788048	-0.0738274	0.0059882	-0.0152312	-0.149211	-0.128788	-0.431996	-0.470111	-0.407362	-0.0612916	0.0108857	-0.0876207	0.00365518	-0.0977431	-0.436489	-0.0460089	-0.144147	31.8264	1.38e-05	6.35e-05	0.961104	0.112741	5.08e-06	0.467026
Q8BTM8~Flna	0.277513	0.270821	0.328367	-0.302969	-0.137163	-0.191677	0.259265	0.229083	0.134425	-0.152418	-0.118754	-0.202047	0.292234	-0.210603	0.207591	-0.15774	0.0328705	31.8172	1.38e-05	6.35e-05	0.000781046	0.00520579	0.00114548	0.0223413
Q3UVK0~Ermp1	0.117857	0.128722	0.111522	0.169962	0.0792448	0.125199	0.4594	0.438507	0.43935	0.120809	-0.0801711	0.152448	0.119367	0.124802	0.445753	0.0643623	0.188571	31.7733	1.39e-05	6.39e-05	0.0690357	0.0665533	7.61e-06	0.335279
P97742~Cpt1a	0.16586	0.322042	0.328688	0.0393547	0.132384	0.229939	0.446057	0.553489	0.629532	0.126457	0.00229181	0.215479	0.272197	0.133893	0.543026	0.114742	0.265964	31.7467	1.39e-05	6.41e-05	0.00699427	0.121676	1.35e-05	0.19324
Q9JMH6~Txnrd1	0.547793	0.482294	0.45532	0.00415327	-0.0581158	0.050467	-0.37519	-0.18779	-0.190863	-0.0538287	-0.0702335	0.112459	0.495136	-0.00116518	-0.251281	-0.00386772	0.0597055	31.7312	1.4e-05	6.41e-05	0.000131794	0.990525	0.00141603	0.970981
P70372~Elavl1	0.191651	0.220596	0.205725	0.248097	0.193699	0.195527	-0.0335207	0.0459341	-0.0435471	0.168882	0.239864	0.156139	0.205991	0.212441	-0.0103779	0.188295	0.149087	31.6724	1.41e-05	6.46e-05	0.00136646	0.00153284	0.791056	0.00317774
P97300-1~Nptn	0.163802	0.0596933	-0.0594208	-0.00643244	0.11617	-0.00116916	0.474983	0.540901	0.462189	-0.0154594	0.0380896	0.0368561	0.0546915	0.0361895	0.492691	0.0198287	0.15085	31.6582	1.41e-05	6.47e-05	0.392324	0.592456	4.45e-06	0.803823
Q5D073~Pxmp2	0.476541	0.561344	0.197489	0.425447	0.59158	0.381428	0.642448	0.696772	0.962389	0.375274	0.363008	0.780668	0.411791	0.466152	0.767203	0.506317	0.537866	31.5747	1.43e-05	6.54e-05	0.0141491	0.00944062	7.25e-05	0.00699931
Q8BH58~Tiprl	-0.232427	-0.0614246	-0.05148	0.0667164	-0.10513	0.212179	-0.829036	-0.889449	-1.01138	-0.0346435	0.259557	-0.154931	-0.115111	0.0579218	-0.909956	0.0233274	-0.235954	31.5022	1.44e-05	6.6e-05	0.33127	0.648167	4.55e-06	0.883461
P85094~Isoc2a	0.136512	0.0364113	0.0788321	0.207877	0.217382	0.208456	0.244269	0.354155	0.435034	0.200355	0.241176	0.123014	0.0839183	0.211238	0.344486	0.188181	0.206956	31.4605	1.45e-05	6.64e-05	0.158104	0.00592646	3.59e-05	0.0111819
P80317~Cct6a	0.0255436	0.0292688	0.0233945	-0.135523	-0.0177409	-0.0407576	-0.435386	-0.429868	-0.352073	-0.166465	-0.0282827	-0.0430162	0.026069	-0.0646738	-0.405776	-0.0792547	-0.130909	31.4584	1.45e-05	6.64e-05	0.646416	0.247678	5.47e-06	0.176424
Q9QZB7~Actr10	0.0795796	0.0578764	-0.0925446	0.0916761	0.0397845	0.0227186	-0.534594	-0.440876	-0.446879	0.0246312	-0.0724058	0.0675227	0.0149705	0.051393	-0.474117	0.00658269	-0.100293	31.3544	1.47e-05	6.73e-05	0.830751	0.417615	4.5e-06	0.940372
Q6Q477~Atp2b4	0.0519207	0.081308	-0.0583954	0.0899172	0.133477	0.0391078	0.372234	0.440349	0.396127	-0.0120923	-0.0251882	0.0675227	0.0249444	0.0875006	0.402904	0.0100807	0.131357	31.2618	1.49e-05	6.81e-05	0.6571	0.123745	5.27e-06	0.888607
Q9JKF1~Iqgap1	0.0467112	0.129338	0.133713	-0.039642	-0.0658832	-0.0592388	-0.344377	-0.317681	-0.2955	-0.113923	-0.145833	-0.0407931	0.103254	-0.0549213	-0.319186	-0.100183	-0.0927591	31.2431	1.5e-05	6.83e-05	0.0398296	0.247369	9.96e-06	0.0550548
Q923D5~Wbp11	-0.0421283	0.477531	0.471537	0.226958	0.422262	0.544993	-0.976764	-1.20825	-1.23828	0.18351	0.582269	0.202312	0.302313	0.398071	-1.1411	0.322697	-0.0295041	31.2096	1.5e-05	6.85e-05	0.0831628	0.0358195	1.12e-05	0.0838177
P19157~Gstp1	0.374223	0.188651	0.276912	0.266057	0.131837	0.232897	-0.367623	-0.232834	-0.308924	0.161916	0.219647	0.132899	0.279928	0.210264	-0.303127	0.171488	0.0896382	31.1766	1.51e-05	6.88e-05	0.00176165	0.0091443	0.000183265	0.0253106
Q02248~Ctnnb1	0.135913	0.275699	0.233935	-0.209861	0.0399299	-0.0457554	0.499204	0.395039	0.513703	-0.146335	-0.161372	-0.122951	0.215182	-0.0718954	0.469315	-0.143552	0.117262	31.0804	1.53e-05	6.97e-05	0.0106677	0.318143	1.35e-05	0.0697402
P51863~Atp6v0d1	0.149621	0.0284728	0.108754	0.233712	0.0971221	0.224718	0.31738	0.370827	0.31659	0.104575	0.135153	0.0895167	0.095616	0.185184	0.334932	0.109748	0.18137	31.0527	1.54e-05	6.99e-05	0.0857775	0.00711405	2.17e-05	0.067524
P50516~Atp6v1a	-0.0939498	-0.183621	-0.140603	-0.041747	-0.0793184	-0.109747	-0.41335	-0.36895	-0.262154	-0.0754643	-0.0697672	-0.0977683	-0.139391	-0.0769374	-0.348151	-0.0809999	-0.16137	31.0463	1.54e-05	6.99e-05	0.0178337	0.151437	1.12e-05	0.145032
Q8JZN5~Acad9	0.0789598	0.0297991	0.0343446	0.237627	0.232027	0.197589	0.224231	0.145731	0.206739	0.198914	0.11335	0.159016	0.0477012	0.222415	0.192234	0.157093	0.154861	31.0445	1.54e-05	6.99e-05	0.275027	0.000993917	0.000311434	0.0066901
O55057~Pde6d	-0.0376742	0.158232	0.137047	-0.0296338	0.0915145	0.00752423	-0.977047	-0.613715	-0.911247	-0.158011	0.118759	-0.109221	0.0858685	0.023135	-0.834003	-0.0494911	-0.193623	31.034	1.54e-05	6.99e-05	0.432337	0.857597	4.72e-06	0.702792
Q9R112~Sqrdl	0.452239	0.409649	0.425696	0.151921	0.128827	0.165464	-0.169923	-0.0455604	-0.0821647	-0.0296908	0.0509179	0.192153	0.429195	0.148737	-0.099216	0.0711268	0.137461	31.0104	1.55e-05	7.01e-05	0.000127356	0.0333306	0.0668171	0.280076
Q99LJ6~Gpx7	0.285444	0.238113	0.298341	0.175331	0.367353	0.198437	0.441021	0.523403	0.708041	0.163527	0.485815	0.321709	0.273966	0.24704	0.557488	0.323684	0.350545	30.9559	1.56e-05	7.06e-05	0.0152706	0.0272147	4.16e-05	0.00908691
Q9DB27~Mcts1	0.000308243	0.00747891	0.130866	-0.0648809	-0.00456154	0.078599	-0.427996	-0.55893	-0.632838	0.0458195	0.0377899	-0.0783217	0.0462176	0.0030522	-0.539921	0.0017626	-0.122222	30.9174	1.57e-05	7.09e-05	0.518882	0.973563	4.65e-06	0.984983
Q9DCD2~Xab2	0.154805	0.312167	0.360576	0.132074	0.294863	0.313828	0.299972	0.312692	0.296052	0.313356	0.182352	0.257515	0.275849	0.246922	0.302905	0.251074	0.269188	30.9133	1.57e-05	7.09e-05	0.00321079	0.00678093	0.000360324	0.00680692
Q91UZ5~Impa2	NA	-0.553757	-0.555688	NA	-0.438564	-0.404985	NA	-0.961647	-0.779398	NA	-0.424553	-0.337876	-0.554723	-0.421774	-0.870523	-0.381214	-0.557059	104.88	1.57e-05	7.09e-05	0.00169859	0.00564061	3.37e-05	0.00867643
P50543~S100a11	-0.0384574	-0.121678	0.0437552	-0.0996838	-0.185947	0.0645372	-0.504481	-0.53728	-0.505877	-0.127562	-0.0794753	-0.175629	-0.0387935	-0.073698	-0.51588	-0.127555	-0.188982	30.8832	1.58e-05	7.11e-05	0.592692	0.306254	6.31e-06	0.101303
P51410~Rpl9	0.153326	0.155938	0.174761	0.129179	0.182905	0.154131	0.233617	0.227206	0.279571	0.166474	0.0464551	0.074037	0.161342	0.155405	0.246798	0.0956555	0.1648	30.8767	1.58e-05	7.11e-05	0.00513705	0.00754771	6.32e-05	0.061898
Q3UJB0~Sf3b2	0.0512902	0.164731	0.198315	0.134439	0.10619	0.0792588	-0.444413	-0.758349	-0.552397	0.13987	0.0772783	0.232977	0.138112	0.106629	-0.585053	0.150042	-0.0475675	30.8719	1.58e-05	7.11e-05	0.104227	0.208172	8.08e-06	0.099594
Q9WU28~Pfdn5	-0.0506367	0.0260823	0.0465263	-0.262165	-0.137982	-0.21173	-1.20576	-1.12864	-1.61688	-0.103193	-0.112806	-0.754801	0.00732396	-0.203959	-1.31709	-0.3236	-0.459332	30.839	1.59e-05	7.14e-05	0.973336	0.270382	6.29e-06	0.102826
Q8VEA4~Chchd4	-0.0773043	-0.091479	-0.137869	0.155677	0.220735	0.0246406	-0.526634	-0.900416	-0.599938	0.183907	0.135012	0.113173	-0.102217	0.133684	-0.675663	0.144031	-0.125041	30.7957	1.6e-05	7.18e-05	0.269621	0.168907	6.9e-06	0.153756
P14733~Lmnb1	0.29754	0.26882	0.199494	0.234692	0.265151	0.218522	0.243425	0.0720481	0.259087	0.171686	0.165495	0.182367	0.255285	0.239455	0.19152	0.173182	0.214861	30.6974	1.62e-05	7.27e-05	0.00150849	0.00263849	0.0018564	0.0144854
Q9ER39~Tor1a	0.192663	0.107101	0.258078	0.00126219	0.0108615	0.199164	0.601327	0.64371	0.436825	0.0978639	0.182897	0.044402	0.185948	0.0704292	0.560621	0.108388	0.231346	30.6924	1.62e-05	7.27e-05	0.033526	0.384288	8.48e-06	0.205838
O88712~Ctbp1	0.031939	0.0224885	0.0903693	0.175841	0.191861	0.103326	-0.527979	-0.354889	-0.359556	0.109728	0.18888	0.0717054	0.0482656	0.157009	-0.414141	0.123438	-0.021357	30.6922	1.62e-05	7.27e-05	0.424625	0.0254105	1.11e-05	0.0698546
Q9QYB5-2~Add3	-0.00237889	0.0433853	0.0774153	0.0926223	0.207018	0.287028	-0.469834	-0.373957	-0.339453	0.116387	0.148449	0.201978	0.0394739	0.195556	-0.394415	0.155605	-0.000945014	30.6803	1.62e-05	7.28e-05	0.526491	0.0103817	1.82e-05	0.0314246
P49442~Inpp1	-0.101401	-0.0936399	-0.0447404	-0.0505112	0.197759	0.163851	-1.03107	-1.65108	-1.45794	-0.387823	0.173741	0.154526	-0.0799272	0.1037	-1.38003	-0.019852	-0.344027	30.6229	1.64e-05	7.33e-05	0.676767	0.587632	4.84e-06	0.938642
Q9CR00~Psmd9	-0.0633146	-0.0934948	0.00530904	-0.026093	-0.00793556	-0.0324724	-0.885582	-0.850057	-0.539597	-0.0529294	-0.0479964	0.205644	-0.0505001	-0.022167	-0.758412	0.0349059	-0.199043	30.5692	1.65e-05	7.39e-05	0.628968	0.850017	4.84e-06	0.776118
Q99J47~Dhrs7b	0.182082	0.211462	0.154087	0.255839	0.184093	0.0813681	0.335598	0.268198	0.337401	0.173552	0.0906518	0.209852	0.182544	0.173767	0.313733	0.158019	0.207015	30.5167	1.66e-05	7.44e-05	0.00845769	0.0126258	5.7e-05	0.0214519
Q64674~Srm	0.145015	0.0691276	0.0424337	0.14151	0.0228216	0.149372	-0.391761	-0.483638	-0.482542	0.190113	0.18167	0.0162629	0.0855254	0.104568	-0.452647	0.129349	-0.0333014	30.4236	1.68e-05	7.53e-05	0.186168	0.125253	8.99e-06	0.0732938
Q8BMD8~Slc25a24	0.176984	0.172035	0.206898	0.0588529	0.0919358	0.13271	0.418992	0.382251	0.263255	0.135777	0.169348	0.0343311	0.185306	0.0944997	0.354832	0.113152	0.186947	30.4	1.69e-05	7.55e-05	0.00751515	0.113921	2.07e-05	0.0723373
Q8BJ56~Pnpla2	0.0419607	0.0624139	0.104339	0.305406	0.3608	0.263986	-0.0073431	-0.138197	0.0154847	0.362883	0.229194	0.320389	0.0695713	0.310064	-0.0433517	0.304155	0.16011	30.3923	1.69e-05	7.56e-05	0.231912	0.000761929	0.371111	0.00098095
Q6P5D8~Smchd1	0.351073	0.308175	0.285015	0.206878	0.366886	0.213139	0.335824	0.311746	0.160345	0.000747858	0.0945545	0.0662899	0.314754	0.262301	0.269305	0.0538641	0.225056	30.383	1.69e-05	7.56e-05	0.000992104	0.00328334	0.000463036	0.445769
A0A0G2JGD2~S100a4	0.0314602	0.200163	0.132723	-0.180846	0.0657306	-0.141709	-0.590553	-0.84675	-0.861797	-0.0200618	0.122165	-0.137273	0.121449	-0.0856083	-0.766367	-0.0117234	-0.185562	30.377	1.7e-05	7.56e-05	0.237606	0.416649	5.6e-06	0.934915
Q8R180~Ero1l	-0.323866	-0.44199	-0.552085	-0.188004	-0.57657	-0.456668	0.0309904	0.00979655	0.0859853	-0.423036	-0.634224	-0.474261	-0.439314	-0.407081	0.0422574	-0.510507	-0.328661	30.3723	1.7e-05	7.56e-05	0.00209809	0.00375285	0.631826	0.00134071
P07356~Anxa2	-0.0203917	0.0675812	0.0878139	-0.160501	-0.0900971	-0.101599	0.270794	0.326097	0.333331	-0.153197	-0.129548	-0.0940565	0.0450011	-0.117399	0.310074	-0.125601	0.0280189	30.3237	1.71e-05	7.61e-05	0.337058	0.030032	1.49e-05	0.0255118
Q9ET54-4~Palld	0.0897732	0.18274	0.205608	-0.577345	-0.364247	-0.364523	0.0655659	0.129897	0.0157676	-0.194637	-0.204299	-0.27529	0.159374	-0.435372	0.07041	-0.224742	-0.107583	30.2694	1.72e-05	7.66e-05	0.0348796	0.000265719	0.224073	0.0100073
Q8R422~Cd109	0.0389449	0.178824	0.168266	-0.959887	-0.688301	-0.576431	-0.136408	0.231333	0.0375179	-0.821164	-0.786246	-0.462717	0.128679	-0.74154	0.0441475	-0.690042	-0.314689	30.2601	1.73e-05	7.67e-05	0.337382	0.000639129	0.701854	0.00107267
P60670~Nploc4	0.107839	0.128968	0.273121	0.0676792	-0.0115429	0.0866275	-0.341232	-0.397215	-0.396509	0.115972	0.0699608	0.0435239	0.169976	0.0475879	-0.378319	0.0764854	-0.0210673	30.2495	1.73e-05	7.67e-05	0.0109887	0.407437	1.22e-05	0.20643
Q9DBZ1-2~Ikbip	-0.0845249	-0.0114641	0.111396	-0.46914	-0.392859	-0.176067	0.340567	0.382251	0.53116	-0.521697	-0.469994	-0.345565	0.00513578	-0.346022	0.417993	-0.445752	-0.0921614	30.222	1.74e-05	7.7e-05	0.96673	0.00494242	0.000255115	0.00153511
Q60972~Rbbp4	0.094539	0.177041	0.160528	-0.0920901	0.0730008	-0.0184653	-0.377051	-0.494056	-0.374453	0.190245	0.146637	0.0704766	0.144036	-0.0125182	-0.415186	0.135786	-0.0369706	30.1534	1.75e-05	7.77e-05	0.0322951	0.861201	1.12e-05	0.0505595
Q99JI4~Psmd6	0.0669809	-0.00429559	0.00558074	-0.11632	-0.132978	-0.088684	-0.347566	-0.390336	-0.271563	-0.12317	-0.107212	-0.036745	0.0227553	-0.112661	-0.336488	-0.0890421	-0.128859	30.08	1.77e-05	7.84e-05	0.653963	0.0394051	9.96e-06	0.0980491
P14869~Rplp0	0.0437042	0.103841	0.0592533	0.0429958	-0.0292243	0.0100219	-0.50442	-0.563169	-0.355039	-0.0636002	-0.0940561	0.0492837	0.0689328	0.00793113	-0.47421	-0.0361242	-0.108367	30.0798	1.77e-05	7.84e-05	0.276695	0.922805	5.59e-06	0.621028
Q5SX75~P4ha2	-0.323309	-0.341907	-0.403485	-0.275156	-0.443459	-0.488237	-0.251581	-0.000401467	0.00035722	-0.492989	-0.340064	-0.309909	-0.356234	-0.402284	-0.0838752	-0.380987	-0.305845	30.0579	1.78e-05	7.86e-05	0.00271476	0.00172054	0.255844	0.00262777
P13516~Scd1	-0.412259	-0.329337	-0.319701	-0.107302	-0.17881	-0.077333	0.197817	0.234824	0.304742	-0.246861	-0.39221	-0.141918	-0.353766	-0.121148	0.245794	-0.26033	-0.122362	30.0384	1.78e-05	7.88e-05	0.000739348	0.0995526	0.00123585	0.00497809
Q91VS7~Mgst1	0.11073	0.134626	0.133713	0.203379	0.222408	0.214816	0.142961	0.204621	0.261113	0.203361	0.100174	0.206198	0.126356	0.213534	0.202898	0.169911	0.178175	30.028	1.79e-05	7.89e-05	0.0209557	0.00200399	0.0004073	0.00698597
P60710~Actb	0.122239	0.163049	0.220425	-0.0169362	0.0464582	0.0137601	-0.326419	-0.265248	-0.375271	-0.00556082	0.0323867	-0.0324301	0.168571	0.0144274	-0.322313	-0.00186806	-0.0352956	30.0108	1.79e-05	7.9e-05	0.00556212	0.791481	1.32e-05	0.978509
E9Q3I4~Itsn1	-0.337685	-0.219346	-0.116592	-0.304143	-0.0574328	-0.0944988	-0.471524	-0.677121	-0.554313	-0.123462	-0.0857814	-0.134052	-0.224541	-0.152025	-0.567653	-0.114432	-0.264663	30.0096	1.79e-05	7.9e-05	0.0203188	0.0960052	1.3e-05	0.210205
Q91VY9~Znf622	0.618372	0.560356	0.429484	0.477782	0.35009	0.271134	0.125247	0.198123	NA	0.239998	0.268472	NA	0.536071	0.366335	0.161685	0.254235	0.353906	46.2062	1.81e-05	7.96e-05	0.000312967	0.002421	0.0554191	0.0284997
P46737~Brcc3	-0.0925015	-0.0893793	-0.20443	-0.253083	-0.133419	-0.210836	-0.340434	-0.571363	-0.657947	-0.197998	-0.242103	-0.337189	-0.12877	-0.199113	-0.523248	-0.259096	-0.277557	29.9327	1.81e-05	7.97e-05	0.130914	0.0358195	2.23e-05	0.0131688
Q922D8~Mthfd1	0.0411676	0.073371	-0.000532043	0.0521975	-0.0158833	-0.0576808	-0.380649	-0.361286	-0.31086	-0.00888317	-0.0578857	-0.0751725	0.0380022	-0.00712221	-0.350932	-0.0473138	-0.0918414	29.8587	1.83e-05	8.05e-05	0.421409	0.905777	5.81e-06	0.351756
Q8BHK3~Slc36a2	-0.57169	-1.04439	-0.810763	-0.365155	-0.721677	-0.467379	-0.297861	-0.274892	-0.658377	-0.675772	-0.365505	-0.569876	-0.808949	-0.51807	-0.410377	-0.537051	-0.568612	29.855	1.83e-05	8.05e-05	0.000717445	0.00868075	0.00797794	0.00800793
E9QM77~Atxn2	-0.248612	-0.275817	-0.367193	-0.212564	-0.235767	-0.453206	-0.538091	-0.801367	-0.438868	-0.300645	-0.147101	-0.218458	-0.297207	-0.300512	-0.592776	-0.222068	-0.353141	29.8514	1.83e-05	8.05e-05	0.0127435	0.0144256	3.63e-05	0.0534724
Q9D125~Mrps25	0.123597	0.0754237	0.127888	0.205879	0.284284	0.359148	0.440075	0.395262	0.395694	0.258237	0.375911	0.0758749	0.10897	0.283104	0.410344	0.236674	0.259773	29.8216	1.84e-05	8.08e-05	0.150614	0.00459386	5.98e-05	0.0119055
O35286~Dhx15	0.171139	0.236861	0.203025	0.185248	0.21893	0.157628	-0.0901589	-0.0635499	0.00284206	0.157748	0.185348	0.226879	0.203675	0.187269	-0.0502889	0.189992	0.132662	29.7839	1.85e-05	8.12e-05	0.00144228	0.00282509	0.189548	0.00300677
P61205~Arf3	0.0289044	-0.00320862	0.00408571	0.0200152	0.0898281	0.0871523	-0.59903	-0.661538	-0.409341	-0.00345997	-0.0164078	0.173531	0.00992715	0.0656652	-0.556636	0.0512211	-0.107456	29.7737	1.86e-05	8.13e-05	0.911975	0.392135	5.7e-06	0.539325
P70444~Bid	0.222012	0.138671	0.167302	0.226589	0.212598	0.31394	-1.80228	-1.6235	-0.853694	0.19708	0.22111	0.24842	0.175995	0.251042	-1.42649	0.222203	-0.194313	29.766	1.86e-05	8.13e-05	0.368017	0.215629	6.9e-06	0.291864
Q9DBG3~Ap2b1	0.0658874	-0.0280715	-0.049357	-0.00186556	0.0207613	-0.115013	-0.36742	-0.426269	-0.381661	-0.0858063	-0.0629985	-0.0288053	-0.00384703	-0.0320392	-0.391783	-0.0592034	-0.121718	29.7593	1.86e-05	8.13e-05	0.955008	0.561139	5.88e-06	0.297494
Q8R0G9~Nup133	0.150956	0.130939	0.162225	0.207752	0.158395	0.0880704	0.254723	0.231333	0.331518	0.133589	0.0951318	0.0811291	0.14804	0.151406	0.272525	0.103283	0.168813	29.729	1.87e-05	8.16e-05	0.0101778	0.010753	4.57e-05	0.0572108
Q9JIX8~Acin1	0.0665123	-0.0986712	0.0697908	0.0126062	-0.116679	0.0397866	-0.717152	-0.839148	-0.489311	0.0427694	0.118616	0.0542718	0.012544	-0.0214286	-0.681871	0.0718859	-0.154717	29.6846	1.88e-05	8.21e-05	0.91071	0.84016	5.57e-06	0.471738
Q8VEK3~Hnrnpu	0.163508	0.176446	0.200436	0.140726	0.144769	0.190541	0.183041	0.186068	0.248193	0.0801018	0.144822	0.202312	0.18013	0.158678	0.205767	0.142412	0.171747	29.6724	1.88e-05	8.21e-05	0.00325736	0.00751282	0.000278479	0.0135612
Q99KF1~Tmed9	0.140694	0.131923	0.0925376	0.00931687	0.192255	0.158626	0.398567	0.462064	0.393525	0.172219	0.0547752	0.0286321	0.121718	0.120066	0.418052	0.0852088	0.186261	29.672	1.88e-05	8.21e-05	0.0615182	0.0723016	1.12e-05	0.198826
A2AJL3~Fggy	0.0657312	-0.186508	-0.0592498	0.493006	0.191073	0.299253	-0.557011	-0.902737	-0.668293	0.426653	0.239076	0.292031	-0.0600089	0.327777	-0.709347	0.319253	-0.0305813	29.6711	1.88e-05	8.21e-05	0.60807	0.015752	2.14e-05	0.0199258
Q8CAQ8-2~Immt	-0.0435488	-0.123546	-0.141798	0.0195888	-0.0455003	-0.0291035	0.304488	0.333337	0.318307	0.00448155	0.0355409	-0.0328689	-0.102964	-0.0183383	0.318711	0.00238451	0.0499482	29.6602	1.89e-05	8.21e-05	0.0359255	0.705986	8.03e-06	0.970981
O08848~Trove2	0.0121919	-0.017778	0.118917	0.117141	-0.0651031	0.00988328	-0.431357	-0.678814	-0.693341	0.0370883	-0.0147942	0.0520295	0.0377771	0.0206403	-0.601171	0.0247746	-0.129495	29.5627	1.91e-05	8.33e-05	0.653963	0.824122	5.55e-06	0.804647
Q8CJF7~Ahctf1	0.296998	0.324607	0.50057	0.346881	0.198283	0.563584	0.613862	0.41004	0.547724	0.242672	0.300975	0.497909	0.374058	0.369583	0.523875	0.347185	0.403675	29.5461	1.92e-05	8.34e-05	0.00622667	0.00803636	0.00016564	0.0117972
P47738~Aldh2	0.132318	0.0546261	0.0302152	0.308549	0.21441	0.147865	0.187941	0.222064	0.259802	0.224627	0.225489	0.2236	0.0723864	0.223608	0.223269	0.224572	0.185959	29.5333	1.92e-05	8.35e-05	0.17189	0.00251111	0.000395704	0.00286489
P51174~Acadl	-0.269069	-0.234038	-0.247079	-0.0724987	-0.102937	-0.0666299	0.0239739	0.0119727	-0.0192438	-0.0935742	-0.125508	-0.111506	-0.250062	-0.0806884	0.00556757	-0.110196	-0.108845	29.4938	1.93e-05	8.39e-05	0.000178606	0.055365	0.866641	0.0183033
P61514~Rpl37a	0.259454	0.160161	0.142096	0.172138	-0.0284327	0.0367977	-0.499686	-0.500699	-0.434018	0.120533	0.0460081	0.253885	0.187237	0.0601675	-0.478134	0.140142	-0.0226469	29.4908	1.94e-05	8.39e-05	0.0214046	0.412364	1.33e-05	0.080022
P21278~Gna11	0.20633	0.291323	0.351541	0.177116	0.215315	0.146231	0.19195	0.294625	0.181276	0.191693	0.109923	0.255915	0.283064	0.179554	0.222617	0.185844	0.21777	29.4637	1.94e-05	8.42e-05	0.00106889	0.0132158	0.000909591	0.0124257
Q9JHK4~Rabggta	-0.315338	-0.171872	-0.295349	-0.144688	-0.201435	-0.0820193	-0.71312	-0.954296	NA	-0.162274	-0.0493282	NA	-0.260853	-0.142714	-0.833708	-0.105801	-0.308972	45.3029	1.94e-05	8.42e-05	0.0124879	0.111306	1.25e-05	0.328878
Q6GSS7~Hist2h2aa1	0.266785	0.559009	0.230138	0.249552	0.292655	0.283157	0.342032	0.498216	0.518883	0.115279	0.222305	0.164292	0.351977	0.275121	0.453044	0.167292	0.311859	29.4495	1.95e-05	8.42e-05	0.00286946	0.0111921	9.69e-05	0.0877594
Q8C7H1~Mmaa	0.199007	0.0250184	0.0677157	0.367236	0.229596	0.295868	0.286219	0.167669	0.259802	0.236809	0.231572	0.212282	0.0972471	0.297567	0.237897	0.226887	0.214899	29.4486	1.95e-05	8.42e-05	0.119729	0.00119427	0.000682992	0.00539818
Q9D0W5~Ppil1	-0.0565081	-0.0221643	-0.111077	0.0255471	-0.0591408	-0.054033	-0.929556	-0.669816	-0.561771	0.010139	-0.248721	-0.0614404	-0.0632497	-0.0292089	-0.720381	-0.100008	-0.228212	29.4117	1.96e-05	8.46e-05	0.523404	0.79168	6.15e-06	0.340457
P54310-2~Lipe	0.267199	0.185817	0.13569	0.3549	0.197367	0.277216	-0.152948	-0.0950179	-0.0707924	0.199569	0.208835	0.249601	0.196235	0.276494	-0.106253	0.219335	0.146453	29.3851	1.97e-05	8.49e-05	0.0054508	0.0011484	0.0368841	0.00424035
E9Q1G8~Sep-07	0.0539684	-0.0215997	0.112527	-0.00162028	0.0144153	0.117903	-0.449692	-0.397062	-0.460252	0.0138493	0.0933992	-0.0587518	0.0482986	0.0435659	-0.435669	0.0161656	-0.0819097	29.2882	2e-05	8.61e-05	0.412655	0.474503	6.14e-06	0.830448
P00397~Mtco1	-0.113752	0.0208882	-0.0356377	0.197361	0.34156	0.452183	0.435229	0.299043	0.386888	0.185626	0.253845	0.331421	-0.0428337	0.330368	0.37372	0.256964	0.229555	29.2833	2e-05	8.61e-05	0.581374	0.00220076	0.000129687	0.00842974
Q61249~Igbp1	-0.0643473	0.0462697	-0.149629	-0.217282	-0.113404	-0.34201	-0.407689	-0.454315	-0.388231	-0.228309	-0.166176	-0.210044	-0.0559023	-0.224232	-0.416745	-0.201509	-0.224597	29.2256	2.01e-05	8.68e-05	0.420538	0.00977847	3.05e-05	0.0180753
Q9CQC7~Ndufb4	0.09592	-0.000901675	0.0599061	0.325661	0.354689	0.302518	0.316922	0.470257	0.416461	0.394706	0.287039	0.0864839	0.0516415	0.327623	0.401213	0.256076	0.259138	29.196	2.02e-05	8.71e-05	0.512686	0.00263849	9.69e-05	0.00989475
Q64521~Gpd2	-0.107547	-0.120153	-0.108992	0.0397753	0.0160412	0.0614672	0.299624	0.267346	0.252273	0.0729945	0.0531445	-0.00387747	-0.112231	0.0390946	0.273081	0.0407538	0.0601746	29.0838	2.06e-05	8.85e-05	0.0166662	0.344219	1.22e-05	0.347975
Q61543~Glg1	-0.0172632	0.064354	0.0933021	0.000556519	0.0722896	0.0114076	0.331973	0.3872	0.450033	-0.0619152	-0.038407	0.0369822	0.0467976	0.0280846	0.389735	-0.0211133	0.110876	29.0622	2.07e-05	8.88e-05	0.375946	0.618743	6.3e-06	0.740153
Q9CQQ8~Lsm7	NA	0.0446971	-0.0383986	NA	-0.14649	-0.0508435	-0.959203	-1.21699	-1.3636	0.454293	0.0941213	0.46491	0.00314926	-0.0986669	-1.17993	0.337775	-0.27175	44.4829	2.08e-05	8.93e-05	0.987669	0.569008	9.48e-06	0.0411901
Q8BJS4~Sun2	0.222863	0.192538	0.125029	0.10205	0.259263	0.086365	0.4328	0.385627	0.349431	0.197997	0.0495805	0.180559	0.180143	0.149226	0.389286	0.142712	0.215342	29.0155	2.08e-05	8.93e-05	0.0157023	0.0391503	2.81e-05	0.0510043
Q78JE5~Fbxo22	-1.00608	-0.526658	-0.844644	-0.0489896	-0.189639	-0.0750768	-0.576934	-0.465288	-0.26892	-0.0131182	-0.127644	0.0392503	-0.792461	-0.104568	-0.437047	-0.0338372	-0.341979	28.9105	2.11e-05	9.06e-05	0.000196615	0.407437	0.00131523	0.830223
Q9D711~Pir	0.127211	0.141971	-0.0171292	0.00888728	-0.0684449	-0.28194	-0.789196	-1.06538	-1.02119	0.0521902	0.262146	-0.218611	0.0840176	-0.113832	-0.958591	0.0319086	-0.239124	28.9065	2.12e-05	9.06e-05	0.52706	0.396267	6.44e-06	0.853548
Q3UWL8~Pfdn4	0.0951529	-0.0573342	-0.121549	-0.234037	-0.188656	-0.169824	-0.989935	-1.30377	NA	0.277375	0.0350907	NA	-0.0279099	-0.197506	-1.14685	0.156233	-0.265749	44.2698	2.12e-05	9.06e-05	0.815542	0.0962561	8.96e-06	0.270821
P16460~Ass1	-0.314764	-0.10356	-0.0396197	-0.359798	-0.35473	-0.298855	-0.349939	-0.15582	-0.370538	-0.337157	-0.40583	-0.371348	-0.152648	-0.337794	-0.292099	-0.371445	-0.288497	28.9022	2.12e-05	9.06e-05	0.0732585	0.0027889	0.0012008	0.00197519
Q8VCY6~Utp6	0.408716	0.444209	0.45815	0.125618	-0.166072	0.242555	0.794401	0.500505	0.620207	0.157479	0.303369	0.166808	0.437025	0.0673669	0.638371	0.209219	0.337995	28.8741	2.13e-05	9.09e-05	0.00279469	0.551986	3.56e-05	0.0843991
P32020~Scp2	-0.00464607	0.121801	0.0330139	0.214348	0.0903905	0.270559	-0.923596	-0.676449	-0.511142	-0.0212905	0.0847063	-0.0132782	0.0500563	0.191766	-0.703729	0.0167125	-0.111299	28.8518	2.13e-05	9.11e-05	0.628049	0.0747947	8.09e-06	0.900398
Q60967~Papss1	0.17348	0.145872	0.247198	0.0577458	0.0954421	0.0718511	-0.211371	-0.258244	-0.358894	0.136187	0.16384	0.139564	0.18885	0.075013	-0.27617	0.14653	0.0335559	28.851	2.13e-05	9.11e-05	0.00393281	0.15649	6.03e-05	0.0178981
Q8CI51~Pdlim5	0.0561706	0.105848	0.0775442	-0.243904	-0.146177	-0.314946	-0.278874	-0.220046	-0.261501	-0.150514	-0.120132	-0.204879	0.0798543	-0.235009	-0.253474	-0.158509	-0.141784	28.8143	2.15e-05	9.15e-05	0.135252	0.00192904	0.000156585	0.0150773
P48962~Slc25a4	0.131268	0.146724	0.0926651	0.0643757	0.173761	0.159124	0.34068	0.400724	0.274153	0.114725	0.0314843	0.132313	0.123552	0.13242	0.338519	0.0928407	0.171833	28.7964	2.15e-05	9.17e-05	0.035388	0.0307284	2.02e-05	0.11492
Q6ZQ73~Cand2	0.289668	0.385261	0.237377	0.138895	0.428775	0.276872	0.387045	0.420396	0.30347	0.301051	0.164392	0.359345	0.304102	0.281514	0.370304	0.274929	0.307712	28.7912	2.15e-05	9.17e-05	0.00468911	0.00827947	0.000295523	0.00999391
Q9DC61~Pmpca	-0.088749	-0.125506	-0.103728	0.0791821	0.00283459	0.0633367	-0.285844	-0.350207	-0.376461	0.0758415	0.0605428	-0.0348655	-0.105994	0.0484511	-0.337504	0.0338396	-0.0903019	28.7766	2.16e-05	9.18e-05	0.0436925	0.329229	9.75e-06	0.531237
Q99L85~Elp5	-0.0536454	-0.104072	-0.0598482	-0.148038	-0.0689609	-0.0318437	-0.543038	-0.581663	NA	-0.0346741	-0.117891	NA	-0.0725219	-0.0829474	-0.56235	-0.0762826	-0.174367	44.001	2.17e-05	9.21e-05	0.179041	0.145428	9.5e-06	0.27765
P17156~Hspa2	-0.508839	-0.33096	-0.201771	-0.324652	-0.181017	-0.10863	-0.681698	-0.784517	-0.48132	-0.168523	-0.154644	-0.357601	-0.34719	-0.204766	-0.649178	-0.226923	-0.357014	28.6994	2.18e-05	9.28e-05	0.00844738	0.0807117	3e-05	0.0629979
P50427~Sts	-0.0037486	0.0147363	0.0651175	0.320826	0.147071	0.185292	0.512762	0.344361	0.378356	0.0678562	0.0421287	0.139098	0.0253684	0.21773	0.411826	0.0830276	0.184488	28.6672	2.2e-05	9.32e-05	0.710025	0.00797549	1.85e-05	0.229693
Q922V4~Plrg1	0.269542	0.158353	0.314249	0.11195	0.0113062	0.0808411	-0.333536	-0.411109	-0.368205	0.253319	0.118048	0.0646856	0.247382	0.0680325	-0.37095	0.145351	0.0224537	28.665	2.2e-05	9.32e-05	0.00347108	0.302483	4.06e-05	0.0483909
Q91YE6~Ipo9	0.0269848	0.0120529	-0.0662048	-0.0264452	-0.041549	-0.0589911	-0.292288	-0.321478	-0.302656	-0.0853311	-0.121229	-0.0451491	-0.00905571	-0.0423284	-0.305474	-0.0839031	-0.11019	28.6369	2.21e-05	9.35e-05	0.856921	0.339731	8.8e-06	0.083147
Q9R1J0~Nsdhl	-0.106052	-0.126651	-0.176592	-0.297395	-0.430155	-0.303377	0.13348	0.137902	0.241085	-0.385905	-0.37814	-0.17391	-0.136431	-0.343642	0.170822	-0.312652	-0.155476	28.6334	2.21e-05	9.35e-05	0.0648202	0.00115983	0.0115249	0.00215895
Q505F5~Lrrc47	0.0129994	-0.0539466	0.0511322	-0.00638901	0.00343066	0.10047	-0.450594	-0.694394	-0.448581	0.0411692	-0.012315	0.0633266	0.00339499	0.0325038	-0.53119	0.0307269	-0.116141	28.569	2.23e-05	9.43e-05	0.971093	0.676874	6.34e-06	0.720528
P70699~Gaa	0.00393286	-0.124556	-0.00475481	0.235059	0.231516	0.20255	-0.302873	-0.444056	-0.324143	0.238978	0.224296	0.0839309	-0.0417925	0.223042	-0.357024	0.182402	0.00165664	28.5535	2.23e-05	9.45e-05	0.509293	0.00621397	4.43e-05	0.0177426
Q8CG19~Ltbp1	0.360868	0.562061	0.396638	-0.127376	0.217382	-0.0156665	0.52748	0.53614	0.453889	0.0300665	0.119753	-0.0177803	0.439856	0.0247797	0.505836	0.044013	0.253621	28.5409	2.24e-05	9.46e-05	0.00102366	0.81274	5.58e-05	0.678009
Q9ESX5~Dkc1	0.198719	0.133153	0.20924	0.125354	0.0678726	0.152505	-0.333319	-0.33192	-0.26654	0.162856	0.0884793	0.271937	0.180371	0.115244	-0.310593	0.174424	0.0398613	28.5331	2.24e-05	9.46e-05	0.00874539	0.0631781	5.87e-05	0.0133947
Q8CBY0~Gatc	NA	-0.24112	-0.226747	NA	0.0416736	-0.00994513	-1.52795	-1.73587	NA	-0.0771016	0.221774	NA	-0.233934	0.0158642	-1.63191	0.0723362	-0.44441	92.4695	2.24e-05	9.46e-05	0.105006	0.922729	1.09e-05	0.62411
Q80TM9~Nisch	-0.0959519	-0.165017	-0.151625	-0.171839	-0.223593	-0.107347	-0.402543	-0.747442	-0.660963	-0.0222621	-0.100718	-0.209709	-0.137531	-0.167593	-0.603649	-0.110896	-0.254918	28.5204	2.25e-05	9.47e-05	0.128596	0.0809418	1.13e-05	0.243044
Q3U7R1~Esyt1	0.0857652	0.0761927	0.0790896	0.06974	0.168567	0.14384	0.263793	0.238929	0.328568	0.0998246	0.0671709	0.0960437	0.0803491	0.127382	0.277097	0.0876797	0.143127	28.5097	2.25e-05	9.48e-05	0.0835047	0.0167646	2.31e-05	0.0781562
Q8BGT5~Gpt2	-0.0851595	-0.252865	-0.152479	0.0585762	-0.0521503	-0.0826413	-0.569417	-0.474808	-0.496073	-0.234858	0.013628	-0.139204	-0.163501	-0.0254052	-0.513433	-0.120145	-0.205621	28.3642	2.3e-05	9.68e-05	0.0446601	0.761179	1.13e-05	0.144084
Q6NS46~Pdcd11	0.269267	0.423519	0.372253	0.233467	0.162151	0.196376	0.62046	0.375022	0.297678	0.14531	0.0705475	0.178749	0.355013	0.197331	0.431053	0.131536	0.278733	28.363	2.3e-05	9.68e-05	0.00193541	0.0356165	8.84e-05	0.1449
Q9QY36~Naa10	0.0443377	-0.0426033	0.0974991	-0.103612	-0.149722	0.0235426	-0.447637	-0.418845	-0.377857	-0.177509	-0.386207	-0.300516	0.0330778	-0.0765972	-0.41478	-0.288077	-0.186594	28.2941	2.33e-05	9.78e-05	0.651079	0.286621	3.3e-05	0.00327508
P10833~Rras	0.203749	0.244582	0.105223	0.133914	0.155438	0.154631	0.324353	0.390004	0.302314	0.0994046	-0.0308192	0.119347	0.184518	0.147994	0.33889	0.0626442	0.183512	28.2598	2.34e-05	9.83e-05	0.00821153	0.0253836	3.3e-05	0.308524
Q9D114~Hddc3	-0.302983	-0.50961	-0.197618	0.0200152	-0.242269	-0.242501	-1.2786	-1.75076	NA	-0.0379238	-0.00348492	NA	-0.336737	-0.154918	-1.51468	-0.0207043	-0.454573	43.0726	2.34e-05	9.83e-05	0.0413544	0.301357	1.06e-05	0.933286
P43406~Itgav	0.262224	0.188533	0.10951	0.121253	0.140561	-0.0241223	0.490093	0.347479	0.422218	0.0247784	0.00216913	0.0532757	0.186756	0.0792306	0.41993	0.0267411	0.178164	28.2312	2.35e-05	9.86e-05	0.0129853	0.228257	1.5e-05	0.724659
Q3UI43~Babam1	-0.179958	-0.15943	-0.313422	-0.130371	-0.13337	-0.250832	-0.491433	-0.519812	-0.401026	-0.215105	-0.0260784	-0.291173	-0.217603	-0.171524	-0.470757	-0.177452	-0.259334	28.2217	2.35e-05	9.86e-05	0.0166744	0.0497005	3.05e-05	0.0484852
Q9D2G2~Dlst	-0.201807	-0.18404	-0.163628	0.0151752	-0.033418	0.0181776	0.275404	0.342163	0.47875	0.0203573	0.0483906	0.0972489	-0.183158	-2.17e-05	0.365439	0.0553323	0.0593978	28.2081	2.36e-05	9.88e-05	0.00807886	0.999728	1.69e-05	0.361731
Q80X41~Vrk1	0.286672	0.394623	0.403352	0.0390742	0.0673017	0.0867587	-0.342177	-0.602704	-0.649048	0.243435	0.0209168	0.0452795	0.361549	0.0643782	-0.531309	0.10321	-0.000543019	28.1446	2.38e-05	9.96e-05	0.00274224	0.485551	3.3e-05	0.282873
P17710-3~Hk1	0.0425949	0.0691276	0.163435	-0.0765203	-0.140129	-0.105629	-0.357633	-0.288346	-0.349058	-0.085141	-0.187087	-0.0810093	0.0917193	-0.107426	-0.331679	-0.117746	-0.116283	28.1434	2.38e-05	9.96e-05	0.089953	0.0601897	1.89e-05	0.0479397
Q5SUT0~Ewsr1	0.212478	0.117706	0.260447	0.320133	0.183037	0.434699	-1.06735	-0.670947	-0.658717	0.189586	0.484809	0.196293	0.196877	0.312623	-0.799005	0.290229	0.000180999	28.0489	2.42e-05	0.00010105	0.129422	0.0315396	2.14e-05	0.0469099
Q9CXY1~Tmem175	0.126007	0.39117	NA	0.647881	0.69259	NA	0.368701	0.384165	0.37583	0.418985	0.675759	0.402346	0.258589	0.670235	0.376232	0.49903	0.448343	42.5896	2.44e-05	0.000101959	0.051322	0.00123303	0.00138745	0.00215431
Q9D6M3~Slc25a22	0.198576	0.102082	0.0658975	0.286279	0.251334	0.298802	0.191699	0.237562	0.271318	0.197866	0.109352	0.300107	0.122185	0.278805	0.233527	0.202442	0.20924	27.9616	2.45e-05	0.000102303	0.0549863	0.00155191	0.000678229	0.00842974
Q922R8~Pdia6	0.114828	0.0802864	0.0392568	0.181188	0.177345	0.147488	0.21712	0.304993	0.237094	0.151948	0.084125	0.0735465	0.0781237	0.168674	0.253069	0.103206	0.150768	27.9055	2.47e-05	0.000103141	0.0972378	0.00499089	5.33e-05	0.0476527
Q9Z0R9~Fads2	-0.193201	-0.187068	-0.19806	-0.191144	-0.205714	-0.0949471	0.0946467	0.178581	0.167229	-0.170819	-0.298258	-0.232534	-0.192776	-0.163935	0.146819	-0.23387	-0.110941	27.8921	2.48e-05	0.000103283	0.00393468	0.0103817	0.00507431	0.00207932
Q9D1D4~Tmed10	0.179754	0.195241	0.122663	0.172777	0.275494	0.168933	0.288793	0.558094	0.429646	0.134547	0.192946	0.0755075	0.165886	0.205734	0.425511	0.134333	0.232866	27.8814	2.48e-05	0.000103383	0.0346072	0.0162	3.17e-05	0.0900307
Q9WU79~Prodh	0.413638	0.187117	0.224481	0.50503	0.313015	0.558632	-0.0380823	-0.202277	-0.0569188	0.262762	0.263181	0.329303	0.275078	0.458892	-0.0990927	0.285082	0.22999	27.8734	2.49e-05	0.000103438	0.00799761	0.000682872	0.168588	0.00867643
P07742~Rrm1	0.143228	0.285292	0.411245	-0.733768	-0.626703	-0.422373	-0.351822	-0.272022	-0.44907	-0.580135	-0.29466	-0.748159	0.279922	-0.594281	-0.357638	-0.540985	-0.303246	27.8606	2.49e-05	0.000103571	0.0423515	0.00155191	0.00543973	0.00286489
O88545~Cops6	-0.236434	0.0128585	-0.156986	-0.0134555	0.178008	-0.0926026	-0.645124	-0.781653	-0.90087	0.0658532	-0.0197334	-0.218228	-0.126854	0.0239834	-0.775882	-0.0573693	-0.23403	27.8518	2.49e-05	0.00010364	0.242151	0.850581	7.8e-06	0.6465
Q6P3A8~Bckdhb	-0.178703	-0.215896	-0.30765	0.126806	0.172564	0.121363	-0.394849	-0.350114	-0.235305	0.102621	0.0790293	-0.0120994	-0.234083	0.140244	-0.326756	0.056517	-0.0910195	27.833	2.5e-05	0.000103873	0.00301467	0.0362417	5.64e-05	0.373906
Q3TSR0~Extl2	0.162919	0.327273	0.391632	0.239947	0.349617	-0.124583	0.687471	0.739439	0.642266	0.431707	0.41737	0.263048	0.293942	0.154994	0.689725	0.370708	0.377342	27.8263	2.5e-05	0.000103908	0.0254843	0.200457	3.49e-05	0.0118841
Q9D0I9~Rars	0.0276249	0.0286055	0.0775442	-0.0676422	-0.0556182	0.0369337	-0.298813	-0.325996	-0.305769	-0.0831785	-0.076001	-0.0351852	0.0445915	-0.0287756	-0.310192	-0.0647883	-0.0897912	27.812	2.51e-05	0.000104067	0.311479	0.532215	9.09e-06	0.175029
Q9DCU6~Mrpl4	0.142185	0.103339	0.0910074	0.228312	0.163891	0.306335	0.234346	0.197484	0.137155	0.233996	0.213517	0.149673	0.112177	0.232846	0.189662	0.199062	0.183437	27.7767	2.52e-05	0.000104577	0.0457646	0.00191087	0.00109951	0.00475958
O08539-2~Bin1	-0.00969747	0.155938	0.299108	-0.0451035	0.0228216	0.078467	-0.847646	-0.681112	-0.677175	-0.191981	0.145241	-0.0492097	0.14845	0.0187284	-0.735311	-0.0319835	-0.150029	27.7565	2.53e-05	0.000104837	0.156829	0.881061	8.22e-06	0.803823
O70309~Itgb5	-0.015619	0.235608	0.0768997	0.309712	0.29572	0.227212	0.361053	0.626829	0.575326	0.130713	0.292882	0.279403	0.098963	0.277548	0.521069	0.234333	0.282978	27.6848	2.56e-05	0.000105965	0.263343	0.0111747	3.56e-05	0.0265413
Q9DBW3~Natd1	-0.0566935	-0.119487	0.0316819	-0.0157556	-0.0366589	-0.136311	-1.29736	NA	-0.910246	-0.0404271	NA	0.0156221	-0.0481662	-0.0629084	-1.1038	-0.0124025	-0.256563	41.9996	2.57e-05	0.00010616	0.653063	0.555829	8.93e-06	0.944595
Q3TLP5~Echdc2	0.0643242	-0.00633601	-0.00867494	0.140072	0.0554062	0.0811046	0.281057	0.297851	0.354237	0.184304	0.0918092	0.108285	0.0164377	0.0921943	0.311048	0.128133	0.136953	27.6641	2.57e-05	0.00010616	0.755133	0.0785742	1.75e-05	0.0258114
P49817~Cav1	0.134117	0.100824	0.143815	-0.119824	-0.16387	-0.0982541	0.322984	0.424123	0.423494	-0.323555	-0.399075	-0.117762	0.126252	-0.127316	0.3902	-0.280131	0.0272514	27.6368	2.58e-05	0.000106547	0.0872227	0.0955219	5.78e-05	0.00407479
Q8BYA0~Tbcd	0.0308216	-0.0466637	-0.0121659	-0.00306368	-0.145601	0.000423103	-0.43558	-0.433594	-0.403223	-0.0339088	-0.173745	-0.0152452	-0.00933598	-0.0494139	-0.424132	-0.0742997	-0.139295	27.6309	2.58e-05	0.00010657	0.896098	0.420447	8.4e-06	0.248253
Q922J3~Clip1	0.0633855	-0.0289571	0.101936	-0.0117837	0.0167797	-0.0328297	-0.475109	-0.797514	-0.531403	0.0375261	0.0181875	-0.091662	0.0454549	-0.00927789	-0.601342	-0.0119828	-0.144287	27.6117	2.59e-05	0.000106819	0.597929	0.931085	7.28e-06	0.915461
Q78IS1~Tmed3	0.0873079	0.156905	0.238294	0.254149	0.180128	0.168314	0.652818	0.518071	0.434717	0.111951	0.0310329	0.314684	0.160836	0.200864	0.535202	0.152556	0.262364	27.5628	2.61e-05	0.000107581	0.0717077	0.036483	2.08e-05	0.103451
P35550~Fbl	0.251673	0.229326	0.157372	0.170346	0.177611	0.11379	0.142572	0.253637	0.19069	0.126457	0.0864489	0.134539	0.21279	0.153916	0.195633	0.115815	0.169539	27.5349	2.62e-05	0.000107984	0.00163457	0.010137	0.000524514	0.0379884
Q9CZX9~Emc4	0.261671	0.183095	0.185161	0.165987	0.0365822	-0.0200934	0.346081	0.431877	0.340446	0.0729945	0.0549233	0.169889	0.209976	0.0608252	0.372802	0.0992688	0.185718	27.5088	2.64e-05	0.00010836	0.00622667	0.332011	2.78e-05	0.138436
P50171~Hsd17b8	0.0925422	0.0494093	-0.0589792	0.274061	0.177611	0.228873	0.285399	0.334268	0.210075	0.284814	0.168111	0.260072	0.0276574	0.226848	0.276581	0.237666	0.192188	27.4086	2.68e-05	0.00010999	0.658274	0.00452315	0.000208807	0.00399482
Q9QZQ8-2~H2afy	0.272433	0.251696	0.279025	0.306105	0.366068	0.34395	0.156745	0.324926	0.369221	0.110145	0.186571	0.385913	0.267718	0.338708	0.283631	0.227543	0.2794	27.4069	2.68e-05	0.00010999	0.00622667	0.0023156	0.00115307	0.0178981
Q9CR60~Golt1b	0.194107	0.0924945	0.0679753	0.392143	0.253226	0.182354	0.352916	0.530957	0.324358	0.146803	0.153041	0.153372	0.118192	0.275908	0.402744	0.151072	0.236979	27.2112	2.77e-05	0.000113446	0.116196	0.00463604	5.73e-05	0.0659689
E9Q612~Ptpro	NA	0.0844953	0.0834587	NA	0.114235	0.117774	2.73267	NA	NA	-0.522906	NA	NA	0.083977	0.116005	2.73267	-0.522906	0.434954	424.36	2.84e-05	0.000116464	0.291271	0.188613	2.07e-05	0.018248
Q8BTI8~Srrm2	-0.038424	-0.0486282	-0.0525569	-0.0748496	-0.023995	0.0747659	-0.457353	-0.775123	-0.660532	0.00716405	0.0122574	-0.198376	-0.0465364	-0.00802623	-0.631003	-0.0596516	-0.186304	27.0023	2.86e-05	0.0001172	0.614372	0.94557	8.22e-06	0.547836
P28798~Grn	0.0914659	0.0336381	-0.0324214	0.268571	0.34737	0.272169	0.170398	0.0545496	0.259325	0.354997	0.369051	0.243688	0.0308942	0.296037	0.161424	0.322578	0.202733	26.9615	2.88e-05	0.000117899	0.651662	0.00179691	0.0111268	0.00131311
Q9DBH5~Lman2	-0.0262202	0.00842187	-0.0461928	0.17137	0.0978216	0.163975	0.293112	0.264907	0.256819	0.202316	0.0819433	0.112102	-0.0213304	0.144389	0.271613	0.13212	0.131698	26.8947	2.91e-05	0.00011905	0.664294	0.0122614	4e-05	0.0204398
Q9D554~Sf3a3	0.0903889	0.176089	-0.0325052	0.0380922	0.136887	0.125837	-0.709333	-0.547004	-0.473572	0.0894321	0.176343	-0.0342396	0.0779908	0.100272	-0.576637	0.0771785	-0.0802988	26.8933	2.91e-05	0.00011905	0.346457	0.243216	1.01e-05	0.390439
G5E899~Serpine1	1.21468	0.903805	0.806701	1.14145	1.11248	1.02284	1.24587	1.76433	NA	0.680366	-0.0739847	NA	0.975063	1.09225	1.5051	0.303191	0.981854	40.5038	2.94e-05	0.000119891	0.00325644	0.00237131	0.000172531	0.306835
Q8BG60~Txnip	NA	-0.28212	-0.0429656	NA	-0.739237	-0.508045	1.0509	0.923302	1.16911	-0.431815	-0.576123	-0.108009	-0.162543	-0.623641	1.04777	-0.371982	0.0455001	40.5026	2.94e-05	0.000119891	0.350731	0.00918044	2.78e-05	0.034437
Q8VCQ8~Cald1	-0.025939	0.138304	0.150305	-0.216244	0.0142673	-0.186146	-0.49428	-0.581164	-0.576676	0.00044876	0.0838343	-0.099992	0.0875566	-0.129374	-0.550706	-0.0052363	-0.14944	26.7427	2.99e-05	0.000121771	0.27398	0.127688	1.09e-05	0.964323
Q60931~Vdac3	-0.0519134	-0.049991	-0.0321281	0.0698773	-0.015325	0.105917	0.278351	0.377059	0.305435	0.075557	0.0552196	0.0678923	-0.0446775	0.0534897	0.320281	0.066223	0.0988291	26.7037	3e-05	0.000122468	0.338935	0.270184	1.13e-05	0.192642
E9Q7G0~Numa1	-0.065618	0.102334	0.0104622	0.140987	0.29474	0.200253	0.394013	0.251175	0.357691	0.328447	0.399976	0.220533	0.0157259	0.211993	0.334293	0.316319	0.219583	26.6036	3.05e-05	0.00012442	0.848622	0.0144256	0.000193244	0.00231173
Q9Z1Z2~Strap	0.125706	0.0867856	-0.00922411	0.00702422	-0.0544407	-0.159988	-0.422008	-0.612562	-0.482863	0.089573	-0.00119312	-0.0708529	0.0677559	-0.0691348	-0.505811	0.00584231	-0.125337	26.5978	3.06e-05	0.00012445	0.346805	0.350604	9.48e-06	0.957092
Q8VCM8~Ncln	0.134117	0.105472	0.0512636	0.0813628	0.0891249	0.0637369	0.277762	0.384165	0.381534	-0.0236902	0.0268134	0.112697	0.0969508	0.0780749	0.34782	0.0386068	0.140363	26.5803	3.07e-05	0.000124722	0.0772688	0.155007	1.37e-05	0.502912
Q8BJF9~Chmp2b	NA	0.490824	0.364653	NA	0.415833	0.380896	NA	-0.728769	NA	NA	3.15251	NA	0.427739	0.398364	-0.728769	3.15251	0.679324	406.773	3.08e-05	0.000125019	0.0157023	0.0220258	0.00305161	0.000415618
Q91V08~Clec2d	-0.387024	-0.595917	-0.437513	-0.401164	-0.602946	-0.31304	-0.242045	-0.155804	-0.2117	-0.485913	-0.707967	-0.256392	-0.473485	-0.43905	-0.203183	-0.483424	-0.399786	26.5492	3.08e-05	0.000125186	0.00274224	0.00489476	0.0522219	0.00327508
P97379-2~G3bp2	-0.109096	-0.258326	-0.0737569	-0.0225462	-0.269922	0.0676004	-0.803222	-0.9363	-0.915961	-0.16598	0.035691	-0.466042	-0.14706	-0.0749559	-0.885161	-0.198777	-0.326488	26.4823	3.12e-05	0.000126476	0.258338	0.582973	1.15e-05	0.15869
Q3TWW8~Srsf6	-0.0181846	0.0998175	-0.0544577	0.0156029	0.0535344	-0.0412753	-0.454382	-0.423069	-0.361856	0.0294798	0.120463	-0.00713399	0.00905841	0.00928734	-0.413102	0.0476028	-0.0867884	26.4744	3.12e-05	0.000126476	0.897225	0.899713	8.85e-06	0.457256
P30999~Ctnnd1	0.300381	0.191244	0.275798	-0.158054	-0.0434387	-0.168138	0.213551	0.164536	0.140139	-0.24838	-0.145462	-0.203425	0.255807	-0.12321	0.172742	-0.199089	0.0265627	26.4707	3.12e-05	0.000126476	0.00116519	0.0443315	0.00273826	0.00604876
Q91WU5~As3mt	-1.13722	-1.03439	-1.3471	0.223878	-0.284358	-0.403325	-1.745	-1.96568	-0.836467	-0.0293857	-0.0905322	-0.229163	-1.1729	-0.154602	-1.51572	-0.11636	-0.739895	26.4701	3.12e-05	0.000126476	0.00186723	0.588221	5.29e-05	0.717365
Q9D1M0~Sec13	-0.084765	-0.145277	-0.131756	0.0847635	-0.0974592	0.0358453	-0.411174	-0.462182	-0.37191	0.078825	0.072892	-0.0519328	-0.120599	0.00771654	-0.415089	0.0332614	-0.123677	26.4502	3.13e-05	0.000126806	0.0634368	0.921984	1.18e-05	0.636304
P62996~Tra2b	0.0486075	0.0167454	0.166698	0.0534477	0.106051	0.123666	-0.672764	-0.615892	-0.381736	0.0271309	0.153041	0.0190785	0.0773504	0.0943881	-0.556797	0.0664169	-0.0796605	26.4333	3.14e-05	0.000127071	0.337219	0.258711	1.06e-05	0.451597
Q99KR7~Ppif	-0.284772	-0.32137	-0.419641	-0.211663	-0.328543	-0.342991	-0.205199	-0.259325	-0.0896192	-0.21062	-0.13184	-0.0235652	-0.341928	-0.294399	-0.184715	-0.122009	-0.235762	26.4254	3.15e-05	0.000127147	0.00102366	0.00282509	0.00843412	0.11831
B9EHJ3~Tjp1	-0.0610482	-0.0555405	0.0532326	-0.128699	-0.0462086	-0.237891	-0.749154	-0.84662	-0.447192	0.0215375	-0.0594337	-0.0307692	-0.0211187	-0.1376	-0.680989	-0.0228884	-0.215649	26.415	3.15e-05	0.000127277	0.85261	0.179689	9.98e-06	0.859895
Q9DCZ4~Apoo	-0.0963837	-0.290095	-0.339692	-0.166151	-0.306287	-0.14069	-0.873255	-0.776387	-0.579011	-0.326642	-0.271536	0.0428963	-0.242057	-0.204376	-0.742884	-0.185094	-0.343603	26.3829	3.17e-05	0.000127795	0.0536293	0.103091	2.01e-05	0.146087
Q9EP72~Emc7	0.330509	0.110729	0.140497	0.186514	0.122099	0.231005	0.657794	0.558494	0.384159	0.0479944	0.0227335	-0.0748017	0.193912	0.179873	0.533482	-0.00135791	0.226477	26.382	3.17e-05	0.000127795	0.0358662	0.0539308	2.02e-05	0.990369
Q80VJ2~Sra1	-0.0312068	-0.277976	-0.155624	0.0290821	-0.00723014	-0.257431	-0.979031	-0.764214	-1.37808	-0.505731	-0.360908	-0.179014	-0.154936	-0.0785264	-1.04044	-0.348551	-0.405614	26.2896	3.22e-05	0.000129616	0.322804	0.639988	1.44e-05	0.0515745
P58281-2~Opa1	-0.0823999	-0.107954	-0.140799	0.00558946	0.0554062	-0.0119576	-0.273893	-0.250892	-0.274869	-0.0512874	-0.0381235	-0.106841	-0.110384	0.016346	-0.266551	-0.0654171	-0.106502	26.2888	3.22e-05	0.000129616	0.0209123	0.722896	1.98e-05	0.150865
Q9CWW6~Pin4	0.735904	0.390662	0.356906	-0.124074	-0.0313426	-0.149179	NA	-1.42198	-1.04982	NA	-0.234188	-0.103552	0.494491	-0.101532	-1.2359	-0.16887	-0.163065	39.4841	3.22e-05	0.000129753	0.00660678	0.458997	2.31e-05	0.338124
Q78PG9~Ccdc25	-0.0744046	-0.13932	-0.147439	-0.104805	-0.252614	-0.221595	-0.570973	-0.7779	-0.528586	-0.055458	0.072892	-0.262857	-0.120388	-0.193005	-0.62582	-0.0818075	-0.255255	26.2565	3.24e-05	0.000130098	0.206122	0.0639936	1.49e-05	0.426664
F2Z3U3~Raph1	-0.486235	-0.414525	-0.269114	-0.325699	-0.657115	-0.419598	-0.252434	-0.410587	-0.280338	-0.0600919	-0.245417	-0.275082	-0.389958	-0.467471	-0.314453	-0.19353	-0.341353	26.2538	3.24e-05	0.000130098	0.00343553	0.00162562	0.00298582	0.0852698
Q9Z2H5-2~Epb41l1	-0.0295485	0.0284728	0.0770286	0.0562221	0.185017	0.0313469	-0.487284	-0.371339	-0.40856	0.145853	0.0424275	0.011128	0.0253177	0.090862	-0.422394	0.0664696	-0.0599363	26.2468	3.24e-05	0.000130102	0.701425	0.162032	1.14e-05	0.319149
Q91V12-2~Acot7	0.316653	0.231842	0.214844	0.201125	0.164293	0.152129	0.165819	0.195822	0.0739538	0.13482	0.145939	0.0688774	0.254446	0.172516	0.145198	0.116545	0.172176	26.2452	3.24e-05	0.000130102	0.000869792	0.00798232	0.00508035	0.0468248
D3Z7P3~Gls	0.255846	0.150975	0.0538883	-0.108234	0.0248791	-0.182608	-0.577684	-0.432514	-0.62684	-0.160774	-0.229005	-0.0435524	0.15357	-0.0886544	-0.545679	-0.144444	-0.156302	26.2336	3.25e-05	0.000130262	0.0802634	0.303061	1.64e-05	0.117904
Q9DD06~Rarres2	0.0451293	-0.136621	-0.265878	-0.0659063	-0.101322	-0.0798885	0.209479	0.0940091	0.159194	-0.63104	-0.531503	-0.437647	-0.119123	-0.0823722	0.154228	-0.533397	-0.145166	26.1878	3.27e-05	0.000131102	0.148703	0.322886	0.0373086	0.00030038
Q9Z1P6~Ndufa7	-0.0725992	-0.0250733	-0.0861806	0.272035	0.320625	0.247242	-0.0230444	0.0723264	0.149055	0.235531	0.307519	0.410723	-0.0612844	0.279967	0.0661122	0.317924	0.15068	26.1832	3.28e-05	0.000131102	0.316752	0.00175902	0.203952	0.00103406
O08532~Cacna2d1	0.0150969	0.152793	0.0775442	-0.206314	-0.217811	-0.21186	0.462717	0.328319	0.251674	-0.208486	-0.43497	-0.296576	0.0818113	-0.211995	0.34757	-0.313344	-0.0239894	26.1826	3.28e-05	0.000131102	0.265969	0.0165339	0.000186183	0.00293694
O70400~Pdlim1	0.234448	0.247184	0.313708	-0.0196508	-0.0746015	-0.224577	-0.463056	-0.694675	-0.572999	-0.135321	0.00680885	-0.314828	0.265113	-0.106276	-0.57691	-0.14778	-0.141463	26.1612	3.29e-05	0.000131474	0.0152706	0.271428	2.52e-05	0.146756
Q3U422~Ndufv3	-0.300786	-0.384328	-0.402239	-0.0877951	-0.144285	-0.237494	-0.397397	-0.395263	-0.298228	0.00283987	0.00232248	-0.24706	-0.362451	-0.156524	-0.363629	-0.0806324	-0.240809	26.1573	3.29e-05	0.000131474	0.00114048	0.0639373	0.000183468	0.329633
D3Z7X0~Acad12	0.533815	0.193949	0.124905	0.400132	0.379911	0.398222	0.379275	0.326799	0.310045	0.532495	0.40952	0.29016	0.284223	0.392755	0.338706	0.410725	0.356603	26.1452	3.3e-05	0.000131646	0.0165007	0.00422854	0.00203717	0.00384018
Q0P5X1~Lrriq1	-3.44296	NA	-3.04577	-3.20313	NA	-2.89567	NA	-2.96946	NA	NA	-3.31218	NA	-3.24437	-3.0494	-2.96946	-3.31218	-3.14486	390.813	3.32e-05	0.000132305	0.000869792	0.00124497	0.000512119	0.00272571
Q8CI59~Steap3	-0.0902111	0.0284728	0.0173477	0.235671	0.430791	0.262714	0.27623	0.305587	0.235397	0.263766	0.136979	0.270354	-0.0147968	0.309725	0.272405	0.2237	0.197758	26.0458	3.35e-05	0.000133681	0.847968	0.00162562	0.000517405	0.00891797
Q9D7V9~Naaa	-0.254335	-0.152472	-0.179404	-0.100889	-0.00179304	0.0161086	-0.440846	-0.357795	-0.31262	-0.0823563	-0.0380448	-0.197291	-0.195404	-0.0288578	-0.37042	-0.105897	-0.175145	26.0322	3.36e-05	0.000133806	0.00903464	0.663659	2.99e-05	0.11831
D3Z0M9~Ddx23	0.296185	0.207978	0.257965	0.167527	0.208577	0.228754	-0.394491	-0.184704	-0.190128	0.270773	0.231572	0.138514	0.254043	0.201619	-0.256441	0.21362	0.10321	26.0319	3.36e-05	0.000133806	0.00353417	0.0128543	0.000739519	0.0107987
Q8VD12~Znf385a	NA	0.483434	0.582269	NA	0.77365	0.725364	0.0413121	-0.113706	-0.328401	0.288767	0.246543	0.374161	0.532851	0.749507	-0.133598	0.303157	0.307339	38.9792	3.38e-05	0.000134482	0.00287725	0.000741275	0.115428	0.0178981
Q3URE1~Acsf3	-0.310539	-0.255217	-0.297366	-0.130039	-0.163171	-0.10789	-0.0220998	-0.144972	-0.0967151	-0.069685	-0.180056	-0.104816	-0.287707	-0.1337	-0.087929	-0.118186	-0.156881	25.9702	3.4e-05	0.000135017	0.000365799	0.0225037	0.0491458	0.0403878
Q8CFI5~Pars2	0.199439	0.091988	0.183612	0.496174	0.349617	0.415025	NA	0.114025	0.232241	NA	0.351704	0.485598	0.158346	0.420272	0.173133	0.418651	0.291942	38.8845	3.41e-05	0.000135494	0.0426179	0.000861831	0.031163	0.00257922
Q3TWN3~Cnnm2	-0.0261541	0.130077	-0.0496116	0.153347	0.157858	0.323609	0.324923	0.264419	0.454513	0.284319	0.363613	0.409678	0.0181039	0.211605	0.347952	0.352537	0.232549	25.9292	3.42e-05	0.000135767	0.836286	0.0199948	0.00024689	0.00196762
Q3TXU5~Dhps	-0.267263	-0.359931	-0.267337	-0.224843	-0.310271	-0.187071	-0.688511	-0.954184	-1.41843	-0.226045	-0.254788	-0.555147	-0.298177	-0.240728	-1.02038	-0.345326	-0.476152	25.8685	3.46e-05	0.000137076	0.080807	0.159527	2.23e-05	0.0613201
Q80X90~Flnb	0.14442	0.176446	0.222281	-0.277338	-0.182855	-0.175259	-0.0768892	-0.0444603	-0.0706422	-0.210362	-0.12236	-0.206776	0.181049	-0.211818	-0.0639972	-0.179833	-0.0686497	25.8288	3.48e-05	0.000137846	0.00392818	0.00216788	0.123434	0.00545016
Q9D4H8~Cul2	-0.122646	-0.170182	-0.250631	0.0212937	-0.144449	-0.187918	-0.353396	-0.438412	-0.492052	-0.0691522	-0.211867	-0.180144	-0.181153	-0.103691	-0.427953	-0.153721	-0.21663	25.8272	3.48e-05	0.000137846	0.0244298	0.165355	3.09e-05	0.0575195
Q6PDH0~Phldb1	0.470469	0.281441	0.217986	0.375919	0.262273	0.215414	0.114459	0.240915	0.20203	0.188926	0.211245	0.25506	0.323299	0.284535	0.185801	0.218411	0.253012	25.794	3.5e-05	0.00013853	0.00174195	0.00420675	0.0101711	0.0165542
P18242~Ctsd	-0.0285377	-0.0686732	-0.146968	0.180679	0.272137	0.145351	-0.194703	-0.24736	-0.171018	0.23502	0.19484	0.192713	-0.081393	0.199389	-0.20436	0.207524	0.03029	25.7851	3.5e-05	0.000138644	0.124431	0.00419343	0.000648867	0.00390389
P62737~Acta2	0.360477	0.419542	0.73095	-0.53709	-0.467547	-0.199644	0.268306	0.199654	0.179891	-0.564912	-0.378061	-0.383988	0.503656	-0.401427	0.21595	-0.44232	-0.0310352	25.7701	3.51e-05	0.0001388	0.0017896	0.00715714	0.0398208	0.00483637
P52019~Sqle	-0.245142	-0.327268	-0.240246	-0.338258	-0.507577	-0.322771	0.0346254	-0.102192	0.0444641	-0.357195	-0.58612	-0.267921	-0.270885	-0.389535	-0.00770086	-0.403745	-0.267967	25.7698	3.51e-05	0.0001388	0.010884	0.00220076	0.922119	0.002085
Q8VIJ6~Sfpq	0.118311	0.1598	0.258304	0.162	0.219575	0.196376	-0.216638	-0.227467	-0.179957	0.102481	0.246935	0.213385	0.178805	0.192651	-0.208021	0.187601	0.0877588	25.7626	3.52e-05	0.0001388	0.0080221	0.00675974	0.000860979	0.00836902
A2AQU8~Srxn1	1.13851	1.7107	0.97976	0.408078	-0.108884	0.150124	0.472312	0.825231	0.710826	0.5445	0.338717	0.0673995	1.27632	0.149773	0.669456	0.316872	0.603106	25.762	3.52e-05	0.0001388	0.000288061	0.494831	0.00276091	0.16702
Q61792~Lasp1	-0.047248	0.0891989	0.120292	-0.241363	0.0737116	-0.0153982	-0.670911	-0.641204	-0.501342	-0.03708	0.0464551	-0.0128851	0.0540809	-0.0610164	-0.604486	-0.00117001	-0.153148	25.7195	3.54e-05	0.000139711	0.544326	0.499544	1.01e-05	0.991978
O70475~Ugdh	0.143377	0.13916	0.115538	-0.102513	-0.0684605	-0.112241	-0.225989	-0.130382	-0.178677	-0.165496	-0.194849	-0.141586	0.132692	-0.0944049	-0.178349	-0.16731	-0.0768431	25.5221	3.67e-05	0.000144416	0.00941432	0.0458772	0.000405606	0.00407421
Q8K224~Nat10	0.317188	0.358139	0.376192	0.00616354	0.159469	0.118159	0.223986	0.323989	0.379343	-0.0276778	-0.131271	0.0759973	0.350507	0.0945974	0.309106	-0.0276505	0.18164	25.4943	3.68e-05	0.000145007	0.000781046	0.185365	0.000257716	0.736397
Q8BMF4~Dlat	-0.129597	-0.182985	-0.18174	0.0505288	-0.0654619	-0.0210854	0.265576	0.29594	0.262184	0.0141458	-0.00647404	-0.0600682	-0.164774	-0.0120061	0.274567	-0.0174655	0.0200803	25.4822	3.69e-05	0.000145112	0.00508156	0.821657	3.25e-05	0.755832
Q8K2C9~Hacd3	0.120578	0.233099	0.177997	0.112617	0.0955821	-0.0114648	0.392274	0.39448	0.557339	0.0936539	0.0245482	0.227206	0.177225	0.065578	0.448031	0.115136	0.201493	25.482	3.69e-05	0.000145112	0.0273952	0.372326	2.29e-05	0.142167
P51881~Slc25a5	0.0724368	0.086277	0.0873023	0.0124633	-0.00218182	0.0431753	0.356823	0.38529	0.44972	0.00909843	-0.0996686	0.121478	0.0820054	0.0178189	0.397278	0.0103025	0.126851	25.4655	3.7e-05	0.000145423	0.164324	0.787032	1.15e-05	0.896785
Q9JI10~Stk3	0.00696609	-0.0712122	0.0178863	0.118734	0.132521	0.0709223	-0.346144	-0.352918	-0.245794	0.0578143	0.115914	0.0557646	-0.0154533	0.107392	-0.314952	0.0764977	-0.0366288	25.4586	3.71e-05	0.000145493	0.774398	0.0498094	1.86e-05	0.151791
O35350~Capn1	0.127061	0.0590447	0.0339455	0.0992283	0.0538226	0.0156945	-0.385566	-0.293174	-0.315613	-0.0273578	0.0599523	-0.0036173	0.0733503	0.0562484	-0.331451	0.00965907	-0.0480483	25.4334	3.72e-05	0.000146027	0.14476	0.270978	1.31e-05	0.884138
A0A0R4J291~Fastkd5	0.0511325	-0.115912	0.0217846	0.0693281	-0.303028	0.162484	-0.947725	-0.865624	-0.80868	0.238595	-0.00277702	-0.0859439	-0.0143316	-0.0237385	-0.87401	0.0499581	-0.21553	25.4255	3.73e-05	0.000146123	0.926092	0.87502	9.98e-06	0.741292
E9QNN1~Dhx9	0.208191	0.217597	0.175481	0.0581611	0.0957222	0.0449342	0.182537	0.255603	0.233213	0.0145903	0.0344902	0.115908	0.200423	0.0662725	0.223784	0.054996	0.136369	25.366	3.77e-05	0.000147529	0.00157779	0.16023	0.000126413	0.255572
Q61937~Npm1	0.267337	0.29972	0.242297	-0.0281635	-0.0152496	-0.169383	-0.377423	-0.532232	-0.324251	0.0789669	0.0676117	-0.0745408	0.269785	-0.070932	-0.411302	0.0240126	-0.0471092	25.3588	3.77e-05	0.00014761	0.00389808	0.333279	4.27e-05	0.786115
P56564~Slc1a3	0.621034	0.524514	0.410336	0.410464	0.248555	0.207854	0.864489	0.713862	0.999734	0.526404	-0.131405	0.339961	0.518628	0.288958	0.859362	0.244987	0.477984	25.3107	3.8e-05	0.000148741	0.00691216	0.085013	5.48e-05	0.146049
O54782~Man2b2	0.148434	0.0453526	0.128882	0.233957	0.396377	0.226144	0.186309	0.149168	0.11094	0.304717	0.398084	0.218558	0.107556	0.285493	0.148806	0.307119	0.212243	25.2927	3.81e-05	0.000149102	0.114513	0.00233512	0.0175234	0.0018291
E9PVC5~Eif4g1	0.113463	0.0608599	0.0283463	-0.122928	-0.168042	-0.182385	-0.216122	-0.262904	-0.14093	-0.228518	-0.206302	-0.165452	0.0675564	-0.157785	-0.206652	-0.200091	-0.124243	25.2855	3.82e-05	0.000149183	0.166111	0.00930089	0.000373267	0.00323177
Q8K0C9~Gmds	0.16071	0.119072	0.16065	0.130759	0.113266	0.257847	-0.579849	-0.527725	-0.33444	0.117217	0.0302803	0.239154	0.146811	0.167291	-0.480671	0.128884	-0.00942152	25.2264	3.86e-05	0.000150618	0.0759389	0.0549831	2.7e-05	0.134445
A2ARP1~Ppip5k1	NA	-0.357744	-0.369176	NA	-0.197731	0.0981288	-0.865873	-0.624967	-0.738356	-0.438319	-0.308993	-0.213626	-0.36346	-0.0498013	-0.743065	-0.320313	-0.401666	37.5389	3.88e-05	0.000151355	0.0193922	0.719668	3.28e-05	0.0187508
P11438~Lamp1	-0.0527371	0.027942	0.0449435	0.187021	0.149505	0.114562	0.334013	0.330072	0.566409	0.158825	0.197407	0.141546	0.00671611	0.150363	0.410164	0.165926	0.183292	25.162	3.9e-05	0.000152104	0.936097	0.0464923	2.82e-05	0.0352055
O35640~Anxa8	0.403272	0.208675	0.181226	0.00917368	-0.143923	-0.00915781	0.35515	0.49707	0.544993	-0.0272968	-0.133934	-0.0651837	0.264391	-0.047969	0.465738	-0.0754716	0.151672	25.1508	3.91e-05	0.000152295	0.00674518	0.557539	3.34e-05	0.371503
Q91YH5~Atl3	0.0680735	0.0834762	0.0661574	0.136407	0.12773	0.113919	0.130349	0.144804	0.197306	0.142185	0.159004	0.17228	0.072569	0.126019	0.157486	0.157823	0.128474	25.1332	3.92e-05	0.000152658	0.0732447	0.00922109	0.000512119	0.00341754
Q921G7~Etfdh	-0.278979	-0.253437	-0.215791	-0.0514368	-0.0874664	-0.0283623	0.146064	0.226706	0.281803	-0.111197	-0.0753394	-0.0224695	-0.249402	-0.0557552	0.218191	-0.0696686	-0.0391587	25.1004	3.94e-05	0.000153426	0.000846662	0.275992	0.000308378	0.195759
Q62384~Zpr1	0.0615064	-0.0133648	0.000136388	-0.15122	-0.152234	-0.245711	-0.909641	-1.04099	-0.496882	0.00044876	0.00569232	-0.159053	0.0160927	-0.183055	-0.815837	-0.0509708	-0.258442	25.0819	3.96e-05	0.000153817	0.911975	0.151827	1.27e-05	0.724239
Q99LL3~Chst12	NA	0.0966659	0.00313347	NA	0.208837	0.456117	0.655896	0.642484	0.566313	0.810844	0.499166	0.473803	0.0498997	0.332477	0.621564	0.594605	0.441326	37.3127	3.97e-05	0.000154095	0.725536	0.0366437	0.000138243	0.00165199
Q8R2Y2~Mcam	0.0508171	-0.0167625	-0.0602901	0.0368285	-0.0477651	-0.021298	-0.322202	-0.29512	-0.261158	-0.117576	-0.12898	-0.111309	-0.00874518	-0.0107448	-0.292827	-0.119288	-0.107901	25.0285	3.99e-05	0.000155044	0.868389	0.840226	1.93e-05	0.0283818
P59325~Eif5	0.0544405	0.0525418	0.112402	-0.158376	-0.300633	-0.235525	-0.141168	-0.203334	-0.13888	-0.149869	-0.228505	-0.242917	0.073128	-0.231512	-0.161127	-0.207097	-0.131652	25.0196	4e-05	0.00015518	0.16282	0.0019485	0.00305161	0.00396798
P01027~C3	-0.1977	-0.134495	-0.171679	0.12707	0.146259	0.139171	0.127735	0.151675	0.185552	-0.111165	-0.194971	-0.103566	-0.167958	0.1375	0.154987	-0.136567	-0.00300963	24.9959	4.02e-05	0.000155717	0.003441	0.0107217	0.00128589	0.0123705
Q6PDL0~Dync1li2	-0.0232951	-0.0799637	-0.0337909	-0.0893122	-0.15639	-0.14775	-0.627026	-0.431514	-0.377689	-0.182757	-0.00858844	-0.0273741	-0.0456832	-0.131151	-0.478743	-0.0729065	-0.182121	24.9767	4.03e-05	0.000156135	0.540693	0.0962124	1.57e-05	0.353499
Q9D8V0-4~Hm13	0.188033	0.255745	0.226215	0.125618	0.243362	0.340452	0.283523	0.436771	0.257058	0.148023	0.124998	0.256342	0.223331	0.236477	0.325784	0.176454	0.240512	24.9493	4.05e-05	0.000156779	0.0097272	0.00891691	0.000239939	0.0346834
Q8BGJ5~Ptbp1	0.135015	0.160884	0.21938	0.209248	0.160677	0.218284	-0.095792	-0.0435266	-0.0708375	0.140551	0.220445	0.129024	0.17176	0.196069	-0.070052	0.16334	0.115279	24.9244	4.07e-05	0.000157343	0.00393468	0.00244126	0.0813244	0.00680692
Q9CPN8~Igf2bp3	0.0859196	0.126748	0.160528	0.128784	0.159469	0.23396	0.171286	0.191466	0.263017	0.112645	0.129802	0.128672	0.124399	0.174071	0.20859	0.123706	0.157691	24.9196	4.07e-05	0.000157343	0.0204299	0.00507197	0.000286363	0.0270281
A2ADY9~Ddi2	0.132468	-0.084512	-0.023775	0.186641	-0.0694145	0.0861024	-0.658254	-0.723522	-0.510529	0.0645642	0.179077	-0.0230238	0.00806033	0.0677763	-0.630768	0.0735392	-0.120348	24.9171	4.07e-05	0.000157343	0.94503	0.478452	1.16e-05	0.468862
Q69ZN7~Myof	0.212193	0.338415	0.362877	-0.0864325	0.0594297	0.0582566	0.324923	0.415557	0.285437	-0.0842544	-0.117941	0.0151093	0.304495	0.0104179	0.341973	-0.062362	0.148631	24.8928	4.09e-05	0.000157908	0.001416	0.902408	0.000106388	0.389681
Q8VHM5~Hnrnpr	0.224988	0.228868	0.411346	0.278106	0.221121	0.370118	0.0122499	0.149564	0.158171	0.266773	0.445737	0.278564	0.2884	0.289782	0.106662	0.330358	0.2538	24.8867	4.09e-05	0.000157969	0.00427294	0.00499089	0.113536	0.00298293
P97450~Atp5j	-0.157001	-0.141152	-0.194956	0.147636	0.144362	0.0845261	0.450449	0.304162	0.456488	0.164063	0.24785	0.00623129	-0.16437	0.125508	0.403699	0.139381	0.126055	24.8827	4.1e-05	0.00015797	0.0315294	0.0924634	3.7e-05	0.0719744
Q04857~Col6a1	0.116949	0.0354875	0.026876	-0.228503	-0.268956	-0.134664	0.190698	0.191081	0.254907	-0.438419	-0.362212	-0.212009	0.0597708	-0.210708	0.212229	-0.337546	-0.0690637	24.8669	4.11e-05	0.000158299	0.364722	0.0104034	0.00251078	0.00108137
Q9D2V8~Mfsd10	0.113463	0.0834762	0.118042	0.061893	0.0601471	0.179533	0.375649	0.588268	0.386451	0.0714263	0.194975	0.26464	0.104994	0.100524	0.450123	0.177014	0.208164	24.8631	4.11e-05	0.000158299	0.15846	0.188455	2.62e-05	0.0381903
Q8BWF0~Aldh5a1	-0.323945	-0.278874	-0.196357	-0.243477	-0.15863	-0.145997	0.168492	0.0812039	0.248673	-0.178233	-0.16337	-0.132444	-0.266392	-0.182701	0.166123	-0.158016	-0.110247	24.7833	4.17e-05	0.000160432	0.00126871	0.0107135	0.00483175	0.0229653
Q5I2A0~Serpina3g	0.126308	0.396548	0.746346	-1.11744	-0.929725	-0.682903	-0.464975	0.0122626	-0.229149	-0.994038	-0.720122	-0.624624	0.423067	-0.910024	-0.227287	-0.779595	-0.37346	24.7772	4.17e-05	0.000160495	0.039572	0.00127784	0.157445	0.00323177
E9Q6Q8~Tbc1d4	-0.11674	-0.13719	-0.19197	-0.290185	-0.153855	-0.040039	-0.33137	-0.354647	-0.496578	-0.143829	-0.177173	-0.183197	-0.148633	-0.16136	-0.394199	-0.168067	-0.218064	24.7704	4.18e-05	0.000160577	0.049161	0.0411645	5.03e-05	0.0392782
Q8R3Q0~Saraf	-0.254125	-0.228258	-0.223755	-0.224506	-0.304272	-0.457637	-0.0383909	-0.157674	-0.217265	-0.288912	-0.25263	-0.46056	-0.235379	-0.328805	-0.137777	-0.334034	-0.258999	24.7273	4.21e-05	0.000161695	0.0121906	0.00281558	0.0514582	0.00300028
E9QLB8~Adck4	NA	0.0604711	-0.406624	NA	-0.134073	-0.122524	-1.31468	-1.06318	-0.938557	-0.205617	-0.127343	-0.138311	-0.173076	-0.128298	-1.10547	-0.15709	-0.439044	36.6084	4.25e-05	0.000163176	0.305784	0.459311	1.57e-05	0.291905
Q8BTV2~Cpsf7	0.164096	0.182503	0.227024	0.188918	0.212468	0.281331	-0.161026	0.0351288	-0.0894214	0.229511	0.235921	0.228515	0.191207	0.227572	-0.0717728	0.231316	0.144581	24.6381	4.28e-05	0.000164046	0.006313	0.00323567	0.135685	0.00327508
Q6P8X1~Snx6	-0.0550087	-0.0281545	-0.0602758	-0.0977084	0.0510832	0.00126041	-0.335216	-0.343212	-0.341903	-0.0647089	0.0283217	-0.0707571	-0.047813	-0.0151216	-0.34011	-0.0357148	-0.10969	24.6235	4.29e-05	0.000164288	0.341115	0.791481	1.26e-05	0.524806
O35704~Sptlc1	0.44286	0.385057	0.384346	0.0225711	0.258133	0.0843947	0.538715	0.31151	0.367342	-0.148084	-0.00370044	0.071214	0.404088	0.1217	0.405856	-0.0268569	0.226197	24.6222	4.29e-05	0.000164288	0.00113329	0.174257	0.000179767	0.80065
P70362~Ufd1l	0.0665123	0.110854	0.209591	0.165345	0.140017	0.146986	-0.844932	-0.567142	-0.48533	0.442987	0.159142	0.17228	0.128985	0.150783	-0.632468	0.258136	-0.0236409	24.601	4.31e-05	0.000164793	0.216146	0.166182	2.78e-05	0.0340472
Q9R190~Mta2	0.305643	0.256867	0.316198	0.272512	0.198283	0.0633367	0.338988	0.215894	0.280041	0.248005	0.0664358	0.192041	0.292903	0.178044	0.278308	0.168827	0.22952	24.5701	4.33e-05	0.000165589	0.00209809	0.02624	0.00057256	0.0361884
P50518~Atp6v1e1	-0.0972131	-0.16664	-0.0557358	-0.0285015	-0.156605	-0.0506118	-0.346472	-0.331498	-0.344266	-0.0806185	-0.124325	0.00157537	-0.106529	-0.0785729	-0.340745	-0.0677893	-0.148409	24.5605	4.34e-05	0.000165759	0.0649882	0.167597	2.23e-05	0.246565
Q62261~Sptbn1	-0.0169013	-0.0437921	0.00870144	-0.0261076	0.00298363	-0.081812	-0.265481	-0.325686	-0.268661	0.0185852	0.0280202	0.000797775	-0.0173307	-0.0349787	-0.286609	0.0158011	-0.0807794	24.5468	4.35e-05	0.000166052	0.701425	0.421335	1.22e-05	0.759594
Q9D281~Fam114a1	-0.173277	-0.0891623	-0.0742609	-0.426811	-0.0124913	-0.0625351	-0.698756	-0.71634	-0.578496	-0.0141751	0.036141	-0.086886	-0.112234	-0.167279	-0.664531	-0.02164	-0.241421	24.5344	4.36e-05	0.000166218	0.268547	0.121676	1.6e-05	0.871721
Q9ES00~Ube4b	-0.114206	-0.0303142	0.057816	0.0958617	-0.000298691	0.0666688	-0.418324	-0.34578	-0.451951	-0.0225658	-0.0116185	-0.127903	-0.0289013	0.0540773	-0.405352	-0.0540292	-0.108551	24.5336	4.36e-05	0.000166218	0.648401	0.382927	1.31e-05	0.408926
Q80SW1~Ahcyl1	0.103113	0.0112468	-0.0260809	0.0542806	-0.023646	0.075163	-0.517937	-0.392874	-0.606283	-0.187888	0.0326874	-0.103805	0.0294262	0.0352658	-0.505698	-0.0863351	-0.131835	24.5093	4.38e-05	0.000166699	0.714813	0.664792	1.3e-05	0.286332
Q9Z1G3~Atp6v1c1	-0.00131979	-0.0716405	-0.121593	0.0180242	-0.0995169	-0.0390765	-0.359636	-0.343692	-0.284676	-0.12395	-0.172283	-0.079975	-0.0648512	-0.0401897	-0.329335	-0.125403	-0.139945	24.5067	4.38e-05	0.000166699	0.220516	0.459418	2.3e-05	0.0403878
P10126~Eef1a1	0.0115457	-0.0105899	0.00462955	-0.160678	-0.155611	-0.108901	-0.184544	-0.152022	-0.183042	-0.136321	-0.121129	-0.129778	0.00186178	-0.14173	-0.173203	-0.129076	-0.110537	24.506	4.38e-05	0.000166699	0.96931	0.00492371	0.000230356	0.00842974
Q91XC9~Pex16	-0.00590335	0.0531935	0.0346105	-0.181761	-0.23381	-0.1453	0.290195	0.300474	0.2725	-0.228954	-0.196874	-0.0448537	0.0273002	-0.186957	0.287723	-0.156894	-0.00720686	24.4957	4.39e-05	0.000166891	0.637692	0.00811433	9.18e-05	0.019995
Q8BMS4~Coq3	-0.342727	-0.309022	-0.350619	-0.197841	-0.147215	-0.196314	0.0512838	-0.161829	-0.0107631	-0.0464028	-0.0638629	-0.0351319	-0.334123	-0.180456	-0.0404361	-0.0484659	-0.15087	24.4778	4.4e-05	0.000167313	0.000312967	0.0102467	0.390116	0.428381
Q9CRC6~NA	-0.118193	-0.130105	-0.0753415	-0.0532002	-0.157485	-0.105057	-0.402126	-0.801166	-0.722197	-0.0858222	0.0365909	-0.14928	-0.10788	-0.105247	-0.64183	-0.0661705	-0.230282	24.4625	4.41e-05	0.000167657	0.265702	0.293122	1.46e-05	0.541551
Q8VC03~Eml3	0.266647	0.268487	0.257062	0.0843558	0.202852	0.170788	-0.162291	-0.373749	-0.307239	0.119705	0.0553677	0.0254553	0.264065	0.152665	-0.281093	0.0668427	0.0506199	24.4576	4.42e-05	0.000167691	0.00195844	0.0309021	0.000235469	0.313764
Q3V132~Slc25a31	0.0438626	0.155817	0.0817898	0.129179	0.148829	0.179901	0.336164	0.430679	0.282859	0.131124	0.0230361	0.187213	0.0938233	0.152637	0.349901	0.113791	0.177538	24.4445	4.43e-05	0.000167969	0.126893	0.0276568	3.81e-05	0.0887809
Q8BFR5~Tufm	-0.0500994	-0.0814877	-0.157093	0.118336	0.0772609	0.0331208	-0.35914	-0.425937	-0.288117	0.05839	0.10878	-0.0111833	-0.0962266	0.0762391	-0.357731	0.0519954	-0.0814308	24.4295	4.44e-05	0.000168305	0.0976352	0.190242	1.92e-05	0.389681
Q6ZWZ4~Rpl36	0.104486	0.219097	0.279025	0.0591295	0.076126	0.251097	-0.515864	-0.548808	-0.420407	0.026984	-0.0662989	0.164177	0.20087	0.128784	-0.495026	0.0416208	-0.0309379	24.3606	4.5e-05	0.000170281	0.0269854	0.132179	2.68e-05	0.655166
Q9CR61~Ndufb7	0.173041	0.158112	-0.134719	0.6098	0.446709	0.31717	0.908443	0.557394	0.518386	0.239998	0.308774	0.40635	0.065478	0.457893	0.661407	0.318374	0.375788	24.3273	4.52e-05	0.000171186	0.622717	0.00600314	9.26e-05	0.0331116
Q9DCX2~Atp5h	-0.170219	-0.204606	-0.15959	-0.0294131	0.047905	-0.0298451	0.237621	0.275365	0.322763	0.0041832	0.122307	0.0291397	-0.178138	-0.00378441	0.278583	0.0518765	0.0371342	24.3002	4.54e-05	0.000171904	0.00477219	0.954861	4.77e-05	0.327224
P67984~Rpl22	0.246231	0.249893	0.280692	0.155935	0.153957	0.197346	-0.204803	-0.361641	-0.272929	0.243943	0.0195528	0.19741	0.258939	0.16908	-0.279791	0.153635	0.0754656	24.2806	4.56e-05	0.000172396	0.00301705	0.0257904	0.000373267	0.0421017
Q91ZW3~Smarca5	0.264575	0.262689	0.257627	0.332426	0.183697	0.129278	0.155976	0.22219	0.29326	0.138098	0.262922	0.135827	0.26163	0.215134	0.223808	0.178949	0.21988	24.2731	4.57e-05	0.000172512	0.00286204	0.0090018	0.00165444	0.0229327
Q8BJ03-2~Cox15	0.12239	0.0100369	-0.0120283	0.254028	0.238024	0.224956	0.361386	0.335432	0.620855	0.12989	0.0871743	0.166008	0.0401328	0.239003	0.439224	0.127691	0.211513	24.2339	4.6e-05	0.000173579	0.612982	0.0111569	4.15e-05	0.126914
P31428~Dpep1	-0.0757344	-0.00786151	-0.0125926	0.0802729	0.196844	0.315723	0.410213	0.401614	0.303702	0.165403	0.099167	0.091212	-0.0320629	0.197613	0.371843	0.118594	0.163997	24.2312	4.6e-05	0.000173579	0.634908	0.0126902	4.18e-05	0.09845
A2AWT7~Ubtf	0.263469	0.112352	0.346789	0.311686	0.279462	0.318394	0.208861	0.125878	0.216356	0.321343	0.12259	0.267712	0.24087	0.303181	0.183698	0.237215	0.241241	24.2277	4.6e-05	0.000173579	0.00706343	0.00265566	0.00955809	0.00991152
P45952~Acadm	-0.285879	-0.292411	-0.274424	-0.0590287	-0.11297	-0.044962	0.0335079	-0.0203009	0.0808607	-0.031401	-0.00531776	-0.0600546	-0.284238	-0.0723201	0.0313559	-0.0322578	-0.089365	24.2105	4.62e-05	0.000173968	0.00018673	0.119974	0.389999	0.503683
O88746~Tom1	-0.0556824	-0.223938	-0.144737	-0.270697	-0.279921	-0.286715	-0.45623	-1.0125	-0.68475	-0.110005	-0.112195	-0.0777435	-0.141453	-0.279111	-0.717826	-0.099981	-0.309593	24.2063	4.62e-05	0.000173968	0.225211	0.0350354	2.49e-05	0.428381
Q99JT1~Gatb	NA	-0.0272695	-0.211038	NA	-0.171137	-0.122386	-0.966578	-0.627205	-1.01822	-0.100374	-0.0955431	-0.17836	-0.119154	-0.146762	-0.870667	-0.124759	-0.351811	35.7786	4.62e-05	0.000173968	0.375946	0.293284	1.74e-05	0.294709
P08752~Gnai2	0.168355	0.18983	0.201849	0.103794	0.243996	0.191758	0.22215	0.211092	0.335594	0.128518	0.0600999	0.183947	0.186678	0.17985	0.256279	0.124188	0.186749	24.1003	4.71e-05	0.000177141	0.00777736	0.0107327	0.000257858	0.0546611
Q9R0N0~Galk1	-0.183126	-0.281287	-0.241451	0.000340428	-0.160724	-0.174769	-0.429656	-0.260285	-0.310345	-0.0732945	-0.0740653	-0.0861101	-0.235288	-0.111717	-0.333429	-0.0778233	-0.189564	24.0751	4.73e-05	0.000177834	0.00426881	0.101598	8.51e-05	0.254917
Q9QUR7~Pin1	-0.11335	-0.0997497	-0.0931286	-0.0890976	-0.190368	-0.259078	-0.333698	-0.603166	-0.409112	-0.140752	-0.0718262	-0.210531	-0.102076	-0.179514	-0.448659	-0.141037	-0.217821	24.0523	4.75e-05	0.000178451	0.181076	0.0368821	3.44e-05	0.0946268
Q91VA7~Idh3b	-0.314646	-0.292881	-0.319615	0.0278105	-0.109527	-0.0153277	-0.123297	-0.130669	-0.0423979	-0.023219	-0.0550332	-0.0351719	-0.309047	-0.0323479	-0.098788	-0.037808	-0.119498	24.0242	4.78e-05	0.000179243	0.00021225	0.521356	0.0277965	0.476961
Q9D7G0~Prps1	0.378607	0.213781	0.314033	0.0694654	0.0370193	0.103585	-0.206537	-0.17093	-0.311109	0.13222	0.0936881	0.0431474	0.30214	0.0700232	-0.229525	0.0896852	0.0580808	24.006	4.79e-05	0.000179715	0.000745408	0.247369	0.000691046	0.15869
Q9D0L8~Rnmt	0.230078	0.0263481	0.127516	0.26869	0.118793	0.124049	-0.340688	-0.499898	-0.381251	0.142048	0.0838343	0.091212	0.127981	0.170511	-0.407279	0.105698	-0.000772269	23.9071	4.88e-05	0.000182855	0.080807	0.0329065	3.85e-05	0.162796
P03888~Mtnd1	0.120276	0.086277	-0.0480142	0.479745	0.426981	0.221862	0.208491	0.250929	0.291979	0.28568	0.173055	0.292239	0.0528463	0.376196	0.250466	0.250325	0.232458	23.9009	4.88e-05	0.000182942	0.496891	0.00121971	0.00230635	0.0104889
D3YXK2~Safb	0.170114	0.0284728	-0.0256917	0.104465	0.0163367	-0.00209182	-0.884122	-0.919559	-0.468781	0.0190284	0.161631	0.0892743	0.0576316	0.0395698	-0.757487	0.089978	-0.142577	23.8866	4.9e-05	0.000183295	0.628049	0.752487	1.36e-05	0.468862
Q9CPQ8~Atp5l	-0.00691643	-0.109172	-0.0916691	0.141248	0.0655877	0.0715858	0.252926	0.339149	0.283563	0.105691	0.0705475	0.0525281	-0.0692523	0.0928073	0.291879	0.0762555	0.0979225	23.8485	4.93e-05	0.000184454	0.154899	0.0758823	2.78e-05	0.145334
Q91WU0~Ces1f	0.229513	0.187943	0.168025	0.0757682	0.049206	0.0441227	0.17154	0.264663	0.247712	-0.016881	0.0322364	0.07563	0.195161	0.0563656	0.227972	0.0303284	0.127457	23.7644	5.01e-05	0.000187189	0.00198059	0.230681	0.00012243	0.552586
P56480~Atp5b	-0.184603	-0.217739	-0.254784	0.00444063	0.0295713	-0.04175	0.361719	0.294506	0.394827	0.0890092	0.109495	-0.0954646	-0.219042	-0.00257934	0.350351	0.0343464	0.0407688	23.7365	5.03e-05	0.000188025	0.00521661	0.973563	4.64e-05	0.628761
P62267~Rps23	0.172456	0.256755	0.203495	0.0215777	0.0735695	0.0633367	-0.300718	-0.247965	-0.322154	0.0975836	-0.0710377	-0.0273344	0.210902	0.0528279	-0.290279	-0.000262815	-0.00670296	23.7029	5.07e-05	0.000189061	0.00325644	0.339098	7.08e-05	0.996834
Q7TMF3~Ndufa12	-0.059342	-0.053256	-0.0307324	0.321402	0.290812	0.155256	0.0526633	0.1493	0.211925	0.255465	0.239339	0.313152	-0.0477768	0.255823	0.137963	0.269318	0.153832	23.6975	5.07e-05	0.000189125	0.421445	0.00238103	0.0152979	0.002085
Q9D6J6~Ndufv2	-0.379556	-0.302103	-0.360941	-0.035146	-0.0663671	-0.122584	-0.148577	-0.326799	-0.148952	-0.000418964	-0.00602684	-0.107967	-0.347533	-0.0746992	-0.208109	-0.0381375	-0.16712	23.6891	5.08e-05	0.000189288	0.00042258	0.240021	0.00181743	0.584845
P14685~Psmd3	0.0550698	0.0970444	0.0456032	0.00544591	-0.023191	-0.107347	-0.344323	-0.301136	-0.283037	-0.0863768	-0.107162	-0.00909178	0.0659058	-0.0416974	-0.309499	-0.0675436	-0.0882084	23.6491	5.12e-05	0.00019056	0.178064	0.404095	1.98e-05	0.200245
Q9QYA2~Tomm40	0.0795796	0.0484944	-0.0462916	0.28557	0.328195	0.182844	0.346867	0.49321	0.225542	0.174085	0.266925	0.250137	0.0272608	0.265537	0.355207	0.230382	0.219597	23.5766	5.18e-05	0.000192987	0.736263	0.00631662	0.000176156	0.013594
O70251~Eef1b	0.0108992	0.0291361	-0.0156935	-0.0646849	0.0944611	-0.167556	-0.461001	-0.65153	-0.502703	0.00984175	0.0448155	-0.133233	0.00811395	-0.0459264	-0.538411	-0.0261919	-0.150604	23.5733	5.19e-05	0.000192987	0.935566	0.588856	1.37e-05	0.793481
Q9CQQ7~Atp5f1	-0.0255091	-0.0718262	-0.0802801	0.154771	0.105216	0.144595	0.268069	0.360115	0.413038	0.162319	0.00227648	0.158326	-0.0592051	0.134861	0.347074	0.107641	0.132593	23.5634	5.2e-05	0.000193213	0.310564	0.0410398	3.37e-05	0.0980072
V9GXP6~Marveld1	0.22513	0.345372	0.290096	0.0939729	0.406649	0.112245	0.608637	0.495715	0.349319	0.318565	0.196191	0.202534	0.286866	0.204289	0.484557	0.239097	0.303702	23.5571	5.2e-05	0.000193307	0.0121906	0.055384	0.000116604	0.0340472
Q8VHI3~Pofut2	-0.0517622	0.00586088	0.0392568	0.0742635	0.147612	0.0989096	0.283406	0.299401	0.226152	0.0796763	0.0965742	0.0560132	-0.00221483	0.106928	0.269653	0.0774212	0.112947	23.5034	5.25e-05	0.00019511	0.96931	0.0359004	3.05e-05	0.117904
Q6NXL1~Sec24d	0.0301828	0.0628022	0.155305	0.198868	0.15611	0.0566485	-0.340851	-0.36531	-0.258946	0.0992646	0.120179	0.0795428	0.0827632	0.137209	-0.321702	0.0996621	-0.000517042	23.4939	5.26e-05	0.000195235	0.144368	0.0317073	4.13e-05	0.105582
Q3UDS7~Adpgk	0.119672	0.0383887	0.0801188	0.119397	0.114235	0.18627	0.356154	0.339961	0.401535	-0.0336945	-0.00780098	0.169889	0.0793931	0.139967	0.365883	0.0427977	0.15701	23.4894	5.27e-05	0.000195235	0.188973	0.0392443	2.78e-05	0.521281
Q3TC93~Hs1bp3	-0.0751887	-0.208659	-0.179218	-0.0767939	0.0982411	0.00918986	-0.400497	-0.365516	-0.299584	0.086752	0.0503236	0.0858765	-0.154355	0.0102124	-0.355199	0.0743174	-0.106256	23.4892	5.27e-05	0.000195235	0.0214916	0.887458	3e-05	0.241237
Q8CHP5~Wibg	0.129917	-0.0504971	0.305337	0.0453716	0.0754163	-0.0321294	-1.79564	NA	-1.38507	-0.367564	NA	0.120058	0.128252	0.0295528	-1.59036	-0.123753	-0.29548	34.4553	5.3e-05	0.000196406	0.434494	0.880867	1.75e-05	0.585349
Q8K3K7~Agpat2	-0.427261	-0.357321	-0.337909	0.00874405	-0.116356	-0.0539314	0.0667951	-0.010082	0.0232421	-0.0875978	-0.185682	-0.0117067	-0.374164	-0.0538477	0.0266517	-0.0949955	-0.124089	23.4435	5.31e-05	0.000196562	0.000205188	0.368535	0.590112	0.137763
B1AUN2~Eif2b3	0.0107375	-0.0426173	-0.13132	0.237261	-0.101641	-0.115772	-0.865532	-0.843009	-0.56264	0.0857635	-0.0640871	0.0971284	-0.0544	0.00661596	-0.75706	0.0396016	-0.191311	23.442	5.32e-05	0.000196562	0.648284	0.966306	1.38e-05	0.777094
Q80Y98~Ddhd2	-0.2879	-0.215103	-0.191499	-0.0968141	-0.0481506	-0.0858301	-0.392476	-0.345059	-0.173195	-0.166716	-0.0924563	-0.166836	-0.2315	-0.0769316	-0.303577	-0.142003	-0.188503	23.3461	5.41e-05	0.000199965	0.00411279	0.230299	0.000145248	0.0473073
O35969~Gamt	-0.26519	-0.134854	-0.201154	-0.0626214	-0.060151	-0.0400102	-0.424835	-0.894573	-0.608207	0.0212426	-0.0630145	-0.0770969	-0.2004	-0.0542609	-0.642538	-0.0396229	-0.234205	23.3132	5.44e-05	0.000201064	0.0634368	0.615818	2.07e-05	0.746183
Q99LB6-2~Mat2b	-0.00538073	0.0498013	0.258191	0.0235638	0.213116	0.0778068	-0.578198	-0.582793	-0.420062	0.0524791	0.139504	0.0672762	0.100871	0.104829	-0.527018	0.0864199	-0.0587246	23.2696	5.49e-05	0.00020257	0.226159	0.222241	2.05e-05	0.334592
Q8R2P1~Klhl25	-0.288231	-0.483908	-0.537261	-0.225332	-0.461534	-0.48075	NA	-0.433672	-0.586793	NA	-0.362601	-0.421153	-0.436467	-0.389206	-0.510233	-0.391877	-0.428124	34.1182	5.5e-05	0.000202751	0.00313977	0.00628258	0.000886395	0.0156839
Q91V98~Cd248	0.163066	0.0538449	NA	0.347221	0.554857	NA	-0.851844	-0.90864	NA	0.387679	0.326488	NA	0.108456	0.451039	-0.880242	0.357084	0.00908414	66.7875	5.61e-05	0.000206789	0.275563	0.00678093	5.67e-05	0.016609
Q9DBL1~Acadsb	0.160121	0.036807	-0.0537765	0.350501	0.126221	0.242555	0.365492	0.269659	0.34517	0.259118	0.307142	0.219546	0.0477171	0.239759	0.326773	0.261935	0.219046	23.149	5.61e-05	0.000206789	0.519718	0.00914103	0.000273172	0.0066901
Q8VDG3~Parn	0.164831	0.0381252	0.122039	0.038934	0.040366	0.0442579	-0.501472	-0.440422	NA	-0.0279826	-0.0679678	NA	0.108332	0.041186	-0.470947	-0.0479752	-0.0589292	33.5693	5.83e-05	0.00021456	0.0570562	0.434046	2.46e-05	0.485675
Q8K0L9~Zbtb20	0.0476597	0.00774839	-0.00505596	0.153994	0.741189	0.560596	0.474162	0.597542	0.400671	0.408318	0.547359	0.571382	0.016784	0.48526	0.490791	0.50902	0.375464	22.9461	5.83e-05	0.00021456	0.913996	0.00494242	0.000877973	0.00426693
Q3UHJ0~Aak1	0.0999029	0.0628022	0.0753518	0.126806	0.210135	0.0442579	-0.306023	-0.43024	-0.364621	0.132905	0.0332886	-0.0162954	0.0793523	0.127066	-0.366961	0.049966	-0.0276442	22.9236	5.86e-05	0.000215332	0.191528	0.057252	2.83e-05	0.449203
A0A1L1SV73~Usp47	-0.0423621	-0.109362	-0.0742897	-0.478291	-0.460457	-0.18771	-0.282982	-0.268947	-0.216966	-0.21243	-0.362387	-0.211613	-0.0753381	-0.375486	-0.256298	-0.262143	-0.242316	22.8706	5.92e-05	0.000217364	0.346149	0.00157167	0.00260715	0.0102989
J3QMM7~Carkd	-0.10974	-0.190196	-0.250746	-0.155981	-0.289244	-0.193536	-0.29436	-0.318352	-0.324861	-0.193513	-0.0758881	-0.329665	-0.183561	-0.21292	-0.312524	-0.199689	-0.227174	22.8354	5.96e-05	0.000218677	0.0220332	0.0136001	0.000292898	0.020108
Q6PE15-2~Abhd10	0.0341714	0.0199539	0.096737	0.315164	0.272386	0.498089	0.693827	0.373436	0.355575	0.286174	0.448488	0.227315	0.0502874	0.361879	0.474279	0.320659	0.301776	22.8309	5.96e-05	0.000218724	0.640511	0.00675974	0.000222108	0.0130233
Q3UKJ7~Smu1	0.162478	0.134626	0.245946	0.0982864	0.00878461	0.16037	-0.208886	-0.354108	-0.246864	0.182186	0.177574	0.238397	0.181017	0.0891469	-0.269953	0.199386	0.0498992	22.8196	5.97e-05	0.000219048	0.0108608	0.15367	0.000243954	0.00891797
P62313~Lsm6	0.0102201	0.0559272	0.115914	-0.106666	0.0226745	0.13271	-0.792204	-0.509501	-0.517063	0.104436	0.18888	-0.00478849	0.0606871	0.0162397	-0.606256	0.0961759	-0.108288	22.8045	5.99e-05	0.000219483	0.523404	0.887442	1.73e-05	0.339201
Q3UE37~Ube2z	0.0352865	0.0635783	0.127143	0.0307758	-0.227605	-0.0864539	-0.701253	-0.417116	-0.504452	0.0414603	-0.00199256	-0.00166764	0.0753359	-0.0944278	-0.54094	0.0126	-0.136858	22.8008	6e-05	0.000219483	0.369003	0.276344	1.83e-05	0.912306
Q9Z2G6~Sel1l	0.167474	0.0751673	0.094448	0.328417	-0.0153552	0.297449	0.454828	0.526368	0.466425	0.124944	0.132902	0.121714	0.112363	0.203503	0.48254	0.12652	0.231232	22.7989	6e-05	0.000219483	0.181076	0.0330799	4.1e-05	0.162188
P56198~Cidec	0.19454	-0.0496256	0.0212476	0.240801	0.201679	0.486408	0.984538	0.751931	1.0592	0.0370883	-0.224284	0.349241	0.0553874	0.309629	0.931891	0.0540151	0.337731	22.7387	6.07e-05	0.000221868	0.731806	0.0605917	2.34e-05	0.768557
P58137~Acot8	-0.0345287	-0.100625	-0.0693584	-0.17799	-0.0824081	-0.10235	-0.260976	-0.361361	-0.286003	-0.185803	-0.0449883	-0.159756	-0.0681706	-0.120916	-0.30278	-0.130182	-0.155512	22.7257	6.08e-05	0.000222273	0.211248	0.0466934	5.41e-05	0.0394201
Q9CR68~Uqcrfs1	0.0379913	-0.0753732	-0.0876197	0.203755	0.132521	0.148493	0.202791	0.341004	0.311426	0.141776	0.171684	0.115908	-0.0416672	0.161589	0.285074	0.143123	0.13703	22.7096	6.1e-05	0.000222732	0.447149	0.0148341	9.03e-05	0.0279959
Q925I1~Atad3	0.156727	0.102459	0.0258057	0.290525	0.125947	0.124688	0.369143	0.293429	0.280511	0.198783	0.145101	0.110195	0.0949973	0.180387	0.314361	0.15136	0.185276	22.7081	6.1e-05	0.000222732	0.130783	0.0151316	0.000102962	0.0348866
Q9CQH3~Ndufb5	-0.155979	-0.224705	-0.229972	-0.179719	-0.0715435	-0.100863	-0.168796	-0.147701	-0.222785	-0.0690582	-0.0838495	-0.107347	-0.203552	-0.117375	-0.179761	-0.0867516	-0.14686	22.6912	6.12e-05	0.000223305	0.00182034	0.0297386	0.000802664	0.0961733
A0A0G2JFV5~Lrrfip2	-0.254525	0.0369389	-0.137235	-0.0370373	-0.00306442	-0.159628	-0.654225	-0.799628	-0.675385	0.164063	0.0580314	-0.228854	-0.118274	-0.0665765	-0.709746	-0.00225307	-0.224212	22.6654	6.15e-05	0.000224263	0.281249	0.562232	1.78e-05	0.987778
Q9CXE7~Tmed5	0.0517631	0.0759364	0.00422169	0.0578842	0.110772	0.0792588	0.311984	0.527083	0.526321	0.0373802	0.0951318	0.244873	0.0439737	0.0826385	0.455129	0.125795	0.176884	22.6339	6.19e-05	0.000225474	0.558518	0.274838	2.4e-05	0.119307
Q543V3~Irs1	0.356566	0.204484	0.265733	0.416843	0.379448	0.147739	0.198813	0.0956533	0.278042	0.490729	0.266925	0.526716	0.275594	0.314677	0.190836	0.428124	0.302308	22.6257	6.2e-05	0.000225683	0.0141019	0.0090716	0.030511	0.00221668
P98083~Shc1	0.280526	0.310442	0.381977	-0.105037	-0.0209328	-0.00382697	-0.100496	-0.0307705	-0.164026	-0.0233558	-0.00108554	0.00118663	0.324315	-0.0432657	-0.0984306	-0.00775157	0.0437168	22.6202	6.21e-05	0.000225772	0.000239101	0.418076	0.0378743	0.912628
Q9ERS2~Ndufa13	-0.243476	-0.204969	-0.349174	-0.0108832	0.0820743	-0.0396798	-0.568608	-0.379415	-0.325184	-0.105679	-0.0673739	0.0475334	-0.265873	0.0105038	-0.424402	-0.04184	-0.180403	22.6074	6.22e-05	0.00022618	0.00581728	0.914626	5.64e-05	0.635247
O08553~Dpysl2	-0.0116306	0.113973	0.195718	-0.0687906	-0.0348847	-0.0631048	-0.362877	-0.406399	-0.328005	-0.017441	-0.0146856	-0.106517	0.0993534	-0.0555933	-0.36576	-0.0462145	-0.0920537	22.5877	6.24e-05	0.00022684	0.103479	0.355611	2.37e-05	0.473134
Q3UJU9~Rmdn3	-0.254602	-0.293049	-0.315827	-0.0773716	-0.196811	-0.154877	-0.205232	-0.343692	-0.190798	-0.147011	-0.251453	-0.0525942	-0.287826	-0.14302	-0.246574	-0.150353	-0.206943	22.5855	6.25e-05	0.00022684	0.00176165	0.0513102	0.000943394	0.0473459
Q9QXS1~Plec	0.0448127	0.106851	0.163919	-0.276744	-0.117518	-0.175481	0.258191	0.217282	0.227982	-0.163976	-0.113088	-0.179028	0.105194	-0.189915	0.234485	-0.152031	-0.000566573	22.5724	6.26e-05	0.000227262	0.0662322	0.0067218	0.000335995	0.0204398
P97298~Serpinf1	0.045604	0.369652	0.137787	-0.406181	-0.165171	-0.225594	0.238106	0.163229	0.212541	-0.673048	-0.570847	-0.400793	0.184348	-0.265649	0.204625	-0.548229	-0.106226	22.5595	6.28e-05	0.000227679	0.0836708	0.0251071	0.0296691	0.000869557
Q8CHT0~Aldh4a1	0.133967	0.00680496	0.0339455	0.328761	0.240441	0.260978	-0.0119229	0.0335582	0.0777499	0.243308	0.363129	0.194504	0.0582391	0.276726	0.0331284	0.26698	0.158769	22.5077	6.34e-05	0.000229792	0.327853	0.00162562	0.508027	0.00221668
P70697~Urod	0.0184794	-0.0919138	-0.221619	-0.118055	-0.164104	-0.325236	-0.309021	-0.314165	-0.272566	-0.301688	-0.295852	-0.25778	-0.0983511	-0.202465	-0.298584	-0.285107	-0.221127	22.5047	6.34e-05	0.000229792	0.174252	0.018102	0.000459822	0.00407421
Q9D1L0~Chchd2	0.0750802	0.00734415	0.0359397	-0.475261	-0.299137	-0.557883	-0.82348	-0.622553	NA	-0.294421	-0.0644235	NA	0.0394547	-0.444093	-0.723017	-0.179422	-0.301879	32.771	6.36e-05	0.000230297	0.7009	0.00323567	9.26e-05	0.170939
Q61409~Pde3b	-0.256432	-0.531875	-0.833968	-0.310583	-0.357706	-0.364487	-0.345561	-0.631804	-0.49909	-0.194876	-0.210773	-0.240454	-0.540758	-0.344259	-0.492152	-0.215368	-0.398134	22.4857	6.37e-05	0.000230335	0.00212227	0.0222807	0.000779744	0.125129
P15208~Insr	-0.0202269	-0.00987999	-0.0802367	0.0160305	-0.0553547	0.0338024	0.298231	0.304043	0.274625	-0.0264591	-0.115222	-0.124605	-0.0367812	-0.00184063	0.2923	-0.088762	0.0412289	22.3985	6.48e-05	0.00023409	0.434893	0.974151	2.4e-05	0.0905289
Q6PEB6~Mob4	0.129466	-0.0290263	0.104465	-0.0482294	-0.0400757	-0.0468812	-0.359269	-0.32901	-0.314258	-0.0864561	0.0251526	-0.0366516	0.0683018	-0.0450621	-0.334179	-0.0326517	-0.0858977	22.3583	6.53e-05	0.000235766	0.199136	0.407464	2.12e-05	0.586261
Q9JHH9~Copz2	-0.0759562	-0.25962	-0.166676	0.147115	-0.252367	-0.135818	-0.592586	-0.611941	-0.725376	-0.0598583	-0.181871	-0.300108	-0.167418	-0.0803565	-0.643301	-0.180613	-0.267922	22.3502	6.54e-05	0.000235982	0.124422	0.462309	2.89e-05	0.121984
P26443~Glud1	-0.117248	-0.189464	-0.173846	-0.0130483	-0.12874	-0.051249	0.216382	0.338801	0.297678	-0.0108259	-0.0227701	-0.0675167	-0.160186	-0.0643459	0.284287	-0.0337042	0.00651282	22.3347	6.56e-05	0.000236541	0.00969729	0.224096	5.59e-05	0.557489
Q08857~Cd36	-0.129085	-0.0789582	-0.160433	-0.123195	-0.13628	-0.0837677	0.202295	0.207289	0.268596	-0.334329	-0.310027	-0.136093	-0.122826	-0.114414	0.22606	-0.26015	-0.0678324	22.3154	6.58e-05	0.000237273	0.0520045	0.0746403	0.000788831	0.00236692
Q9CPT3~Nanp	-0.0784657	-0.177355	-0.211085	0.143337	-0.122535	-0.185205	-0.569162	-0.664384	-0.605125	0.017994	0.0440697	-0.217003	-0.155635	-0.0548009	-0.61289	-0.0516465	-0.218743	22.2441	6.67e-05	0.000240426	0.121774	0.595523	2.23e-05	0.647367
Q3TW96~Uap1l1	0.171871	0.128599	0.258417	-0.151492	0.0881398	0.101639	-0.420587	-0.378488	-0.448072	0.0921073	0.179077	0.100978	0.186295	0.0127623	-0.415716	0.124054	-0.023151	22.2076	6.72e-05	0.000241981	0.0233395	0.885748	4.38e-05	0.120198
P98192~Gnpat	0.106164	0.186762	0.167422	0.257045	0.298902	0.313382	0.304026	0.127353	0.195062	0.277872	0.0692271	0.222396	0.153449	0.289776	0.208814	0.189832	0.210468	22.2005	6.73e-05	0.000242161	0.0359255	0.00225638	0.00289298	0.0194127
Q9EQ20~Aldh6a1	0.135913	0.00801782	0.0139768	0.300151	0.188443	0.224242	-0.174376	-0.190716	-0.111137	0.213643	0.254885	0.158556	0.0526359	0.237612	-0.158743	0.209028	0.0851332	22.1367	6.81e-05	0.000245033	0.337911	0.00237131	0.00484754	0.00501918
O35114~Scarb2	0.0102848	0.0782411	0.106611	0.0734421	0.131701	0.233015	0.288442	0.282858	0.37341	0.0402957	0.0513635	0.00312918	0.0650458	0.146053	0.314904	0.0315961	0.1394	22.1211	6.83e-05	0.000245627	0.23444	0.0230088	4.15e-05	0.613489
Q9D8E6~Rpl4	0.136212	0.197118	0.231635	0.00415327	0.120447	0.180392	-0.459205	-0.526678	-0.302797	0.0989846	-0.0386117	0.103138	0.188322	0.101664	-0.42956	0.0545037	-0.0212676	22.0886	6.88e-05	0.00024703	0.0249452	0.189247	4.14e-05	0.507321
P0DOV2~Ifi204	0.366197	0.219674	0.330188	-0.0504365	-0.087593	0.0276556	0.377847	0.384727	0.408856	-0.0494461	-0.183914	0.119702	0.305353	-0.0367913	0.390477	-0.0378859	0.155288	22.0261	6.96e-05	0.000249911	0.00301467	0.656958	0.000109641	0.670553
P83741~Wnk1	-0.0107948	-0.00429559	-0.00722071	-0.0620947	-0.0899226	-0.108267	-0.393361	-0.463043	-0.283629	-0.140144	-0.0964425	0.0383687	-0.00743705	-0.0867616	-0.380011	-0.0660726	-0.135071	22.0091	6.99e-05	0.000250587	0.919352	0.174697	2.35e-05	0.31578
Q9DBG9~Tax1bp3	-0.0538473	-0.17261	0.162951	-0.0672043	-0.0731423	-0.118931	NA	-1.21468	-0.900279	NA	0.0192495	-0.135503	-0.0211686	-0.0864257	-1.05748	-0.0581269	-0.2554	31.8769	7.03e-05	0.000252128	0.870862	0.458997	2.23e-05	0.723585
P80315~Cct4	0.0478177	0.052281	0.0941935	-0.119275	-0.060151	-0.072427	-0.393662	-0.480959	-0.251238	-0.0795294	-0.137963	-0.0318319	0.0647641	-0.0839512	-0.375286	-0.0831082	-0.119395	21.9501	7.07e-05	0.000253182	0.292585	0.190414	2.78e-05	0.211934
Q9WUP7~Uchl5	-0.0752228	-0.0707982	-0.136677	-0.0739543	-0.21336	-0.0695475	-0.650637	-0.717436	-0.364233	-0.161207	-0.146695	0.0129275	-0.0942327	-0.118954	-0.577435	-0.0983249	-0.222237	21.9126	7.12e-05	0.000254898	0.313346	0.219559	2.52e-05	0.329083
Q4PZA2~Ece1	0.23684	0.231499	0.197371	-0.238792	0.014711	0.0257377	0.558117	0.39146	0.626399	-0.247197	-0.157962	-0.0252567	0.221904	-0.0661144	0.525326	-0.143472	0.134411	21.9081	7.13e-05	0.00025496	0.0296482	0.484984	4.32e-05	0.150037
Q9WTP7~Ak3	0.0602525	0.01259	0.0323481	0.252578	0.173495	0.16149	0.201176	0.289834	0.316017	0.146125	0.185484	0.0360991	0.0350635	0.195854	0.269009	0.122569	0.155624	21.8628	7.19e-05	0.000257085	0.532615	0.00640005	0.000147658	0.0515898
Q5XG73-3~Acbd5	-0.132014	-0.0110952	-0.133921	-0.204054	-0.260985	-0.162903	-0.129501	-0.123895	-0.161254	-0.237539	-0.186949	-0.346544	-0.0923434	-0.209314	-0.138217	-0.257011	-0.174221	21.8325	7.23e-05	0.000258463	0.119391	0.00559256	0.0128603	0.00222217
P26039~Tln1	0.0994439	0.094645	0.159558	-0.140217	-0.134792	-0.0832044	-0.180449	-0.162368	-0.124551	-0.146005	-0.128011	-0.130078	0.117882	-0.119404	-0.155789	-0.134698	-0.0730023	21.8176	7.25e-05	0.000259061	0.0145618	0.0160897	0.000881387	0.0102073
Q9CQ69~Uqcrq	0.0356049	0.00451105	-0.0152107	0.280005	0.202722	0.182477	0.112609	0.285749	0.293027	0.205841	0.195516	0.157291	0.00830178	0.221735	0.230462	0.186216	0.161678	21.8006	7.28e-05	0.000259668	0.904358	0.00419343	0.000588027	0.0106869
Q9WVB0~Rbpms	-0.088302	-0.0535378	-0.242868	-0.200869	-0.156622	-0.553351	-0.475707	-0.641656	-0.735674	-0.324744	-0.221725	-0.496995	-0.128236	-0.303614	-0.617679	-0.347821	-0.349338	21.7993	7.28e-05	0.000259668	0.289814	0.0297386	0.000106831	0.0190149
Q91ZE0~Tmlhe	0.0459205	-0.00896585	0.0671965	0.218316	0.171366	0.237263	0.0483826	0.0752452	0.0560582	0.167812	0.153736	0.250566	0.034717	0.208982	0.0598953	0.190705	0.123575	21.7897	7.29e-05	0.00026	0.443241	0.00164591	0.124298	0.00300677
Q8K194~Snrnp27	NA	0.00343023	0.0188283	NA	0.0164844	-0.000931601	NA	-1.54257	-1.30872	NA	0.237894	-0.0846705	0.0111293	0.00777638	-1.42565	0.0766115	-0.332533	60.7026	7.34e-05	0.000261403	0.948746	0.966325	2.94e-05	0.627394
P58501~Paxbp1	NA	0.398572	0.540426	NA	0.177743	0.483053	0.430049	0.301902	0.390156	0.644916	0.389539	0.500393	0.469499	0.330398	0.374036	0.511616	0.425675	31.4009	7.43e-05	0.000264371	0.00668233	0.0315396	0.00209375	0.00262777
Q78IK2~Usmg5	-0.00250929	0.0300642	-0.0892642	0.212857	0.0827809	0.104233	0.269966	0.275001	0.33582	0.187211	0.139645	0.293796	-0.0205698	0.13329	0.293596	0.206884	0.1533	21.6747	7.46e-05	0.000265492	0.75287	0.0463164	0.000138119	0.00787321
Q8BK64~Ahsa1	0.245392	0.196649	0.346578	0.0480222	0.120309	-0.0886988	-0.712507	-0.624296	-0.364769	0.0458195	-0.0644075	0.112459	0.262873	0.0265441	-0.567191	0.0312903	-0.0616208	21.657	7.49e-05	0.00026626	0.0191493	0.812614	3.9e-05	0.795884
P52293~Kpna2	1.21652	1.0456	1.06571	-0.655635	-0.301072	-0.709522	-0.0883317	0.14348	0.55792	-0.854983	-0.805248	-0.148525	1.10928	-0.55541	0.204356	-0.602919	0.0388261	21.6384	7.52e-05	0.000267079	0.000781944	0.0270957	0.26297	0.0218856
P03921~Mtnd5	0.0638549	0.0171469	-0.0335952	0.385102	0.399695	0.158626	0.231185	0.350015	0.476908	0.333843	0.195921	0.378155	0.0158022	0.314474	0.352703	0.30264	0.246405	21.6176	7.55e-05	0.000268015	0.876711	0.00600314	0.000568521	0.00794456
P17809~Slc2a1	-0.0823314	-0.188032	-0.156557	-0.315706	-0.680814	-0.380146	0.0879363	0.151279	0.219547	-0.350448	-0.448937	-0.249582	-0.142307	-0.458889	0.152921	-0.349656	-0.199483	21.613	7.55e-05	0.000268091	0.143598	0.00135595	0.0700239	0.00601904
P57716~Ncstn	0.0295437	-0.0292478	-0.097253	0.0752212	0.113266	0.0262859	0.291946	0.436119	0.547821	0.0930917	0.0275678	0.102418	-0.032319	0.0715911	0.425296	0.0743593	0.134732	21.5874	7.59e-05	0.000269293	0.652682	0.30776	2.38e-05	0.313655
Q9CWT6~Ddx28	0.289804	0.295691	0.337343	0.276085	0.179333	0.467153	NA	-1.36955	NA	NA	0.331565	NA	0.307613	0.307524	-1.36955	0.331565	0.100928	59.8782	7.62e-05	0.000270242	0.015749	0.0182649	6.46e-05	0.0843991
Q05186~Rcn1	0.202744	0.118576	0.212978	0.137848	0.264651	0.219597	0.461163	0.284063	0.387978	0.198128	0.310655	0.0349628	0.178099	0.207365	0.377735	0.181249	0.236112	21.5309	7.68e-05	0.000272007	0.0376057	0.0234527	0.00015594	0.0444452
P63038~Hspd1	-0.0450375	-0.0980886	-0.122488	0.137324	0.0377475	0.0378853	0.305182	0.277423	0.350102	0.177809	0.106919	0.0274893	-0.0885381	0.0709855	0.310903	0.104073	0.0993556	21.5043	7.72e-05	0.00027324	0.114087	0.205816	4.32e-05	0.0856037
O55013~Trappc3	0.119974	0.0354875	-0.0267623	0.00285948	-0.0110615	0.0893807	-0.572936	-0.473839	-0.347544	0.163527	0.0325371	-0.00922241	0.0428997	0.0270596	-0.464773	0.0622805	-0.0831333	21.502	7.72e-05	0.00027324	0.571597	0.739789	2.13e-05	0.436781
P48771~Cox7a2	-0.0167204	-0.123828	0.0308821	0.16573	0.233944	0.268371	0.183921	0.142419	0.163409	0.245087	0.244582	0.151177	-0.0365555	0.222682	0.16325	0.213615	0.140748	21.4937	7.74e-05	0.000273522	0.511076	0.00324169	0.00399649	0.00446072
Q9CQX2~Cyb5b	-0.364336	-0.271527	-0.163505	-0.211796	-0.162321	-0.143534	0.122098	0.0243872	0.0429388	-0.154772	-0.175054	-0.199674	-0.266456	-0.172551	0.0631412	-0.1765	-0.138091	21.4792	7.76e-05	0.000273977	0.00126758	0.0140728	0.197206	0.0140384
D3YYT1~Glyr1	0.135614	0.141116	0.201378	0.271438	0.224337	0.103715	0.214167	0.357596	0.276511	0.268149	0.0902175	0.198637	0.159369	0.19983	0.282758	0.185668	0.206906	21.4773	7.76e-05	0.000273977	0.0305857	0.013635	0.000383196	0.0209424
Q9CPY7~Lap3	-0.103777	-0.143574	-0.133725	0.0488582	-0.0521812	0.0598628	-0.279343	-0.334138	-0.262807	0.0117727	0.0605428	-0.0505436	-0.127025	0.0188466	-0.292096	0.0072573	-0.0982544	21.476	7.76e-05	0.000273977	0.0242102	0.731527	3.71e-05	0.914659
P05202~Got2	-0.0212489	-0.0193576	-0.0499935	-0.0520044	-0.00433687	-0.0474734	0.259504	0.306773	0.251074	-0.0038499	-0.112707	-0.0463041	-0.0302	-0.0346049	0.27245	-0.0542871	0.0383396	21.455	7.8e-05	0.00027496	0.497687	0.445366	2.46e-05	0.252144
P49282-2~Slc11a2	NA	-0.55663	-0.637507	NA	-0.335425	-0.608463	-0.235183	-0.325412	-0.168539	-0.60067	-0.665597	-0.322648	-0.597068	-0.471944	-0.243045	-0.529638	-0.445607	30.9691	7.81e-05	0.000275144	0.00343955	0.0109576	0.0256343	0.00320375
Q9JKB3~Ybx3	0.285854	0.619822	0.566334	0.19346	0.0161889	0.303979	-0.941164	-1.45108	-0.686968	0.0873167	-0.0260159	0.214047	0.49067	0.171209	-1.0264	0.0917825	-0.0681858	21.434	7.83e-05	0.000275778	0.0185082	0.354376	4.64e-05	0.660315
Q8BWU5~Osgep	0.24035	-0.0523686	-0.0140801	0.13352	0.0762679	-0.0477046	-0.472698	-0.751849	-0.637097	-0.0312177	0.0842704	0.103738	0.0579672	0.0540278	-0.620548	0.0522635	-0.114072	21.3805	7.91e-05	0.000278573	0.566466	0.604195	2.12e-05	0.645146
Q99J39~Mlycd	0.150807	0.001266	0.0723801	0.188918	0.144362	0.24771	0.197568	0.288994	0.279101	0.26865	0.115914	0.229604	0.0748179	0.193663	0.255221	0.204723	0.182106	21.3776	7.92e-05	0.000278573	0.219598	0.0103876	0.000424385	0.00874163
Q5BL07~Pex1	-0.347138	-0.148416	-0.291257	-0.0763228	-0.107134	-0.124888	-0.221774	-0.244612	-0.351141	-0.0750238	-0.20574	-0.105673	-0.26227	-0.102782	-0.272509	-0.128812	-0.191593	21.3671	7.94e-05	0.000278985	0.00271476	0.13275	0.000416845	0.0756846
P61979-2~Hnrnpk	0.0052312	-0.00348028	0.0270097	0.00257181	-0.00372296	0.0422273	-0.388923	-0.414807	-0.255129	-0.00625174	0.0854326	-0.0469089	0.00958688	0.013692	-0.352953	0.0107573	-0.0797292	21.3495	7.96e-05	0.000279802	0.882563	0.832597	1.98e-05	0.884356
Q4VBE8~Wdr18	0.737039	0.668615	0.30239	0.255839	0.1468	-0.000372801	0.528074	0.506315	0.419875	0.257859	-0.0156628	0.143757	0.569348	0.134089	0.484755	0.128651	0.329211	21.3407	7.98e-05	0.000280122	0.00114112	0.282245	0.000588027	0.32336
Q8BXN7~Ppm1k	-0.268127	-0.247947	-0.258357	0.201626	-0.0445153	0.082948	-0.862287	-1.00396	-0.445629	0.414228	0.513609	0.177843	-0.258144	0.0800197	-0.770626	0.36856	-0.145048	21.3354	7.99e-05	0.000280252	0.0800719	0.588511	6.09e-05	0.0276102
Q9ET30~Tm9sf3	0.201739	0.185699	0.197961	0.108346	0.137023	0.357528	0.40731	0.518995	0.577045	0.119014	0.0510665	0.36535	0.195133	0.200966	0.501117	0.178477	0.268923	21.3322	7.99e-05	0.000280256	0.0537456	0.0547844	7.76e-05	0.0892526
Q9CQY2~Fam103a1	0.0758569	-0.121234	-0.148656	0.0344386	-0.1379	-0.188845	-2.3451	-1.46897	NA	-0.178503	-0.334128	NA	-0.0646775	-0.0974353	-1.90704	-0.256315	-0.481304	30.7454	8.01e-05	0.000280854	0.776203	0.663888	2.58e-05	0.354302
Q99LP6~Grpel1	-0.34738	-0.339957	-0.406366	-0.0492282	-0.098384	-0.20316	0.0189006	-0.05644	0.0150604	-0.0125146	-0.0602802	-0.191965	-0.364568	-0.116924	-0.00749301	-0.0882534	-0.14431	21.285	8.07e-05	0.000282586	0.000319862	0.0814735	0.888973	0.186609
Q60715~P4ha1	-0.171051	-0.29038	-0.114514	-0.255163	-0.287614	-0.276687	0.0655659	0.234077	0.303008	-0.254734	-0.209416	-0.381471	-0.191982	-0.273155	0.200884	-0.281874	-0.136532	21.2678	8.1e-05	0.000283187	0.0243963	0.00583195	0.00760002	0.00545016
Q9DC51~Gnai3	0.239509	0.337041	0.156886	0.086393	0.252217	0.247125	0.163013	0.263686	0.274389	0.13441	0.212582	0.15441	0.244478	0.195245	0.233696	0.167134	0.210138	21.2658	8.1e-05	0.000283187	0.00448944	0.0154496	0.00145511	0.0327746
P61804~Dad1	0.13711	0.194772	0.13606	0.108881	0.201157	0.219955	0.19345	0.44888	0.446795	0.185494	0.111066	0.164063	0.15598	0.176664	0.363041	0.153541	0.212307	21.2652	8.1e-05	0.000283187	0.0457825	0.0323718	0.000116811	0.0604907
Q62165~Dag1	-0.225583	-0.346862	-0.166276	-0.429799	-0.727329	-0.270352	-0.355082	-0.449782	-0.788778	-0.395832	-0.424289	-0.621914	-0.24624	-0.475827	-0.531214	-0.480678	-0.43349	21.2408	8.14e-05	0.000284411	0.0931692	0.00803636	0.000886395	0.00838473
Q07813~Bax	-0.128909	0.0830938	0.175841	0.194972	0.0418188	0.10902	-0.413254	-0.529966	-0.615468	0.0285994	0.0483906	0.0250735	0.0433419	0.11527	-0.519563	0.0340212	-0.0817324	21.2354	8.15e-05	0.000284547	0.621635	0.188386	2.49e-05	0.736239
Q9Z247~Fkbp9	0.0903889	0.081308	0.0750937	0.257527	0.2967	0.19771	0.367595	0.217534	0.31246	0.330008	0.413978	0.110314	0.0822635	0.250646	0.299196	0.284766	0.229218	21.1916	8.22e-05	0.000286906	0.285564	0.00950389	0.000741443	0.0057415
Q64374~Rgn	NA	-1.66699	NA	-3.31561	-2.45411	NA	-2.33695	-2.87264	-3.45415	-1.9254	-3.41921	-1.82532	-1.66699	-2.88486	-2.88791	-2.38998	-2.5856	39.9961	8.26e-05	0.000287985	0.0973651	0.00525311	0.00035005	0.00548541
Q8VCH6~Dhcr24	0.0672931	0.0441725	-0.00338679	0.28356	0.190548	0.227805	0.169509	0.360115	0.280746	0.0606903	0.183578	0.1484	0.0360263	0.233971	0.270123	0.130889	0.167752	21.1624	8.27e-05	0.000288206	0.55917	0.00402136	0.000267995	0.0555142
Q8QZT1~Acat1	-0.268742	-0.32386	-0.325974	-0.0106944	0.00149256	-0.040197	-0.263915	-0.337886	-0.194004	-0.00897348	0.147474	-0.076643	-0.306192	-0.0164663	-0.265268	0.020619	-0.141827	21.1579	8.28e-05	0.000288206	0.00106889	0.823867	0.000466794	0.794322
J3QQ16~Col6a3	0.341878	-0.0675478	-0.147591	-0.47809	-0.747614	-0.618734	0.657343	0.282979	0.374181	-0.432854	-0.638394	-0.481072	0.0422464	-0.614813	0.438167	-0.51744	-0.16296	21.1571	8.28e-05	0.000288206	0.789719	0.00250318	0.0035572	0.00669653
Q80WC7~Agfg2	-0.427134	-0.557834	-0.592715	-0.13266	-0.495418	-0.32263	-0.437307	-0.442179	-0.666241	0.166474	-0.122177	-0.252126	-0.525894	-0.316903	-0.515242	-0.0692763	-0.356829	21.1413	8.31e-05	0.000288955	0.0023727	0.0299225	0.000538551	0.635162
Q3UHD6~Snx27	0.244413	0.0693851	0.0770286	0.0537254	0.169901	0.262251	-0.353946	-0.372393	-0.377056	-0.0340924	0.0403348	-0.0106601	0.130276	0.161959	-0.367798	-0.00147257	-0.019259	21.1367	8.31e-05	0.000289043	0.0652547	0.0332245	5.76e-05	0.986469
Q60772~Cdkn2c	-0.182215	-0.210287	-0.319184	0.267375	0.187785	0.0689301	-0.569375	-1.21595	-0.943971	0.0407325	0.307142	-0.027957	-0.237229	0.174696	-0.909765	0.106639	-0.216415	21.1297	8.33e-05	0.000289106	0.126922	0.26514	3.09e-05	0.528203
P61079~Ube2d3	0.031939	0.00478113	0.126895	-0.111905	-0.19751	-0.0132257	-1.03213	-0.738958	-0.818355	-0.249935	0.0876094	0.341762	0.0545382	-0.107547	-0.863148	0.0598123	-0.214086	21.1296	8.33e-05	0.000289106	0.709632	0.44774	2.23e-05	0.71373
Q91VZ6~Smap1	0.255568	-0.0562323	-0.0439231	0.0207256	-0.121336	-0.191437	-0.528765	-0.943478	-0.95241	0.0708557	0.0990231	0.245841	0.0518043	-0.097349	-0.808218	0.138573	-0.178797	21.0953	8.38e-05	0.000290952	0.709632	0.468964	2.44e-05	0.32455
Q9R0Q3~Tmed2	0.088541	0.0885643	0.0252702	0.19824	0.205197	0.198316	0.299276	0.423028	0.4625	0.0556537	0.13726	0.351923	0.0674585	0.200584	0.394934	0.181612	0.211147	21.0636	8.44e-05	0.000292656	0.375946	0.0243258	9.47e-05	0.0401941
P50295~Nat2	-0.410139	-0.3096	-0.293741	-0.25092	-0.183024	-0.272132	-0.14414	-0.295156	-0.291392	-0.11423	-0.475645	-0.292194	-0.337827	-0.235359	-0.243563	-0.294023	-0.277693	21.0577	8.45e-05	0.000292827	0.00370914	0.0234527	0.00631668	0.00954865
Q8BGZ4~Cdc23	0.187888	0.144776	0.159801	0.252578	0.134978	0.237734	0.25568	0.12695	0.199297	0.209617	0.068493	0.17228	0.164155	0.20843	0.193976	0.15013	0.179173	21.044	8.47e-05	0.00029343	0.0141652	0.00550947	0.0017513	0.0271884
Q99KV1~Dnajb11	0.0586838	-0.0222193	-0.0763076	0.187274	0.108275	0.0251893	0.296372	0.349439	0.405416	0.00701515	0.0605428	0.0580005	-0.0132811	0.106913	0.350409	0.0418528	0.121473	21.0392	8.48e-05	0.00029343	0.843745	0.0902783	3.04e-05	0.517036
Q9CPX4~Ftl1	0.694493	0.615087	0.394087	0.45737	0.579676	0.401683	0.0272057	-0.264513	-0.144563	0.138507	0.367603	-0.0345858	0.567889	0.479576	-0.12729	0.157175	0.269337	21.0381	8.48e-05	0.00029343	0.00119429	0.00371125	0.216506	0.230606
O54786~Dffa	0.257374	0.0280747	NA	-0.0962748	-0.06979	NA	2.81762	NA	NA	-1.74473	NA	NA	0.142724	-0.0830324	2.81762	-1.74473	0.198712	236.973	8.49e-05	0.00029343	0.265702	0.506347	8.6e-05	0.00302339
Q9D7E3~Ovca2	0.0293839	0.242543	0.00870144	-0.0468294	0.231388	-0.145935	-0.603887	-0.807205	-0.621993	0.060403	-0.0795238	0.0243097	0.0935427	0.0128746	-0.677695	0.00172963	-0.142387	21.0246	8.51e-05	0.000293904	0.386401	0.925754	2.23e-05	0.990369
Q9JHJ0~Tmod3	0.130517	0.0903406	0.106233	-0.100472	-0.12453	-0.136064	-0.240656	-0.45159	-0.545281	0.00701515	0.0440697	0.0665366	0.10903	-0.120355	-0.412509	0.0392071	-0.0961567	20.9602	8.62e-05	0.000297619	0.130263	0.10972	3.7e-05	0.629029
P97823~Lypla1	-0.164749	-0.236438	-0.200064	-0.0376141	0.0242915	-0.143735	-0.511214	-0.498091	-0.562449	-0.0878358	0.123582	-0.267491	-0.200417	-0.0523527	-0.523918	-0.0772484	-0.213484	20.9275	8.68e-05	0.000299435	0.0412004	0.580086	3.89e-05	0.428816
Q5U458~Dnajc11	0.107687	0.0576167	0.105602	0.0862572	0.199982	0.0574528	0.359385	0.341815	0.41186	0.123291	-0.0364868	0.182028	0.090302	0.114564	0.37102	0.089611	0.166374	20.9244	8.68e-05	0.000299439	0.167496	0.0995526	4.33e-05	0.201823
[truncated: 4,716 more rows]
