# Supplementary material for: Global redox proteome and phosphoproteome analysis reveals redox switch in Akt
Source: Nat Commun. 2019 Dec 2;10:5486. doi: 10.1038/s41467-019-13114-4 (PMC6889415; doi:10.1038/s41467-019-13114-4)
Supplement: Supplementary file 8 — Supplementary Data 5 [file 41467_2019_13114_MOESM8_ESM.xlsx]

## Sheet: oxidation_processed_v3 (3)
Supplementary Data 5: DE analysis and direction-based integrative analysis of redox proteome.
IDs	BCNU_24h_1	BCNU_24h_2	BCNU_24h_3	BCNU_24h_4	BCNUAF_24h_1	BCNUAF_24h_2	BCNUAF_24h_3	BCNUAF_24h_4	BCNUAF_2h_1	BCNUAF_2h_2	BCNUAF_2h_3	BCNUAF_2h_4	BCNU_2h_1	BCNU_2h_2	BCNU_2h_3	BCNU_2h_4	fBCNU_24h	fBCNU_2h	fBCNUAF_24h	fBCNUAF_2h	AveExpr	F	P.Value	adj.P.Val	BCNU_24h.p	BCNU_2h.p	BCNUAF_24h.p	BCNUAF_2h.p	up, up	up, non	up, down	non, down	down, down	down, non	down, up	non, up
P32261.Serpinc1.128.	4.07617	3.91567	3.74337	3.69989	4.75946	4.82506	4.6698	4.53665	0.352806	0.34875	0.179384	0.165422	0.355519	0.325007	-0.183789	-0.17358	3.85878	0.0807893	4.69775	0.26159	2.22473	1034.44	3.37e-19	4.45e-15	1.33e-13	0.646198	6.18e-15	0.0651322	0.064514	0.672989	0.951756	0.980085	0.973468	0.879926	0.310208	0.00846775
P07724.Alb.485.	3.73623	4.13001	4.03586	3.81294	3.39736	3.18026	2.98881	3.13216	0.188269	0.444616	-0.0981653	0.387942	0.45859	0.354771	0.268095	-0.0379537	3.92876	0.260876	3.17465	0.230665	1.89874	639.971	1.58e-17	1.04e-13	1.33e-13	0.165996	5.8e-13	0.10866	0.0987709	0.724512	0.954674	0.978251	0.96742	0.841641	0.236057	0.00718502
P05213.Tuba4a.347.	1.49578	1.50208	1.52745	1.73257	2.58977	2.71711	2.61107	2.80049	0.0179984	0.126211	0.130951	0.273486	0.0356931	-0.00742685	0.142208	0.225681	1.56447	0.0990389	2.67961	0.137161	1.12007	570.889	3.94e-17	1.73e-13	2.08e-10	0.396143	6.1e-14	0.135915	0.28492	0.857504	0.967052	0.975827	0.945478	0.672989	0.0755899	0.00945901
P70296.Pebp1.168..1	0.287238	NA	0.196711	0.211335	2.28608	NA	2.40334	2.43194	0.470812	NA	0.249432	0.540486	0.368981	NA	0.17656	0.265157	0.232489	0.282522	2.36137	0.445637	0.830504	410.087	5.53e-16	1.56e-12	0.0159904	0.0536992	8.51e-14	0.00264579	0.00764339	0.362916	0.912956	0.981799	0.985616	0.960081	0.665427	0.0467536
P05213.Tuba4a.376.	1.48521	1.45609	1.56965	1.62649	2.86151	2.74887	2.78182	3.11243	0.170348	0.183014	0.113314	0.554031	0.00190779	-0.176621	0.138424	0.120291	1.53436	0.0210005	2.87616	0.255177	1.17167	406.668	5.91e-16	1.56e-12	6.58e-09	0.90271	2.66e-13	0.0434915	0.0709354	0.67028	0.947044	0.977135	0.969204	0.865641	0.295388	0.0092581
P05064.Aldoa.202..1	0.730973	0.632846	0.522355	0.744272	2.2019	2.19367	2.022	2.25826	0.0353803	0.0720063	0.161921	0.202333	0.0798727	-0.0729104	0.0482089	0.0702194	0.657612	0.0313476	2.16896	0.11791	0.743956	352.629	1.84e-15	4.05e-12	4.33e-06	0.787285	2.66e-13	0.163127	0.337742	0.848586	0.954895	0.962484	0.912827	0.575933	0.0600095	0.0183607
P05213.Tuba4a.315.316.	1.5373	1.70241	1.38272	1.89803	2.76131	3.02445	2.80391	3.09094	0.027334	0.392401	0.141452	0.550418	0.224197	0.191556	0.202602	0.272406	1.63012	0.22269	2.92015	0.277901	1.26271	339.059	2.51e-15	4.74e-12	1.3e-08	0.191157	5.8e-13	0.0488066	0.0521859	0.633129	0.945128	0.978691	0.973443	0.889471	0.349377	0.0107215
O35215.Ddt.24.	0.398104	0.414692	0.294	0.371976	2.94887	2.96809	2.57542	2.99722	0.498885	0.566474	0.0768723	0.488527	0.372504	0.384991	0.328169	0.196856	0.369693	0.32063	2.8724	0.40769	0.992603	318.173	4.17e-15	6.87e-12	0.00736191	0.0697312	2.97e-13	0.0100142	0.0102553	0.436842	0.932905	0.984793	0.986715	0.957457	0.614076	0.030339
P04627.Braf.125.128.	1.01557	1.07304	0.975151	NA	2.10288	2.26884	1.94609	NA	0.163948	0.313842	0.0749858	NA	0.123735	0.0852264	0.092115	NA	0.969233	0.101799	2.14954	0.219159	0.859933	305.652	5.73e-15	8.4e-12	1.89e-07	0.402931	5.8e-13	0.0397753	0.118563	0.67605	0.924254	0.958694	0.939559	0.772757	0.215522	0.0141851
Q923D2.Blvrb.109.	0.166324	0.186572	NA	0.160762	1.93661	2.03475	NA	2.20836	0.347336	0.401428	NA	0.351392	0.113744	0.0538412	NA	0.237648	0.166739	0.160066	2.0252	0.32437	0.669094	285.209	9.93e-15	1.25e-11	0.0740332	0.164326	4.55e-13	0.00785577	0.0315405	0.454359	0.885797	0.95964	0.959902	0.888022	0.462963	0.0329343
P35505.Fah.408.	0.143644	0.0428971	-0.00632715	0.108066	2.00772	1.86666	1.88902	1.77038	0.182345	0.0985572	0.199921	0.0825755	0.141129	0.092934	0.249578	0.16757	0.0720701	0.162803	1.88345	0.14085	0.564792	283.439	1.04e-14	1.25e-11	0.386605	0.133229	4.55e-13	0.0876774	0.285753	0.782905	0.926788	0.941396	0.884368	0.568611	0.08623	0.0249195
P16110.Lgals3.187.	0.0853321	0.158365	0.0378555	0.160608	2.02049	2.145	1.97587	2.01354	0.19076	0.16016	0.340574	-0.0104314	0.0272735	0.109771	-0.0100099	-0.068798	0.11054	0.0145591	2.03873	0.170266	0.583523	275.838	1.29e-14	1.42e-11	0.22274	0.912275	4.55e-13	0.0654578	0.211416	0.752146	0.929416	0.951361	0.913724	0.662085	0.124309	0.0170084
P05064.Aldoa.339..1	0.845534	0.592802	0.786942	0.600179	2.38555	2.21263	2.06736	2.18743	0.0750062	0.0215479	0.203462	0.0658854	0.274457	-0.0492976	-0.0056333	0.0101869	0.706364	0.0574283	2.21324	0.0914753	0.767128	268.957	1.58e-14	1.53e-11	1.07e-05	0.664592	5.86e-13	0.343586	0.407124	0.883411	0.964146	0.967389	0.912861	0.531808	0.0403849	0.0211142
P52480.Pkm.49.	0.476444	0.46677	0.465344	0.604783	1.77321	1.74443	1.67849	1.81351	0.042303	0.107688	-0.0213117	0.21863	0.0785507	0.0605964	0.0412839	0.147695	0.503335	0.0820314	1.75241	0.0868273	0.606151	267.965	1.63e-14	1.53e-11	3.1e-05	0.41447	5.86e-13	0.25671	0.42596	0.843309	0.935926	0.936019	0.843961	0.427874	0.0441375	0.0437608
P99025.Gchfr.62.	0.983879	0.967272	1.00441	0.880132	1.36065	1.61023	1.58957	1.48517	0.228813	0.322906	0.250556	0.226326	0.294677	0.3412	0.348755	0.200099	0.958923	0.296183	1.5114	0.25715	0.755915	260.435	2.04e-14	1.79e-11	2.52e-08	0.0536992	2.93e-12	0.0126374	0.0878989	0.455493	0.798471	0.89132	0.879642	0.735698	0.324147	0.0540302
P14152.Mdh1.137.	-0.162135	-0.11797	-0.189544	0.0568573	1.94408	2.02135	1.9768	2.02501	0.0153839	0.197897	0.284897	0.103833	-0.0169463	0.130157	0.161311	0.213081	-0.103198	0.121901	1.99181	0.150503	0.540254	258.255	2.18e-14	1.8e-11	0.259126	0.276264	5.8e-13	0.0965972	0.258175	0.781863	0.933372	0.949853	0.90325	0.613637	0.0965833	0.0194588
Q7TN75.Peg10.843.	1.22291	1.01347	1.17578	NA	1.98396	1.93177	2.10013	NA	-0.0330107	0.0877453	0.15104	NA	0.0893511	-0.026399	0.0775199	NA	1.07722	0.055205	2.04697	0.145263	0.831164	255.013	2.41e-14	1.81e-11	1.2e-07	0.683478	1.54e-12	0.153595	0.271779	0.796938	0.93879	0.95317	0.906366	0.608983	0.0886688	0.0187066
P14152.Mdh1.154.	-0.13562	-0.0557555	-0.0427081	0.0675121	1.85544	1.93084	1.85503	1.73538	0.0948732	0.131491	0.234702	0.0153732	0.110325	0.147645	0.253307	0.23314	-0.0416429	0.186104	1.84417	0.11911	0.526936	254.31	2.46e-14	1.81e-11	0.64419	0.10622	5.8e-13	0.146157	0.340415	0.810077	0.931066	0.939695	0.870238	0.513706	0.0657635	0.0304209
P06801.Me1.110.	0.196162	0.315527	0.239829	0.475877	2.08401	2.16009	2.17221	2.42238	-0.00906532	-0.00623445	0.208945	0.250327	0.091849	0.100744	0.187931	0.231728	0.306848	0.153063	2.20967	0.110993	0.695144	251.873	2.66e-14	1.85e-11	0.00875748	0.235462	5.86e-13	0.25121	0.355429	0.861638	0.959247	0.96546	0.916206	0.570416	0.0538369	0.018048
P05064.Aldoa.240.	0.878061	0.899677	0.752618	0.461985	2.4369	2.34791	2.24599	2.30238	0.130461	0.257902	0.123418	0.102323	0.368039	0.121766	0.162688	-0.0670563	0.748086	0.146359	2.33329	0.153526	0.845316	249.204	2.89e-14	1.88e-11	1.59e-05	0.29641	8.16e-13	0.159108	0.245249	0.813921	0.953536	0.967205	0.934114	0.673988	0.0973982	0.0116815
Q8VCW8.Acsf2.467.	0.0166577	-0.0600594	-0.0394389	0.0586238	1.99633	2.24033	1.77517	1.93825	0.282908	0.317215	0.293039	0.282072	0.0960958	0.0408846	0.0990782	0.0833059	-0.00605421	0.0798411	1.98752	0.293809	0.588779	248.13	2.99e-14	1.88e-11	0.957851	0.487976	5.86e-13	0.01259	0.0466587	0.501063	0.887424	0.954412	0.950521	0.85655	0.393617	0.0277691
P16110.Lgals3.187..1	0.355989	0.209865	0.17075	0.243097	2.19728	1.84918	1.92168	1.98417	0.204546	-0.0274412	0.188443	0.131347	0.0985847	0.154927	0.137421	0.0287049	0.244925	0.104909	1.98808	0.124223	0.615534	241.999	3.65e-14	2.16e-11	0.0180446	0.366686	6.69e-13	0.168643	0.325101	0.822391	0.942162	0.951636	0.894489	0.555777	0.0673655	0.0229104
P04117.Fabp4.2.	-0.264164	-0.172815	-0.0936811	0.021398	2.14521	2.29042	2.2469	2.09651	0.238969	0.405867	0.234131	0.0446273	0.139741	0.105259	0.369283	0.353812	-0.127316	0.242024	2.19476	0.230899	0.635092	241.021	3.77e-14	2.16e-11	0.22564	0.0974774	6.76e-13	0.0399957	0.101966	0.660011	0.924868	0.961375	0.945704	0.796405	0.240713	0.0138803
P26883.Fkbp1a.23..1	0.331404	0.00707897	0.18855	-0.239588	2.96093	2.82381	2.79232	2.74343	0.624944	0.291301	0.0750102	0.388728	0.108016	-0.19573	-0.00350656	0.0185738	0.0718614	-0.0181618	2.83012	0.344996	0.807204	237.155	4.28e-14	2.35e-11	0.612244	0.927956	6.76e-13	0.0245706	0.0221831	0.520503	0.935877	0.981149	0.980811	0.932026	0.496913	0.019335
Q93092.Taldo1.250.	0.134643	-0.00180203	0.190045	0.417881	2.27239	2.26473	2.30245	2.4598	-0.00848391	0.0497465	0.381649	0.220712	0.212528	0.140441	0.265217	0.382463	0.185192	0.250162	2.32484	0.160906	0.730275	233.999	4.76e-14	2.51e-11	0.10753	0.101246	7.59e-13	0.138368	0.227786	0.801316	0.951067	0.966469	0.935072	0.687215	0.107757	0.0114652
P47968.Rpia.121.	-0.0525978	0.178779	0.146138	0.104512	2.0378	2.00392	2.17209	1.80427	0.222898	0.357931	0.339078	0.125792	0.247525	0.259551	0.319859	0.157923	0.0942078	0.246214	2.00452	0.261425	0.651591	231.915	5.11e-14	2.59e-11	0.339265	0.0772443	8.16e-13	0.0209807	0.0700973	0.565291	0.897288	0.952381	0.942227	0.819691	0.316842	0.0219159
Q9R062.Gyg1.89.	0.694331	0.553549	0.495443	0.335348	1.95618	1.86294	1.75744	1.80827	0.185026	0.331443	0.163095	0.171447	0.154218	-0.0156439	0.203621	0.177474	0.519668	0.129917	1.84621	0.212753	0.677137	218.589	8.15e-14	3.85e-11	9.65e-05	0.271175	1.54e-12	0.0388644	0.133769	0.633929	0.891334	0.935284	0.908051	0.714936	0.207699	0.0235911
Q8BWZ3.Naa25.416.	0.0260298	NA	NA	-0.0249992	1.51571	NA	NA	1.43562	0.147605	NA	NA	0.220235	0.120121	NA	NA	0.0732071	0.000798876	0.0848515	1.47038	0.223588	0.444904	217.69	8.42e-14	3.85e-11	0.992993	0.35136	1.22e-12	0.0135247	0.132797	0.519563	0.805061	0.877119	0.847297	0.658324	0.247163	0.0527857
Q921H8.Acaa1b.381.	1.08345	0.998124	1.07237	1.03415	1.95209	1.53922	1.56889	1.69211	0.198077	0.0271425	0.16333	0.217838	0.242827	0.218048	0.206378	0.0454253	1.04702	0.17817	1.68808	0.151597	0.766216	217.556	8.46e-14	3.85e-11	7.58e-08	0.163293	5.17e-12	0.117677	0.263207	0.730763	0.898149	0.918945	0.855263	0.551043	0.10548	0.0337818
P61087.Ube2k.170.	-0.214845	0.0570666	-0.0743918	0.243797	2.31304	2.44419	2.11725	2.08044	0.371077	0.357701	0.291935	0.208772	0.13846	0.395111	0.289149	0.325212	0.00290672	0.286983	2.23873	0.307371	0.708998	212.745	1.01e-13	4.44e-11	0.982825	0.0772443	1.5e-12	0.0202996	0.0371336	0.526295	0.914663	0.969057	0.966479	0.890695	0.420813	0.0213013
P05064.Aldoa.339.	0.748694	0.45362	0.669891	0.377037	2.40278	2.21697	2.65735	2.22926	0.154081	0.0877467	0.144503	0.0189913	0.115381	-0.167375	0.0980003	-0.204957	0.562311	-0.0397378	2.37659	0.101331	0.750123	210.85	1.08e-13	4.61e-11	0.000466577	0.807235	1.54e-12	0.37776	0.37996	0.884865	0.968061	0.972534	0.928044	0.577042	0.0454783	0.0158412
Q8VCR7.Abhd14b.138.	-0.0148486	-0.0906279	0.0530807	0.225372	2.55257	2.80524	2.38941	2.54565	0.351491	0.767236	0.295834	0.107659	0.420361	0.305408	0.463406	0.50232	0.043244	0.422874	2.57322	0.380555	0.854973	208.659	1.18e-13	4.85e-11	0.770705	0.0536992	1.54e-12	0.0166732	0.0143891	0.460462	0.92919	0.981859	0.983266	0.945783	0.567171	0.0270449
P17742.Ppia.161.	0.0794209	0.20894	0.201032	0.233724	1.90594	1.97887	1.8523	2.26429	0.256509	0.250188	0.172586	0.398329	0.349813	0.392714	0.177758	0.139876	0.180779	0.26504	2.00035	0.269403	0.678893	205.276	1.34e-13	5.23e-11	0.0925297	0.0760572	1.63e-12	0.0236174	0.0631693	0.548448	0.894611	0.952805	0.944405	0.829861	0.336474	0.0232274
P50396.Gdi1.335.	0.0662089	0.00500508	-0.0607826	0.0657375	1.89065	1.89773	1.74157	1.82881	0.313584	0.0944062	0.263697	0.171339	0.175379	0.0696194	-0.163064	0.173327	0.0190422	0.0638155	1.83969	0.210756	0.533326	204.566	1.38e-13	5.23e-11	0.863372	0.589365	1.54e-12	0.0388644	0.137195	0.636709	0.891078	0.934457	0.906248	0.709701	0.203644	0.0238252
P50396.Gdi1.202.	0.0418654	-0.152644	-0.00350589	-0.0360118	1.83388	1.67874	1.53953	1.83386	0.13953	0.155306	0.0205693	0.0416395	0.239938	0.252464	0.169922	0.196714	-0.0375741	0.21476	1.7215	0.0892614	0.496987	203.959	1.41e-13	5.23e-11	0.696583	0.08624	1.54e-12	0.283318	0.42183	0.83738	0.932457	0.932615	0.838463	0.424911	0.0459165	0.0452962
Q8CAY6.Acat2.65.	0.104415	0.193775	0.0959606	0.288691	1.96005	2.03696	1.84359	1.89089	0.13096	0.321308	0.0799885	-0.0067388	0.123229	0.0511007	0.318339	0.333914	0.17071	0.206646	1.93287	0.131379	0.610402	203.624	1.43e-13	5.23e-11	0.0975106	0.1208	1.54e-12	0.170032	0.307732	0.805057	0.935317	0.946877	0.889265	0.560094	0.0752473	0.0239183
P70296.Pebp1.168.	-0.07527	0.179103	0.34847	0.116081	2.22886	2.14768	2.0508	2.31336	0.287498	0.561298	0.13582	0.527237	0.327711	0.246004	0.414772	0.299507	0.142096	0.321999	2.18517	0.377963	0.756808	199.777	1.66e-13	5.91e-11	0.22325	0.0630281	2.09e-12	0.0115559	0.0159903	0.408333	0.899929	0.972476	0.975604	0.931695	0.566853	0.0382372
P05213.Tuba4a.295.	1.22859	1.6502	1.55988	1.56065	2.92778	2.64341	2.85756	2.6012	0.525859	-0.311157	0.32051	-0.185506	0.0161665	0.137289	0.0968346	0.127462	1.49983	0.094438	2.75749	0.0874267	1.1098	196.773	1.87e-13	6.49e-11	3.38e-07	0.650366	5.71e-12	0.569541	0.412679	0.908348	0.976041	0.978919	0.939257	0.580774	0.0365938	0.014156
Q91V76.NA.249.	0.193457	0.383612	0.368244	0.463306	1.84748	2.11621	1.79328	2.03553	0.18368	0.506835	0.157267	0.292177	0.145615	0.217258	0.14051	0.0953923	0.352155	0.149694	1.94812	0.28499	0.68374	195.493	1.97e-13	6.51e-11	0.00433027	0.251687	2.45e-12	0.0195913	0.0523791	0.50846	0.883888	0.950851	0.945555	0.843335	0.374735	0.027844
P45376.Akr1b1.187.	0.185014	0.128011	-0.0122618	0.119447	2.13507	1.79927	1.82373	1.90015	0.535274	0.183869	0.288614	0.255688	0.0743594	0.0337554	0.0335388	0.165992	0.105053	0.0769114	1.91455	0.315861	0.603095	195.204	1.99e-13	6.51e-11	0.304499	0.543308	2.09e-12	0.0126374	0.036576	0.447871	0.871893	0.951759	0.951634	0.870905	0.444448	0.035978
P52480.Pkm.31.	0.36287	0.880004	0.520812	0.521517	1.87391	1.93145	1.79534	1.81745	0.134672	0.215521	0.229908	0.240916	0.167954	0.286091	0.130201	0.270625	0.571301	0.213718	1.85453	0.205254	0.711202	194.779	2.02e-13	6.51e-11	8.02e-05	0.119229	3.05e-12	0.0555472	0.146461	0.65193	0.895603	0.935804	0.905664	0.701	0.191307	0.0229593
E9QLW5.Igf2.81.82.	0.980504	1.20439	NA	1.227	2.17524	2.53687	NA	2.56225	0.117254	0.525675	NA	0.486767	0.273243	0.341064	NA	0.22772	1.11655	0.254726	2.33249	0.298058	1.00045	194.148	2.08e-13	6.52e-11	1.44e-06	0.154013	5.17e-12	0.0421594	0.0415841	0.553688	0.921841	0.970811	0.967138	0.887083	0.398095	0.0182099
P04117.Fabp4.2..1	-0.0448525	-0.315489	-0.288824	-0.285072	1.95195	2.15267	2.2754	2.18342	0.334009	0.118253	0.128331	0.24699	0.53625	0.0889606	0.143088	0.365015	-0.233559	0.283328	2.14086	0.206896	0.599381	190.365	2.42e-13	7.44e-11	0.0550721	0.0838555	2.47e-12	0.0768892	0.138318	0.698517	0.926753	0.957701	0.934944	0.749709	0.189391	0.0140294
P17563.Selenbp1.268.	0.720661	0.677492	0.774689	0.505079	1.69935	1.80782	1.60782	1.8586	0.0320761	0.0856921	-0.232386	0.00406268	0.223958	0.0708973	0.269794	0.172572	0.66948	0.184305	1.7434	-0.0276388	0.642387	189.776	2.48e-13	7.44e-11	1.25e-05	0.154185	4.1e-12	0.773717	0.675121	0.935862	0.968463	0.955429	0.819288	0.248785	0.0112898	0.0950625
P13707.Gpd1.7..1	0.0883377	-0.058035	0.150399	0.336797	1.97884	2.0665	2.08449	1.96221	0.28082	0.392503	0.247142	0.226261	-0.0378412	-0.0461206	0.274523	0.305608	0.129375	0.124042	2.02301	0.286682	0.640777	189.274	2.54e-13	7.44e-11	0.236764	0.356919	2.45e-12	0.0223347	0.0505539	0.519507	0.892802	0.955577	0.950458	0.851942	0.37687	0.0253505
Q05816.Fabp5.87..1	0.450454	0.618881	0.394102	0.479082	2.12404	2.12166	1.80652	2.12903	0.15494	0.478069	0.0331999	0.41884	0.0747527	0.206256	0.127537	0.0999597	0.48563	0.127126	2.04531	0.271262	0.732332	187.589	2.72e-13	7.53e-11	0.000748469	0.363238	3.05e-12	0.0306217	0.0612363	0.551647	0.898502	0.955239	0.947306	0.835952	0.340284	0.0222786
P05064.Aldoa.73.	0.358215	0.685398	0.492071	0.782278	2.1386	2.4848	2.10174	2.547	-0.00877027	0.227502	0.027318	0.249248	-0.109543	0.0165332	0.0438509	0.137227	0.57949	0.0220168	2.31804	0.123824	0.760842	187.515	2.73e-13	7.53e-11	0.000481526	0.906145	3.02e-12	0.298356	0.321583	0.85393	0.960184	0.968209	0.926321	0.610301	0.0637803	0.0145213
Q8VDG5.Ppcs.308.	0.38378	0.0837253	NA	NA	1.92535	2.5791	NA	NA	0.490928	0.306428	NA	NA	0.119287	0.315865	NA	NA	0.255125	0.2355	2.22333	0.375053	0.772253	187.45	2.74e-13	7.53e-11	0.0480813	0.140507	2.93e-12	0.0129501	0.0163457	0.420213	0.904899	0.973765	0.976419	0.932265	0.560672	0.0356143
P17742.Ppia.161..1	0.302698	0.407073	0.126742	0.346313	2.07818	2.20552	1.76547	2.3063	0.40904	0.391969	0.286428	0.46018	0.318118	0.353708	0.0946947	0.273035	0.295707	0.259889	2.08887	0.386904	0.757841	186.131	2.89e-13	7.74e-11	0.0195753	0.10025	3.05e-12	0.0102777	0.015165	0.378173	0.886372	0.968998	0.9735	0.930419	0.582944	0.0456909
O88844.Idh1.269.	-0.0806647	0.102803	-0.00471298	0.0605725	1.50246	1.5	1.38387	1.57226	0.0197591	0.125586	0.139215	0.113232	0.109542	0.241235	0.133321	0.174615	0.0194995	0.164678	1.48965	0.099448	0.443319	185.828	2.93e-13	7.74e-11	0.834677	0.123745	2.47e-12	0.193222	0.408349	0.78798	0.896201	0.893923	0.775229	0.380182	0.0602769	0.0671612
P17563.Selenbp1.31.	0.424451	0.537437	0.580117	0.69604	1.79778	1.92431	1.55102	1.78521	0.0311216	0.167447	-0.132026	-0.0700688	0.160969	0.128327	0.189911	0.169739	0.559511	0.162237	1.76458	-0.000881421	0.621362	183.578	3.23e-13	8.35e-11	7.87e-05	0.20151	3.98e-12	0.992783	0.627404	0.923194	0.964048	0.952889	0.828075	0.285826	0.014607	0.0787894
G3UYJ7.Ddt.196.	0.704149	0.63676	0.380236	0.261224	3.4182	2.71	2.80032	2.95547	0.398424	0.789694	0.200725	0.552539	0.472154	0.177273	0.112566	0.144827	0.495592	0.226705	2.971	0.485346	1.04466	180.272	3.72e-13	9.3e-11	0.00875748	0.27001	3.56e-12	0.0158224	0.00467802	0.363038	0.932198	0.988345	0.991166	0.97404	0.714421	0.0454588
Q99KQ4.Nampt.39.	-0.10055	0.165221	-0.0590521	0.229159	1.89292	1.93386	1.80436	1.92056	-0.0558221	0.101519	0.191021	0.011414	0.0544437	0.147307	0.248731	0.382851	0.0586945	0.208333	1.88793	0.0620328	0.554246	180.177	3.74e-13	9.3e-11	0.586292	0.127985	2.93e-12	0.521864	0.489597	0.885908	0.954988	0.952111	0.862875	0.408149	0.0290535	0.0431583
E9PZF0.Gm20390.109.	-0.0842755	-0.163523	-0.21015	0.1859	1.61042	1.72959	1.72414	1.81847	0.371344	0.38282	0.301311	0.376974	0.212213	0.162382	0.277024	0.371966	-0.0680122	0.255896	1.72066	0.358112	0.566663	179.14	3.91e-13	9.56e-11	0.492011	0.0711605	3.85e-12	0.00768633	0.025385	0.341162	0.826174	0.941242	0.949419	0.887515	0.535403	0.0626321
Q91V76.NA.154.	0.285897	0.485328	0.338277	0.38406	1.73862	1.66898	1.71459	1.62981	0.294494	0.0743716	0.189335	0.217677	-0.0961978	-0.00664164	0.163667	0.271289	0.373391	0.083029	1.688	0.193969	0.584597	177.742	4.16e-13	9.98e-11	0.00148822	0.479998	3.93e-12	0.0528815	0.171349	0.642719	0.875517	0.916729	0.876312	0.646042	0.174246	0.0311084
P22907.Hmbs.120..1	-0.0524548	-0.169554	0.0464187	-0.0686512	1.8997	1.77506	1.81028	1.6063	0.208862	0.192193	0.248369	-0.0195097	0.00170597	0.225618	0.101313	0.248184	-0.0610602	0.144205	1.77283	0.157479	0.503364	176.738	4.35e-13	1.02e-10	0.547056	0.240744	3.05e-12	0.104209	0.245966	0.734504	0.906949	0.929055	0.873981	0.584307	0.11113	0.0280005
P13707.Gpd1.162.168..1	0.120648	0.276201	0.019634	0.49319	1.91598	2.06564	1.85622	2.07203	0.234576	0.46612	0.227834	0.501595	0.18848	0.284392	0.289889	0.353704	0.227419	0.279116	1.97747	0.357531	0.710383	176.487	4.4e-13	1.02e-10	0.0546863	0.0797318	3.98e-12	0.01259	0.0221292	0.398245	0.87516	0.960735	0.96445	0.907717	0.52877	0.0430697
P53811.Pitpna.94.	-0.233316	-0.168374	-0.254045	0.116474	1.93498	2.05073	1.96421	1.87254	0.535098	0.467686	0.195502	0.342523	0.214821	0.203613	0.143771	0.477272	-0.134815	0.259869	1.95561	0.385202	0.616468	173.471	5.03e-13	1.14e-10	0.229707	0.0962643	4.1e-12	0.00972526	0.0163722	0.355826	0.868308	0.962678	0.968642	0.922732	0.58194	0.0528906
P16125.Ldhb.36.	0.465637	0.548671	0.749144	0.869583	2.30248	2.42808	2.47573	2.4821	0.158236	0.126862	0.451961	0.237129	-0.132728	0.0851982	0.436135	0.503072	0.658259	0.222919	2.4221	0.243547	0.886705	173.286	5.08e-13	1.14e-10	0.000380426	0.207883	4.86e-12	0.0846658	0.0841787	0.670276	0.939582	0.971803	0.961062	0.838647	0.268372	0.0105771
P13707.Gpd1.7.	0.111189	0.193144	0.16548	0.453228	1.9927	1.98182	2.02207	2.01817	0.284928	0.413401	0.200272	0.347305	-0.0322097	0.0365981	0.455301	0.306469	0.23076	0.19154	2.00369	0.311476	0.684367	172.919	5.16e-13	1.14e-10	0.0546408	0.188398	3.98e-12	0.0191773	0.0374216	0.473724	0.886033	0.957243	0.955906	0.87504	0.433162	0.0306286
A0A1B0GRV0.Bpnt1.59.	-0.116023	0.11687	-0.0185058	0.157729	1.56468	1.63679	1.50639	1.66721	0.109561	0.294347	0.240215	0.320312	0.0140521	0.0693454	0.114783	0.190374	0.0350177	0.0971386	1.59376	0.241109	0.491757	171.169	5.59e-13	1.21e-10	0.722746	0.382507	3.93e-12	0.0209807	0.102284	0.513394	0.829672	0.904176	0.884916	0.721934	0.280663	0.0423721
P50396.Gdi1.302.	-0.0815696	0.0848568	-0.125648	0.0183454	1.67054	1.63163	1.57759	1.87896	0.162978	0.276008	0.135348	0.359736	0.348588	0.312053	0.188027	0.137021	-0.026004	0.246422	1.68968	0.233518	0.535904	170.237	5.84e-13	1.24e-10	0.813765	0.0749557	4.1e-12	0.0298802	0.108002	0.556442	0.856963	0.919271	0.897667	0.727642	0.258323	0.0332761
Q924B0.Impa1.183.	0.0549253	0.184989	0.190005	0.225331	1.64969	1.46922	1.59213	1.86079	0.252654	0.299197	0.109261	0.311017	0.3514	0.262347	0.239069	0.217352	0.163813	0.267542	1.64296	0.243032	0.579336	168.908	6.21e-13	1.3e-10	0.0944844	0.06244	4.79e-12	0.0243998	0.0980126	0.52174	0.840526	0.912287	0.894173	0.735031	0.282994	0.0386107
P56375.Acyp2.29.	-0.0476818	0.0505395	0.147159	0.140333	1.88569	2.01016	1.80422	2.24815	0.337761	0.54649	0.271442	0.707653	0.21344	0.26575	0.264766	0.15773	0.0725873	0.225421	1.98706	0.465836	0.687725	168.408	6.35e-13	1.31e-10	0.542933	0.137601	4.9e-12	0.00677862	0.00777201	0.280439	0.866613	0.971449	0.979526	0.953205	0.694336	0.0764067
Q9CR09.Ufc1.116.	-0.066614	-0.0124875	-0.250831	0.112207	1.69503	1.823	1.64768	1.81473	0.36943	0.401709	0.207299	0.58594	0.183936	0.154693	0.106757	0.226819	-0.0544315	0.168051	1.74511	0.391094	0.562456	167.617	6.59e-13	1.34e-10	0.607885	0.193668	4.89e-12	0.00738059	0.017922	0.303794	0.825872	0.948354	0.958894	0.911203	0.59527	0.0730401
Q9D6Y9.Gbe1.309.	NA	0.939763	1.23557	0.896006	NA	2.22377	2.20447	2.05515	NA	0.495702	0.216992	-0.0594892	NA	0.132694	0.520055	0.225266	0.942374	0.259744	2.16537	0.219212	0.896675	165.766	7.19e-13	1.41e-10	8.73e-06	0.14281	9.78e-12	0.101624	0.118378	0.677226	0.924956	0.959145	0.940155	0.773893	0.215537	0.0140075
Q9R111.Gda.301.	0.192539	0.162199	0.549375	0.47263	2.31043	2.1279	1.79798	2.08976	0.144321	0.313381	0.138001	0.359013	0.077893	0.0361905	0.151361	0.165833	0.344186	0.107819	2.08151	0.238679	0.69305	165.728	7.2e-13	1.41e-10	0.0110184	0.467123	4.86e-12	0.05694	0.0927927	0.623742	0.911566	0.955305	0.940316	0.795521	0.261855	0.017278
Q8QZR5.Gpt.405.	0.281038	0.195122	0.351687	0.628339	1.97595	1.81942	1.63211	1.82953	0.459761	0.255261	0.211856	0.281762	0.23591	0.242638	0.288154	0.360399	0.364046	0.281775	1.81425	0.30216	0.690559	165.587	7.25e-13	1.41e-10	0.00417921	0.0719262	5.71e-12	0.0175293	0.0448539	0.44663	0.855755	0.940936	0.939571	0.845938	0.416661	0.0391211
Q9DBJ1.Pgam1.55.	0.351437	0.330712	0.572316	0.557101	2.19589	2.26021	2.17873	2.78265	0.13564	0.280504	0.045672	0.468968	0.115122	-0.0806745	0.150481	0.129866	0.452891	0.0786986	2.35437	0.232696	0.779664	162.795	8.29e-13	1.56e-10	0.00497849	0.654395	5.17e-12	0.0914088	0.0979566	0.680131	0.936644	0.968536	0.955095	0.816409	0.243398	0.0110951
A0A0F6AIX5.NA.275.	0.524031	0.433544	NA	-0.0495391	2.41555	2.39459	NA	2.19436	0.204446	0.236066	NA	0.422821	0.015765	0.0806723	NA	-0.205374	0.315582	-0.0063672	2.26509	0.246506	0.705202	162.788	8.29e-13	1.56e-10	0.026491	0.97329	4.89e-12	0.067247	0.0815841	0.638441	0.92665	0.965405	0.953942	0.827504	0.27846	0.0136761
Q61598.Gdi2.282.	0.142177	0.316417	-0.0473112	0.129943	1.58607	1.67086	1.57154	1.63905	0.0642995	0.315163	0.243426	0.323845	0.145484	0.305209	0.170247	0.247567	0.135306	0.217127	1.61688	0.236683	0.551499	162.363	8.46e-13	1.57e-10	0.159114	0.0976508	5.17e-12	0.0266635	0.106666	0.529088	0.837633	0.907613	0.886557	0.718432	0.269418	0.0396791
O88844.Idh1.73.	0.110482	-0.132311	-0.00655602	0.0323536	1.87642	1.75069	1.61135	1.51637	0.17629	0.1436	0.176173	-0.0675613	0.102658	0.132257	0.149507	0.122214	0.000992168	0.126659	1.68871	0.107125	0.480871	161.404	8.86e-13	1.57e-10	0.993533	0.291855	4.79e-12	0.243353	0.376169	0.807571	0.920808	0.925362	0.836917	0.453333	0.0592151	0.042674
Q91V76.NA.187.	0.336348	0.437675	0.412201	0.451752	1.52328	1.79914	1.69926	2.01192	0.0555487	0.165395	0.162062	0.262356	0.0467856	-0.00235376	0.249314	0.10305	0.409494	0.0991991	1.7584	0.16134	0.607108	161.403	8.86e-13	1.57e-10	0.00145609	0.439217	5.71e-12	0.114603	0.236974	0.723736	0.902811	0.926861	0.872934	0.589807	0.117429	0.0284911
P45591.Cfl2.39.	0.246699	0.283533	0.0599297	0.164878	1.9996	2.04057	2.09121	2.50864	0.337815	0.358039	0.35354	0.774068	0.301415	0.308106	0.114832	0.202647	0.18876	0.23175	2.16001	0.455866	0.759095	161.376	8.87e-13	1.57e-10	0.147587	0.160963	5.71e-12	0.00870833	0.00764633	0.319579	0.890749	0.97685	0.982579	0.956339	0.67966	0.0605644
O08709.Prdx6.47.	-0.00916462	NA	0.0259785	-0.126469	1.59674	NA	1.45097	1.71251	0.263635	NA	0.242199	0.339355	0.288451	NA	0.261532	0.137319	-0.00453134	0.187367	1.55664	0.263742	0.500805	161.25	8.93e-13	1.57e-10	0.967664	0.123625	5.17e-12	0.0163078	0.0797606	0.454651	0.8085	0.900835	0.891338	0.755091	0.336586	0.0506753
Q8BWY3.Etf1.335.	-0.0334573	-0.106086	-0.0493523	0.0882767	1.88765	1.79092	1.50933	1.60544	0.302101	0.177248	0.207931	0.384477	0.212428	0.0974104	0.164578	0.31548	-0.0251547	0.197474	1.69834	0.267939	0.534649	160.911	9.08e-13	1.58e-10	0.82649	0.132667	5.17e-12	0.0205791	0.0706185	0.484912	0.844198	0.9243	0.915349	0.78752	0.340244	0.0385679
Q8K1B8.Fermt3.235.	2.97291	2.51325	NA	2.11662	3.99392	4.08618	NA	3.74844	0.451322	0.66862	NA	0.386881	0.227181	0.217539	NA	-0.375953	2.43516	0.0358776	3.66952	0.408161	1.63718	159.819	9.58e-13	1.64e-10	2.57e-07	0.924606	3.23e-11	0.105418	0.0100089	0.451206	0.939238	0.986483	0.988059	0.960206	0.614101	0.0276189
P28271.Aco1.392.	0.0713962	0.122047	0.0493287	0.276961	1.49978	1.58857	1.36677	1.54029	0.361212	0.393697	0.201411	0.18368	0.294619	0.194039	0.328416	0.2297	0.129933	0.261693	1.49885	0.285	0.543869	159.252	9.85e-13	1.67e-10	0.154934	0.0598418	6.49e-12	0.01259	0.0646303	0.396129	0.781563	0.894372	0.893974	0.779344	0.391248	0.0634338
Q9D1A2.Cndp2.300.	-0.103698	0.0141723	-0.00824418	-0.0165534	1.74426	1.65825	1.61355	1.7644	0.0567753	-0.181382	0.0544076	0.246357	0.236965	0.0620442	0.325114	0.116384	-0.0285808	0.185127	1.69512	0.0440395	0.473926	158.027	1.05e-12	1.75e-10	0.799064	0.151106	5.17e-12	0.637206	0.538306	0.88595	0.947771	0.938813	0.819769	0.333576	0.0255723	0.0656122
Q05816.Fabp5.87.	0.549862	0.585927	0.37539	0.465178	2.05602	2.043	1.85668	2.30119	0.142631	0.313539	0.0470292	0.582121	0.314012	0.140457	0.103766	0.0263585	0.494089	0.146149	2.06422	0.27133	0.743948	156.001	1.16e-12	1.89e-10	0.00141828	0.345106	7.65e-12	0.0429513	0.0608511	0.556626	0.901688	0.956897	0.949049	0.838859	0.340016	0.0213989
P52480.Pkm.152.	0.465276	0.569553	0.297112	0.639614	1.63012	1.74383	1.81384	1.96837	0.00245961	0.167862	0.0775742	0.283581	0.253486	0.218161	-0.00299049	0.286188	0.492889	0.188711	1.78904	0.132869	0.650877	155.989	1.16e-12	1.89e-10	0.00049746	0.177942	8.29e-12	0.199758	0.30786	0.781371	0.919829	0.932584	0.865378	0.53016	0.0798533	0.0309278
Q3U2G2.Hspa4.376.380.	-0.0864216	0.0150511	-0.0769414	0.144145	1.90293	2.05166	1.76078	2.20716	0.126855	0.220567	0.0368728	0.517779	0.218512	0.209273	0.248409	0.159199	-0.00104179	0.208848	1.98063	0.225518	0.603489	154.372	1.26e-12	2.02e-10	0.994352	0.168553	5.77e-12	0.0628002	0.111895	0.634827	0.905316	0.948222	0.928186	0.760858	0.232176	0.0189943
Q9CQ60.Pgls.33.	0.0392473	NA	0.0249383	0.0565251	1.75657	NA	1.66886	1.85513	0.27506	NA	0.250231	0.214291	-0.236886	NA	0.103044	0.289973	0.032772	0.06417	1.72824	0.233005	0.514546	154.049	1.28e-12	2.03e-10	0.77483	0.621085	5.75e-12	0.0368618	0.107262	0.566711	0.864937	0.924429	0.903199	0.734194	0.255982	0.0307241
Q8QZR5.Gpt.238.	0.184594	0.110324	0.468491	0.229968	1.71653	1.90632	1.64038	1.63888	0.216637	0.336595	0.327046	0.152598	0.0717379	-0.0674364	0.224314	0.146898	0.248344	0.0938782	1.72553	0.258219	0.581492	152.602	1.38e-12	2.15e-10	0.0273053	0.464343	7.19e-12	0.0273912	0.0782047	0.511284	0.854047	0.926858	0.914933	0.777984	0.316939	0.0346685
Q9CQE8.NA.19.	NA	0.473479	0.727995	0.548563	NA	2.11711	2.16702	2.43337	NA	0.153776	0.53981	0.727746	NA	0.275612	0.339335	0.214942	0.528886	0.259893	2.18834	0.392796	0.842479	152.501	1.38e-12	2.15e-10	0.00157181	0.144044	9.35e-12	0.0162834	0.0137724	0.391606	0.899019	0.973631	0.977347	0.937722	0.590242	0.0415489
P06801.Me1.240.	0.288629	0.229014	0.248203	0.679365	2.08035	2.07263	2.37312	2.30161	-0.154392	-0.10377	0.20182	0.153432	-0.00193748	0.022497	0.0910359	0.37375	0.361303	0.121336	2.20693	0.0242723	0.67846	151.703	1.44e-12	2.21e-10	0.0139868	0.457387	6.75e-12	0.852221	0.573821	0.934812	0.97688	0.973764	0.902529	0.40783	0.0151395	0.0380583
Q91V92.Acly.20.	0.355076	0.105843	0.299901	0.500648	1.58131	1.39564	1.64817	1.51191	0.190948	0.0726738	0.133443	0.145526	0.147015	0.205677	0.259683	0.243306	0.315367	0.21392	1.53426	0.135648	0.549798	150.852	1.5e-12	2.28e-10	0.00448453	0.0980814	8.52e-12	0.137217	0.310708	0.731577	0.881238	0.895356	0.808374	0.47308	0.0919005	0.0501385
Q921H8.Acaa1b.123.	0.98577	0.738932	1.03378	1.08857	1.85911	1.60999	1.65906	1.56779	0.226939	0.154337	0.312023	0.178996	-0.229815	0.00887125	0.23459	0.178654	0.961764	0.0480751	1.67399	0.218074	0.725475	149.984	1.57e-12	2.34e-10	1.15e-06	0.749903	2.99e-11	0.0663002	0.130415	0.585314	0.860033	0.915187	0.886393	0.693752	0.224724	0.0331436
P34884.Mif.57.60.	1.21835	1.544	1.14597	1.13858	2.77076	3.1179	2.81239	3.64004	-0.0905819	0.293169	0.00185212	0.70983	0.383227	0.255486	0.0586635	0.0358535	1.26172	0.183307	3.08527	0.228567	1.18972	149.956	1.58e-12	2.34e-10	2.35e-05	0.455737	1.36e-11	0.22513	0.10186	0.725762	0.953961	0.977609	0.966242	0.836805	0.231083	0.00732282
P06745.Gpi.404.	0.416834	0.612784	0.458481	0.603762	1.94422	2.59751	2.55233	2.38741	-0.186607	0.367331	0.198879	0.0989319	0.145313	0.439179	0.26041	0.226675	0.522965	0.267894	2.37037	0.119634	0.820215	149.604	1.61e-12	2.36e-10	0.00272022	0.15653	8.54e-12	0.380685	0.330634	0.864031	0.963903	0.97103	0.930854	0.613428	0.0599582	0.0136374
P17751.Tpi1.177.	0.469377	0.417049	0.415314	0.388736	2.09933	2.23246	1.80108	2.00553	0.400255	0.463458	-0.0445046	0.161038	0.531393	0.543389	0.258185	0.230322	0.422619	0.390822	2.0346	0.245062	0.773277	148.835	1.67e-12	2.43e-10	0.00471132	0.0536992	1e-11	0.0620219	0.0860006	0.601795	0.904353	0.952589	0.938736	0.799318	0.277911	0.0193001
P06151.Ldha.163.	0.5761	0.221361	0.57293	0.217789	2.25435	1.94438	2.11947	1.93425	0.149093	0.130437	0.109632	-0.0176109	-0.0241553	-0.164623	0.222209	-0.250936	0.397045	-0.0543763	2.06311	0.0928878	0.624667	148.249	1.72e-12	2.47e-10	0.00645501	0.740434	8.29e-12	0.430166	0.406256	0.868967	0.956076	0.959225	0.895169	0.50406	0.0425341	0.0261751
P26883.Fkbp1a.23.	0.630421	0.134386	0.37268	-0.246001	3.21068	2.6423	2.87624	2.85669	0.731998	0.183016	0.401959	0.376682	0.34246	0.198533	0.0176587	0.0146274	0.222872	0.14332	2.89648	0.423414	0.921521	146.292	1.91e-12	2.71e-10	0.21248	0.515209	8.43e-12	0.0310512	0.00879514	0.422906	0.93314	0.98564	0.987792	0.961471	0.634958	0.0326978
Q9D892.Itpa.33.	-0.102806	0.15567	-0.143162	-0.0316226	1.5583	1.48923	1.43958	1.76282	0.369479	0.357025	0.136593	0.296786	0.366209	0.352477	0.347306	0.282134	-0.0304801	0.337032	1.56248	0.289971	0.539752	146.11	1.93e-12	2.71e-10	0.781428	0.0536992	1.03e-11	0.0152821	0.0586472	0.40423	0.799013	0.906763	0.906398	0.796863	0.399158	0.0574704
O88851.Rbbp9.65.	-0.152283	0.0657343	NA	0.0333449	2.3413	2.99944	NA	2.55566	0.394858	0.515131	NA	0.638215	-0.0323928	0.110174	NA	0.0317911	0.0138795	0.0782004	2.51494	0.429553	0.759144	145.9	1.95e-12	2.71e-10	0.940178	0.693286	8.52e-12	0.0181553	0.00853838	0.396055	0.923242	0.983472	0.98635	0.959529	0.644517	0.0385347
Q8BGX2.NA.188.	NA	NA	0.336247	0.249646	NA	NA	2.12246	2.0819	NA	NA	0.0889322	0.16342	NA	NA	0.452331	0.314618	0.29448	0.251639	1.90918	0.0994354	0.638683	145.625	1.98e-12	2.71e-10	0.0218783	0.114764	8.8e-12	0.366824	0.392575	0.847028	0.94471	0.948527	0.875852	0.486307	0.0484393	0.0311967
Q62426.Cstb.3.	-0.219564	NA	0.0604351	-0.289661	2.57978	NA	2.09061	2.69521	0.741859	NA	0.199981	0.802903	0.138787	NA	0.196792	0.161837	-0.0834504	0.208689	2.45763	0.5766	0.789868	145.578	1.99e-12	2.71e-10	0.602045	0.270903	9.78e-12	0.00761478	0.00218235	0.261415	0.916458	0.98922	0.9932	0.983072	0.805765	0.0810377
Q9D8Z2.Triap1.18..1	0.0643849	NA	0.0433982	-0.000589575	1.80138	NA	1.71042	2.03265	0.305288	NA	0.125018	0.528358	-0.188369	NA	-0.0524343	-0.117247	-0.018733	-0.060506	1.81742	0.307378	0.51139	145.046	2.05e-12	2.74e-10	0.888128	0.673168	8.52e-12	0.0189658	0.0420709	0.43844	0.85524	0.942045	0.941603	0.85202	0.428452	0.0401833
P17751.Tpi1.268.	0.562761	0.180277	0.577206	0.280452	2.28098	1.92418	2.33814	2.03141	0.468211	0.145968	-0.028489	0.236357	0.362318	0.181094	0.363146	0.166175	0.400174	0.268183	2.14368	0.205512	0.754387	144.941	2.06e-12	2.74e-10	0.00860771	0.128965	9.78e-12	0.116911	0.140509	0.702043	0.927658	0.958017	0.934996	0.748121	0.186559	0.0138669
Q9WU84.Ccs.227.	0.427154	0.484982	0.406117	0.446298	1.57812	1.72193	1.38187	1.57247	0.061645	0.334915	0.141835	0.280972	0.214097	0.03377	0.0403967	-0.104795	0.441138	0.0458672	1.5636	0.204842	0.563862	144.397	2.12e-12	2.76e-10	0.000565404	0.721246	1.21e-11	0.0506664	0.157806	0.587986	0.842219	0.895475	0.856345	0.639447	0.201088	0.0413763
Q9ER72.Cars.472.	NA	NA	-0.157081	-0.02629	NA	NA	1.36909	1.74168	NA	NA	0.192669	0.286289	NA	NA	0.196906	0.106672	-0.0701158	0.167177	1.50127	0.215038	0.453343	144.193	2.14e-12	2.76e-10	0.458478	0.163149	8.8e-12	0.0341924	0.143596	0.548148	0.820195	0.883916	0.849529	0.648215	0.226596	0.048036
P06801.Me1.415.420.	0.220571	0.380375	0.107487	0.381471	2.23628	2.39838	1.96651	2.61047	0.0799629	0.197251	0.0218447	0.550341	-0.0698721	0.0773993	0.142837	0.0302712	0.272476	0.045159	2.30291	0.21235	0.708224	144.152	2.15e-12	2.76e-10	0.066875	0.810105	8.52e-12	0.12439	0.127709	0.709893	0.936926	0.965307	0.946644	0.77811	0.198966	0.0112787
Q91V92.Acly.122.	0.257665	0.396398	0.387703	0.446036	1.47108	1.3731	1.45689	1.60812	-0.00158908	-0.0794402	0.146753	0.0997634	0.0855499	0.157883	0.373049	0.260398	0.371951	0.21922	1.4773	0.0413719	0.52746	144.083	2.16e-12	2.76e-10	0.00133526	0.0943609	1.16e-11	0.639436	0.551737	0.862588	0.925592	0.907252	0.748172	0.272931	0.0313855	0.0979243
P35505.Fah.396.	0.0791731	-0.227266	0.0698612	0.126473	1.82353	1.66501	1.83882	2.03319	0.0487387	0.442086	0.109914	0.0890096	0.161535	0.220201	0.225944	0.199898	0.0120602	0.201894	1.84014	0.172437	0.556632	143.857	2.18e-12	2.77e-10	0.929988	0.16614	8.52e-12	0.118936	0.210382	0.716309	0.907904	0.934792	0.890069	0.630304	0.132005	0.0238865
P40142.Tkt.386.	0.0326148	0.116424	0.292738	0.339195	1.74071	1.89293	1.77479	2.06996	-0.0891505	0.0961505	0.0222749	0.106866	-0.00349967	-0.0998169	0.305751	0.229061	0.195243	0.107874	1.8696	0.0340351	0.551688	142.018	2.41e-12	3.03e-10	0.0996357	0.448027	8.66e-12	0.759551	0.555956	0.907806	0.961344	0.954918	0.853845	0.355933	0.0202975	0.0547865
Q9R111.Gda.281.	NA	NA	0.255623	0.0362309	NA	NA	1.91464	1.66882	NA	NA	0.0068251	-0.046591	NA	NA	0.000892143	0.145889	0.0993792	0.0245909	1.68051	0.0119387	0.454105	140.537	2.62e-12	3.26e-10	0.342227	0.865312	8.66e-12	0.908515	0.607876	0.909797	0.956106	0.943171	0.808416	0.281324	0.0179131	0.0832945
Q8VE95.NA.109.	0.290709	0.216795	0.351183	0.444114	1.95288	1.99698	1.96213	1.80064	0.316829	-0.228574	0.271589	-0.132391	0.14116	0.066932	0.0116139	0.199595	0.3257	0.104825	1.92816	0.0568634	0.603886	140.157	2.67e-12	3.28e-10	0.0147209	0.481617	1e-11	0.615968	0.50181	0.894601	0.959138	0.956131	0.869595	0.408455	0.0264675	0.0420694
P48428.Tbca.67.	-0.0626921	-0.0025591	NA	NA	2.56097	2.78091	NA	NA	0.396202	0.561683	NA	NA	0.527523	0.753037	NA	NA	-0.0199305	0.430538	2.53739	0.465766	0.853441	140.085	2.68e-12	3.28e-10	0.918159	0.0692859	1.2e-11	0.0163075	0.00598814	0.362657	0.922951	0.98538	0.98869	0.967708	0.690553	0.0461159
Q99P30.Nudt7.5.	0.348956	0.60614	0.502585	0.469886	1.20576	1.50576	1.32248	1.41638	0.055106	0.158199	0.0746503	0.254852	0.21876	0.220868	0.228711	0.197968	0.481892	0.216577	1.3626	0.135702	0.549192	139.934	2.71e-12	3.28e-10	0.000120257	0.0897403	1.81e-11	0.124571	0.322391	0.69647	0.845265	0.857268	0.753396	0.426089	0.101927	0.0721118
P51859.Hdgf.12.	NA	-0.0257945	0.0418182	-0.0146619	NA	1.94595	1.82323	1.73267	NA	0.302851	0.106483	0.316743	NA	0.336137	0.121646	-0.0184328	0.00464352	0.109015	1.75532	0.205744	0.51868	139.053	2.84e-12	3.38e-10	0.972056	0.419599	9.78e-12	0.0669212	0.147802	0.631389	0.881179	0.925613	0.893166	0.684921	0.195399	0.0274375
P47791.2.Gsr.54.59.	-1.31277	-1.81285	-2.07355	-2.47409	-1.30538	-1.50111	-1.61691	-1.36052	-2.14649	-1.7167	-1.98699	-1.64938	-1.75858	-1.59082	-2.46431	-2.15481	-1.91832	-1.99213	-1.44598	-1.87489	-1.80783	138.991	2.85e-12	3.38e-10	8.46e-07	8.78e-06	4.47e-07	2.14e-05	0.999992	0.999983	0.997291	0.268442	1.86895e-06	0.0760406	0.987873	0.999971
P70296.Pebp1.13.	-0.235163	0.00995074	-0.0919337	0.195701	2.16664	2.53521	2.40446	2.06784	0.4315	0.144208	0.232497	0.0588795	0.133958	0.577018	0.222031	0.619062	-0.0303613	0.388017	2.29354	0.216771	0.716991	138.893	2.87e-12	3.38e-10	0.858368	0.0687024	1.1e-11	0.124606	0.121244	0.700044	0.934966	0.964834	0.946968	0.783534	0.208149	0.01163
Q3USZ8.NA.170.	0.709926	NA	0.320632	0.272643	2.3036	NA	1.77607	2.04929	0.294101	NA	-0.016762	0.110228	0.331636	NA	0.0290512	0.180481	0.417823	0.179597	2.05206	0.177033	0.706629	137.879	3.04e-12	3.55e-10	0.00607829	0.267596	1.28e-11	0.1591	0.19603	0.741724	0.928445	0.952264	0.917698	0.679242	0.135345	0.0162823
Q922R1.NA.222.	-0.0444002	0.432114	NA	0.588084	2.17726	2.18112	NA	2.48128	0.190149	0.420665	NA	0.282222	0.56112	0.285877	NA	0.219782	0.31626	0.324631	2.20078	0.277198	0.779717	137.107	3.17e-12	3.68e-10	0.0364462	0.0976508	1.31e-11	0.0583366	0.0551812	0.571675	0.915459	0.96481	0.958303	0.858779	0.351408	0.0181078
P06151.Ldha.84.	0.640181	0.664436	0.591793	0.25966	2.02161	1.83627	1.97207	2.43135	0.261688	0.10804	0.368432	0.498495	0.315404	0.365803	0.312929	0.130668	0.539017	0.281201	2.06532	0.309164	0.798677	136.801	3.23e-12	3.71e-10	0.00133526	0.120307	1.58e-11	0.0363236	0.0379504	0.490292	0.894607	0.96059	0.958635	0.878034	0.426477	0.0275479
Q60692.Psmb6.76.77..1	0.225185	0.1237	-0.0790555	0.126184	1.40117	1.4277	1.29941	1.4358	0.292916	0.288226	0.175976	0.36496	0.185158	0.180704	0.112517	-0.000415652	0.0990032	0.119491	1.39102	0.280519	0.472508	136.288	3.33e-12	3.78e-10	0.269109	0.276264	1.31e-11	0.01259	0.0737408	0.377913	0.749217	0.87161	0.872421	0.753349	0.386099	0.0759237
P68037.Ube2l3.86.	0.224867	0.360374	0.177638	0.0182978	2.33377	1.92368	2.07465	2.03021	0.199223	0.580924	0.213511	0.185549	0.320182	0.636528	0.156201	0.186026	0.195294	0.324734	2.09058	0.294802	0.726352	136.18	3.35e-12	3.78e-10	0.152494	0.08624	1.31e-11	0.0408306	0.0450973	0.518161	0.899327	0.960205	0.956256	0.866259	0.394023	0.0243112
P52480.Pkm.326.	0.398544	0.345037	0.465155	0.273547	1.60399	1.47272	1.47868	1.86834	0.06166	0.0630165	0.0235546	0.297798	-0.102262	-0.134936	0.027169	-0.0570835	0.370571	-0.066778	1.60593	0.111507	0.505308	135.919	3.4e-12	3.79e-10	0.00272022	0.610176	1.34e-11	0.251473	0.368571	0.78703	0.907087	0.912024	0.816613	0.439503	0.0654979	0.0491943
Q8CI94.Pygb.758.	0.0339154	-0.0675629	0.0725213	0.0922259	1.49523	1.41369	1.42254	1.70452	0.196384	-0.052114	0.0165414	0.221461	0.219338	0.116147	0.183267	0.269623	0.0327749	0.197094	1.509	0.095568	0.458608	135.771	3.43e-12	3.79e-10	0.757456	0.120841	1.15e-11	0.285252	0.416879	0.797485	0.90191	0.898961	0.780577	0.378425	0.0566333	0.065822
Q9DBP5.Cmpk1.122.127.	NA	NA	0.0232356	0.140116	NA	NA	1.60653	1.86817	NA	NA	0.384299	0.538027	NA	NA	0.126201	0.211083	0.00093224	0.113942	1.63936	0.360446	0.528671	135.696	3.44e-12	3.79e-10	0.994352	0.381438	1.33e-11	0.00979241	0.0265371	0.315151	0.801885	0.931591	0.942735	0.880713	0.543782	0.0737186
Q91V76.NA.54.	0.253952	0.435761	0.297022	NA	1.82491	1.9388	1.69795	NA	0.158627	0.288818	0.123836	NA	0.0659632	0.134988	0.134032	NA	0.357911	0.140163	1.92773	0.285186	0.677748	135.227	3.54e-12	3.84e-10	0.0107456	0.362783	1.36e-11	0.0357923	0.0525868	0.503681	0.880698	0.949283	0.944058	0.841188	0.375546	0.0288279
P99025.Gchfr.80.	0.977474	1.1011	0.944002	1.05833	1.56481	1.55284	1.69094	2.07347	0.651591	0.216445	0.272969	0.675399	0.327588	0.338419	0.439526	0.361483	1.02023	0.366754	1.72052	0.454101	0.8904	135.14	3.55e-12	3.84e-10	2.47e-06	0.062838	8.85e-11	0.00959298	0.0110749	0.239925	0.813818	0.954545	0.968329	0.936708	0.682495	0.0999642
P13707.Gpd1.200.	0.0666347	0.180746	0.214397	0.38062	1.76948	1.73113	1.77014	2.16485	0.215081	0.149189	0.171507	0.484685	0.0270981	0.200021	0.32163	0.242396	0.210599	0.197786	1.8589	0.255115	0.6306	133.609	3.88e-12	4.17e-10	0.0892409	0.194922	1.34e-11	0.0454639	0.0785982	0.546849	0.877715	0.93974	0.927226	0.791331	0.305078	0.0271746
P13707.Gpd1.162.168.	0.35876	0.152717	0.0749294	0.543275	2.35303	1.91776	1.93944	2.18177	0.164336	0.335674	0.247932	0.619875	0.279826	0.116933	0.394859	0.365599	0.28242	0.289304	2.098	0.341954	0.752919	133.012	4.02e-12	4.19e-10	0.0513507	0.117139	1.46e-11	0.0267214	0.0254158	0.444449	0.893438	0.965321	0.966638	0.905405	0.495615	0.033183
Q9CPV4.Glod4.41.	-0.110599	-0.363606	-0.296898	-0.0858088	1.5309	1.53477	1.61405	1.6641	0.408414	0.0849027	0.270601	0.09084	-0.113706	0.1103	0.0358338	0.120812	-0.214228	0.0383101	1.58596	0.213689	0.405932	132.918	4.04e-12	4.19e-10	0.0482876	0.775167	1.34e-11	0.0483403	0.141419	0.57264	0.842033	0.899903	0.866618	0.66435	0.219094	0.0399645
Q8BR90.NA.179.	NA	0.087348	NA	0.209864	NA	1.94214	NA	2.2391	NA	-0.0186102	NA	0.227595	NA	-0.207963	NA	0.196847	0.246666	0.121066	2.03178	0.213049	0.653141	132.826	4.07e-12	4.19e-10	0.0713286	0.45193	1.32e-11	0.0997181	0.129581	0.667412	0.913949	0.9507	0.927576	0.745069	0.204478	0.017095
P04117.Fabp4.118..1	-0.0857166	0.040806	-0.183657	-0.149266	2.43134	2.12401	2.04689	2.69726	0.0127229	0.121372	0.309738	0.632037	0.106309	0.0910972	0.127585	0.226872	-0.0944586	0.137966	2.32488	0.268967	0.659338	132.716	4.09e-12	4.19e-10	0.537863	0.451655	1.28e-11	0.0748061	0.0603531	0.603981	0.926224	0.968786	0.961422	0.859198	0.331297	0.014783
Q9D1A2.Cndp2.205.	0.071529	-0.026875	-0.0667706	-0.201175	1.70014	1.67075	1.71808	1.52481	0.150397	0.369305	0.193392	-0.0201318	0.293499	0.328807	0.13548	0.0164581	-0.0558228	0.193561	1.65345	0.173241	0.491107	132.668	4.1e-12	4.19e-10	0.616083	0.158719	1.31e-11	0.099693	0.215035	0.678665	0.879595	0.911363	0.857664	0.59065	0.139065	0.0344556
Q810A7.Ddx42.382.	-0.0705881	NA	-0.149274	-0.0534181	1.22646	NA	1.3154	1.30074	0.279708	NA	0.240491	0.137535	0.0396619	NA	0.111162	0.144917	-0.0906207	0.115329	1.23517	0.221415	0.370323	132.467	4.15e-12	4.19e-10	0.260068	0.24889	1.38e-11	0.0187473	0.153713	0.464255	0.731427	0.816216	0.784346	0.601106	0.261837	0.0861658
A0A0J9YUG5.Wbscr27.165.	0.231955	0.13073	0.0573911	0.138915	1.21837	1.13134	1.28417	1.36884	0.202079	0.101912	0.20801	0.265161	0.200023	0.153252	0.146443	0.162843	0.139748	0.16564	1.25068	0.194291	0.43759	132.454	4.16e-12	4.19e-10	0.0961798	0.125609	1.42e-11	0.0310709	0.199168	0.534354	0.76166	0.819464	0.763707	0.53974	0.203418	0.0809876
F7DEU6.Impdh1.270.	0.011389	0.234646	0.187534	NA	1.43827	1.49357	1.24628	NA	0.281169	0.33374	0.158544	NA	0.234293	0.41668	0.304865	NA	0.132285	0.291079	1.38048	0.237937	0.510444	132.412	4.17e-12	4.19e-10	0.15335	0.0536992	1.67e-11	0.0228139	0.11728	0.464079	0.770721	0.860553	0.839749	0.672445	0.286954	0.0652984
Q99LX0.Park7.46..1	-0.0732921	NA	-0.14978	-0.049831	1.46991	NA	1.97001	1.89653	0.27257	NA	0.215213	0.482445	-0.0605539	NA	-0.0332225	0.0848551	-0.0832419	0.0430044	1.74253	0.325718	0.507002	132.197	4.22e-12	4.19e-10	0.46944	0.771039	1.36e-11	0.0162834	0.035129	0.39074	0.83615	0.937868	0.941591	0.862837	0.471597	0.0507477
Q9DBJ1.Pgam1.153..1	0.563323	0.645351	0.528863	0.521133	2.66152	2.26268	2.4287	2.99746	0.496864	0.282664	-0.108121	0.729738	0.411093	0.311647	0.140156	0.187814	0.564667	0.262678	2.58759	0.350286	0.941305	132.178	4.22e-12	4.19e-10	0.00471874	0.219431	1.62e-11	0.0509521	0.0208245	0.504925	0.932226	0.980381	0.980437	0.932852	0.508688	0.0212836
Q9D0F9.Pgm2.160.	-0.288722	0.0203192	-0.0467251	0.0022392	1.76586	1.96598	1.51749	1.8239	0.224539	0.308003	0.0503088	0.098965	0.00838272	0.183068	0.274436	0.256728	-0.0782221	0.180654	1.76831	0.170454	0.510299	131.47	4.4e-12	4.33e-10	0.501424	0.207883	1.33e-11	0.124606	0.216903	0.708415	0.900069	0.927612	0.878697	0.611672	0.130429	0.0272362
P05064.Aldoa.202.	0.460144	0.611938	0.115401	0.436638	2.03279	2.29807	2.09948	2.47655	0.0639165	0.000649535	0.283206	0.121157	-0.236483	0.125662	-0.494964	-0.125301	0.40603	-0.182772	2.22672	0.117232	0.641803	131.378	4.43e-12	4.33e-10	0.0122078	0.305722	1.41e-11	0.38603	0.339017	0.856317	0.958827	0.966014	0.91963	0.586916	0.0586335	0.0166454
P06745.Gpi.404..1	0.786645	0.116379	0.363385	0.446038	2.41499	2.51502	2.25403	2.06046	-0.0680433	-0.092526	0.0570967	-0.109349	0.292998	-0.200261	0.175716	0.335333	0.428112	0.150947	2.31113	-0.0532055	0.709245	130.897	4.56e-12	4.41e-10	0.0111674	0.415492	1.41e-11	0.709493	0.705535	0.965624	0.986823	0.982146	0.905915	0.323046	0.0057961	0.058309
Q91V92.Acly.835.	0.398867	0.415804	0.320203	0.600726	1.56967	1.71997	1.51578	1.61246	0.0389602	0.293235	0.176486	0.0500123	0.0512879	0.213568	0.389039	0.473559	0.4339	0.281864	1.60447	0.139673	0.614977	130.507	4.66e-12	4.41e-10	0.00125381	0.072107	2.15e-11	0.17641	0.298201	0.738133	0.891107	0.906973	0.828667	0.499569	0.0929801	0.0427515
P13707.Gpd1.341.	0.232312	0.119531	0.300389	0.0247665	1.8368	2.02578	2.56434	2.05427	0.256205	0.174739	0.242935	0.416084	0.206107	0.200902	0.266034	-0.0634519	0.16925	0.152398	2.1203	0.272491	0.678609	130.485	4.67e-12	4.41e-10	0.221285	0.367628	1.38e-11	0.0568099	0.0595796	0.563532	0.906759	0.959669	0.95213	0.844728	0.341571	0.0200829
Q99LX0.Park7.46.	0.0221531	0.147179	0.20818	0.0470788	1.61031	1.66125	1.70628	1.9889	0.13747	0.215633	0.136195	0.587206	0.187534	0.174533	0.206875	0.145153	0.106148	0.178524	1.74169	0.269126	0.573871	130.4	4.69e-12	4.41e-10	0.354012	0.211687	1.42e-11	0.0315604	0.0683789	0.491368	0.851734	0.92915	0.920514	0.795439	0.342334	0.0362232
P35505.Fah.315.	-0.0356639	-0.0719975	0.0432939	0.174927	1.90823	1.73178	2.1075	2.24165	0.235589	-0.0469667	0.30223	0.260787	0.112892	0.512883	0.123419	0.273427	0.0276399	0.255655	1.99729	0.18791	0.617123	130.353	4.71e-12	4.41e-10	0.855546	0.133562	1.37e-11	0.134302	0.176054	0.714865	0.920292	0.948643	0.916127	0.691646	0.153853	0.0174484
E9Q4Z2.Acacb.946.	1.36679	1.14898	NA	1.17681	1.70714	1.57463	NA	2.06901	-0.180971	0.0338882	NA	0.316061	-0.0536198	-0.0198347	NA	0.3134	1.18728	0.126317	1.76145	0.0655353	0.785146	130.322	4.72e-12	4.41e-10	6.63e-07	0.451655	1.06e-10	0.608249	0.48323	0.870566	0.945232	0.941059	0.839882	0.38712	0.0325091	0.0506732
O08797.Serpinb9.98.	-0.166358	-0.175524	-0.0612123	-0.10258	1.75451	1.39211	1.4187	1.37449	0.130284	0.256321	0.367758	0.219362	0.11246	0.140659	0.235483	0.115546	-0.126418	0.151037	1.48495	0.243432	0.438251	130.202	4.75e-12	4.41e-10	0.196585	0.215828	1.49e-11	0.0263747	0.104881	0.477576	0.797016	0.882877	0.864627	0.703332	0.292788	0.0544029
Q9CYR6.Pgm3.249.	0.0973772	0.024866	-0.0842476	-0.109646	1.4724	1.52856	1.30591	1.2148	0.286039	0.366408	0.254132	0.244923	0.119365	0.135838	0.0319392	0.0487576	-0.0179125	0.083975	1.38042	0.287876	0.433589	129.826	4.86e-12	4.48e-10	0.865732	0.451655	1.54e-11	0.01259	0.068487	0.360731	0.741983	0.87142	0.875752	0.7642	0.405012	0.0802508
P05201.Got1.391.	0.228675	0.0948553	-0.163192	0.231568	1.80008	1.87449	1.6373	1.73332	0.136696	0.227274	0.163966	0.0607452	-0.110329	-0.00637351	-0.0181202	0.314913	0.0979766	0.0450226	1.7613	0.14717	0.512866	129.269	5.02e-12	4.59e-10	0.394792	0.762465	1.35e-11	0.175688	0.272508	0.75264	0.910509	0.928538	0.867106	0.557081	0.0970407	0.0299717
Q9DBJ1.Pgam1.153..2	0.642311	0.805476	0.366606	0.440959	2.68244	2.66629	2.33637	2.99498	0.604195	0.201884	0.0131386	0.668945	0.429606	0.288366	-0.126458	0.0954388	0.563838	0.171738	2.67002	0.372041	0.944409	129.214	5.04e-12	4.59e-10	0.00609892	0.431264	1.79e-11	0.0476664	0.0156329	0.475927	0.932142	0.982194	0.983204	0.944069	0.553221	0.0247058
Q9JII6.Akr1a1.187.200.	-0.0436818	0.119819	-0.258356	0.284928	1.82073	1.86791	2.06891	1.78563	0.36746	0.202346	0.62391	0.449061	0.223655	0.471748	0.256178	0.400941	0.0256771	0.33813	1.8858	0.410694	0.665074	128.147	5.38e-12	4.86e-10	0.862451	0.0687024	2.02e-11	0.0115559	0.0133443	0.311372	0.852753	0.961111	0.96957	0.930282	0.624378	0.0670247
Q9R0P5.Dstn.12.	-0.256071	-0.146521	-0.29166	-0.131398	1.43386	1.63248	1.3368	1.71543	0.292285	0.274646	0.15693	0.417069	0.0691077	-0.0968335	0.00216023	0.122229	-0.206413	0.0241658	1.52964	0.285232	0.408156	127.887	5.46e-12	4.9e-10	0.0538285	0.864367	1.75e-11	0.0173748	0.0630264	0.404846	0.791903	0.900622	0.899466	0.785286	0.389824	0.0594351
Q8BHG1.Nrd1.917.	-0.0525512	-0.475822	NA	-0.262753	2.00325	1.79056	NA	1.66699	0.65299	0.674884	NA	0.51328	0.0706113	0.134936	NA	0.0221971	-0.226885	0.11316	1.78993	0.524825	0.550258	127.648	5.54e-12	4.94e-10	0.0743805	0.450561	2.41e-11	0.00536123	0.00589696	0.193649	0.823675	0.967362	0.980102	0.961584	0.767458	0.125936
P47968.Rpia.171.	NA	0.221493	-0.136171	0.0232044	NA	2.09637	1.98749	2.71503	NA	-0.0745433	0.301169	0.0486934	NA	0.294438	-0.0494514	0.194735	0.0619667	0.139554	2.27146	0.0961405	0.64228	127.418	5.62e-12	4.98e-10	0.698493	0.440935	1.38e-11	0.484634	0.395116	0.882189	0.964936	0.968792	0.917717	0.547971	0.0427442	0.0192025
E9PZF0.Gm20390.260.	-0.144546	0.0245007	-0.0651788	0.175042	1.7871	1.91506	2.0747	1.8063	0.408561	0.457206	0.238519	0.072946	0.00113076	0.427119	0.295253	0.487621	-0.00254567	0.302781	1.89579	0.294308	0.622583	126.566	5.92e-12	5.21e-10	0.986032	0.0883621	1.81e-11	0.0330453	0.0477897	0.480116	0.87294	0.947446	0.943981	0.846968	0.396432	0.0323164
Q9JI75.Nqo2.180.	-0.353267	-0.107469	-0.0971011	0.00313727	1.70508	1.71058	1.89304	2.02922	-0.118424	0.201897	0.190434	0.339059	0.284228	-0.00504174	0.193444	0.175372	-0.138675	0.162001	1.83448	0.153242	0.502762	126.419	5.98e-12	5.22e-10	0.251111	0.274407	1.54e-11	0.181004	0.254484	0.751705	0.915631	0.935298	0.881304	0.586823	0.103898	0.0256887
Q91V76.NA.140.	0.184347	0.446553	0.551183	0.510503	1.82777	1.86883	1.86704	2.33025	0.108569	0.0409364	0.179781	0.232017	-0.0571713	0.092311	0.41325	0.263211	0.423146	0.1779	1.97347	0.140326	0.678711	123.587	7.13e-12	6.19e-10	0.00618955	0.277447	2.23e-11	0.262848	0.285022	0.796878	0.935626	0.949257	0.897496	0.58694	0.0839067	0.0212327
Q9JJU8.Sh3bgrl.25.	-0.23614	-0.138113	-0.10074	-0.0352695	1.87111	1.61995	1.62181	1.75411	0.571547	0.107435	0.0742213	0.366055	0.124056	0.27111	0.400917	0.257172	-0.127565	0.263314	1.71674	0.279815	0.533077	123.162	7.32e-12	6.31e-10	0.273627	0.0980814	2.23e-11	0.0302349	0.060896	0.4663	0.843937	0.928141	0.922467	0.806887	0.367369	0.0398748
P15105.Glul.269.	0.533391	0.557165	0.325108	0.753522	1.51875	1.32088	1.40074	1.271	0.493154	0.363366	0.457011	0.354017	0.31999	0.208863	0.447858	0.480068	0.542296	0.364195	1.37784	0.416887	0.675305	123.06	7.37e-12	6.31e-10	0.000142961	0.0536992	8.32e-11	0.00677862	0.0232284	0.193415	0.701906	0.905367	0.935269	0.894423	0.6488	0.144958
P34884.Mif.81..1	NA	1.16402	NA	1.0814	NA	2.84254	NA	2.70574	NA	0.0930311	NA	-0.214375	NA	0.154989	NA	-0.603462	0.991763	-0.0771257	2.5066	0.0163417	0.859394	122.876	7.45e-12	6.35e-10	7.87e-05	0.738659	3.97e-11	0.92664	0.589618	0.948804	0.983549	0.981522	0.92485	0.436702	0.0125498	0.0309972
P97371.Psme1.22.	NA	-0.0638898	0.390073	0.4855	NA	2.3453	2.0682	2.56198	NA	0.351279	0.199422	0.580483	NA	-0.118846	0.372895	0.356283	0.249879	0.190557	2.28455	0.332536	0.76438	122.436	7.66e-12	6.45e-10	0.112462	0.314046	2.12e-11	0.0430345	0.0271199	0.489704	0.913289	0.971753	0.971432	0.910158	0.474737	0.0250115
Q9DBE0.Csad.328.	0.205389	-0.201123	-0.02206	-0.116491	1.66148	1.52116	1.54329	1.46098	0.226713	0.181363	0.386822	0.0906699	0.14481	-0.061735	0.0930767	0.0528261	-0.0335714	0.0572445	1.54673	0.221392	0.447948	122.422	7.67e-12	6.45e-10	0.770257	0.664592	1.9e-11	0.0443559	0.131475	0.5455	0.828224	0.893398	0.863527	0.671939	0.237664	0.0441096
Q61598.Gdi2.202.203.	-0.0515798	0.0552594	0.00290675	0.193109	1.80615	1.82217	1.65889	2.19935	0.205181	0.139755	0.0690281	0.541004	0.195255	0.302253	0.152174	0.294695	0.0499239	0.236094	1.87164	0.238742	0.5991	121.622	8.07e-12	6.74e-10	0.716514	0.149681	2.12e-11	0.0648845	0.0962816	0.583162	0.885021	0.939317	0.921944	0.766866	0.266145	0.0245806
P17182.Eno1.119.	0.125135	0.202829	0.186523	0.501047	1.3128	1.37883	1.39951	1.37588	0.238144	0.166397	0.254496	0.182857	0.0500808	0.161566	0.134171	0.298617	0.253883	0.161109	1.36676	0.210473	0.498055	121.442	8.17e-12	6.78e-10	0.0143459	0.179624	2.7e-11	0.0379789	0.159486	0.524049	0.785063	0.852912	0.813109	0.607191	0.226472	0.0636753
O88342.Wdr1.382.	NA	NA	0.025849	-0.0206774	NA	NA	1.28523	1.46482	NA	NA	0.238995	0.220484	NA	NA	0.342339	0.299513	-0.00916694	0.269933	1.28014	0.176412	0.429329	121.169	8.31e-12	6.85e-10	0.931125	0.0536992	2.62e-11	0.0542499	0.232619	0.585029	0.78764	0.829022	0.757508	0.503352	0.167795	0.0767359
P16858.Gapdh.245.	0.600522	0.635624	0.51763	0.485515	1.1437	1.27338	1.06683	1.10963	0.186531	0.234636	0.141564	0.0429153	0.158988	0.27293	0.0942949	0.0654156	0.559823	0.147907	1.14838	0.151412	0.501881	121.01	8.39e-12	6.88e-10	1.72e-05	0.179094	7.43e-11	0.0805937	0.304529	0.615832	0.772538	0.790242	0.685103	0.408384	0.141664	0.106494
P17182.Eno1.119..1	NA	0.468206	NA	0.437174	NA	1.53914	NA	1.99067	NA	-0.0644087	NA	0.394947	NA	0.271446	NA	0.125463	0.519514	0.25884	1.80806	0.169909	0.689082	120.627	8.6e-12	7.01e-10	0.00105949	0.124407	3.51e-11	0.161705	0.21718	0.715803	0.904946	0.931479	0.883962	0.61766	0.128564	0.0255562
Q9WUA3.Pfkp.717.722.	0.739908	0.762655	0.669869	0.848603	1.00079	1.09471	0.853884	0.9589	-0.0738759	0.0581076	-0.0886162	-0.0102888	-0.0615601	-0.103785	-0.0297746	0.00291165	0.755259	-0.048052	0.977072	-0.0286683	0.413902	119.964	8.98e-12	7.27e-10	3.38e-07	0.647481	3.01e-10	0.714111	0.717003	0.877082	0.895113	0.814222	0.492783	0.101077	0.0479009	0.29049
Q3U2G2.Hspa4.167.	0.0137268	-0.131006	-0.0390112	0.0694572	1.22076	1.2774	1.22627	1.55366	0.326134	0.336321	0.298	0.38893	0.124346	0.202385	0.0522652	0.180232	-0.0217083	0.139807	1.31952	0.337346	0.443742	118.952	9.59e-12	7.72e-10	0.838849	0.2246	3.15e-11	0.00768633	0.0463059	0.2668	0.696864	0.870467	0.893569	0.819417	0.515089	0.113831
Q99L47.St13.208.	-0.292602	-0.202018	-0.113159	0.118362	1.483	1.67312	1.65227	1.47239	0.222559	0.366496	0.374571	0.0257741	0.370622	0.399831	0.395488	0.564682	-0.122354	0.432656	1.57019	0.24735	0.531962	118.514	9.87e-12	7.9e-10	0.271099	0.0536992	3.76e-11	0.0386834	0.0950066	0.490611	0.819214	0.900545	0.884477	0.73019	0.29908	0.0460975
Q8BH69.Sephs1.71.	-0.142332	-0.141159	0.140018	0.198438	1.70281	1.6464	1.82306	1.82625	-0.0630506	0.201564	0.346256	0.281982	0.244428	0.0984462	0.480397	0.339785	0.0137412	0.290764	1.74963	0.191688	0.561456	117.521	1.05e-11	8.37e-10	0.923784	0.08624	2.73e-11	0.105798	0.173756	0.660242	0.886628	0.924478	0.885116	0.653544	0.167818	0.0276421
O35295.Purb.250.	-0.11773	-0.131029	-0.0665752	-0.375903	1.19774	1.31227	1.2783	1.23752	0.366369	0.286625	0.28666	0.299655	0.0380493	0.104874	0.219828	0.00711333	-0.172809	0.0924663	1.25646	0.309827	0.371486	117.44	1.06e-11	8.37e-10	0.0622119	0.393559	3.56e-11	0.00938867	0.0633913	0.292428	0.682515	0.84633	0.865497	0.774817	0.462392	0.112332
Q9R1P3.Psmb2.91.	0.00165269	-0.14159	-0.0678344	0.114177	1.39982	1.55157	1.73805	1.4469	0.0657276	0.0709817	0.401144	0.0791057	0.191783	0.152678	0.132326	0.243935	-0.0233988	0.180181	1.53409	0.15424	0.461277	117.337	1.07e-11	8.38e-10	0.84857	0.179034	2.54e-11	0.129502	0.263929	0.692986	0.868546	0.892407	0.818782	0.516796	0.115917	0.0466211
Q6P8M1.Tatdn1.113.	-0.00618594	0.133396	0.253738	0.25527	1.45396	1.55211	1.80381	1.53389	0.327684	0.239851	0.372606	0.198129	-0.161018	0.0297064	0.119392	0.249787	0.159054	0.0594669	1.58594	0.284567	0.522258	116.637	1.12e-11	8.73e-10	0.153116	0.671902	2.91e-11	0.0232582	0.0616566	0.420866	0.807641	0.909399	0.906852	0.792492	0.384815	0.0533429
P04117.Fabp4.118..2	0.0174116	-0.3987	-0.0533126	-0.814266	2.25869	2.23985	2.67033	2.37697	0.0102655	0.0597901	0.166437	0.168286	2.83e-05	-0.194475	0.074911	-0.307214	-0.312217	-0.106687	2.38646	0.101195	0.517187	116.521	1.13e-11	8.74e-10	0.0680769	0.604185	2.6e-11	0.507228	0.380335	0.885893	0.968526	0.972959	0.928946	0.578614	0.0452827	0.0156214
O70435.Psma3.42.	-0.37166	-0.190257	-0.281202	-0.00902729	1.52686	1.78992	1.85009	1.58338	0.208865	0.0919373	0.343985	0.0714752	-0.14871	0.203072	6.63e-05	0.14883	-0.213036	0.0508144	1.68756	0.179066	0.426101	115.839	1.18e-11	9.09e-10	0.0780934	0.736211	2.78e-11	0.115502	0.201277	0.674831	0.883291	0.916874	0.868426	0.612741	0.147127	0.0314708
Q8CAY6.Acat2.360.	0.123955	0.127304	0.245529	0.054263	1.70407	1.68415	1.94243	2.23224	0.0160116	-0.0233658	0.133145	0.465959	0.114653	0.117512	0.162418	0.0837595	0.137763	0.119586	1.89072	0.147938	0.574002	115.531	1.2e-11	9.23e-10	0.290977	0.452994	2.63e-11	0.226055	0.266927	0.770924	0.92431	0.941267	0.887921	0.586358	0.0951854	0.0237471
P00493.Hprt1.66.	-0.0754036	-0.202616	-0.0304177	-0.0778368	1.59406	1.38189	1.80914	1.84367	0.18599	0.0702101	0.180851	0.484415	0.10237	0.141821	0.212768	0.114464	-0.0965686	0.142855	1.65719	0.230367	0.483461	115.309	1.22e-11	9.31e-10	0.405315	0.310539	2.89e-11	0.0542796	0.113804	0.553406	0.849676	0.912988	0.889397	0.713413	0.25253	0.0358096
P35235.Ptpn11.333.	0.0319312	NA	0.0651324	0.24651	1.5249	NA	1.39285	1.46119	0.490942	NA	0.0398851	0.150297	0.134159	NA	0.247752	0.198205	0.0999039	0.207362	1.43941	0.212884	0.48989	115.024	1.24e-11	9.44e-10	0.32291	0.120307	3.25e-11	0.0457875	0.150578	0.536712	0.804363	0.870256	0.833373	0.629352	0.226318	0.0547964
Q9D9V3.Echdc1.127.	0.621666	0.618828	0.201826	0.500454	1.60581	1.73342	1.44897	1.76461	0.367623	0.350961	0.203918	0.416674	0.168211	0.416701	-0.00162904	0.217908	0.485694	0.200298	1.6382	0.334794	0.664747	114.481	1.29e-11	9.74e-10	0.00114389	0.189867	5.69e-11	0.017766	0.0345427	0.351443	0.807402	0.926673	0.934212	0.858245	0.49235	0.063881
Q91V92.Acly.623.	0.102069	0.447061	0.235774	0.557154	1.44415	1.65408	1.46877	1.50484	-0.056491	0.0175048	0.151853	-0.0185648	0.0955983	0.0267435	0.197231	0.240787	0.335514	0.14009	1.51796	0.0235755	0.504285	113.877	1.35e-11	1.01e-09	0.00647449	0.286358	3.68e-11	0.819758	0.59103	0.886027	0.938738	0.920016	0.759587	0.25687	0.0242874	0.101315
Q9JI46.Nudt3.68.	NA	NA	0.234624	-0.129143	NA	NA	1.83639	1.82012	NA	NA	0.17677	0.235904	NA	NA	0.0573413	-0.00873955	0.00155933	0.0124138	1.6657	0.108834	0.447127	113.071	1.42e-11	1.06e-09	0.990621	0.940384	2.78e-11	0.309255	0.373552	0.800919	0.916482	0.921172	0.830423	0.448777	0.0612114	0.044709
Q9CX00.Ist1.125.	-0.0510304	0.0402317	NA	0.135236	1.49202	1.24066	NA	1.24366	0.285274	0.0409464	NA	0.273648	0.0796169	0.13602	NA	0.0667828	0.0435581	0.133277	1.32707	0.186554	0.422615	112.676	1.46e-11	1.08e-09	0.65966	0.249028	3.33e-11	0.0544218	0.208241	0.573199	0.793199	0.841939	0.781158	0.538933	0.180861	0.068694
Q8VE95.NA.100.	0.26621	NA	0.211348	0.497267	1.81416	NA	1.55148	1.60394	0.26573	NA	0.00990401	-0.12723	0.143854	NA	0.075243	0.18827	0.286293	0.171868	1.61754	0.0999345	0.543908	112.423	1.49e-11	1.09e-09	0.0211442	0.229061	3.7e-11	0.347197	0.399954	0.807998	0.915157	0.916256	0.814794	0.416948	0.0556041	0.0518342
Q8CI94.Pygb.373.	-0.0342315	-0.0561637	-0.00203318	-0.0596219	1.89978	1.33227	1.84681	1.76865	0.231351	0.0474385	0.312391	0.359247	0.233625	0.177662	0.0169727	0.0511585	-0.0380126	0.119854	1.71188	0.237607	0.507831	112.404	1.49e-11	1.09e-09	0.775394	0.415492	3.26e-11	0.0560738	0.10164	0.55196	0.859374	0.922584	0.903049	0.739828	0.26784	0.0324167
P56959.Fus.421.426.	-0.111287	0.0233917	-0.228102	0.170524	1.96903	2.17324	1.94917	2.11868	0.494273	0.690333	0.148293	0.448702	-0.138693	-0.0458848	0.157848	0.472847	-0.0363682	0.111529	2.05253	0.4454	0.643273	112.212	1.51e-11	1.1e-09	0.82797	0.535795	3.8e-11	0.0131658	0.0088984	0.31118	0.877719	0.972452	0.979208	0.949824	0.667536	0.0644025
Q3U2G2.Hspa4.34.38.	0.0468046	0.103452	0.0219146	0.254922	1.24772	1.44665	1.38483	1.50777	0.0176481	0.299161	0.340726	0.326758	0.219256	0.273058	0.218777	0.400819	0.106773	0.277978	1.39674	0.246073	0.506892	112.13	1.52e-11	1.1e-09	0.28905	0.062838	4.47e-11	0.0278812	0.106067	0.448904	0.769743	0.865269	0.849317	0.692556	0.305651	0.0652805
O88851.Rbbp9.39.	0.134111	-0.38054	0.154068	0.182196	2.17479	2.21026	2.11277	2.52562	0.357189	0.744499	0.081057	0.477147	0.166701	-0.0292798	0.240775	0.359334	0.0224585	0.184383	2.25586	0.414973	0.719419	111.403	1.59e-11	1.15e-09	0.906885	0.34802	3.76e-11	0.0228827	0.0105843	0.376372	0.904469	0.977387	0.981339	0.948698	0.625753	0.0442837
O35381.Anp32a.27.	0.381333	0.266393	0.410619	0.438442	1.46798	1.53003	1.7894	1.42885	0.159007	0.0958283	0.431435	0.101695	0.149298	0.508297	0.249264	0.437754	0.374197	0.336153	1.55407	0.196992	0.615352	110.804	1.66e-11	1.19e-09	0.00502276	0.0598418	6.07e-11	0.0856261	0.172821	0.603793	0.844741	0.893348	0.848966	0.619017	0.185585	0.0420993
Q9CQP3.Chchd5.44.	0.23336	0.3266	0.173663	0.255126	1.24508	1.17644	1.15676	1.2966	0.405785	0.113156	0.3362	0.36925	-0.237414	-0.138403	-0.107257	-0.0144534	0.247187	-0.124382	1.21872	0.306098	0.411906	110.645	1.68e-11	1.2e-09	0.012913	0.261384	5.97e-11	0.00979241	0.0685021	0.28801	0.666758	0.833912	0.854731	0.763282	0.45867	0.11932
Q9QZ73.Dcun1d1.29.	NA	NA	-0.00601431	-0.106382	NA	NA	1.81067	1.60672	NA	NA	0.227942	0.474676	NA	NA	0.405601	0.226493	-0.0109474	0.206868	1.57246	0.299265	0.516912	110.529	1.69e-11	1.2e-09	0.934958	0.15542	4.25e-11	0.0210995	0.0529189	0.39073	0.798308	0.909892	0.911817	0.809919	0.418845	0.059314
Q9JJU8.Sh3bgrl.25..1	-0.295388	-0.238988	0.0580877	-0.440112	1.9339	1.98818	1.83655	1.68177	0.373858	0.377811	0.255532	0.140142	0.0749287	0.254653	0.342234	-0.185971	-0.2291	0.121461	1.8601	0.286836	0.509824	110.459	1.7e-11	1.2e-09	0.0925297	0.45494	4.03e-11	0.0421837	0.0527359	0.484744	0.868514	0.943475	0.938806	0.834678	0.380972	0.0328016
A0A140T8J4.Hebp1.169.	NA	NA	0.192468	0.234446	NA	NA	1.67286	1.95978	NA	NA	0.144473	0.186873	NA	NA	0.454087	0.164256	0.149099	0.127127	1.77098	0.175955	0.55579	109.881	1.77e-11	1.24e-09	0.234142	0.407058	3.7e-11	0.143775	0.204769	0.698105	0.898065	0.927902	0.881951	0.62486	0.139265	0.0266879
Q8VCN5.Cth.136.	0.138482	0.222063	-0.0116567	-0.0683035	1.33657	1.55081	1.54794	1.63436	0.0811741	0.386781	0.0391872	0.303454	0.370083	0.398537	0.191456	0.233975	0.0701463	0.298513	1.51742	0.202649	0.522182	109.82	1.78e-11	1.24e-09	0.531563	0.0636301	4.57e-11	0.0683139	0.164432	0.582313	0.832838	0.886718	0.844693	0.623483	0.198661	0.045528
Q5SUR0.Pfas.1055.	NA	NA	-0.291941	-0.218468	NA	NA	1.17906	1.52139	NA	NA	0.186559	0.295445	NA	NA	0.158199	0.0509997	-0.248726	0.0756439	1.27394	0.207317	0.327044	109.443	1.83e-11	1.27e-09	0.0143744	0.506276	4.95e-11	0.0376413	0.172882	0.508523	0.758062	0.827299	0.783602	0.57739	0.227475	0.0773756
Q99LS3.Psph.12.18.	NA	NA	-0.173977	0.152644	NA	NA	1.94214	1.80998	NA	NA	0.196076	0.557553	NA	NA	0.199335	-0.0234983	0.00127485	0.085451	1.72324	0.317549	0.531879	109.251	1.85e-11	1.28e-09	0.993344	0.577155	4.15e-11	0.0234375	0.0387342	0.400382	0.835017	0.935158	0.937792	0.853467	0.454664	0.0494167
P17563.Selenbp1.80.83.	NA	NA	0.581394	0.539681	NA	NA	1.90544	2.17613	NA	NA	0.0781662	0.449593	NA	NA	0.121902	0.261152	0.413648	0.177864	1.8366	0.213846	0.660489	108.922	1.9e-11	1.31e-09	0.00689692	0.276609	5.23e-11	0.104038	0.132397	0.630084	0.889684	0.934461	0.907422	0.715366	0.210042	0.0240172
P04117.Fabp4.2..2	NA	0.0455605	-0.0899869	0.341952	NA	2.24459	2.94288	2.20511	NA	0.309832	0.266053	0.140641	NA	0.527847	0.855992	0.79747	0.0714087	0.607024	2.38943	0.256298	0.83104	108.743	1.92e-11	1.32e-09	0.705026	0.0536992	5.37e-11	0.128918	0.0709083	0.640728	0.934831	0.971193	0.962307	0.851704	0.299836	0.0120629
Q9DBJ1.Pgam1.153.	0.526081	0.737507	0.557214	0.42612	2.55445	2.5538	2.10703	3.04499	0.568953	0.47059	-0.0945891	0.75108	0.218832	0.351556	0.191551	0.1199	0.56173	0.22046	2.56507	0.424009	0.942817	108.545	1.95e-11	1.33e-09	0.00841016	0.338364	5.62e-11	0.0370767	0.00894342	0.40757	0.926286	0.983926	0.986516	0.959121	0.636517	0.0360239
Q60865.Caprin1.224.	-0.0444617	NA	-0.181712	-0.234214	1.2359	NA	1.1705	1.50863	0.284282	NA	0.274563	0.291065	-0.0125611	NA	-0.00878632	-0.141342	-0.176812	-0.0332551	1.30172	0.243112	0.333692	108.296	1.98e-11	1.34e-09	0.0717014	0.78748	4.87e-11	0.0233979	0.116944	0.432011	0.740096	0.840837	0.824233	0.665816	0.305022	0.0783371
Q9CZ30.Ola1.187.	-0.0360127	0.134484	0.0306623	0.0881211	1.18122	1.15289	1.22722	1.22396	-0.0723999	0.027139	0.222913	-0.0379646	0.124781	0.17962	0.209798	0.240567	0.0543136	0.188692	1.19632	0.0349219	0.368562	108.231	1.99e-11	1.34e-09	0.535633	0.102334	4.16e-11	0.664961	0.585447	0.837679	0.891188	0.850554	0.631246	0.199586	0.0433876	0.161291
Q99K51.Pls3.167.	-0.271698	-0.196839	-0.24557	-0.104709	1.54684	1.35518	1.41183	1.13701	0.421156	0.271869	0.447904	0.222529	-0.0112492	0.172828	0.14241	0.17115	-0.204704	0.118785	1.36271	0.340865	0.404415	108.032	2.02e-11	1.36e-09	0.0528395	0.335358	6.07e-11	0.00986396	0.0427206	0.272548	0.71277	0.880881	0.901928	0.828909	0.518812	0.107307
P15105.Glul.346.	0.495607	0.682089	0.52671	0.460198	1.04475	1.2271	1.2209	1.18032	0.221021	0.188702	0.464256	0.0623352	0.370154	0.377435	0.362815	0.33163	0.541151	0.360509	1.16827	0.234078	0.576002	107.724	2.07e-11	1.38e-09	6.96e-05	0.0536992	2.07e-10	0.0283161	0.141998	0.417537	0.694744	0.796637	0.776711	0.615818	0.297916	0.10179
Q60676.Ppp5c.442.452.	NA	0.197735	0.0932971	-0.0992545	NA	1.3834	1.46384	1.57239	NA	0.0964202	0.193821	0.472076	NA	0.135799	0.344338	0.110609	0.0357064	0.176673	1.45315	0.249813	0.478835	107.36	2.12e-11	1.41e-09	0.75872	0.186719	4.87e-11	0.0310512	0.0980303	0.453522	0.783889	0.877874	0.863642	0.711654	0.312141	0.0594972
Q9QUM9.Psma6.154.161.	-0.0110175	0.00280335	-0.135067	0.192388	1.227	1.62609	1.39029	1.50774	0.152104	0.33882	0.216283	0.367575	0.209128	0.209413	0.0838236	0.247351	0.0122769	0.187429	1.43778	0.268696	0.476545	107.007	2.18e-11	1.44e-09	0.921016	0.163071	5.15e-11	0.0237707	0.0808842	0.411372	0.769104	0.87813	0.872824	0.741697	0.356317	0.0663415
P09411.Pgk1.99.108.	0.40465	0.37307	0.419101	0.80794	1.57517	1.69972	1.62781	1.9683	0.324727	0.352809	0.0878663	0.312586	0.103406	0.261101	0.210157	0.540221	0.50119	0.278721	1.71775	0.269497	0.69179	106.668	2.23e-11	1.47e-09	0.00163198	0.110872	8.09e-11	0.0488708	0.0685053	0.486343	0.847975	0.927125	0.918656	0.793405	0.343871	0.0374867
P26638.Sars.300.	0.106371	0.162623	0.049491	0.21616	1.16258	1.33205	1.06949	1.20323	0.188274	0.233059	0.168063	0.0783058	0.210128	0.260226	0.119163	0.345605	0.133661	0.23378	1.19184	0.166926	0.431551	106.543	2.25e-11	1.47e-09	0.13259	0.0687024	5.89e-11	0.0628814	0.262653	0.586853	0.76889	0.801812	0.716611	0.457444	0.161044	0.0942727
P16045.Lgals1.61..1	NA	NA	0.000220774	-0.0226976	NA	NA	1.24866	1.60814	NA	NA	0.159612	0.40628	NA	NA	0.142104	-0.0283103	-0.0786951	0.0806645	1.41422	0.261323	0.419379	106.151	2.32e-11	1.5e-09	0.449222	0.525891	5.07e-11	0.02448	0.0892086	0.420458	0.765381	0.871354	0.86308	0.723931	0.340135	0.0673157
O09131.Gsto1.32.	-0.659553	-0.676959	-0.574619	-0.473997	1.34922	1.65119	1.48569	1.50177	-0.27255	0.277987	0.170812	0.11636	0.152001	0.0721892	0.225188	0.091955	-0.596282	0.135333	1.49697	0.0731522	0.277294	106.046	2.33e-11	1.5e-09	0.000147317	0.338131	9.67e-11	0.494874	0.47268	0.826743	0.912243	0.902257	0.767549	0.333509	0.044157	0.0769491
Q8R3F5.Mcat.206.213.	0.0376572	NA	0.0825085	-0.275064	1.4272	NA	1.49268	1.48297	0.0925884	NA	0.246363	0.22203	0.102068	NA	0.159521	-0.102803	-0.0758882	0.0571812	1.41442	0.186685	0.395599	106.044	2.34e-11	1.5e-09	0.462863	0.658109	4.57e-11	0.0706825	0.201367	0.593488	0.816923	0.863558	0.806332	0.560576	0.174646	0.0571787
Q64727.Vcl.325.	-0.229114	-0.157283	-0.0569168	-0.0340367	1.31207	1.49592	1.17708	1.46507	0.244669	0.417624	0.117068	0.385486	0.209107	0.29908	0.206874	0.113392	-0.119338	0.207113	1.36254	0.291212	0.435381	105.979	2.35e-11	1.5e-09	0.236141	0.120667	6.15e-11	0.0160316	0.0675823	0.348364	0.731596	0.866761	0.873418	0.765293	0.414485	0.085399
P68254.Ywhaq.134..1	-0.130367	0.0602111	-0.023173	0.10348	1.28311	1.38865	1.40052	1.65382	0.32441	0.20424	0.422294	0.554637	0.176888	0.307604	0.145648	0.356367	0.00253784	0.246627	1.43153	0.376395	0.514271	105.952	2.35e-11	1.5e-09	0.983631	0.0973115	6.95e-11	0.00903981	0.0288358	0.243406	0.728798	0.903942	0.926878	0.871446	0.583304	0.11351
Q9Z2W0.Dnpep.411.	NA	NA	-0.148892	-0.145126	NA	NA	1.40802	1.49496	NA	NA	0.261525	0.247076	NA	NA	0.110377	0.021519	-0.0767651	0.111928	1.41934	0.267044	0.430386	105.798	2.38e-11	1.51e-09	0.464699	0.378516	5.27e-11	0.0233979	0.0834647	0.409424	0.763441	0.873462	0.867888	0.735163	0.353777	0.0685167
Q91WU5.As3mt.251.	1.03247	0.844829	NA	0.963974	1.33588	1.63678	NA	1.8911	-0.253494	-0.0259934	NA	0.349438	0.102083	0.11266	NA	-0.0243916	0.914396	0.0877772	1.62181	0.0319549	0.663985	105.709	2.39e-11	1.51e-09	9.51e-06	0.597796	2.04e-10	0.802659	0.567913	0.888639	0.945079	0.931973	0.794821	0.294957	0.023841	0.0810018
P63017.Hspa8.603.	0.0495874	-0.0682096	-0.148989	-0.00262204	1.56921	1.58501	1.34534	1.76584	0.327158	0.0536428	0.120274	0.469483	0.393298	0.524005	0.332566	0.23027	-0.0425582	0.370035	1.56635	0.24264	0.534116	105.507	2.43e-11	1.53e-09	0.738954	0.0536992	6.46e-11	0.0478976	0.101855	0.50218	0.821106	0.899052	0.880336	0.718632	0.285643	0.0454085
Q9CZ30.Ola1.75..1	0.170945	0.0775484	NA	0.184618	1.21387	1.23956	NA	1.33485	0.272156	0.0919469	NA	0.0296186	0.243536	0.232027	NA	0.274631	0.146174	0.246523	1.20394	0.105323	0.42549	105.008	2.52e-11	1.58e-09	0.107239	0.062838	6.14e-11	0.20833	0.414318	0.727693	0.835268	0.822611	0.671651	0.319339	0.0836942	0.11267
P50396.Gdi1.282.	NA	0.111456	-0.0940893	-0.214281	NA	1.53079	1.58075	1.51903	NA	0.468231	0.262892	0.285986	NA	0.147352	0.13892	0.0766022	-0.0836331	0.14843	1.47977	0.264981	0.452388	104.912	2.54e-11	1.58e-09	0.445976	0.265258	5.6e-11	0.028054	0.0824828	0.429993	0.783569	0.885419	0.877548	0.741946	0.344226	0.0602305
Q8QZR5.Gpt.29.	0.214091	0.250937	0.254224	0.554012	1.55179	1.60251	1.56513	1.8935	0.0158206	0.140894	0.238836	0.410796	-0.0481192	0.0236131	0.121167	0.300663	0.318316	0.0993308	1.65323	0.201586	0.568116	104.565	2.6e-11	1.61e-09	0.017027	0.508743	6.04e-11	0.0952114	0.159399	0.617265	0.863893	0.910822	0.872826	0.653076	0.190261	0.0339562
O08797.Serpinb9.368.	-0.103438	NA	-0.246026	-0.108028	1.25363	NA	1.23196	1.52102	0.123946	NA	0.295011	0.48701	0.114125	NA	-0.0524271	0.137342	-0.171253	0.0688118	1.34182	0.315946	0.388831	104.306	2.65e-11	1.64e-09	0.0948888	0.579225	6.69e-11	0.01259	0.0546284	0.302767	0.713046	0.868763	0.884796	0.796306	0.469531	0.0994522
O55229.Chkb.72.	NA	NA	0.27446	0.283832	NA	NA	1.67058	1.65667	NA	NA	0.187068	0.0756563	NA	NA	0.172002	0.182397	0.196589	0.0501866	1.53905	0.0891177	0.468735	104.108	2.69e-11	1.65e-09	0.087715	0.727273	5.07e-11	0.390895	0.430205	0.8108	0.90956	0.905627	0.787466	0.374891	0.051604	0.0644139
Q91ZJ5.Ugp2.276.	0.629863	NA	0.621434	0.363496	1.68095	NA	1.99247	2.26854	0.0648008	NA	0.216148	0.313536	0.289232	NA	0.390676	0.0707816	0.473143	0.195608	1.92065	0.138244	0.681911	103.876	2.74e-11	1.67e-09	0.00471138	0.267373	6.95e-11	0.299327	0.290277	0.792308	0.931558	0.94517	0.889686	0.572519	0.082968	0.0234708
P10649.Gstm1.174.	-0.555526	-0.377384	-0.220191	0.036962	1.76034	1.89392	1.77343	2.25551	0.0690493	0.185235	0.10856	0.365902	0.100518	0.23672	0.358996	0.429413	-0.279035	0.281412	1.9208	0.182186	0.526341	103.571	2.8e-11	1.7e-09	0.0606735	0.130856	6.15e-11	0.176894	0.187938	0.71264	0.914324	0.942761	0.90576	0.667899	0.14611	0.0199902
P68254.Ywhaq.25.	0.259201	-0.00212896	0.336865	0.158465	1.79359	1.82268	1.71461	2.28094	0.110832	0.338209	0.427801	0.742316	0.606587	0.422536	0.463042	0.398795	0.1881	0.47274	1.90295	0.404789	0.742146	103.167	2.89e-11	1.75e-09	0.196868	0.0536992	8.78e-11	0.0177411	0.0137838	0.31956	0.856082	0.961551	0.96952	0.929172	0.617054	0.0641149
P28271.Aco1.118.	0.0936705	0.274245	0.153609	0.388846	1.38113	1.33544	1.27157	1.23504	0.175328	0.211807	0.14943	-0.122167	0.223282	0.397017	0.401369	0.380111	0.227593	0.350445	1.3058	0.103599	0.496858	103.122	2.9e-11	1.75e-09	0.0322729	0.0536992	8.55e-11	0.26457	0.408919	0.749753	0.86033	0.852953	0.714134	0.342622	0.0738672	0.0925237
Q7TN75.Peg10.521.	1.1037	1.01516	1.28979	1.01933	1.92224	2.11273	1.64169	2.47483	-0.105587	-0.0747678	-0.319261	0.407597	0.196998	0.112693	0.104652	0.0974212	1.107	0.127941	2.03787	-0.0230047	0.812451	102.898	2.95e-11	1.77e-09	1.48e-05	0.538559	2.16e-10	0.891116	0.664141	0.948131	0.978341	0.971354	0.874764	0.309902	0.00924448	0.0651008
P62774.Mtpn.83.	0.0637311	-0.00628715	0.0407933	0.0040403	1.33665	1.21134	1.22728	1.36923	0.229858	0.129595	0.225566	0.478172	0.302455	0.0135597	0.214961	0.261444	0.0255694	0.198105	1.28613	0.265797	0.4439	102.717	2.99e-11	1.78e-09	0.815389	0.120307	7e-11	0.0183545	0.0934192	0.377778	0.717485	0.840887	0.838808	0.707975	0.361056	0.0884964
P28271.Aco1.392..1	-0.105431	-0.0353593	0.200972	0.179846	1.53461	1.4922	1.33756	1.78779	0.150362	0.0253903	0.113659	0.302098	0.38016	0.217799	0.135236	0.297097	0.0600069	0.257573	1.53804	0.147877	0.500874	102.103	3.13e-11	1.86e-09	0.613421	0.0980534	6.2e-11	0.171919	0.280503	0.707715	0.873529	0.893695	0.81536	0.501242	0.106548	0.0475615
Q9DCD0.Pgd.170.171.	0.0324638	-0.263856	NA	0.00373678	1.60134	2.04956	NA	1.95979	0.277484	0.709126	NA	0.345492	0.101127	0.166023	NA	0.484542	-0.079605	0.238955	1.84374	0.371732	0.593705	101.779	3.21e-11	1.9e-09	0.578322	0.175475	7.02e-11	0.0199781	0.0201877	0.347205	0.848271	0.95319	0.960282	0.907068	0.560386	0.0576669
P40142.Tkt.41.42.	0.163818	0.325259	0.121037	0.379947	1.98505	2.10926	1.87686	2.51215	0.185959	0.369159	-0.0907575	0.634473	0.0848338	0.133768	0.25597	0.355189	0.247515	0.20744	2.12083	0.274708	0.712624	101.642	3.24e-11	1.91e-09	0.122201	0.281054	6.44e-11	0.0816099	0.0576896	0.560041	0.906861	0.960178	0.95308	0.848082	0.347224	0.020244
E9QK48.Eml2.796.797.	0.0659254	0.0760204	NA	NA	1.53595	1.70528	NA	NA	0.357571	0.313318	NA	NA	0.169512	0.174577	NA	NA	0.0603459	0.163038	1.44601	0.255984	0.481344	101.561	3.26e-11	1.91e-09	0.589185	0.224912	6.69e-11	0.0309126	0.0924375	0.440245	0.779112	0.877737	0.866339	0.720993	0.32561	0.0615164
Q9CWJ9.Atic.287.	-0.118066	-0.252195	NA	-0.105935	1.14952	1.0446	NA	1.32307	0.118212	0.0562909	NA	0.174947	0.304338	0.212944	NA	0.110069	-0.146125	0.204601	1.15563	0.126586	0.335173	101.423	3.29e-11	1.92e-09	0.0993404	0.0908263	7.14e-11	0.130813	0.366144	0.675173	0.801787	0.799561	0.666039	0.351775	0.109072	0.113719
P50247.Ahcy.195..1	-0.0412299	-0.130019	-0.277794	-0.0699333	1.25962	1.50273	1.25925	1.38587	-0.0794137	0.142483	0.210083	0.00469628	0.0920068	0.14724	0.107907	0.322892	-0.129744	0.167511	1.35187	0.0694621	0.364775	101.187	3.35e-11	1.95e-09	0.195881	0.187985	6.15e-11	0.454011	0.492435	0.811745	0.892795	0.874165	0.71237	0.288259	0.04883	0.103069
Q99KK7.Dpp3.509.	-0.325751	NA	0.0229957	-0.0458199	1.3744	NA	1.32543	1.34338	0.291911	NA	0.153074	0.11246	0.0996502	NA	0.298403	0.328859	-0.131407	0.185276	1.3404	0.195084	0.397338	100.986	3.41e-11	1.97e-09	0.191764	0.154063	7.02e-11	0.059158	0.189798	0.554086	0.788612	0.844568	0.791752	0.563117	0.197025	0.0670951
Q9WU78.Pdcd6ip.524.	-0.159507	NA	0.0918449	-0.0515477	1.16016	NA	1.50455	1.29719	0.141714	NA	0.412658	0.343655	0.208029	NA	0.176793	0.0877296	-0.0492882	0.167027	1.29438	0.308066	0.430046	100.026	3.67e-11	2.11e-09	0.633372	0.182363	8.54e-11	0.01259	0.0615906	0.304034	0.698728	0.855649	0.871815	0.778718	0.45605	0.104105
A6H630.Armt1.403.	NA	NA	0.00895245	-0.0765057	NA	NA	1.28625	1.43244	NA	NA	0.294689	0.226398	NA	NA	0.347122	0.301607	-0.0481025	0.298692	1.25316	0.185692	0.422361	99.8286	3.72e-11	2.13e-09	0.631838	0.0536992	8.78e-11	0.0594432	0.216277	0.556913	0.771156	0.820751	0.756785	0.518965	0.186307	0.0805028
P13707.Gpd1.214.	-0.020956	0.158576	0.127729	0.551869	1.61528	1.59784	1.98875	1.78921	0.108892	0.140015	0.280568	0.182831	-0.00570318	0.167686	0.298859	0.353697	0.204305	0.203635	1.74777	0.178077	0.583446	99.7317	3.75e-11	2.13e-09	0.12451	0.21359	7.02e-11	0.154184	0.201339	0.688621	0.893046	0.924526	0.878305	0.623399	0.143493	0.028067
E9Q3X0.Mvp.68.	0.269531	0.330918	0.309805	-0.0918391	1.79323	1.90902	1.73607	1.75819	0.303245	0.597449	0.128436	0.29712	0.425892	0.306019	0.163635	-0.116273	0.204604	0.194818	1.79913	0.331563	0.632529	99.7269	3.75e-11	2.13e-09	0.137757	0.248634	7.92e-11	0.0283958	0.0322333	0.394572	0.845866	0.943598	0.947207	0.872853	0.481215	0.0483009
Q99JY9.Actr3.408.	-0.103257	0.135324	0.0142317	0.132233	1.29462	1.48485	1.19532	1.46143	0.2593	0.38467	0.132257	0.347643	0.329126	0.0838716	0.347389	0.354934	0.0446328	0.27883	1.35905	0.280967	0.490871	99.716	3.76e-11	2.13e-09	0.690689	0.0685166	8.97e-11	0.0198036	0.0757385	0.36738	0.735607	0.862963	0.865311	0.747238	0.389687	0.0818488
Q8VIM9.Irgq.28.	0.124231	0.0263095	NA	0.399401	1.77897	1.59941	NA	1.57597	0.571954	0.270948	NA	0.275151	0.645096	0.419022	NA	0.210711	0.13485	0.397932	1.61489	0.329123	0.619199	99.4814	3.82e-11	2.16e-09	0.281203	0.0536992	1.04e-10	0.0220204	0.0370334	0.353989	0.802976	0.922943	0.930196	0.850724	0.482404	0.0643046
P09411.Pgk1.316..1	0.582451	0.0336752	0.728748	0.550369	2.16209	2.01476	2.163	1.8467	0.490768	0.511993	-0.0521645	0.114731	0.1587	0.259028	0.370365	0.312316	0.473811	0.275102	2.04664	0.266332	0.76547	98.8937	4e-11	2.24e-09	0.00808501	0.171685	9.62e-11	0.0897516	0.0652884	0.561585	0.899906	0.954901	0.945965	0.829864	0.328313	0.0215186
Q05816.Fabp5.67.	0.668639	0.702599	0.287197	0.262558	2.52909	2.28968	1.76855	2.21565	0.353712	0.572595	0.0181035	0.505963	0.306703	0.277581	0.0804765	0.0289948	0.480248	0.173439	2.20074	0.362593	0.804256	98.8821	4.01e-11	2.24e-09	0.0109844	0.400556	9.2e-11	0.0434085	0.0190623	0.432008	0.902901	0.971679	0.973856	0.924537	0.53757	0.03389
Q05816.Fabp5.87..3	NA	NA	0.484722	0.581858	NA	NA	2.22612	2.02779	NA	NA	0.433029	0.327392	NA	NA	0.161849	0.1123	0.540709	0.207912	1.88089	0.208041	0.709388	98.1837	4.23e-11	2.35e-09	0.00220865	0.252189	1.09e-10	0.140086	0.141024	0.65171	0.898457	0.938696	0.910428	0.7117	0.196347	0.0218451
Q9CQI3.Gmfb.8.	NA	0.0514743	0.162346	NA	NA	2.02566	1.87887	NA	NA	0.347612	0.153024	NA	NA	0.0343413	0.000337782	NA	0.108099	0.0667535	1.78204	0.201956	0.539712	98.1783	4.23e-11	2.35e-09	0.421114	0.695433	6.95e-11	0.118839	0.154224	0.645396	0.886995	0.928405	0.894835	0.681244	0.186317	0.0260442
P23949.Zfp36l2.208.	-0.468506	-0.46108	-0.583054	-0.791597	1.41083	1.29657	1.07077	1.22377	-0.106207	-0.0663559	-0.00321639	0.0321466	-0.105346	-0.0612791	-0.180431	-0.301078	-0.576059	-0.162034	1.25048	-0.0359083	0.11912	98.0374	4.28e-11	2.36e-09	7.31e-05	0.208517	2.08e-10	0.711713	0.704243	0.904152	0.933365	0.890393	0.638658	0.140502	0.0241942	0.200018
Q3TUE1.Fubp1.327.	-0.337775	-0.164308	-0.367794	-0.0526205	1.63384	1.4951	1.6754	1.89679	0.346622	0.178194	0.406316	0.664633	0.558149	0.138307	0.272127	0.218554	-0.230624	0.296784	1.67528	0.398941	0.535095	97.9299	4.32e-11	2.37e-09	0.0869436	0.0976508	1.1e-10	0.0131723	0.0178041	0.278513	0.806663	0.942796	0.956012	0.910086	0.610209	0.084591
Q8BP40.Acp6.168.	-0.123411	-0.0630198	-0.187962	-0.0910876	1.2282	1.32612	1.05581	1.21353	0.059387	0.23472	0.0549354	0.207515	0.172158	-0.022379	0.20827	0.0538619	-0.11637	0.102978	1.20592	0.139139	0.332916	97.7875	4.37e-11	2.39e-09	0.201181	0.356919	7.52e-11	0.116116	0.329324	0.657713	0.802953	0.812398	0.697167	0.392433	0.118486	0.0983243
Q91YR1.Twf1.275.	NA	-0.0277457	0.0734321	-0.167338	NA	1.11279	1.33419	1.22154	NA	0.238929	0.240345	0.313285	NA	0.145717	0.226024	0.145987	-0.0755172	0.149825	1.19325	0.228135	0.373923	97.735	4.38e-11	2.39e-09	0.411262	0.194327	8.75e-11	0.0258589	0.147983	0.438203	0.71016	0.804006	0.778279	0.607226	0.281041	0.0952134
Q9JI46.Nudt3.131.	-0.273779	-0.138402	0.0432662	0.177052	2.06378	1.54872	1.74207	1.61999	0.244353	0.415185	0.179345	0.183898	0.318113	-0.0200135	0.0452309	0.0820845	-0.0479657	0.106354	1.74364	0.255695	0.514431	97.6127	4.43e-11	2.4e-09	0.739111	0.511553	7.43e-11	0.0586862	0.0805831	0.520073	0.857615	0.928037	0.915234	0.775568	0.309858	0.0333757
Q3USZ8.NA.135.	0.168143	0.327107	NA	NA	2.09563	2.18524	NA	NA	-0.07908	0.159295	NA	NA	-0.0132742	0.118611	NA	NA	0.196059	0.115542	1.89876	0.127665	0.584507	97.5991	4.43e-11	2.4e-09	0.171112	0.510905	7.14e-11	0.334568	0.318567	0.80558	0.933157	0.943856	0.881959	0.543079	0.0720932	0.0262671
Q05816.Fabp5.43.47..1	0.564824	0.491848	0.501911	0.61205	2.17522	2.2711	1.94148	2.71545	0.393937	0.51488	0.0457924	0.927889	0.53543	0.298541	0.119029	0.211627	0.542658	0.291157	2.27581	0.470625	0.895063	97.3068	4.53e-11	2.44e-09	0.00766666	0.197598	1.19e-10	0.0219619	0.00629616	0.324779	0.90301	0.980989	0.985843	0.963261	0.697008	0.0579851
Q3U2G2.Hspa4.213.	-0.121105	NA	0.00640605	-0.0798445	1.51155	NA	1.26753	1.75839	0.130314	NA	0.157392	0.438017	0.308201	NA	0.299797	0.0709631	-0.0848987	0.203523	1.48468	0.249187	0.463123	97.2581	4.55e-11	2.44e-09	0.459323	0.161365	8.75e-11	0.0397887	0.0970871	0.462547	0.793051	0.883874	0.869086	0.716349	0.308893	0.0558976
Q60676.Ppp5c.404.	NA	-0.195417	0.0879233	-0.135474	NA	1.36439	1.33083	1.23182	NA	0.256525	0.277276	0.272661	NA	0.0660021	0.276333	0.138061	-0.105846	0.140492	1.25788	0.231611	0.381034	97.1197	4.6e-11	2.46e-09	0.270113	0.24102	8.84e-11	0.0298705	0.136127	0.446727	0.732395	0.825687	0.801663	0.63055	0.282336	0.0833829
P61600.Naa20.9.	-0.211617	-0.154253	NA	NA	1.74321	1.8829	NA	NA	0.221189	0.45415	NA	NA	0.148811	0.342686	NA	NA	-0.0212791	0.219793	1.64154	0.249537	0.522397	97.0356	4.63e-11	2.47e-09	0.885469	0.168876	8.49e-11	0.0546153	0.0896137	0.505251	0.836811	0.91302	0.897955	0.748174	0.300801	0.0399867
Q9CXN7.Pbld2.24.	0.0789044	0.20698	NA	0.575235	1.80793	1.61348	NA	1.51526	0.464526	0.326242	NA	0.0614798	0.11374	0.0589611	NA	0.424114	0.27386	0.20389	1.65031	0.267576	0.598908	96.9659	4.66e-11	2.47e-09	0.0422093	0.2043	9.67e-11	0.0463483	0.072487	0.470505	0.83093	0.916417	0.90771	0.778062	0.342261	0.0430456
Q8VCW8.Acsf2.503.	-0.117571	0.410282	0.193982	0.110159	1.51737	1.64035	1.76004	2.10489	0.194057	0.203552	0.0856763	0.397597	0.282188	0.341405	0.317977	0.188565	0.149213	0.282534	1.75566	0.22022	0.601908	96.7703	4.73e-11	2.5e-09	0.265348	0.116819	8.83e-11	0.0969866	0.124629	0.600105	0.874772	0.926342	0.900232	0.713993	0.226129	0.0281881
Q91X52.Dcxr.100.	0.0862389	NA	0.0643436	NA	1.62816	NA	1.6702	NA	0.286	NA	0.225459	NA	0.439135	NA	0.348608	NA	0.0218074	0.272403	1.5168	0.260788	0.517951	96.6997	4.76e-11	2.5e-09	0.872919	0.0942754	9.49e-11	0.0378532	0.0840951	0.44946	0.798307	0.893017	0.882847	0.743085	0.332381	0.0542869
Q9D1I2.NA.63.	0.247578	0.0880032	0.476536	0.749671	2.10335	2.24309	2.32651	2.68448	-0.0710791	0.141713	0.262409	0.696693	0.0117147	0.322655	0.327091	0.321055	0.390447	0.245629	2.33936	0.257434	0.808217	96.6264	4.79e-11	2.51e-09	0.0398318	0.265104	8.96e-11	0.135772	0.0701455	0.628463	0.929856	0.968854	0.95979	0.847666	0.303581	0.0132956
F7AEH4.Rps12.74.	0.0233874	-0.0542263	-0.191028	-0.00677984	1.26251	1.09211	1.24955	1.18319	0.500988	0.303792	0.201357	0.298004	0.228474	0.144882	0.0705521	0.306373	-0.0571617	0.187571	1.19684	0.326035	0.413321	96.5285	4.82e-11	2.51e-09	0.555272	0.128407	1.16e-10	0.00942338	0.0592978	0.251862	0.64722	0.834956	0.864995	0.788964	0.50444	0.135509
Q9R1P3.Psmb2.91..1	-0.39896	-0.132907	NA	0.0774659	1.37259	1.52965	NA	1.6994	0.00307847	0.0849049	NA	-0.0226409	0.0751071	0.270871	NA	0.0756213	-0.153693	0.164353	1.49955	0.0675044	0.39443	96.5106	4.83e-11	2.51e-09	0.177253	0.244032	7.92e-11	0.522924	0.488956	0.835737	0.916094	0.904506	0.765955	0.322302	0.0407754	0.0797935
Q64442.Sord.120.130.	-0.152419	-0.490665	-0.227702	NA	1.82188	1.49448	1.56853	NA	0.434169	0.223385	0.176649	NA	0.321841	0.353547	0.186513	NA	-0.22284	0.251179	1.56232	0.264883	0.463886	96.2479	4.93e-11	2.55e-09	0.0763307	0.119229	1.04e-10	0.0408306	0.0785265	0.453692	0.809378	0.901898	0.892788	0.757852	0.338985	0.0504394
P63101.Ywhaz.25.	0.260617	0.0636901	0.0306924	0.170486	1.84784	1.90029	1.68629	2.41849	0.427025	0.228411	0.177664	0.774318	0.49039	0.397197	0.340683	0.420038	0.131372	0.412077	1.96323	0.401855	0.727132	96.0974	4.99e-11	2.57e-09	0.395498	0.0682961	1.12e-10	0.0223347	0.0137475	0.337978	0.86819	0.964956	0.971611	0.931165	0.609468	0.0574516
Q8VCW8.Acsf2.254.	0.0624245	NA	0.324523	0.0141125	1.9503	NA	2.4659	1.88015	0.252946	NA	0.591264	0.227114	0.157805	NA	0.282933	0.152458	0.147512	0.181257	1.98453	0.306696	0.654999	96.0141	5.03e-11	2.58e-09	0.331061	0.328232	8.75e-11	0.0527137	0.0399511	0.478011	0.884228	0.955483	0.953568	0.868777	0.422592	0.0304759
A0A0J9YUQ8.NA.6.7.	0.447148	0.115334	0.208696	0.654324	1.76648	1.76616	1.73442	2.15277	0.193175	0.253335	0.183778	0.675817	0.119013	0.0278686	0.0527737	0.21281	0.356376	0.103116	1.85496	0.326526	0.660244	95.5922	5.2e-11	2.66e-09	0.0220619	0.564045	1.06e-10	0.0362941	0.0328537	0.414794	0.858262	0.948139	0.950301	0.874926	0.470748	0.0428711
P32020.Scp2.495.	-0.231272	-0.0863244	-0.0140169	-0.193532	1.1424	1.35438	1.13961	1.07356	0.147071	0.0989853	0.118288	0.220562	0.253803	0.349448	0.257973	0.111304	-0.131286	0.243132	1.17749	0.146226	0.35889	95.1688	5.38e-11	2.73e-09	0.155979	0.0693375	1.08e-10	0.104383	0.314468	0.634798	0.787025	0.801121	0.691665	0.402313	0.130955	0.101993
Q8VCN5.Cth.108.	-0.149594	NA	-0.0958316	-0.238295	1.21872	NA	1.40312	1.59713	-0.0411751	NA	-0.014547	0.198506	0.0733775	NA	0.211074	0.214247	-0.132243	0.134849	1.38052	0.0990543	0.370544	95.1556	5.39e-11	2.73e-09	0.209182	0.29565	8.56e-11	0.310285	0.416668	0.77215	0.879166	0.872935	0.739892	0.351734	0.0649556	0.082091
Q05816.Fabp5.43.47..2	NA	NA	0.514326	0.535277	NA	NA	2.18971	1.86593	NA	NA	-0.0340113	0.26828	NA	NA	0.277483	0.118221	0.551838	0.232967	1.76474	0.0354869	0.646259	94.9412	5.48e-11	2.77e-09	0.00138342	0.191404	1.4e-10	0.791269	0.554956	0.899006	0.955153	0.946899	0.834035	0.336374	0.0220119	0.0625237
P45376.Akr1b1.45.	0.404012	NA	0.311217	0.242918	2.70899	NA	2.25738	1.66571	0.195406	NA	0.228968	-0.0715978	0.253457	NA	0.130646	0.176288	0.285174	0.189085	2.16053	0.150103	0.696224	94.6076	5.63e-11	2.84e-09	0.0931775	0.35257	8.97e-11	0.329316	0.256492	0.802067	0.945128	0.959697	0.919762	0.640708	0.0940123	0.0151709
P56394.Cox17.45.	0.283729	0.289067	0.047435	0.11975	1.51823	1.32313	1.21951	1.44952	0.229915	0.00203713	0.247702	0.412543	-0.110162	-0.0801007	0.00671753	-0.193463	0.184995	-0.094252	1.3776	0.223049	0.422848	93.8161	6.01e-11	3.01e-09	0.091884	0.471297	1.05e-10	0.0478766	0.139002	0.498286	0.779878	0.857267	0.826431	0.638131	0.252232	0.063302
G3X8P9.Aox1.43.48.51.	NA	NA	-0.224601	-0.247179	NA	NA	1.4494	1.67141	NA	NA	0.200382	0.494976	NA	NA	0.0666398	0.250854	-0.182605	0.0959528	1.44225	0.321166	0.419192	93.6248	6.1e-11	3.05e-09	0.11305	0.491221	1.17e-10	0.0167262	0.0467333	0.320289	0.749038	0.891991	0.904188	0.818285	0.474471	0.0847426
Q9CZ30.Ola1.75.	0.189002	0.10472	0.0979451	0.0861777	1.2412	1.39491	1.23462	1.09192	0.0995519	-0.0108847	0.321208	0.056311	0.176581	0.235467	0.260195	0.068837	0.119461	0.18527	1.24066	0.116547	0.415485	93.5874	6.12e-11	3.05e-09	0.214588	0.139097	1.02e-10	0.198231	0.381991	0.7125	0.833865	0.829944	0.694981	0.351958	0.0906204	0.099655
Q61205.Pafah1b3.206.	0.160654	NA	0.244751	NA	1.34651	NA	1.61494	NA	0.0834878	NA	0.229806	NA	0.109609	NA	0.194089	NA	0.160946	0.14045	1.32342	0.138888	0.440926	93.0405	6.4e-11	3.18e-09	0.122656	0.265258	1.04e-10	0.155757	0.318609	0.68289	0.834053	0.846953	0.742016	0.422444	0.107914	0.0771371
P80316.Cct5.493.	-0.0369199	-0.0447949	-0.138689	0.0260855	1.11501	1.23411	1.04585	1.23404	0.344826	0.464994	0.303366	0.385934	0.186261	-0.0623261	0.247535	0.265448	-0.0485795	0.159229	1.15725	0.37478	0.410671	92.5881	6.65e-11	3.29e-09	0.619755	0.182363	1.71e-10	0.00677862	0.0444956	0.186062	0.611829	0.842783	0.888413	0.839016	0.59862	0.175059
Q9R1P0.Psma4.74.	NA	0.195013	0.112285	0.169806	NA	1.51913	1.71483	1.5793	NA	0.380921	0.497561	0.299849	NA	0.0198275	0.350025	0.266236	0.142549	0.123268	1.55125	0.316636	0.533425	92.4655	6.71e-11	3.31e-09	0.241117	0.407705	1.17e-10	0.0226468	0.0442931	0.355101	0.786284	0.910316	0.917266	0.828854	0.459756	0.067985
Q3U2G2.Hspa4.140.	-0.115536	0.174513	-0.124149	0.0490779	1.28929	1.34883	1.38291	1.26499	0.218784	0.279501	0.206898	0.114583	-0.0937904	0.202909	0.131858	0.321686	-0.0040235	0.140666	1.32151	0.204941	0.415772	92.421	6.74e-11	3.31e-09	0.97362	0.265258	1.06e-10	0.0549671	0.173488	0.52672	0.7755	0.840364	0.795098	0.582128	0.217729	0.0698574
Q4KML4.Abracl.39.	-0.431087	0.21715	0.0918601	NA	1.91562	2.0694	1.97096	NA	0.424391	0.482489	0.286175	NA	0.0306957	0.720689	0.240375	NA	-0.00290279	0.299048	2.04986	0.461099	0.701776	92.357	6.77e-11	3.31e-09	0.987633	0.154063	1.29e-10	0.0166732	0.00784227	0.296615	0.876106	0.973397	0.980499	0.953793	0.686282	0.069501
Q9WUA3.Pfkp.410.	NA	0.657347	0.884009	0.522134	NA	1.60085	1.49444	1.52243	NA	-0.0739815	0.24239	0.308918	NA	0.218383	-0.0311595	-0.0250305	0.641476	0.0260175	1.46856	0.119095	0.563788	92.3093	6.8e-11	3.31e-09	0.000132608	0.882051	2.55e-10	0.296377	0.35684	0.74838	0.878572	0.884069	0.777427	0.416726	0.078582	0.0630878
P16045.Lgals1.43.	0.125698	0.228689	-0.0219892	0.155834	1.1275	1.15096	1.05943	1.15986	0.00192877	0.235457	0.187627	0.285414	0.0908067	0.126148	0.0313957	0.0502685	0.122058	0.0746548	1.12444	0.177607	0.374689	92.1763	6.88e-11	3.33e-09	0.167081	0.488628	1.1e-10	0.0527516	0.247483	0.54698	0.73673	0.778836	0.702701	0.467704	0.185806	0.106104
P10518.Alad.223.	-0.18717	-0.166947	-0.252673	NA	1.74706	1.68462	2.21765	NA	0.168254	0.244636	0.382715	NA	0.0907005	0.220293	0.293996	NA	-0.127839	0.201911	1.77411	0.247204	0.523846	92.1704	6.88e-11	3.33e-09	0.356392	0.240855	1.08e-10	0.0759836	0.0881185	0.544335	0.866682	0.930829	0.91553	0.7676	0.289721	0.0302219
Q3UJP5.NA.153.	-0.147063	0.0178713	NA	NA	2.45847	2.58427	NA	NA	0.65922	0.76454	NA	NA	-0.494186	-0.40218	NA	NA	0.0885356	-0.101699	2.39784	0.490611	0.718823	92.1094	6.92e-11	3.33e-09	0.656458	0.670465	1.12e-10	0.0223347	0.00474629	0.325814	0.915786	0.985249	0.989258	0.971164	0.723235	0.0567948
P19096.Fasn.180.	0.47228	0.52258	0.534181	0.721507	1.07607	0.907678	0.982805	1.10385	0.132958	0.100578	0.282016	0.189799	0.226838	0.109026	0.344226	0.329234	0.562637	0.252331	1.0176	0.176338	0.502227	91.8492	7.07e-11	3.37e-09	3.2e-05	0.0633535	6.42e-10	0.0619502	0.26652	0.523907	0.694982	0.733234	0.653861	0.437951	0.200336	0.135267
Q99KK7.Dpp3.176.	NA	NA	-0.261387	-0.0867682	NA	NA	1.53828	1.3139	NA	NA	0.110272	0.0988117	NA	NA	0.0514173	0.0816706	-0.1842	0.117418	1.29754	0.129549	0.340076	91.8143	7.09e-11	3.37e-09	0.0791902	0.345186	1.1e-10	0.177709	0.344128	0.697765	0.836445	0.842777	0.72671	0.394943	0.0989928	0.0839953
Q9WV32.Arpc1b.70.	-0.252651	-0.190599	NA	-0.162977	1.04356	1.15725	NA	0.970935	0.143353	0.210062	NA	0.0617169	0.0954105	0.226372	NA	0.197038	-0.215588	0.166591	1.0241	0.156516	0.282903	91.7648	7.12e-11	3.37e-09	0.0164294	0.124496	1.5e-10	0.0625298	0.309482	0.575464	0.722985	0.739979	0.635284	0.391056	0.166732	0.136882
Q8QZR5.Gpt.115.	NA	NA	0.633483	0.243481	NA	NA	1.80384	2.01606	NA	NA	0.386014	0.46041	NA	NA	0.467953	0.259515	0.291395	0.290884	1.73295	0.316284	0.657879	91.7461	7.13e-11	3.37e-09	0.0466804	0.117459	1.48e-10	0.0354113	0.0392158	0.405125	0.837449	0.935904	0.938111	0.852968	0.451024	0.0482081
P50247.Ahcy.195.	-0.185434	-0.103358	-0.233058	0.196899	1.31381	1.27672	1.30604	1.40552	-0.0467773	-0.00563898	0.170208	0.0825778	0.115251	0.169768	0.193204	0.346028	-0.081238	0.206063	1.32552	0.0500923	0.37511	91.735	7.14e-11	3.37e-09	0.436149	0.128407	1.06e-10	0.603145	0.541942	0.835451	0.901915	0.876197	0.694873	0.250031	0.0408798	0.119922
Q8BWY3.Etf1.302.	-0.26858	0.168202	-0.154467	-0.0240912	1.54775	1.6802	1.44084	1.39308	0.229712	0.504371	0.207194	0.0870146	0.295582	0.37937	0.575169	0.281362	-0.0697341	0.382871	1.51547	0.257073	0.521419	91.7184	7.15e-11	3.37e-09	0.579972	0.0536992	1.51e-10	0.0455123	0.0877244	0.456987	0.799975	0.892278	0.880521	0.736541	0.323695	0.0534587
P15105.Glul.183.	0.484954	0.656451	0.215131	0.606	1.11991	1.22292	1.18171	1.44312	0.431733	0.304526	0.325133	0.522729	0.228801	0.199368	0.182169	0.256432	0.490634	0.216692	1.24191	0.39603	0.586318	91.6363	7.19e-11	3.38e-09	0.000473829	0.127985	4.06e-10	0.00768633	0.0337343	0.183167	0.645856	0.871264	0.911085	0.866226	0.625615	0.165715
Q8BHG2.0610037L13Rik.33.36.	NA	0.0254397	-0.247443	NA	NA	2.19313	1.85345	NA	NA	0.403788	0.154241	NA	NA	0.153984	-0.237735	NA	-0.0244483	-0.0080593	1.84698	0.204783	0.504815	91.3765	7.35e-11	3.44e-09	0.885036	0.968374	1e-10	0.136313	0.14768	0.651955	0.894952	0.93514	0.904572	0.698596	0.190221	0.0232201
P24527.Lta4h.136.141.	NA	0.152231	NA	0.00990704	NA	1.77605	NA	1.92361	NA	0.426104	NA	0.532625	NA	0.278367	NA	0.300787	0.0344221	0.295704	1.62434	0.353392	0.576965	91.1175	7.52e-11	3.51e-09	0.81583	0.0976508	1.47e-10	0.0191773	0.0289592	0.321788	0.79941	0.928385	0.939056	0.873078	0.529726	0.0724217
P10649.Gstm1.174..1	-0.635852	-0.537656	-0.372008	-0.0411296	1.79389	1.912	1.99464	2.18564	-0.174535	0.0341649	0.219384	0.376279	0.0772335	0.0305432	0.464314	0.358418	-0.396662	0.232627	1.97154	0.113823	0.480332	90.8878	7.66e-11	3.56e-09	0.0196802	0.231908	1.31e-10	0.432222	0.351817	0.834493	0.944295	0.951464	0.889343	0.530913	0.0587246	0.0252613
P12382.Pfkl.708.	0.753283	0.548962	0.674712	0.898189	1.10033	1.16901	1.00321	1.2023	-0.0566827	-0.0164033	-0.0173648	0.0487495	0.034992	-0.0924488	0.206245	0.276611	0.718786	0.10635	1.11871	-0.0104253	0.483356	90.7463	7.75e-11	3.59e-09	7.92e-06	0.397207	7.59e-10	0.919531	0.67414	0.874274	0.906241	0.850008	0.580021	0.138503	0.0369938	0.219025
P40142.Tkt.206.225..1	0.0066521	0.242936	0.0572961	0.594231	1.7832	1.82437	1.83319	2.23761	0.338226	-0.185684	0.213824	0.284201	0.419308	0.513745	0.276489	0.567723	0.225279	0.444316	1.91959	0.162642	0.687957	90.3125	8.05e-11	3.71e-09	0.147745	0.0598418	1.49e-10	0.257271	0.228714	0.74772	0.921331	0.943111	0.898253	0.627386	0.11606	0.0210143
Q8R2H9.Phospho1.171.176.	0.365928	0.206849	0.277218	0.187905	1.21053	1.29262	1.33137	1.3557	-0.0221296	-0.169099	0.27937	0.224176	-0.0836555	-0.0484813	-0.123363	0.0166914	0.259475	-0.0597022	1.29756	0.0780792	0.393852	90.1821	8.14e-11	3.74e-09	0.020073	0.645992	1.29e-10	0.413068	0.473463	0.790703	0.877891	0.859241	0.696802	0.292136	0.0568971	0.107246
A2AQJ8.Ganc.131.	0.267013	0.0672186	0.0863878	-0.410099	1.71881	1.7085	1.74754	1.56988	0.193823	0.0438514	0.31751	0.00855581	0.0613051	0.0451442	0.0771943	-0.171636	0.00263009	0.00300181	1.68618	0.140935	0.458187	90.1565	8.15e-11	3.74e-09	0.986032	0.988295	1.04e-10	0.249081	0.291507	0.751801	0.903757	0.919813	0.849377	0.524337	0.0912521	0.0357139
P12382.Pfkl.630.	0.454971	0.543293	0.786763	0.586448	1.22444	1.33666	1.05273	1.28939	-0.0413425	0.0233062	-0.174339	0.169952	0.20887	0.224967	0.207479	0.0128622	0.592869	0.163545	1.22581	-0.00560583	0.494154	90.0401	8.23e-11	3.76e-09	7.46e-05	0.217287	3.8e-10	0.958225	0.658598	0.880246	0.917794	0.874219	0.633222	0.161672	0.0306964	0.18384
Q8R059.Gale.152.	NA	NA	0.0408143	0.0392179	NA	NA	1.05984	1.06989	NA	NA	0.124904	0.180738	NA	NA	0.127738	0.197042	0.0455023	0.155469	1.01109	0.183352	0.348852	89.962	8.29e-11	3.77e-09	0.585792	0.138686	1.41e-10	0.0356594	0.252732	0.504971	0.684105	0.730307	0.659741	0.454278	0.213749	0.136105
Q9DBJ1.Pgam1.153..3	0.708529	0.322835	0.480688	0.504168	2.41569	2.61154	2.11484	3.01548	0.323618	0.332775	-0.107067	0.748416	0.429573	0.628681	0.0140265	0.147971	0.504055	0.305063	2.53939	0.324436	0.918235	89.8536	8.37e-11	3.79e-09	0.0219564	0.229073	1.5e-10	0.104404	0.0284319	0.535969	0.93182	0.978023	0.976694	0.917644	0.458264	0.0183348
A0A0R4IZY0.Thop1.427.434.	-0.084179	-0.0445724	-0.302868	0.128713	1.10872	1.22611	1.247	1.19255	0.262385	0.154716	0.284523	0.194103	0.154152	0.189544	0.0775045	0.245881	-0.0757267	0.16677	1.1936	0.223932	0.377143	89.8129	8.4e-11	3.79e-09	0.430743	0.170251	1.42e-10	0.0315767	0.154062	0.448082	0.714031	0.803534	0.774294	0.597727	0.271736	0.0943168
Q8QZR5.Gpt.320.	NA	0.0268597	0.144884	0.298983	NA	1.52417	1.34218	1.5522	NA	0.165451	0.149056	0.207944	NA	0.316628	0.338695	0.459608	0.153881	0.398865	1.3945	0.263293	0.552634	89.7684	8.43e-11	3.79e-09	0.181916	0.0536992	2.11e-10	0.034752	0.088365	0.412788	0.759405	0.868351	0.861293	0.724347	0.345456	0.0698987
P17563.Selenbp1.8.	0.486944	0.501258	0.544673	0.698608	1.56175	1.59127	1.40106	1.87852	-0.0342043	0.144312	-0.203214	0.177492	-0.223848	-0.203975	0.0848641	0.216174	0.55787	-0.0316963	1.60815	0.0210962	0.538855	89.7214	8.46e-11	3.79e-09	0.000820672	0.862111	2.04e-10	0.870604	0.593244	0.897167	0.947981	0.93308	0.788619	0.275102	0.0212102	0.0888639
Q9D1I2.NA.77.	0.498456	0.341695	0.0430806	0.391549	2.17969	1.70575	1.99482	2.47196	0.16006	-0.172429	0.198288	0.447704	0.0571494	0.0455607	-0.212182	0.00270004	0.318695	-0.0266929	2.08806	0.158406	0.634616	89.6759	8.49e-11	3.79e-09	0.0633785	0.911233	1.2e-10	0.298643	0.236984	0.778903	0.937197	0.954946	0.914992	0.646125	0.106461	0.0163791
Q8QZR5.Gpt.254.	0.0206168	0.294005	0.0816243	0.456493	1.37134	1.51737	1.49578	1.56972	0.0135639	0.226206	0.349319	0.300145	-0.031392	0.0740576	0.130151	0.336311	0.213185	0.127282	1.48855	0.222308	0.512832	89.6649	8.5e-11	3.79e-09	0.0813821	0.380453	1.37e-10	0.065466	0.133275	0.526548	0.810692	0.880808	0.850586	0.660103	0.243765	0.0506902
Q9JKX6.Nudt5.90.	-0.0783359	NA	-0.0313472	0.158485	1.45971	NA	1.34566	1.82961	0.489938	NA	0.488244	0.587382	-0.000578518	NA	-0.199275	0.214886	0.021177	0.062601	1.51508	0.484859	0.520928	89.1275	8.9e-11	3.95e-09	0.885036	0.692336	1.92e-10	0.00738059	0.0122735	0.17088	0.74466	0.938234	0.961805	0.935541	0.726764	0.152599
Q9D8Z2.Triap1.8.	NA	NA	0.0499391	0.145118	NA	NA	1.65652	2.0119	NA	NA	0.374313	0.379864	NA	NA	0.0353403	-0.0360573	0.0706904	0.0125313	1.74299	0.236725	0.515733	89.0772	8.94e-11	3.95e-09	0.621371	0.948934	1.18e-10	0.0841038	0.102207	0.560287	0.86476	0.925698	0.906041	0.742419	0.264462	0.0307164
P61982.Ywhag.194.	0.0335088	0.00422762	0.16282	0.274977	1.60341	1.77457	1.55678	2.28098	0.0965667	0.310411	0.365659	0.428787	0.154916	0.198219	0.41797	0.322379	0.118883	0.273371	1.80394	0.300356	0.624137	89.0617	8.95e-11	3.95e-09	0.413399	0.144825	1.46e-10	0.0479243	0.0460411	0.447303	0.854127	0.939646	0.938037	0.842672	0.412819	0.0393764
Q91V92.Acly.509.	0.000329658	0.329553	0.401829	0.506625	1.44216	1.64965	1.44855	1.86358	0.0656306	0.0654961	0.0534234	0.1898	-0.0513247	0.159892	0.240574	0.323861	0.309584	0.168251	1.60099	0.0935876	0.543103	88.1814	9.66e-11	4.25e-09	0.0249812	0.283621	1.5e-10	0.432222	0.416769	0.81471	0.916233	0.915156	0.808048	0.400114	0.0518759	0.0555707
P62869.Tceb2.60..1	0.294667	NA	0.195514	0.194276	1.3101	NA	1.3127	1.16074	0.330754	NA	0.260293	0.120215	0.453024	NA	0.302914	0.391473	0.156604	0.330486	1.23321	0.20598	0.48157	88.115	9.72e-11	4.26e-09	0.129896	0.0536992	2.2e-10	0.0529376	0.179476	0.500808	0.744214	0.813861	0.768596	0.563713	0.229017	0.084877
Q9D6Y9.Gbe1.81.88.	0.576547	0.556254	0.730332	0.947437	1.90651	2.08807	2.09342	1.97816	0.349923	0.434873	0.006333	0.030378	-0.316664	-0.294101	0.138731	0.482153	0.702643	0.00252973	2.01654	0.205377	0.731772	87.8451	9.95e-11	4.35e-09	0.000895707	0.992381	2.44e-10	0.19565	0.142746	0.681805	0.915596	0.949841	0.92396	0.729065	0.188162	0.0171123
Q61599.Arhgdib.75.	0.295646	NA	-0.213077	NA	1.88878	NA	1.56577	NA	0.260759	NA	0.144276	NA	0.408058	NA	0.125169	NA	0.0368979	0.220251	1.58597	0.214873	0.514499	87.7266	1.01e-10	4.38e-09	0.795404	0.173513	1.45e-10	0.0884556	0.139526	0.570129	0.841504	0.900076	0.867446	0.666965	0.221571	0.0400021
Q9CR16.Ppid.275.282.	-0.269582	-0.29299	-0.34119	NA	1.03279	1.15292	0.96866	NA	0.159456	0.289234	0.205288	NA	0.215808	0.269339	0.246009	NA	-0.239792	0.259305	1.03311	0.198305	0.312732	87.5851	1.02e-10	4.42e-09	0.0128559	0.0578682	2.79e-10	0.0356236	0.220418	0.472401	0.674749	0.738832	0.685854	0.495949	0.23855	0.130095
Q60864.Stip1.461.	0.0481931	0.0630846	NA	-0.0684784	1.24941	0.999556	NA	1.13358	0.304271	0.0299181	NA	0.0951738	0.189133	0.27533	NA	0.154602	0.017869	0.179078	1.11827	0.151019	0.366558	87.423	1.03e-10	4.47e-09	0.864235	0.128407	1.51e-10	0.0906758	0.30974	0.611013	0.763859	0.779833	0.672175	0.399648	0.144288	0.113371
Q60710.Samhd1.52.	-0.0802346	NA	0.100461	NA	1.19913	NA	1.19203	NA	0.278833	NA	0.157365	NA	0.271841	NA	0.0497317	NA	-0.0150417	0.182075	1.14292	0.189079	0.374759	87.3425	1.04e-10	4.47e-09	0.890605	0.131399	1.6e-10	0.0502974	0.222277	0.522344	0.729879	0.783654	0.720203	0.499465	0.204467	0.102043
P51855.Gss.294.	-0.160771	-0.249543	0.0443365	-0.0727723	2.24345	1.87675	2.3431	2.0578	0.460825	0.180396	-0.247878	-0.102416	-0.216907	0.0128614	0.44208	-0.0200022	-0.109687	0.0545079	2.13027	0.0727317	0.536956	87.3334	1.04e-10	4.47e-09	0.521408	0.805164	1.21e-10	0.64424	0.456295	0.894096	0.964342	0.964938	0.899428	0.478584	0.0314947	0.0280669
Q8CHP8.Pgp.272.	0.38298	0.150259	0.343606	0.397564	1.52329	1.80699	1.75833	2.21734	-0.0984943	0.00794543	0.0150638	0.414678	0.377605	0.0233014	0.236682	0.19365	0.318602	0.20781	1.82649	0.0847983	0.609424	87.0716	1.06e-10	4.56e-09	0.0407779	0.25272	1.57e-10	0.535614	0.428266	0.853307	0.942524	0.943076	0.857352	0.440938	0.0418486	0.0394708
Q923D2.Blvrb.188.	0.0524749	0.432853	-0.0417854	-0.154879	2.43096	2.75377	2.0589	2.30846	0.359416	0.505372	0.209816	0.466472	-0.343394	0.546704	0.0489976	-0.177042	0.0721657	0.0188164	2.38802	0.385269	0.716069	86.8827	1.08e-10	4.62e-09	0.728802	0.945494	1.44e-10	0.0529664	0.0138846	0.434299	0.919435	0.97934	0.981469	0.943515	0.577607	0.0318567
A0A1B0GRV0.Bpnt1.28.	0.174174	NA	-0.0631123	0.0369644	1.34676	NA	1.82768	1.71619	-0.160863	NA	0.223882	0.31007	-0.0977528	NA	0.150777	0.147979	0.042724	0.0833675	1.60946	0.163688	0.474811	86.6417	1.11e-10	4.71e-09	0.762561	0.603353	1.36e-10	0.177304	0.236193	0.687849	0.876855	0.905101	0.843628	0.560284	0.127189	0.0384422
O08663.Metap2.468.	-0.581142	-0.686123	-0.143603	-0.401626	1.58228	1.66979	1.75472	1.31033	0.081839	-0.157423	0.210097	-0.0887934	0.12066	0.186683	0.236353	0.194139	-0.453123	0.184459	1.57928	0.0114299	0.330511	86.4335	1.13e-10	4.78e-09	0.00332778	0.253171	2.22e-10	0.929667	0.612375	0.900999	0.948129	0.930968	0.776527	0.255298	0.0200645	0.0987124
Q3TMH2.Scrn3.40.	0.00146559	0.316216	0.11086	NA	1.67837	1.46565	1.76301	NA	-0.0623555	-0.0904961	-0.112586	NA	-0.243643	-0.445012	-0.100218	NA	0.121101	-0.179447	1.57357	-0.0331934	0.370508	86.364	1.13e-10	4.8e-09	0.335891	0.249028	1.43e-10	0.78274	0.68711	0.926888	0.95947	0.93947	0.767618	0.205982	0.0136505	0.1249
Q60864.Stip1.62.	NA	NA	-0.117672	-0.0704989	NA	NA	1.43512	2.00522	NA	NA	0.28011	0.546791	NA	NA	0.0773013	0.286002	-0.0935038	0.135807	1.60584	0.330556	0.494674	86.2674	1.14e-10	4.82e-09	0.479968	0.393559	1.74e-10	0.0245706	0.0367096	0.349047	0.799745	0.921872	0.929703	0.851064	0.486101	0.0660162
Q5XJF6.Rpl10a.66.74.	-0.169631	-0.127117	-0.203416	-0.0189114	1.32898	1.57913	1.29496	1.75143	0.204068	0.311581	0.252674	0.688666	0.144344	0.112921	0.194856	0.159191	-0.129769	0.152828	1.48862	0.364247	0.468983	85.8285	1.19e-10	5e-09	0.290609	0.308384	2.09e-10	0.0145195	0.0299706	0.271424	0.751629	0.910157	0.928371	0.867105	0.55786	0.0976418
P28474.Adh5.97.100.	0.132491	0.0981447	0.108583	0.108972	1.02613	1.33688	1.10145	1.33121	0.23789	0.324452	-0.0038981	0.213206	0.195705	0.177973	0.336249	0.287308	0.112048	0.249309	1.19892	0.192912	0.438296	85.7031	1.2e-10	5.04e-09	0.255789	0.0769007	2.11e-10	0.0581165	0.207661	0.524995	0.744931	0.802391	0.74413	0.522997	0.206096	0.0908134
Q6PIU9.NA.13.	0.0608648	0.150045	NA	0.288632	2.02406	2.03599	NA	2.26244	0.0034706	0.671819	NA	0.683183	0.4358	-0.150326	NA	-0.0167349	0.170867	0.120917	2.05058	0.370753	0.678279	85.6559	1.21e-10	5.04e-09	0.304497	0.556843	1.72e-10	0.0380229	0.018325	0.392245	0.883343	0.96588	0.969859	0.920488	0.554842	0.0431569
E9QLW5.Igf2.86.95.	1.03063	1.22204	1.51788	1.27669	2.18062	2.90952	2.0529	2.01064	0.484728	0.939601	-0.0143191	0.161989	0.424663	0.514972	0.517884	0.290402	1.26181	0.43698	2.28842	0.393	1.09505	85.5795	1.22e-10	5.06e-09	4.2e-05	0.120307	8.59e-10	0.0687978	0.0133331	0.406133	0.908052	0.976457	0.979537	0.941462	0.589928	0.0378298
Q9R111.Gda.218.	NA	NA	0.347307	0.565568	NA	NA	1.92151	1.91918	NA	NA	0.372464	0.174194	NA	NA	0.556041	0.274151	0.516098	0.36839	1.73317	0.143395	0.690263	85.4362	1.23e-10	5.11e-09	0.00305342	0.0772443	3.02e-10	0.294015	0.283769	0.756083	0.909329	0.92598	0.860591	0.541749	0.0925624	0.0320572
Q9WU28.Pfdn5.49.	-0.109563	0.432602	NA	NA	2.69972	2.81396	NA	NA	1.21252	0.921183	NA	NA	0.470834	0.404522	NA	NA	0.0836466	0.301978	2.55124	0.773936	0.927699	85.2979	1.25e-10	5.16e-09	0.718446	0.252607	2.55e-10	0.00785577	0.000612317	0.168473	0.91916	0.994312	0.997222	0.99389	0.906476	0.140202
P40124.Cap1.426.	-0.0501245	0.00358841	-0.0907349	-0.205732	1.15668	1.19909	1.06246	1.0703	0.543515	0.450885	0.285917	0.2683	0.428483	0.385889	0.26733	0.120577	-0.0857507	0.30057	1.12213	0.387154	0.431026	84.7731	1.31e-10	5.39e-09	0.383614	0.0536992	4.16e-10	0.00697785	0.0441147	0.167365	0.590497	0.837556	0.88941	0.846534	0.622137	0.193757
Q9D8Z2.Triap1.37.	NA	NA	-0.100355	-0.00907343	NA	NA	1.74063	1.88837	NA	NA	0.358901	0.371222	NA	NA	-0.0899501	-0.167604	-0.0469851	0.00158547	1.74316	0.249698	0.486865	84.7314	1.31e-10	5.39e-09	0.762454	0.993904	1.6e-10	0.0774139	0.0860606	0.530708	0.859293	0.927222	0.912643	0.76669	0.297309	0.0326162
Q8CI94.Pygb.326.	-0.16841	-0.374617	-0.187703	-0.0274785	1.27491	1.40924	1.44046	1.30157	0.0505708	0.311989	0.147809	0.027191	0.0636897	-0.0672122	0.140436	0.354312	-0.189552	0.122806	1.35654	0.13439	0.356047	84.6237	1.32e-10	5.43e-09	0.0939773	0.364404	1.8e-10	0.196579	0.326537	0.697985	0.8448	0.855793	0.749956	0.420941	0.100776	0.0735975
Q99JY0.Hadhb.459.	0.516714	0.611461	0.559595	0.56194	1.38053	0.99251	1.08298	1.16902	0.318237	-0.0191377	0.0899064	0.303844	0.0105344	0.174085	0.137287	0.128889	0.562428	0.112699	1.15626	0.173212	0.50115	84.4526	1.35e-10	5.5e-09	9.65e-05	0.377058	5.97e-10	0.0933269	0.253148	0.564019	0.751127	0.78934	0.709343	0.463995	0.175034	0.100453
P08046.Egr1.368.	-0.949085	-1.1333	-1.29904	-1.78004	2.26751	1.8522	2.4815	2.20184	1.16925	0.892776	2.1019	1.80551	0.0728473	0.19614	0.109032	0.0331003	-1.29037	0.10278	2.20076	1.49236	0.626383	84.2357	1.37e-10	5.59e-09	9.08e-05	0.73675	4.85e-09	0.00041471	0.000349743	0.0461209	0.888058	0.997495	0.999308	0.998889	0.981413	0.354081
Q99PL5.Rrbp1.1198..1	NA	NA	-0.0899502	0.0371804	NA	NA	1.31168	1.14308	NA	NA	0.287233	0.235645	NA	NA	0.065737	-0.156679	-0.0201246	-0.0157624	1.12015	0.253267	0.334382	84.1804	1.38e-10	5.6e-09	0.850935	0.906253	2.04e-10	0.0185471	0.122606	0.36252	0.658579	0.785262	0.783	0.649665	0.349035	0.118097
Q9CQJ6.Denr.13.	NA	NA	-0.0917789	0.10555	NA	NA	1.43755	1.3784	NA	NA	0.45934	0.112751	NA	NA	0.286393	0.221792	-0.0377799	0.168768	1.28362	0.271085	0.421422	83.7718	1.43e-10	5.79e-09	0.746428	0.20658	2.22e-10	0.0241895	0.0886982	0.366105	0.712869	0.841434	0.842411	0.717368	0.374069	0.091029
Q9D7P6.Iscu.131.	0.225657	0.311909	NA	0.145708	1.27403	1.17132	NA	1.32091	0.164563	0.513395	NA	0.377214	-0.0379077	0.076439	NA	0.0247269	0.249748	0.0770335	1.21246	0.314765	0.463502	83.725	1.44e-10	5.8e-09	0.0239419	0.544874	2.98e-10	0.0129501	0.0641003	0.272608	0.65929	0.834912	0.85963	0.774949	0.478262	0.125507
Q8BGD9.Eif4b.543.	0.305682	NA	NA	-0.0651231	2.05178	NA	NA	1.8086	0.138092	NA	NA	0.188024	0.372143	NA	NA	-0.107824	0.0611243	0.109099	1.72368	0.197104	0.522752	83.6094	1.45e-10	5.85e-09	0.68414	0.527363	1.72e-10	0.141885	0.164814	0.645028	0.880818	0.921934	0.884322	0.660244	0.178224	0.0287921
Q9Z2V4.Pck1.288.	0.701572	0.81169	1.10718	1.22523	1.18265	1.26316	1.41982	1.33779	0.224582	0.494353	0.271001	0.094095	0.167301	0.218234	0.419445	0.578238	0.961419	0.345805	1.30085	0.271008	0.719771	83.5365	1.46e-10	5.87e-09	6.3e-06	0.0742328	3.04e-09	0.0534815	0.087304	0.372197	0.721317	0.847173	0.847098	0.720965	0.371563	0.087121
P61982.Ywhag.112.	-0.00136781	NA	0.404723	0.321089	1.70244	NA	1.82013	2.3161	0.308997	NA	0.196713	0.554717	0.126503	NA	0.46829	0.203579	0.200482	0.242538	1.85773	0.3239	0.656164	83.417	1.48e-10	5.88e-09	0.193359	0.207978	2.22e-10	0.0460161	0.0338728	0.419631	0.859205	0.947951	0.94971	0.872724	0.464845	0.0419836
P50431.Shmt1.329.	0.0512484	NA	NA	-0.178224	1.13647	NA	NA	1.6598	0.406086	NA	NA	0.358343	0.15748	NA	NA	0.341991	-0.0721276	0.16744	1.41342	0.306428	0.45379	83.3864	1.48e-10	5.88e-09	0.549941	0.249287	2.29e-10	0.0223775	0.0557942	0.336717	0.743972	0.882031	0.891404	0.794607	0.443521	0.0830583
Q91ZJ5.Ugp2.276..1	NA	NA	0.520138	0.57681	NA	NA	1.64112	2.34081	NA	NA	0.127766	0.435789	NA	NA	0.243888	0.245055	0.362111	0.235651	1.88209	0.266831	0.686671	83.3798	1.48e-10	5.88e-09	0.0309007	0.227937	2.43e-10	0.0876869	0.0672823	0.528559	0.878041	0.943228	0.933942	0.811795	0.332682	0.0278316
Q9ER72.Cars.137.138.	NA	-0.291015	-0.0719984	0.0362262	NA	1.70973	1.61712	1.68084	NA	0.28919	0.179923	0.463006	NA	-0.187551	0.177579	0.363008	-0.116813	0.0695795	1.60722	0.250698	0.452672	83.3725	1.48e-10	5.88e-09	0.3759	0.677401	1.91e-10	0.0623113	0.0897368	0.494207	0.828092	0.907868	0.893199	0.743826	0.304883	0.0430239
O88569.Hnrnpa2b1.50.	0.0377067	0.172983	-0.136654	0.00152056	2.23816	2.33342	1.87384	2.7524	0.720886	0.769935	0.062327	1.04839	0.34703	0.34745	0.175112	0.307843	0.018889	0.294359	2.29946	0.650385	0.815772	83.2169	1.51e-10	5.94e-09	0.934958	0.223823	2.79e-10	0.0101672	0.00150617	0.198756	0.900487	0.989338	0.994095	0.986929	0.853278	0.117171
Q64442.Sord.106.	-0.096858	-0.363492	NA	-0.249214	1.73961	1.33609	NA	1.52148	0.364395	-0.134686	NA	0.089489	0.0307196	0.118758	NA	0.0999003	-0.173176	0.113358	1.51704	0.134712	0.397983	83.1965	1.51e-10	5.94e-09	0.16462	0.454457	1.88e-10	0.244603	0.31408	0.729494	0.878222	0.891794	0.802311	0.465787	0.0918218	0.0524266
A0JNY3.Gphn.505.	0.183571	0.284513	0.355162	NA	1.52474	1.14653	1.36767	NA	0.529597	0.19497	0.637944	NA	0.240039	0.096167	0.22229	NA	0.237426	0.173626	1.33384	0.406014	0.537726	83.1747	1.51e-10	5.94e-09	0.0493836	0.224912	3.53e-10	0.00870833	0.026712	0.191356	0.683717	0.894189	0.927074	0.884061	0.637933	0.150503
P52480.Pkm.326..2	0.690161	0.575591	0.752837	0.477235	1.00889	1.09984	1.2642	1.19799	-0.0593058	-0.168394	-0.102644	-0.275055	0.340286	0.343444	0.0366076	0.0410866	0.623956	0.190356	1.14273	-0.15135	0.451422	83.133	1.52e-10	5.94e-09	4.82e-05	0.16413	9.04e-10	0.139979	0.826494	0.945718	0.955365	0.902264	0.571022	0.068285	0.0206337	0.319362
A0A0F6AIX5.NA.185.	0.274508	NA	NA	0.391176	2.17204	NA	NA	2.28713	0.122447	NA	NA	0.548067	0.0952885	NA	NA	0.0121623	0.246518	0.00880991	1.94882	0.220529	0.606168	83.0802	1.52e-10	5.95e-09	0.127385	0.969197	1.92e-10	0.148292	0.119586	0.639353	0.90326	0.945586	0.923435	0.747506	0.221755	0.0197096
P15105.Glul.359.	0.505584	0.752989	0.54165	0.508531	1.29792	1.33983	1.41261	1.15659	0.218859	0.0832415	0.501537	0.166112	0.264251	0.404801	-0.0165728	0.127776	0.577188	0.195064	1.30174	0.242437	0.579107	82.8642	1.56e-10	6.06e-09	0.000234157	0.191365	6.21e-10	0.0494484	0.117883	0.43385	0.740777	0.840779	0.823653	0.664237	0.303165	0.0780893
Q8JZK9.Hmgcs1.224.	0.242567	0.627095	0.47619	NA	1.31027	1.34499	1.2122	NA	-0.0837952	0.143783	0.00672211	NA	0.103251	0.027237	0.24053	NA	0.405338	0.124866	1.23475	0.0282448	0.448299	82.7728	1.57e-10	6.09e-09	0.00164331	0.334034	3.21e-10	0.779804	0.596814	0.850095	0.901524	0.863317	0.646737	0.198931	0.0384585	0.156569
Q99PL5.Rrbp1.845..1	0.335687	NA	0.278244	0.0612328	1.67437	NA	1.2514	1.59347	0.69011	NA	0.415751	0.74315	0.740903	NA	0.358363	0.379434	0.160917	0.421768	1.49217	0.613307	0.67204	82.3849	1.63e-10	6.29e-09	0.234616	0.0536992	6.61e-10	0.00405046	0.0069845	0.0982542	0.726656	0.955672	0.978824	0.968232	0.843895	0.236631
Q91VH6.Memo1.244.	-0.0581725	NA	-0.209328	0.0713778	1.21157	NA	0.96824	1.08976	0.320686	NA	0.244328	0.474126	0.0927415	NA	0.0949388	0.0828109	-0.0991392	0.0731062	1.08978	0.329156	0.348225	82.3246	1.64e-10	6.31e-09	0.28517	0.523227	3.08e-10	0.00857252	0.0680229	0.224507	0.594579	0.802459	0.844416	0.776832	0.521068	0.165641
P17751.Tpi1.117.	0.639381	-0.0459207	0.118545	0.470252	2.25166	1.82741	1.75413	1.7069	0.320969	0.272211	0.319604	0.083948	0.303106	-0.00722265	0.152288	0.331426	0.295564	0.194899	1.88503	0.249183	0.656168	82.1709	1.66e-10	6.38e-09	0.0703861	0.309567	2.35e-10	0.105021	0.0833127	0.563287	0.883656	0.941743	0.92793	0.787299	0.292134	0.0252134
Q9CZD3.Gars.606.	-0.103365	NA	-0.0207468	0.113229	0.931957	NA	0.9932	1.07165	0.183024	NA	0.120827	0.183615	0.0903025	NA	0.207389	0.284817	-0.0299312	0.171588	1.02198	0.172834	0.334117	82.0628	1.68e-10	6.43e-09	0.749469	0.126804	2.44e-10	0.0522474	0.27327	0.533808	0.701233	0.735705	0.651938	0.430329	0.193517	0.134392
Q3U0V1.Khsrp.177.	NA	0.184731	-0.18834	0.0413211	NA	1.95515	1.49486	1.49663	NA	0.894258	0.413095	0.430837	NA	0.449815	0.0228592	0.235953	0.0275753	0.251779	1.6431	0.554086	0.619135	81.8497	1.71e-10	6.54e-09	0.867635	0.166816	3.8e-10	0.00738059	0.00642931	0.151866	0.783269	0.960708	0.977989	0.961842	0.793688	0.164092
Q8QZR5.Gpt.349.	-0.221919	0.302111	0.213405	0.292323	2.37859	2.1604	1.85279	1.99564	0.54336	0.706904	0.207941	0.401458	-0.353239	0.413906	0.147963	0.0262207	0.14648	0.0587126	2.09685	0.464916	0.69174	81.4172	1.78e-10	6.79e-09	0.407501	0.798247	2.53e-10	0.021127	0.00730347	0.301205	0.882743	0.975529	0.982066	0.956693	0.691329	0.067302
Q99K85.Psat1.175..1	-0.0766292	-0.220628	-0.0327769	-0.0371788	1.52803	1.30288	1.1082	1.51287	0.383835	0.115214	0.0246572	0.338556	0.026349	0.135599	0.164001	0.146875	-0.0918032	0.118206	1.36299	0.215565	0.40124	81.1671	1.82e-10	6.93e-09	0.421001	0.392661	2.31e-10	0.062606	0.151895	0.511108	0.77969	0.851927	0.815659	0.617144	0.237314	0.0648795
Q5NCJ0.Rapgef2.522.	1.96223	2.08761	NA	NA	2.74404	3.8485	NA	NA	-0.216305	0.298033	NA	NA	0.525099	-0.477371	NA	NA	1.64623	0.00509551	3.0347	0.114393	1.20011	81.0347	1.84e-10	7e-09	4.82e-05	0.990561	8.54e-10	0.666352	0.342867	0.888454	0.973656	0.979107	0.946676	0.640798	0.0540043	0.0102129
Q61598.Gdi2.302.	-0.0798389	0.192388	-0.0692228	0.073822	1.62963	1.85126	1.63356	2.2696	0.260886	0.474463	0.0986081	0.759525	0.393906	0.353662	0.27246	0.198596	0.0292871	0.304656	1.84601	0.39837	0.644582	80.9502	1.86e-10	7.03e-09	0.872299	0.135497	2.93e-10	0.0242081	0.0155497	0.316392	0.845619	0.95674	0.965465	0.921659	0.604987	0.0663868
P16045.Lgals1.61.	0.24794	0.194255	-0.0458501	0.136227	1.27611	1.08873	1.1962	0.997854	0.409946	0.212915	0.327104	0.164188	0.0295354	0.119611	-0.00240042	0.090893	0.133143	0.0594097	1.13972	0.278538	0.402703	80.6851	1.91e-10	7.19e-09	0.170868	0.625323	3.01e-10	0.0161574	0.0955372	0.317159	0.648616	0.800161	0.813375	0.70367	0.404921	0.12371
Q8VDD8.Wash1.145.	0.222099	0.122678	NA	NA	1.48327	1.40919	NA	NA	0.314894	0.179574	NA	NA	0.603802	0.302162	NA	NA	0.20665	0.35852	1.29109	0.161198	0.504366	80.5159	1.94e-10	7.29e-09	0.0747938	0.0536992	3.8e-10	0.134627	0.26506	0.623047	0.804479	0.833631	0.748385	0.469451	0.142554	0.0770273
Q9CWS0.Ddah1.222.	0.463781	NA	NA	0.0396379	1.60049	NA	NA	1.92974	0.443306	NA	NA	0.693528	0.416692	NA	NA	0.106169	0.120569	0.195401	1.65888	0.421761	0.599153	80.427	1.95e-10	7.32e-09	0.396934	0.26181	3.18e-10	0.0143395	0.0150543	0.251391	0.798505	0.944371	0.959481	0.920158	0.644785	0.0967607
P54822.Adsl.98.99.	0.125417	-0.0397145	-0.0523163	-0.100621	1.14689	0.886077	1.1434	1.14621	0.173665	0.359479	0.262444	0.351613	0.131127	0.133889	0.0212499	0.159388	-0.0168085	0.111413	1.08064	0.2868	0.365512	80.4046	1.96e-10	7.32e-09	0.875944	0.322416	3.14e-10	0.0126265	0.0952561	0.286903	0.614092	0.781818	0.805345	0.708814	0.432501	0.143784
Q60692.Psmb6.76.77.	0.116161	0.249103	-0.100274	0.08039	1.18163	1.44146	1.14151	1.25047	0.0939046	0.385973	0.128933	0.206294	0.250773	0.188015	0.101432	0.0472024	0.0863452	0.146856	1.25377	0.203776	0.422686	80.2048	2e-10	7.44e-09	0.415065	0.257658	2.6e-10	0.0595197	0.18165	0.513046	0.754823	0.821144	0.773817	0.56325	0.221313	0.0804666
Q9CZ30.Ola1.117.	NA	NA	0.132407	-0.133295	NA	NA	1.2866	1.30325	NA	NA	0.251821	0.0903133	NA	NA	0.0909009	-0.174422	-0.0231989	0.00830586	1.22077	0.161498	0.341844	79.9939	2.04e-10	7.56e-09	0.843109	0.954498	2.26e-10	0.104038	0.271373	0.606368	0.783607	0.812307	0.723095	0.452089	0.149598	0.0893825
P70677.Casp3.163.	-0.378127	-0.361525	-0.192235	-0.189274	0.994068	1.05238	1.00245	1.12807	0.200749	0.140132	0.319973	0.159431	0.0785661	0.157788	0.357843	0.317047	-0.28029	0.227811	1.04424	0.205071	0.299208	79.9711	2.04e-10	7.56e-09	0.00755604	0.0799358	4.79e-10	0.0386509	0.205527	0.456892	0.670939	0.743697	0.698743	0.516429	0.251435	0.127607
Q99KC8.Vwa5a.279.	-0.293105	NA	NA	-0.214898	1.07522	NA	NA	1.32869	-0.0255059	NA	NA	0.257551	0.338067	NA	NA	0.141951	-0.145835	0.182974	1.2509	0.198403	0.371611	79.4801	2.14e-10	7.89e-09	0.171632	0.176187	3.01e-10	0.0664224	0.192087	0.52543	0.758442	0.819707	0.767376	0.548949	0.210649	0.0809406
Q9D7X8.Ggct.144..1	0.146807	0.104357	NA	-0.0873202	1.38442	1.84555	NA	1.42021	0.474591	0.173393	NA	0.135563	0.31936	0.406991	NA	0.221737	0.037576	0.279597	1.47941	0.242265	0.509711	79.4585	2.14e-10	7.89e-09	0.789793	0.100647	3.04e-10	0.060647	0.107046	0.479142	0.795941	0.881277	0.862255	0.699019	0.289686	0.0548608
P17563.Selenbp1.371.	0.581734	0.707149	0.587086	0.743492	1.95053	1.86092	1.9992	1.48364	0.360413	0.141149	0.092002	-0.438941	0.0434138	0.155281	0.158316	0.471483	0.654865	0.207123	1.82357	0.0386559	0.681054	79.4422	2.15e-10	7.89e-09	0.0010561	0.292398	4.6e-10	0.801988	0.54485	0.9	0.957245	0.950494	0.845586	0.354184	0.022362	0.0564097
Q3USZ8.NA.402.	0.342513	0.708256	0.328585	0.276599	2.6094	2.23845	2.18275	1.96258	1.02445	0.472228	0.424802	0.0877831	-0.272108	0.305922	0.212419	0.0938047	0.413988	0.0850094	2.24829	0.502315	0.812402	79.0924	2.22e-10	8.14e-09	0.0430386	0.732779	3.53e-10	0.0227241	0.00459174	0.290675	0.899993	0.982611	0.987903	0.969993	0.738025	0.0698012
Q8CI94.Pygb.373..1	0.0243101	-0.0187159	-0.064302	-0.0563799	1.54083	1.13383	1.49589	1.58858	0.306137	-0.111756	0.241303	0.332207	0.236161	0.246201	0.00909818	0.139404	-0.0287719	0.157716	1.43978	0.191973	0.440174	78.7128	2.3e-10	8.42e-09	0.837443	0.286358	2.68e-10	0.105663	0.188441	0.586893	0.819846	0.869749	0.817866	0.580566	0.183276	0.0538332
Q99LX0.Park7.53.	0.0353909	-0.0891304	0.0941523	0.048775	1.46731	1.42737	1.41011	1.95147	0.182155	0.0173258	0.0985249	0.488243	0.0612775	0.004144	0.19582	0.176646	0.022297	0.109472	1.56406	0.196562	0.473099	78.5953	2.33e-10	8.49e-09	0.885469	0.496748	2.56e-10	0.121829	0.172952	0.607484	0.847634	0.8955	0.851311	0.620892	0.184227	0.0410539
Q8CHP8.Pgp.243.	0.159256	0.102894	0.307943	0.410185	1.69768	1.27747	1.62047	1.96791	0.281758	0.085952	0.188251	0.187869	-0.022914	0.445124	0.220281	0.0958909	0.245069	0.184595	1.64088	0.185957	0.564126	78.3733	2.38e-10	8.62e-09	0.087378	0.277723	3.04e-10	0.16119	0.189741	0.649094	0.870113	0.908826	0.861616	0.615475	0.16087	0.0348639
P47199.Cryz.166.	0.177268	NA	0.0417864	0.151874	0.870839	NA	1.09077	0.949375	0.180559	NA	0.252664	0.105234	0.128241	NA	0.186084	0.0980843	0.113738	0.157757	0.952476	0.194652	0.354656	78.3575	2.38e-10	8.62e-09	0.169403	0.141691	3.69e-10	0.031261	0.241295	0.462003	0.642403	0.700892	0.646074	0.469214	0.246812	0.155241
Q91X52.Dcxr.150.	-0.019821	-0.0327088	0.131931	0.0544783	1.3861	1.36574	1.34559	1.84014	0.171858	0.0441002	0.206522	0.533096	0.0971617	0.124523	0.251364	0.193691	0.03347	0.166685	1.48439	0.238894	0.480861	78.3561	2.38e-10	8.62e-09	0.81494	0.276609	2.92e-10	0.0628119	0.110171	0.48685	0.799224	0.882047	0.861524	0.694644	0.282816	0.0536886
Q9JHW2.Nit2.170.	-0.100633	0.0561421	-0.136501	NA	0.995102	1.14656	1.20874	NA	0.0886738	0.186541	0.0103528	NA	0.0897921	0.149004	0.0857152	NA	-0.00659237	0.152398	1.1349	0.121404	0.350527	78.3007	2.4e-10	8.64e-09	0.955218	0.205982	2.76e-10	0.179884	0.380349	0.682012	0.801799	0.794996	0.65426	0.336958	0.105894	0.120012
Q99KJ8.Dctn2.241.257.	NA	0.205014	0.317213	0.356264	NA	2.10572	1.9356	1.75031	NA	1.0898	0.499844	0.218979	NA	0.836608	0.200652	0.630385	0.279887	0.488126	2.01626	0.576347	0.840154	77.9739	2.47e-10	8.88e-09	0.126857	0.0659704	5.63e-10	0.0123003	0.00318736	0.200513	0.866126	0.980517	0.988544	0.976134	0.807409	0.117824
P22907.Hmbs.114.	0.111256	-0.241105	-0.0668501	-0.0820308	1.55707	1.80934	2.13495	1.88838	-0.113971	0.177913	0.566653	-0.0331752	0.123432	0.182137	-0.0521334	0.303406	-0.0696823	0.13921	1.84744	0.149355	0.51658	77.9679	2.48e-10	8.88e-09	0.673778	0.462006	2.57e-10	0.298183	0.264096	0.761369	0.91899	0.937006	0.881866	0.580631	0.0981666	0.0254998
Q8R2H9.Phospho1.168.	0.394994	NA	0.273761	0.282784	1.3402	NA	1.05425	1.38295	0.151492	NA	-0.0213317	0.0652513	0.0821338	NA	-0.114339	-0.140279	0.261274	-0.0350455	1.21701	0.068475	0.377928	77.8692	2.5e-10	8.94e-09	0.0205079	0.796284	3.19e-10	0.477237	0.505687	0.793971	0.870011	0.841284	0.655807	0.254434	0.0569692	0.131516
Q8K0Z7.Taco1.231.	0.0907333	0.0809663	-0.0977769	0.00172834	0.981795	0.995074	0.911901	1.07147	0.156712	0.292619	0.19505	0.371013	0.268013	0.228268	0.198535	0.0719577	0.0189128	0.191693	0.99006	0.253849	0.363629	77.5536	2.58e-10	9.2e-09	0.85157	0.101456	4.34e-10	0.0153942	0.141299	0.329078	0.593269	0.730263	0.738822	0.623596	0.370697	0.156416
Q9CY58.Serbp1.11.	-0.308774	-0.393294	-0.140223	-0.0027128	1.36805	1.39467	1.44014	1.44414	-0.142917	-0.0870362	0.198026	0.256221	0.184494	0.0652086	0.458627	0.209497	-0.211251	0.229456	1.41175	0.0560734	0.371507	77.2316	2.66e-10	9.45e-09	0.0890855	0.144254	3.33e-10	0.619144	0.522281	0.838849	0.910568	0.891782	0.730502	0.280085	0.0391842	0.100084
Q8BL97.Srsf7.148.	-0.283539	-0.00886184	-0.221443	-0.159201	1.17045	1.22177	0.916402	1.03609	0.281066	0.292559	0.0972941	0.254944	0.0451335	0.0867878	0.0847892	0.0435451	-0.168261	0.0650639	1.08618	0.231466	0.303611	77.1972	2.67e-10	9.45e-09	0.0833515	0.577417	3.8e-10	0.0273912	0.155751	0.403278	0.662517	0.766066	0.746989	0.591893	0.302642	0.120192
P22907.Hmbs.211.	NA	NA	0.195484	0.175168	NA	NA	2.23488	2.18902	NA	NA	0.420949	0.0373832	NA	NA	-0.20084	0.102958	0.0953194	0.0102614	1.9379	0.198308	0.560447	77.1947	2.67e-10	9.45e-09	0.572785	0.966392	2.73e-10	0.197303	0.157133	0.684362	0.910351	0.944211	0.913883	0.703114	0.174756	0.0192395
Q9CRC9.Gnpda2.48.	-0.097724	0.0524078	0.0164961	0.179348	1.21829	1.27879	1.40062	1.34589	0.225071	0.0571756	0.352859	-0.0632718	-0.00777792	0.281887	0.240606	0.360761	0.0376319	0.218869	1.3109	0.142958	0.42759	77.06	2.71e-10	9.52e-09	0.760667	0.134786	3.2e-10	0.177862	0.309581	0.672102	0.828045	0.843356	0.741251	0.429035	0.11363	0.0776649
P62858.Rps28.27.	-0.158525	0.0225613	-0.0967929	-0.055489	2.34035	2.54905	1.88135	2.96314	0.119059	0.619494	0.243265	0.986167	0.337824	0.30865	0.0804691	0.0341633	-0.0720615	0.190277	2.43347	0.491996	0.760921	77.0533	2.71e-10	9.52e-09	0.75347	0.455817	3.33e-10	0.0315604	0.00462568	0.32839	0.917995	0.985792	0.989645	0.971954	0.724795	0.0558702
P97494.Gclc.553.	NA	0.175987	NA	-0.144433	NA	1.9017	NA	1.77501	NA	0.397775	NA	-0.0261839	NA	0.621747	NA	0.171696	-0.0518516	0.221122	1.74253	0.203497	0.528824	77.0369	2.71e-10	9.52e-09	0.750237	0.230553	3.04e-10	0.150419	0.152816	0.633519	0.879661	0.923523	0.889389	0.676269	0.190636	0.0282548
Q8BZB2.Ppcdc.166.	-0.0576394	NA	NA	-0.0627677	1.39298	NA	NA	1.47377	0.249073	NA	NA	0.311839	-0.350371	NA	NA	0.206252	-0.123629	-0.0855761	1.44746	0.327277	0.391383	76.9601	2.73e-10	9.57e-09	0.323085	0.581028	3.67e-10	0.0223054	0.0435389	0.311387	0.748657	0.894735	0.908296	0.826899	0.488453	0.0868549
Q99KQ4.Nampt.397.	-0.225378	0.00657177	-0.103459	0.157911	1.57637	1.69981	1.9109	1.89059	-0.000589416	-0.215242	0.365434	0.154965	-0.100592	-0.0591619	0.0850249	0.443205	-0.0410886	0.092119	1.76942	0.0761419	0.474147	76.8403	2.77e-10	9.66e-09	0.807073	0.621678	2.68e-10	0.583682	0.454653	0.859057	0.941856	0.939844	0.844524	0.410048	0.0375781	0.0460843
Q60598.Cttn.112.	0.272553	NA	-0.0100593	0.0521843	1.55228	NA	1.1726	1.28028	0.431841	NA	0.273862	0.668315	0.390985	NA	0.0975034	0.309572	0.0964761	0.268123	1.32357	0.406263	0.523609	76.7749	2.78e-10	9.7e-09	0.41935	0.0977599	5.6e-10	0.00972526	0.0271036	0.189239	0.679708	0.892426	0.926086	0.883296	0.638758	0.152789
Q6PDM2.Srsf1.148.	0.00488745	-0.0244645	-0.0498179	-0.0835505	2.01765	2.12533	1.50351	1.75514	0.153894	0.262489	0.0119108	0.218151	0.850968	0.667976	0.181329	0.167587	-0.0382364	0.466965	1.85041	0.161611	0.610187	76.6497	2.82e-10	9.79e-09	0.837392	0.0598418	3.91e-10	0.28019	0.233548	0.737899	0.913519	0.936184	0.887075	0.609244	0.115781	0.0242021
P19096.Fasn.779.	0.606154	0.563996	0.363281	0.605011	0.957454	1.07579	0.870239	1.14736	0.0292265	0.193484	0.189015	0.237674	0.164959	-0.000237114	0.221061	0.245199	0.53461	0.157746	1.01271	0.16235	0.466854	76.5486	2.85e-10	9.86e-09	9.08e-05	0.201786	1.42e-09	0.0946188	0.296954	0.557322	0.71068	0.733686	0.636838	0.403628	0.178311	0.13867
Q9CXW3.Cacybp.155.	-0.195184	-0.116274	-0.322709	-0.0527597	1.4481	1.3707	1.42225	1.13019	0.424343	0.114617	0.603187	0.121754	0.366621	0.466115	0.26858	0.423318	-0.171732	0.381159	1.34281	0.315975	0.467052	76.4954	2.86e-10	9.88e-09	0.159296	0.0536992	6.06e-10	0.0224711	0.0545608	0.302875	0.713313	0.868948	0.884953	0.796481	0.469582	0.0993416
Q9JII6.Akr1a1.46.	-0.496927	-0.335332	-0.0641088	0.0717963	1.87048	1.90291	2.04918	2.06841	-0.0737731	0.228908	0.300809	0.270171	-0.508432	0.0932597	0.288969	0.166716	-0.206143	0.0101281	1.97275	0.181529	0.489565	76.4757	2.87e-10	9.88e-09	0.219009	0.967267	3.01e-10	0.245623	0.18845	0.722324	0.919935	0.946847	0.911326	0.675328	0.143837	0.0183257
Q8BGD8.Coa6.44.	-0.421546	0.0661974	-0.502071	-0.39634	1.72977	1.63918	1.57309	1.89235	0.166367	0.265691	0.327264	0.693403	-0.21964	0.203111	-0.187057	-0.130156	-0.31344	-0.0834355	1.7086	0.363181	0.418726	76.2373	2.94e-10	1.01e-08	0.0469187	0.659492	4.28e-10	0.028641	0.0240951	0.330257	0.822183	0.940989	0.950109	0.890792	0.547142	0.0660399
P16045.Lgals1.89.	0.34505	NA	0.00234268	0.326714	1.63062	NA	1.25019	1.4443	0.422153	NA	0.2415	0.426712	-0.214462	NA	0.207109	0.250311	0.221503	0.0983095	1.42118	0.329997	0.517746	76.218	2.94e-10	1.01e-08	0.0847443	0.522676	4.32e-10	0.021127	0.0440345	0.301336	0.737754	0.889683	0.905105	0.825078	0.494072	0.092292
E9QK48.Eml2.587.	NA	0.354053	0.346263	0.642942	NA	1.99362	1.87714	1.71704	NA	0.167936	0.52806	0.207817	NA	0.093357	0.0630779	0.397372	0.365165	0.178796	1.72817	0.281243	0.638343	75.9692	3.02e-10	1.03e-08	0.0249812	0.335358	4.34e-10	0.0678474	0.0595725	0.467418	0.846677	0.93008	0.924648	0.810767	0.369959	0.0391183
Q9CZ30.Ola1.187..1	0.0924216	NA	0.0848967	0.105549	1.22101	NA	1.32138	1.02325	0.0370201	NA	0.330768	-0.0245175	0.114203	NA	-0.0184781	0.142564	0.0899484	0.129114	1.18086	0.106838	0.376691	75.9029	3.04e-10	1.04e-08	0.374822	0.295901	3.21e-10	0.256574	0.411641	0.719583	0.827716	0.814624	0.662881	0.317692	0.0876043	0.116813
A0A0F6AIX5.NA.28.	0.255348	-0.11645	0.0759644	0.699738	2.01325	2.25721	2.48507	2.69315	0.125172	0.4892	-0.0117256	0.297612	0.248104	-0.171643	0.198396	0.623059	0.22865	0.224479	2.36217	0.225065	0.760091	75.732	3.09e-10	1.05e-08	0.256988	0.364667	3.29e-10	0.234456	0.108296	0.695676	0.938718	0.968497	0.953568	0.80562	0.225716	0.0106296
Q9D5J6.Shpk.38.	NA	0.068065	0.0670546	0.264352	NA	1.73742	1.75335	2.06786	NA	0.514852	0.062997	0.486805	NA	0.601384	0.469689	0.0658789	0.0808602	0.318767	1.76769	0.306941	0.618564	75.5607	3.14e-10	1.07e-08	0.614573	0.119229	4.12e-10	0.0551992	0.0432398	0.429538	0.84685	0.937767	0.937698	0.846363	0.428086	0.0429574
Q9QUM9.Psma6.115.	-0.159051	-0.0422445	0.10167	0.273858	1.15066	1.32726	1.4139	1.27389	0.213859	0.261814	0.398015	0.188301	0.0214387	0.189269	0.21364	0.404201	0.043558	0.207137	1.29143	0.265497	0.451905	75.5208	3.16e-10	1.07e-08	0.722956	0.155265	4.23e-10	0.0315767	0.0935348	0.38015	0.719734	0.842119	0.839551	0.707947	0.359361	0.0874302
Q8R0Y6.Aldh1l1.17.	0.420268	0.393013	0.485615	0.64943	1.15227	1.18024	1.29243	1.50693	0.034662	0.0943314	0.390939	0.238599	0.139156	0.151149	0.504673	0.372981	0.487081	0.29199	1.28297	0.189633	0.562918	75.4834	3.17e-10	1.07e-08	0.00107025	0.0838555	8.95e-10	0.106143	0.206282	0.554824	0.776656	0.828993	0.769301	0.534843	0.190438	0.0756948
Q99JF5.Mvd.13.	-0.0339844	NA	0.126617	0.0684089	1.31022	NA	1.35609	1.37514	0.560612	NA	0.268357	0.0716106	0.50343	NA	0.0499081	0.437193	0.0424202	0.305223	1.33091	0.275859	0.488603	75.3918	3.2e-10	1.08e-08	0.743355	0.072107	4.89e-10	0.0321322	0.0810707	0.369279	0.728495	0.855424	0.85675	0.734887	0.381169	0.0844104
P26638.Sars.162.	NA	0.0667845	0.000415976	0.196125	NA	1.22997	1.01142	1.03259	NA	0.20737	0.140713	-0.0461513	NA	0.136287	0.208093	0.322083	0.0594662	0.224644	1.09263	0.1428	0.379885	75.3117	3.22e-10	1.08e-08	0.54314	0.0908853	4.15e-10	0.122669	0.335045	0.626239	0.76493	0.771551	0.651397	0.371819	0.135739	0.123073
Q9CQM9.Glrx3.148..1	0.0661832	-0.0928655	0.396431	NA	1.73855	1.58166	1.42927	NA	0.205481	0.314329	-0.0981926	NA	-0.187154	-0.180338	0.0715679	NA	0.105844	-0.0451918	1.54193	0.174613	0.444298	75.1896	3.26e-10	1.09e-08	0.426061	0.793029	3.25e-10	0.16408	0.217581	0.650597	0.85635	0.89172	0.832497	0.56567	0.146481	0.0437892
P50431.Shmt1.198.	-0.221979	0.138908	-0.156226	0.00457204	1.43304	1.10613	1.35195	1.33173	0.485559	0.264817	0.167715	0.276382	0.341423	0.129196	-0.000248482	0.155102	-0.0586813	0.156368	1.30571	0.298618	0.425504	75.1512	3.28e-10	1.09e-08	0.623287	0.265439	4.33e-10	0.0224378	0.0664661	0.323315	0.708539	0.856077	0.867925	0.766806	0.433706	0.0972199
P17742.Ppia.62.	0.217588	0.261805	0.302725	0.00671183	1.90729	2.02088	2.05086	2.54976	0.234483	0.38841	-0.0242113	0.942503	0.202747	0.159936	0.134733	-0.156754	0.197208	0.0851653	2.1322	0.385297	0.699967	75.1449	3.28e-10	1.09e-08	0.285508	0.719028	3.79e-10	0.0474528	0.0150987	0.388642	0.892477	0.970839	0.974807	0.932145	0.580012	0.0428318
Q8C5K5.NA.60.	0.20678	0.189474	NA	NA	1.92221	2.18428	NA	NA	-0.278069	0.158311	NA	NA	-0.21809	-0.118025	NA	NA	0.199347	-0.00150098	1.83979	0.0815126	0.529786	75.1282	3.28e-10	1.09e-08	0.204905	0.994365	3.19e-10	0.578428	0.438661	0.859527	0.944971	0.944846	0.858593	0.435669	0.0393372	0.0398898
Q920E5.Fdps.267.274..1	0.275375	0.0459556	0.358327	NA	1.49163	1.7475	1.75163	NA	-0.183075	0.138979	0.188333	NA	0.339974	0.440989	0.400706	NA	0.186003	0.349174	1.54347	0.0267601	0.526352	75.0978	3.29e-10	1.09e-08	0.170868	0.0724556	4.29e-10	0.838287	0.582069	0.885315	0.939775	0.922748	0.769053	0.268225	0.0245023	0.0950729
Q8BTZ7.Gmppb.149.	0.279521	0.259916	0.0570002	0.27329	1.22347	1.3692	1.42565	1.18527	0.0407787	0.160906	0.303855	-0.117117	0.120051	0.282769	-0.0475263	0.268671	0.217432	0.155991	1.3009	0.0971056	0.442856	75.0388	3.31e-10	1.1e-08	0.0652064	0.26181	3.9e-10	0.354364	0.427093	0.761387	0.864969	0.854104	0.708407	0.327585	0.0687488	0.0966318
Q9Z1B3.Plcb1.775.	-0.0623757	-0.0800828	-0.135704	-0.103686	1.03413	1.00429	1.3524	1.14773	0.0811715	0.181153	0.37891	0.105407	0.117872	0.0932788	0.0119189	-0.0331931	-0.0954622	0.0474692	1.13464	0.18666	0.318326	74.9824	3.33e-10	1.1e-08	0.33039	0.705159	3.68e-10	0.0625298	0.228092	0.526643	0.729779	0.781044	0.714859	0.491621	0.200848	0.10376
Q9JHW2.Nit2.146.	-0.373499	NA	-0.192303	-0.244165	1.11784	NA	0.980875	1.48352	0.100116	NA	0.121199	0.261773	-0.141833	NA	0.0345683	-0.066231	-0.27291	-0.0322544	1.20276	0.15451	0.263025	74.9735	3.34e-10	1.1e-08	0.017817	0.818053	4.37e-10	0.129542	0.28987	0.619125	0.785282	0.807651	0.70984	0.43033	0.140878	0.0943837
Q9DBC7.Prkar1a.18.	0.202676	0.111802	0.353181	0.024591	1.50762	1.20529	1.27213	1.58296	0.209391	0.09601	0.169737	0.490171	-0.0528134	-0.0307701	0.231156	0.0567232	0.173063	0.0510741	1.392	0.241327	0.464366	74.8556	3.38e-10	1.11e-08	0.155979	0.743633	3.91e-10	0.0548915	0.112633	0.459935	0.772187	0.86367	0.844666	0.681206	0.293402	0.0644765
Q8R2Q4.Gfm2.329.	0.108218	-0.323499	-0.114548	0.0724055	1.1541	1.39068	1.40765	1.47931	0.257405	0.310628	0.149468	0.186781	0.0230488	-0.209601	0.111746	0.143809	-0.064356	0.0172507	1.35794	0.226071	0.384225	74.7816	3.4e-10	1.11e-08	0.595903	0.919659	3.63e-10	0.0602742	0.136309	0.484489	0.769546	0.85122	0.822435	0.639233	0.261115	0.0672837
Q8CGC7.Eprs.744.	NA	NA	-0.122079	0.0415856	NA	NA	1.02452	0.902421	NA	NA	0.238253	0.331081	NA	NA	0.328211	0.17043	-0.0353748	0.205017	0.945523	0.238045	0.338303	74.6887	3.43e-10	1.12e-08	0.69873	0.08539	5.66e-10	0.0171875	0.169216	0.353043	0.586149	0.704334	0.702073	0.578589	0.343166	0.165484
P05064.Aldoa.290.	0.709443	0.0658614	0.706246	0.856057	2.2808	2.07184	2.01841	2.11078	-0.0395171	0.0826453	0.0178292	0.0365506	0.029213	-0.629457	0.262684	0.1718	0.584402	-0.0414402	2.12046	0.024377	0.671949	74.4603	3.51e-10	1.15e-08	0.00647449	0.875766	4.78e-10	0.894999	0.574589	0.929781	0.973822	0.969846	0.890616	0.389517	0.0157461	0.0428572
F8WGT1.Ahcyl2.374.375..1	-0.255457	NA	NA	0.103418	0.936199	NA	NA	1.08357	0.175823	NA	NA	0.191835	0.228967	NA	NA	0.386185	-0.0809878	0.241511	1.05735	0.227373	0.361313	74.3292	3.56e-10	1.16e-08	0.395328	0.0742328	5.6e-10	0.0301254	0.166432	0.405682	0.652827	0.752615	0.730914	0.574914	0.297672	0.127355
Q99JY9.Actr3.394.	0.00849334	-0.221568	-0.129464	0.015906	1.39222	1.22682	1.14111	1.20012	0.149311	-0.0814617	0.16184	0.298345	0.128015	0.0364149	0.197347	0.365383	-0.0816581	0.18179	1.24007	0.132008	0.368052	74.2857	3.58e-10	1.16e-08	0.453289	0.18391	3.9e-10	0.194071	0.343697	0.680843	0.819529	0.825226	0.705606	0.384956	0.10658	0.0938612
P09528.Fth1.103.	NA	NA	-0.173728	0.0480362	NA	NA	1.66439	1.74832	NA	NA	0.738567	0.385579	NA	NA	-0.112318	-0.0766616	-0.0274459	0.0311592	1.52599	0.415898	0.486401	74.2509	3.59e-10	1.16e-08	0.861947	0.868542	4.79e-10	0.0126374	0.0186702	0.226893	0.75763	0.92786	0.94852	0.906721	0.640622	0.115086
Q60676.Ppp5c.77.	-0.032785	NA	0.0385692	-0.135051	1.17604	NA	1.2897	1.16979	0.12623	NA	0.189984	0.184639	-0.206202	NA	0.186822	0.0149335	-0.0145194	0.0659238	1.18972	0.176482	0.3544	74.206	3.61e-10	1.16e-08	0.906225	0.609874	3.68e-10	0.0852099	0.241919	0.562931	0.758246	0.800006	0.724864	0.480454	0.177301	0.0934735
Q9WUM4.Coro1c.343.	-0.0363145	-0.0299053	0.0536582	-0.109185	1.07634	0.990468	0.952724	0.8726	0.233937	0.315694	0.289247	0.319528	0.240465	0.0573341	0.262928	0.00700547	-0.0304366	0.141933	0.973033	0.289602	0.343533	74.1636	3.62e-10	1.17e-08	0.75208	0.198339	5.88e-10	0.0104483	0.108547	0.257163	0.554867	0.73806	0.776016	0.695139	0.455727	0.180053
Q8K354.Cbr3.122.	-0.510599	-0.239038	-0.293424	-0.24807	1.08822	1.35443	1.11588	1.34017	0.23095	0.150144	0.180434	0.470693	-0.116679	0.0650142	-0.0640616	0.172461	-0.322783	0.0141836	1.22467	0.258055	0.293533	74.1259	3.64e-10	1.17e-08	0.00931699	0.930434	5.97e-10	0.0321322	0.106122	0.376967	0.697814	0.820782	0.816935	0.681252	0.349637	0.0976316
P80313.Cct7.310.	-0.0940915	-0.159963	-0.152031	-0.164835	0.872695	0.984808	0.756357	0.977175	0.176648	0.248225	0.171206	0.293143	0.158248	0.287201	0.14753	0.212173	-0.14273	0.201288	0.897759	0.222305	0.294656	73.928	3.71e-10	1.19e-08	0.0892808	0.0810113	6.77e-10	0.0191773	0.202363	0.381453	0.582393	0.678189	0.661566	0.52983	0.315865	0.176641
Q9WU84.Ccs.227..1	0.698378	NA	NA	0.405609	1.38604	NA	NA	1.55501	-0.123699	NA	NA	0.290834	0.0439586	NA	NA	-0.0133989	0.376522	0.107418	1.46755	0.0642666	0.503938	73.9065	3.72e-10	1.19e-08	0.00972684	0.500811	4.85e-10	0.596355	0.499428	0.835289	0.913101	0.899024	0.752258	0.306905	0.0405906	0.0869881
Q00612.G6pdx.158.	NA	NA	0.0874634	0.140146	NA	NA	1.11885	1.35987	NA	NA	0.212085	0.205867	NA	NA	0.137842	0.288527	0.0663541	0.167418	1.15218	0.200302	0.396562	73.7947	3.76e-10	1.2e-08	0.520101	0.191919	4.44e-10	0.0560738	0.198969	0.495826	0.72118	0.78698	0.735647	0.530335	0.225864	0.100169
Q8BHG1.Nrd1.977.	-0.0664615	NA	0.188504	-0.0622215	1.13125	NA	1.32745	1.53418	0.0783405	NA	0.327128	0.20245	0.188917	NA	0.130899	0.215917	-0.0407627	0.143267	1.2998	0.171445	0.393438	73.7525	3.78e-10	1.2e-08	0.742584	0.299061	3.91e-10	0.118003	0.241899	0.603133	0.799336	0.836208	0.760917	0.496483	0.156858	0.0735119
P51432.Plcb3.1176.	NA	NA	-0.0814856	-0.327889	NA	NA	1.18216	1.11478	NA	NA	0.3149	0.244687	NA	NA	0.29331	0.102729	-0.170826	0.153259	1.09858	0.209697	0.322678	73.7415	3.78e-10	1.2e-08	0.0886307	0.209857	5.11e-10	0.0432664	0.18794	0.457479	0.689128	0.767279	0.726777	0.542605	0.253969	0.113438
Q8CGF1.Arhgap29.703.	NA	-0.253471	NA	-0.407908	NA	1.23147	NA	1.13945	NA	0.344612	NA	0.162703	NA	-0.00460397	NA	-0.00176662	-0.227014	0.0649742	1.1228	0.219273	0.295007	73.7356	3.78e-10	1.2e-08	0.0332991	0.604185	5.16e-10	0.0399957	0.168914	0.441663	0.691076	0.778931	0.747066	0.57167	0.270226	0.108179
Q8BJW6.Eif2a.306.	NA	-0.272992	NA	-0.387574	NA	1.44429	NA	1.74698	NA	0.134122	NA	0.312808	NA	0.0775381	NA	-0.0671499	-0.203131	0.0567516	1.42187	0.185437	0.365232	73.5438	3.86e-10	1.22e-08	0.108275	0.721636	4.17e-10	0.123619	0.202965	0.597795	0.819739	0.865377	0.807659	0.559962	0.172199	0.0562855
P35505.Fah.288.	NA	NA	0.0589022	0.165705	NA	NA	2.12699	2.06771	NA	NA	0.0674937	0.184569	NA	NA	0.122898	0.257949	0.023071	0.0838202	1.81887	0.11841	0.511042	73.4757	3.89e-10	1.22e-08	0.90132	0.674206	3.51e-10	0.415282	0.342928	0.807643	0.928849	0.937276	0.865474	0.506353	0.0656745	0.0319606
Q6ZWX6.Eif2s1.218.	0.114105	-0.146559	-0.0294821	-0.0634361	1.25417	1.25659	1.15492	1.55193	0.0104236	0.0317659	0.0791477	0.393386	0.291608	0.223352	0.408186	0.158504	-0.031343	0.270412	1.3044	0.128681	0.418038	73.4251	3.91e-10	1.23e-08	0.809804	0.0908853	4.55e-10	0.231465	0.345383	0.701108	0.839164	0.845293	0.729358	0.395407	0.0974741	0.0828164
P68254.Ywhaq.134.	0.25329	0.093946	0.0094896	-0.340702	1.52484	1.32416	1.75892	1.52782	0.3748	0.230385	0.446213	0.42711	0.103883	0.284881	0.171558	-0.141334	0.00400593	0.104747	1.53393	0.369627	0.503078	73.3655	3.93e-10	1.23e-08	0.980371	0.531917	4.79e-10	0.0190914	0.0268485	0.276946	0.767922	0.919492	0.935925	0.877466	0.566096	0.0922032
P17182.Eno1.337.339.	0.210542	0.251253	0.205378	0.436775	1.28771	1.537	1.2542	1.62135	-0.0331501	0.394652	-0.0821706	0.270736	0.225252	0.0203883	0.279355	0.233807	0.275987	0.189701	1.42506	0.137517	0.507067	73.2835	3.97e-10	1.24e-08	0.0392616	0.227707	4.86e-10	0.244095	0.313402	0.705614	0.857718	0.871764	0.775365	0.446727	0.0999176	0.0629217
Q9WTX5.Skp1.120.	-0.0459621	-0.00904927	-0.0188079	0.164597	1.15153	1.545	1.34689	1.24393	0.277503	0.300368	0.755825	0.440547	0.116423	0.41227	0.355011	0.344617	0.0226945	0.30708	1.32184	0.443561	0.523793	73.1467	4.02e-10	1.25e-08	0.874109	0.0772443	8.45e-10	0.00785577	0.0223147	0.162494	0.673283	0.900951	0.936799	0.903249	0.684606	0.172873
P62077.Timm8b.55.59.	0.186231	NA	-0.181749	-0.0109154	1.2811	NA	1.38157	1.80803	0.510768	NA	0.347855	0.75941	-0.0103496	NA	0.0885576	0.0393517	-0.0474451	0.0430463	1.46926	0.479711	0.486142	73.1318	4.03e-10	1.25e-08	0.745483	0.805772	6.26e-10	0.00785577	0.0138349	0.164258	0.726597	0.931211	0.957664	0.930663	0.723171	0.160839
Q8C2E4.Ptcd1.172.181.	NA	0.798199	NA	1.14145	NA	1.86946	NA	1.80385	NA	0.308874	NA	0.497846	NA	0.312427	NA	0.46136	0.836246	0.248156	1.63073	0.242392	0.739381	73.1134	4.04e-10	1.25e-08	0.000132608	0.215247	1.68e-09	0.119229	0.0994026	0.520259	0.837981	0.910271	0.891748	0.73124	0.281713	0.0394781
A0A0R4IZY0.Thop1.246.	NA	-0.0557898	-0.280176	-0.0632596	NA	1.13954	1.13483	1.04291	NA	0.144804	0.152021	-0.0618206	NA	0.0331566	-0.0810596	0.00687959	-0.134987	-0.0322962	1.07466	0.0291493	0.234132	73.0323	4.07e-10	1.26e-08	0.151942	0.79061	3.85e-10	0.742761	0.609691	0.830686	0.874462	0.817793	0.567589	0.167785	0.0516738	0.202318
P10639.Txn.46.	-0.265684	-0.404393	-0.18653	0.104641	1.56179	1.89061	1.69668	1.84481	0.798009	1.02873	0.464881	0.827393	-0.0361718	0.0462761	0.368224	0.682864	-0.187991	0.265298	1.74847	0.779754	0.651383	72.9983	4.08e-10	1.26e-08	0.259327	0.20658	1.22e-09	0.00353473	0.00224853	0.0866083	0.807783	0.982381	0.992714	0.988287	0.910084	0.250295
P19096.Fasn.2003.2017.	0.461302	0.55378	0.456254	0.68855	1.12235	1.31844	1.01119	1.55953	0.173064	0.220016	0.155848	0.534526	0.290099	0.370969	0.273928	0.343459	0.539971	0.319614	1.25288	0.270863	0.595831	72.9917	4.09e-10	1.26e-08	0.000566237	0.0719262	1.62e-09	0.0393262	0.0913668	0.359441	0.701675	0.833197	0.835307	0.711163	0.375829	0.096264
P16045.Lgals1.3.17.	0.150797	-0.216796	0.0437344	0.0525124	1.33548	1.43952	1.22477	1.52746	0.185636	0.322017	0.0673922	0.470587	0.0867913	-0.257012	0.0980847	-0.0561823	0.0075618	-0.0320796	1.38181	0.261408	0.404674	72.81	4.17e-10	1.28e-08	0.959338	0.845754	4.34e-10	0.0422199	0.090676	0.413397	0.756669	0.865447	0.857808	0.719149	0.342246	0.0709516
Q9R1P3.Psmb2.46.	NA	0.0364224	NA	0.325755	NA	2.09308	NA	1.61537	NA	0.621811	NA	0.324068	NA	-0.0150883	NA	0.300418	0.1154	0.0996104	1.71202	0.312657	0.559921	72.6878	4.22e-10	1.3e-08	0.448206	0.595985	4.51e-10	0.0483136	0.0415624	0.407218	0.834034	0.93306	0.934838	0.846279	0.442457	0.0486016
Q9D7X8.Ggct.144.	0.4253	0.10182	NA	0.305847	1.83411	1.54576	NA	1.50543	0.475283	0.0599576	NA	0.143984	0.186845	0.350262	NA	0.193841	0.192324	0.177101	1.56048	0.215975	0.536471	72.3628	4.37e-10	1.34e-08	0.165808	0.294995	4.79e-10	0.109253	0.139236	0.561333	0.834687	0.89543	0.862752	0.663236	0.225006	0.0423832
P21981.Tgm2.669.	0.151619	0.531525	0.27937	0.428665	1.24011	1.02278	1.04533	1.23201	0.0680365	-0.0689019	-0.00711848	0.162134	0.134864	0.0746302	0.0973866	0.282315	0.347795	0.147299	1.13506	0.0385376	0.417173	72.1726	4.45e-10	1.36e-08	0.00418249	0.250739	6.81e-10	0.693207	0.581456	0.825337	0.878322	0.832385	0.604915	0.193204	0.0495545	0.173887
Q9DCM0.Ethe1.219.	-0.000149211	0.107578	0.0855329	-0.0483103	1.06154	0.872939	1.00428	0.909312	0.214435	0.243416	0.215071	0.0356873	0.116465	-0.0146374	0.017973	0.0459664	0.0361628	0.0414419	0.962018	0.177152	0.304194	72.1708	4.45e-10	1.36e-08	0.691688	0.702485	4.59e-10	0.047168	0.275344	0.50897	0.669468	0.706083	0.62784	0.426567	0.212191	0.15331
Q9WVQ5.Apip.146..1	0.266808	0.244496	-0.0259525	0.137809	1.35976	1.14347	1.14122	1.55074	0.155075	0.188342	0.140123	0.463542	0.0100364	0.183835	0.168451	0.159966	0.15579	0.130572	1.2988	0.23677	0.455482	72.1507	4.46e-10	1.36e-08	0.178992	0.357736	5.13e-10	0.0503934	0.125101	0.445229	0.743505	0.838822	0.818085	0.65186	0.290844	0.0773856
Q05816.Fabp5.120.127.	0.620283	0.48623	0.424847	0.595259	2.21278	2.21819	1.6968	2.67642	0.373853	0.383292	-0.184952	0.812357	0.384213	0.331721	0.139629	0.157661	0.531655	0.253306	2.20105	0.346138	0.833036	71.7811	4.64e-10	1.41e-08	0.0152798	0.299735	6.56e-10	0.0832491	0.0236146	0.459579	0.905596	0.97042	0.971342	0.914503	0.501477	0.0295862
Q9D9V3.Echdc1.4.19.	NA	NA	0.53668	0.190847	NA	NA	1.56038	1.77516	NA	NA	0.0227476	0.504231	NA	NA	0.243197	-0.103773	0.307842	0.104614	1.51488	0.205078	0.533103	71.7072	4.68e-10	1.42e-08	0.0333793	0.532237	5.59e-10	0.119229	0.159751	0.574697	0.829888	0.885897	0.845516	0.628709	0.20462	0.0460951
Q9JKX6.Nudt5.75.	0.244191	0.505059	0.0702723	0.270455	1.58623	1.30935	1.19646	1.46929	0.259254	0.112724	0.152669	0.402673	0.0706524	0.23878	-0.137884	0.221893	0.272494	0.0983606	1.39033	0.23183	0.498254	71.6286	4.72e-10	1.42e-08	0.0396156	0.523438	5.83e-10	0.0678941	0.125279	0.48117	0.777901	0.861708	0.836804	0.660625	0.271335	0.0628824
Q91XE4.Acy3.26.	-0.215916	-0.346311	-0.191715	-0.0648149	1.25316	1.12403	0.994526	1.45113	0.263641	0.216201	0.135735	0.383568	0.208086	0.00307405	0.117085	0.217282	-0.204689	0.136382	1.20571	0.249786	0.346797	71.5518	4.75e-10	1.43e-08	0.0713621	0.306905	6.26e-10	0.0347648	0.116633	0.388844	0.695812	0.812711	0.804416	0.661083	0.333149	0.0988863
Q99PL5.Rrbp1.1415.	-0.0719684	-0.115247	0.14389	0.0704143	1.38904	1.39358	1.0305	1.52279	0.567557	0.729323	0.439334	1.00802	0.224298	0.0694843	0.19438	0.218483	0.00677218	0.176661	1.33398	0.686058	0.550867	71.54	4.76e-10	1.43e-08	0.965771	0.272362	1.7e-09	0.00239457	0.00938145	0.0621	0.659272	0.94815	0.978714	0.972163	0.878842	0.31809
Q8CHP8.Pgp.217.	0.157706	0.359755	0.236002	0.513931	1.40522	1.66013	1.48408	2.13069	0.100786	0.0686309	0.0299698	0.442476	0.19274	-0.00234887	0.0652404	0.046945	0.316849	0.0756442	1.67003	0.160466	0.555748	71.5113	4.77e-10	1.43e-08	0.0434691	0.689873	5.11e-10	0.247185	0.24286	0.709016	0.89001	0.915133	0.855179	0.566293	0.118664	0.0341718
Q5SUR0.Pfas.294.	0.0625423	-0.153771	-0.00471081	-0.221325	1.60169	1.22912	1.40236	1.20929	0.1759	-0.0209812	0.330255	0.278796	0.0775424	-0.159283	0.164821	0.139318	-0.0793163	0.0555996	1.36061	0.190993	0.381973	71.3173	4.87e-10	1.46e-08	0.515576	0.717116	4.59e-10	0.104369	0.196522	0.569283	0.79798	0.849758	0.794009	0.55763	0.187163	0.0643136
Q60864.Stip1.339.	NA	NA	0.11393	0.0527779	NA	NA	1.02512	1.73691	NA	NA	0.125848	0.426504	NA	NA	0.285535	0.271093	0.0586582	0.286855	1.37949	0.279239	0.501062	71.1763	4.95e-10	1.48e-08	0.658737	0.0976171	6.53e-10	0.0379952	0.0754873	0.377763	0.746122	0.868793	0.869381	0.749088	0.383568	0.0770508
Q99P30.Nudt7.223.	0.740386	NA	NA	0.600982	1.3256	NA	NA	1.68785	-0.0248396	NA	NA	0.461545	0.460967	NA	NA	0.240326	0.473104	0.220072	1.55108	0.238474	0.620682	70.9754	5.06e-10	1.51e-08	0.00479511	0.221475	8.61e-10	0.0950292	0.107018	0.506191	0.818963	0.895782	0.875252	0.708504	0.277916	0.0462617
P35979.Rpl12.141.	-0.148595	-0.356248	-0.181534	-0.242227	1.15295	1.28141	1.05285	0.94862	0.227616	0.251966	0.275352	-0.0394947	0.122574	0.214483	0.068003	0.202941	-0.232151	0.152	1.10896	0.17886	0.301917	70.9512	5.07e-10	1.51e-08	0.0314004	0.226631	6.69e-10	0.077854	0.247099	0.539484	0.728687	0.771915	0.696827	0.466555	0.190478	0.110166
P47199.Cryz.250.	-0.104701	-0.0858962	NA	0.159212	1.48759	1.32378	NA	1.53141	0.428387	0.308518	NA	0.510412	0.490064	0.011356	NA	0.24346	-0.0152664	0.23053	1.37345	0.347371	0.484022	70.9342	5.08e-10	1.51e-08	0.918172	0.154185	6.8e-10	0.0180473	0.0397992	0.268261	0.716909	0.885833	0.907162	0.83733	0.529678	0.107458
P19096.Fasn.496..1	0.511794	0.340327	0.355088	0.608194	1.23335	1.08752	1.1845	1.13198	0.31764	0.354193	0.231457	0.228941	-0.0542098	-0.0707701	0.277737	0.387854	0.453851	0.135153	1.15934	0.283058	0.50785	70.7438	5.18e-10	1.53e-08	0.00112236	0.324697	1.41e-09	0.025072	0.08977	0.313317	0.654189	0.808102	0.822491	0.715507	0.413232	0.121293
Q9R111.Gda.59.63.	0.0554475	-0.0412349	0.18577	0.703743	1.79136	2.04692	1.8986	2.21619	0.387764	0.483558	0.173077	0.378636	0.0214357	-0.0134093	0.272482	0.710316	0.225931	0.247706	1.98827	0.355758	0.704416	70.5765	5.28e-10	1.56e-08	0.20743	0.261459	5.97e-10	0.0555105	0.0224294	0.403336	0.877382	0.961308	0.964736	0.907551	0.525258	0.0418491
O09061.Psmb1.81.88.	-0.0756032	-0.028282	-0.247127	0.0389953	1.23938	1.43878	1.18938	1.66114	0.150498	0.408544	0.153645	0.577369	0.0715735	0.14447	0.229059	0.124769	-0.0780043	0.142468	1.38217	0.322514	0.442287	70.569	5.28e-10	1.56e-08	0.542653	0.352655	6.22e-10	0.0232666	0.0486395	0.304036	0.728662	0.881363	0.896686	0.812286	0.481157	0.0942749
Q3USZ8.NA.126.	0.165368	0.11715	0.491567	0.24268	1.81053	2.49998	1.76806	2.0741	-0.0247621	-0.0216674	-0.39488	0.149642	-0.25245	0.351612	0.351271	0.0605747	0.254191	0.127752	2.03817	-0.072917	0.586798	70.508	5.31e-10	1.56e-08	0.161356	0.566987	4.79e-10	0.667284	0.728909	0.962177	0.983313	0.975568	0.871998	0.262725	0.00583235	0.0832943
P68037.Ube2l3.86..1	0.0849679	NA	-0.0328992	NA	2.28777	NA	2.06467	NA	0.533015	NA	0.0751471	NA	0.0321073	NA	0.268478	NA	-0.0370909	0.156492	1.85837	0.217393	0.548792	70.4102	5.37e-10	1.58e-08	0.846492	0.436172	4.82e-10	0.164897	0.126288	0.626793	0.891376	0.93677	0.911592	0.725979	0.217221	0.0232756
Q05816.Fabp5.67..1	NA	NA	0.561447	0.309975	NA	NA	2.34153	2.40445	NA	NA	0.323102	0.565034	NA	NA	0.104463	-0.0921876	0.275187	0.115056	2.07136	0.293241	0.68871	70.3075	5.43e-10	1.59e-08	0.142281	0.621085	5.49e-10	0.106143	0.0459509	0.517633	0.897872	0.959298	0.955186	0.86376	0.391397	0.0245978
Q8VED9.Lgalsl.130.	0.499453	0.47096	NA	0.432384	1.41503	1.68943	NA	2.17479	0.187797	0.406481	NA	0.67782	0.342084	0.341969	NA	0.290544	0.420178	0.27977	1.70092	0.334913	0.683945	70.2167	5.48e-10	1.6e-08	0.0154868	0.167483	8.7e-10	0.0453887	0.0328142	0.369115	0.825794	0.935283	0.941016	0.866468	0.490086	0.0566434
Q91V76.NA.187..1	NA	0.364552	0.480359	NA	NA	1.42221	1.69152	NA	NA	-0.0284931	0.212022	NA	NA	-0.0136154	0.210171	NA	0.318927	0.0872118	1.39625	0.070516	0.468226	70.1521	5.52e-10	1.61e-08	0.0199354	0.577381	6.1e-10	0.548519	0.486351	0.817219	0.899867	0.884411	0.731729	0.302575	0.0468391	0.0937116
Q9JII5.Dazap1.124.	0.017102	0.162848	0.0977934	0.0602136	1.36649	1.51847	0.931226	1.28047	0.454078	0.247386	0.157431	0.472132	0.320815	0.280441	0.323853	0.203031	0.0844893	0.282035	1.27417	0.332757	0.493362	70.1428	5.53e-10	1.61e-08	0.48203	0.0885853	8.54e-10	0.0171439	0.0507928	0.262417	0.680238	0.85857	0.883718	0.808096	0.509506	0.120529
F8VPN4.Agl.1080.1081.	0.62064	0.650873	0.437441	0.632069	1.00642	1.31456	1.20556	1.2339	0.186446	0.282178	0.0369563	0.292759	0.406505	-0.026839	0.0470547	0.409285	0.585256	0.209002	1.19011	0.199585	0.545988	70.1155	5.54e-10	1.61e-08	0.000233557	0.16973	2.05e-09	0.0915802	0.1963	0.506936	0.735539	0.799663	0.747674	0.536947	0.219789	0.0925775
Q9D7P6.Iscu.139.	-0.238686	0.209564	NA	0.0943214	1.46669	1.40935	NA	1.6234	0.412318	0.235752	NA	0.602664	0.236147	0.0777276	NA	0.0117945	-0.00579541	0.134781	1.42419	0.354189	0.476841	70.0841	5.56e-10	1.61e-08	0.970093	0.393559	6.56e-10	0.0188469	0.0353954	0.269862	0.732048	0.896678	0.916617	0.85022	0.54096	0.102892
Q9CYR6.Pgm3.200.	NA	NA	-0.143367	0.151501	NA	NA	1.43953	1.57607	NA	NA	0.341995	0.172513	NA	NA	-0.0185321	0.236055	0.0354907	0.0586202	1.34442	0.162606	0.400283	69.9249	5.66e-10	1.63e-08	0.790345	0.700438	4.89e-10	0.152691	0.256478	0.630603	0.816916	0.847516	0.767196	0.487067	0.141061	0.0687762
P60487.Pdxp.91.	0.149515	-0.116209	0.0126952	0.210809	1.37338	1.06596	1.32068	1.1836	0.0106162	0.0711242	0.0866663	-0.0056605	0.137817	-0.079383	0.332395	0.228842	0.0642026	0.154918	1.2359	0.0406866	0.373928	69.8459	5.71e-10	1.64e-08	0.57221	0.253067	5e-10	0.694415	0.568525	0.835008	0.893568	0.85834	0.652462	0.216696	0.0428631	0.146253
P63028.Tpt1.28.	0.0160446	NA	0.037403	0.189416	2.00282	NA	2.61619	2.12351	0.738414	NA	0.442276	0.173698	0.171262	NA	0.254634	0.388652	0.0279067	0.204695	2.07503	0.391684	0.67483	69.8056	5.73e-10	1.65e-08	0.900138	0.370115	5.88e-10	0.0465758	0.0145747	0.371434	0.884803	0.968982	0.973774	0.931833	0.590032	0.0473436
P47915.Rpl29.117.	-0.183191	-0.236605	NA	0.0528427	1.36674	1.12647	NA	1.54499	0.273117	0.35046	NA	0.392113	0.510283	0.162088	NA	0.403211	-0.139346	0.307318	1.29257	0.299524	0.440016	69.6705	5.82e-10	1.67e-08	0.246441	0.0742328	8.84e-10	0.0265206	0.0668048	0.317096	0.701419	0.852274	0.865534	0.765934	0.437794	0.100827
A3KMP2.Ttc38.49.	NA	0.347942	NA	-0.0806646	NA	1.24149	NA	1.62943	NA	-0.0147292	NA	0.111458	NA	0.153061	NA	0.236047	0.0319152	0.179951	1.38055	0.0861773	0.419648	69.5949	5.87e-10	1.68e-08	0.819425	0.238922	5.16e-10	0.44956	0.445277	0.790521	0.887021	0.87644	0.734505	0.329961	0.0571624	0.0872136
Q8JZK9.Hmgcs1.86.	0.34478	NA	0.375698	0.208225	1.48503	NA	1.24227	1.48176	0.0552172	NA	-0.011453	0.440841	0.37779	NA	0.296861	-0.128618	0.266578	0.184985	1.39787	0.166418	0.503961	69.4641	5.95e-10	1.7e-08	0.0471829	0.242801	6.77e-10	0.169386	0.244261	0.636067	0.829062	0.861754	0.788029	0.510256	0.142077	0.0603271
Q9Z2M7.Pmm2.132.	NA	NA	0.0414241	0.220611	NA	NA	1.15762	1.28561	NA	NA	0.210237	0.110151	NA	NA	0.128443	0.277112	0.024782	0.132196	1.12425	0.179352	0.365145	69.3827	6e-10	1.71e-08	0.830938	0.284657	5.88e-10	0.0776113	0.243479	0.542175	0.734539	0.778585	0.704576	0.472382	0.189196	0.105976
O08848.Trove2.305.	NA	NA	0.131337	-0.00217938	NA	NA	1.28186	0.990003	NA	NA	0.159865	0.171897	NA	NA	0.0949597	0.209813	0.00170691	0.153845	1.06751	0.124651	0.336928	69.2967	6.06e-10	1.72e-08	0.987643	0.203022	5.77e-10	0.171084	0.382919	0.662142	0.777616	0.767482	0.623261	0.325608	0.1176	0.137218
Q62241.Snrpc.6.9.	0.257159	0.293519	0.139872	0.391501	1.19752	1.09874	1.1066	1.34056	0.124135	0.323467	0.0603976	0.438258	0.0472923	0.238808	-0.0941904	0.0363076	0.270513	0.0570544	1.18585	0.236564	0.437496	69.2482	6.09e-10	1.73e-08	0.0220731	0.681584	7.94e-10	0.0421594	0.13659	0.415654	0.69917	0.802791	0.78449	0.625439	0.30204	0.0989574
Q922E4.Pcyt2.107.110.	NA	NA	0.302458	0.224458	NA	NA	1.21491	1.30526	NA	NA	0.225034	0.462581	NA	NA	0.271017	0.0380766	0.182142	0.106989	1.1836	0.204075	0.419201	69.2065	6.12e-10	1.73e-08	0.0982028	0.417208	6.69e-10	0.0636892	0.188811	0.493966	0.728454	0.797419	0.749809	0.546401	0.22983	0.0942443
Q3UGC7.Eif3j1.210.	0.531375	NA	0.150413	0.457003	2.10831	NA	2.06786	2.02513	0.657164	NA	0.331898	0.367007	0.27405	NA	0.356194	0.329794	0.334547	0.230839	1.90617	0.326878	0.699607	69.1484	6.16e-10	1.74e-08	0.0662846	0.278609	7.22e-10	0.0661236	0.0317918	0.425938	0.867929	0.952536	0.954138	0.880719	0.471131	0.0395928
Q99J36.Thumpd1.57.	NA	NA	-0.0171088	-0.274966	NA	NA	1.85669	2.09428	NA	NA	0.0634963	0.218434	NA	NA	-0.0781305	0.504974	-0.212881	0.116529	1.86278	0.287788	0.513554	69.0824	6.2e-10	1.75e-08	0.205683	0.576749	6.06e-10	0.0858364	0.0520583	0.484022	0.869034	0.943981	0.939484	0.836311	0.383039	0.0327542
Q5XJF6.Rpl10a.164.	-0.122804	-0.181799	-0.194051	-0.10034	1.27439	1.4366	1.4302	1.6008	0.0577123	0.412732	-0.0111665	0.583945	0.355324	0.0656627	0.406894	0.171902	-0.149749	0.249946	1.4355	0.260806	0.449125	68.9509	6.29e-10	1.77e-08	0.254558	0.144044	7.31e-10	0.0559367	0.0883272	0.427237	0.772865	0.876189	0.867273	0.727452	0.337622	0.0642377
Q6ZWQ5.Snx12.67.	-0.45266	NA	-0.24979	NA	1.75477	NA	1.79898	NA	0.110647	NA	0.316845	NA	0.194788	NA	0.262621	NA	-0.27858	0.172976	1.56253	0.122428	0.394838	68.7491	6.43e-10	1.81e-08	0.0605005	0.318504	6.56e-10	0.35259	0.342862	0.760779	0.893891	0.902377	0.808947	0.450619	0.0769903	0.0507325
Q60876.Eif4ebp1.61.	-0.142005	-0.0876115	-0.137233	-0.077956	1.34556	1.47684	1.11643	1.67945	0.645755	0.917943	0.342488	0.846663	0.419251	0.326656	0.257258	0.0277783	-0.111201	0.257736	1.40457	0.688212	0.559829	68.638	6.51e-10	1.83e-08	0.434894	0.156104	2.11e-09	0.00313307	0.00753285	0.0687753	0.689676	0.955367	0.981308	0.974455	0.879119	0.297902
P47199.Cryz.45.	-0.103555	0.147785	-0.207188	-0.178724	1.08251	1.14263	1.22291	1.35277	0.289628	0.335032	0.315741	0.0672775	-0.141704	0.0976024	-0.200399	-0.0394904	-0.0854203	-0.0709976	1.2002	0.25192	0.323926	68.5933	6.55e-10	1.83e-08	0.43905	0.604185	6.69e-10	0.0339673	0.11533	0.383874	0.692246	0.811306	0.804391	0.663346	0.3376	0.100572
Q9WUA3.Pfkp.717.722..1	0.652041	0.737175	0.603143	0.927032	0.873621	1.20708	0.861514	1.08572	-0.113655	0.0957848	-0.0999716	0.0579515	-0.239055	-0.095432	-0.107703	0.06243	0.729848	-0.09494	1.00698	-0.0149726	0.40673	68.5372	6.59e-10	1.84e-08	1.48e-05	0.484243	6.28e-09	0.892231	0.693374	0.868556	0.892276	0.818394	0.515934	0.115583	0.046748	0.264626
Q00612.G6pdx.385.	0.163981	0.188282	0.0699129	0.236856	0.969949	1.00732	1.1411	1.15995	-0.0130707	-0.0949617	0.335183	0.131985	0.194042	0.212497	0.246978	0.251379	0.164758	0.226224	1.06958	0.0897839	0.387587	68.325	6.74e-10	1.88e-08	0.101405	0.0976171	7.8e-10	0.326813	0.468597	0.733768	0.816896	0.783735	0.598185	0.258191	0.0854217	0.155803
Q9QUM9.Psma6.78.	0.120735	-0.345826	0.126732	0.121924	1.381	1.341	1.34772	1.75801	0.242597	0.0458126	0.063498	0.428612	0.235869	0.215134	0.247258	0.257676	0.00589115	0.238984	1.45693	0.19513	0.474234	68.2726	6.78e-10	1.88e-08	0.970173	0.159818	6.61e-10	0.127684	0.181043	0.583202	0.821771	0.873458	0.824587	0.592359	0.188545	0.0519472
Q9D8E6.Rpl4.250.	-0.278403	-0.351825	NA	-0.204522	1.22856	1.2054	NA	0.800845	0.422479	0.351813	NA	0.359942	0.317427	0.118328	NA	0.338778	-0.250163	0.250055	1.05676	0.351495	0.352038	68.1712	6.86e-10	1.9e-08	0.0251145	0.08624	1.71e-09	0.00986396	0.0626331	0.191199	0.566889	0.799658	0.852872	0.799373	0.566041	0.190517
Q8R086.Suox.265.	-0.121215	-0.0638907	0.0545919	-0.105436	0.947079	0.958914	1.12573	0.965278	0.0268477	0.119297	0.280343	0.132775	0.0733178	-0.0749892	0.149143	0.120057	-0.0589874	0.0668822	0.99925	0.139815	0.28674	68.1647	6.86e-10	1.9e-08	0.5207	0.549238	6.07e-10	0.111747	0.356578	0.613868	0.736314	0.733502	0.603894	0.342876	0.145802	0.150772
P35700.Prdx1.71.83.	-0.108419	-0.28148	-0.0582589	0.103384	1.21458	1.23338	1.23869	1.59449	0.350584	0.387201	0.201415	0.674089	0.155298	0.197124	0.376664	0.368847	-0.0861936	0.274483	1.32028	0.403322	0.477974	67.9003	7.07e-10	1.95e-08	0.499656	0.104896	1.17e-09	0.0119131	0.0278597	0.191627	0.679032	0.890842	0.924465	0.880622	0.633793	0.151515
P70303.Ctps2.299.	-0.343017	-0.00435364	-0.396256	-0.0916569	1.52492	1.16308	1.12937	1.44278	0.171173	0.198715	0.156678	0.452095	0.174902	0.040695	0.160888	0.230601	-0.208821	0.151771	1.31504	0.244665	0.375663	67.4432	7.44e-10	2.05e-08	0.0945946	0.308733	8.33e-10	0.0537654	0.113739	0.430653	0.742719	0.844235	0.828651	0.672178	0.308534	0.0770241
P47941.Crkl.249.	0.200811	0.225609	NA	NA	1.55847	1.48394	NA	NA	0.370637	0.267663	NA	NA	0.461153	0.433604	NA	NA	0.0645497	0.32601	1.37119	0.183842	0.486397	67.4405	7.44e-10	2.05e-08	0.628278	0.0742328	8.49e-10	0.134232	0.209136	0.589836	0.808323	0.854148	0.793322	0.54506	0.173051	0.0622617
Q99KB8.Hagh.220.	0.721579	0.293434	0.503803	0.147028	1.6921	1.68841	1.83565	1.24591	0.179883	0.274325	0.114546	-0.0311287	0.311706	0.429187	-0.00338812	0.14382	0.416461	0.220331	1.61551	0.134406	0.596678	67.4004	7.47e-10	2.05e-08	0.0128028	0.241476	9.18e-10	0.337421	0.309979	0.749604	0.895951	0.909688	0.829358	0.491699	0.0869346	0.0426656
Q99LS3.Psph.38.	0.0446943	0.151945	0.294375	0.0696528	1.25929	1.6836	1.77641	2.04362	-0.193199	0.252781	0.402726	0.277828	0.32607	0.294607	0.274784	0.165748	0.140167	0.265302	1.69073	0.185034	0.570308	67.3545	7.51e-10	2.05e-08	0.366209	0.177942	7.08e-10	0.203655	0.188927	0.663735	0.881342	0.917659	0.872695	0.62737	0.157167	0.0308324
Q9DBE0.Csad.356.	0.106359	-0.126917	0.351972	0.115086	1.83821	1.80619	1.40776	1.71275	0.24484	0.339614	0.150139	0.284951	-0.0882596	-0.221188	0.478604	0.28993	0.111625	0.114772	1.69123	0.254886	0.543128	67.3524	7.51e-10	2.05e-08	0.474089	0.546783	6.64e-10	0.094404	0.0828418	0.510368	0.848162	0.921961	0.908735	0.766328	0.309405	0.0363784
P09528.Fth1.103..1	-0.0330507	NA	0.551017	NA	1.74414	NA	1.62324	NA	0.308347	NA	0.204379	NA	0.1768	NA	0.157128	NA	0.132685	0.168676	1.55741	0.205648	0.516104	67.3283	7.53e-10	2.05e-08	0.351666	0.331985	6.8e-10	0.133198	0.156235	0.584177	0.840267	0.894488	0.855824	0.640521	0.203561	0.0419206
Q3V1L4.Nt5c2.336.	-0.206871	NA	-0.0273349	-0.152196	1.58116	NA	1.26864	1.14867	0.20887	NA	0.0439863	-0.118841	-0.0758281	NA	0.242567	0.300176	-0.113301	0.146655	1.34051	0.105723	0.369898	67.3254	7.54e-10	2.05e-08	0.352997	0.3239	6.46e-10	0.348247	0.400841	0.75083	0.864508	0.859574	0.726564	0.354705	0.0737393	0.0864803
Q9DAR7.Dcps.306.	NA	-0.220443	NA	0.0516165	NA	1.71894	NA	1.3481	NA	0.356192	NA	0.24805	NA	0.266398	NA	0.416237	-0.0274717	0.239341	1.48503	0.261802	0.489675	67.269	7.58e-10	2.06e-08	0.862932	0.170558	7.74e-10	0.0618163	0.0849562	0.437919	0.787118	0.886176	0.876883	0.737966	0.336719	0.0586361
Q8BFS6.Cpped1.88.	0.0891591	0.343424	NA	0.233972	1.39115	1.51422	NA	1.82876	0.316086	0.0906166	NA	0.394242	0.0655101	0.234398	NA	0.429516	0.149894	0.184126	1.50107	0.251001	0.521524	67.2532	7.6e-10	2.06e-08	0.276565	0.275464	7.56e-10	0.0720983	0.0942082	0.464527	0.798295	0.888334	0.874193	0.72356	0.311552	0.0539093
Q9CQP3.Chchd5.79.	0.343901	NA	NA	0.616532	1.43225	NA	NA	1.08122	0.331321	NA	NA	0.539436	0.0899654	NA	NA	0.0819603	0.339839	0.128584	1.20108	0.337118	0.501656	67.2458	7.6e-10	2.06e-08	0.0094205	0.366883	1.45e-09	0.01586	0.0544148	0.239292	0.645229	0.84005	0.87268	0.802518	0.524295	0.140116
P27048.Snrpb.19.	-0.0306418	-0.19817	-0.0241597	-0.300092	1.14723	1.02707	0.999145	0.906148	0.360644	0.314177	0.351904	0.348738	0.332238	0.11167	0.261487	0.00385366	-0.138266	0.177312	1.0199	0.343866	0.350703	67.1559	7.68e-10	2.07e-08	0.163664	0.160963	1.4e-09	0.00939089	0.0699627	0.192773	0.55097	0.783297	0.839274	0.785305	0.55663	0.197287
F8WGT1.Ahcyl2.408.409.	-0.118914	-0.193554	-0.293387	-0.0886003	0.769643	0.895451	1.03261	0.974626	0.35716	0.321427	0.419534	0.447475	0.373182	0.400111	0.167457	0.523284	-0.173614	0.366009	0.918081	0.386399	0.374219	66.9154	7.89e-10	2.13e-08	0.0819897	0.0536992	3.68e-09	0.00677862	0.0690297	0.131912	0.474271	0.764347	0.849598	0.823237	0.645132	0.269657
Q9CR21.Ndufab1.140.	0.169035	0.148934	0.237676	0.0162743	1.46937	1.45229	1.10892	1.67592	0.550993	0.361306	0.00955329	0.604789	0.354388	0.501814	0.413922	0.31333	0.14298	0.395864	1.42662	0.38166	0.586782	66.8892	7.92e-10	2.13e-08	0.300779	0.0610798	1.41e-09	0.0181553	0.0279815	0.237613	0.726357	0.904377	0.928075	0.874505	0.591123	0.116537
P21981.Tgm2.370.371.	NA	NA	0.244076	0.396484	NA	NA	1.10272	1.29404	NA	NA	-0.0098303	0.163583	NA	NA	0.193102	0.155043	0.289335	0.128102	1.08863	0.0166083	0.380668	66.7466	8.04e-10	2.16e-08	0.0110121	0.304971	9.38e-10	0.867978	0.633996	0.847637	0.886657	0.829444	0.570892	0.156092	0.0458604	0.208568
P58252.Eef2.693.	-0.00701392	NA	-0.042073	-0.0775353	0.878865	NA	1.02685	0.926332	0.0251386	NA	0.2864	0.175162	0.166199	NA	0.234824	0.225512	-0.0240452	0.234911	0.915063	0.194133	0.330016	66.7247	8.06e-10	2.16e-08	0.806522	0.0655369	1.11e-09	0.0377839	0.249405	0.455754	0.626856	0.683382	0.629302	0.460411	0.252959	0.167356
P12382.Pfkl.351.	0.774823	0.741226	0.613342	0.77518	1.10767	1.05767	1.13753	1.17188	-0.376621	0.0381867	0.23188	0.192449	0.489324	0.208103	0.194606	0.294749	0.726143	0.296695	1.11869	0.0214736	0.54075	66.6057	8.17e-10	2.18e-08	4.4e-05	0.08624	6.3e-09	0.857793	0.621535	0.845632	0.888528	0.836326	0.588897	0.167231	0.0445553	0.194426
Q60598.Cttn.246.	0.102565	-0.206371	-0.230584	0.0852166	1.38638	1.1516	1.43493	1.21512	0.326221	0.301726	0.30869	0.262235	0.0736253	-0.104965	0.0172058	0.398475	-0.0622935	0.0960853	1.29701	0.299718	0.407629	66.4345	8.33e-10	2.22e-08	0.620564	0.517716	8.5e-10	0.0264914	0.0662462	0.318102	0.703599	0.85383	0.866853	0.76728	0.4379	0.0998577
Q9WVA4.Tagln2.63..1	-0.136018	-0.508958	NA	-0.147273	1.47645	1.19615	NA	1.24884	0.140691	0.184338	NA	0.306435	0.236352	-0.157917	NA	0.0278524	-0.199885	0.0838913	1.32075	0.21708	0.355459	66.3221	8.44e-10	2.24e-08	0.108661	0.580498	8.26e-10	0.0775798	0.152535	0.496554	0.765118	0.84111	0.805733	0.611282	0.244312	0.071091
P62746.Rhob.16.	-1.11234	-1.38906	-1.16546	-1.3748	-0.208389	-0.135067	-0.512453	-0.288147	0.298205	0.475411	0.0803949	0.214483	0.311725	-0.0407103	0.202431	0.227387	-1.26041	0.175208	-0.286014	0.267124	-0.276024	66.3122	8.45e-10	2.24e-08	7.58e-08	0.241476	0.00607905	0.03846	0.873744	0.522347	0.0675639	0.0291416	0.333921	0.808716	0.931655	0.940919
Q8VC30.Dak.382.	-0.0216825	0.100256	NA	0.132402	0.921131	0.91272	NA	1.01455	0.200343	0.0653381	NA	-0.0594774	0.173541	0.152574	NA	0.304274	0.0512011	0.188741	0.930714	0.0623765	0.308258	66.2862	8.48e-10	2.24e-08	0.564681	0.102866	8e-10	0.43425	0.556093	0.763362	0.810713	0.742912	0.503827	0.184368	0.0864724	0.225466
Q64727.Vcl.545.	0.0577579	0.123678	-0.0477968	-0.0319732	1.69157	1.79463	1.19667	1.82552	0.630544	0.595926	0.134859	0.593296	0.567574	0.578752	0.498324	0.0859578	0.0254165	0.432652	1.6271	0.488656	0.643455	66.2788	8.48e-10	2.24e-08	0.892448	0.0633535	1.5e-09	0.0126374	0.00979447	0.190053	0.782212	0.95084	0.968955	0.943766	0.729151	0.133098
P56213.Gfer.181.	0.0441378	NA	-0.22588	-0.204087	1.19336	NA	1.04384	0.965207	0.120166	NA	0.291363	0.0229787	0.00206742	NA	-0.0632327	-0.00945746	-0.133362	-0.0281707	1.11852	0.19968	0.289166	66.262	8.5e-10	2.24e-08	0.197534	0.839262	7.94e-10	0.06002	0.204521	0.489734	0.709402	0.774915	0.72279	0.52066	0.228535	0.107442
Q9CQ60.Pgls.236.	-0.0819439	-0.00732975	0.188397	0.343851	1.62021	1.64415	1.68683	2.2782	0.113461	0.146374	0.154279	0.609779	-0.108076	-0.00590453	0.251827	0.258629	0.110744	0.099119	1.80735	0.255973	0.568296	65.9747	8.78e-10	2.31e-08	0.511307	0.635503	7.27e-10	0.112914	0.0788974	0.532439	0.867927	0.934286	0.921778	0.784617	0.308837	0.0301733
Q8CHP8.Pgp.193.	NA	0.20001	-0.225589	0.363025	NA	2.02922	1.95262	2.28257	NA	0.112216	0.311041	0.577705	NA	0.198313	0.0580969	0.17576	0.0848264	0.160862	1.90648	0.309595	0.615442	65.9463	8.81e-10	2.32e-08	0.64681	0.454085	7.69e-10	0.078912	0.0396536	0.457177	0.871996	0.950406	0.949376	0.864014	0.430133	0.0348516
Q922J3.Clip1.264.	-0.0779867	NA	NA	-0.163275	1.05456	NA	NA	0.888978	0.11196	NA	NA	0.554053	0.392824	NA	NA	0.271085	-0.0910182	0.296829	0.983945	0.287628	0.369346	65.8951	8.86e-10	2.33e-08	0.349299	0.0536992	1.73e-09	0.0145645	0.108583	0.2626	0.561565	0.74143	0.776836	0.693062	0.449705	0.17554
P63242.Eif5a.73.	0.0320408	-0.171425	0.104404	-0.068594	1.26101	1.15607	1.16466	1.27944	0.328836	0.227113	-0.0873218	0.283318	0.403458	0.0397571	0.232501	0.0983352	-0.0258934	0.193513	1.21529	0.187986	0.392725	65.8305	8.93e-10	2.34e-08	0.842986	0.177942	8.45e-10	0.0928766	0.216452	0.542502	0.756182	0.808139	0.744896	0.51387	0.193968	0.0876174
Q9QZE5.Copg1.813.	-0.160655	0.00680206	NA	-0.102987	0.998831	1.16005	NA	1.21427	0.187814	0.343228	NA	0.462944	0.192824	0.157788	NA	0.0896245	-0.0670971	0.160108	1.06788	0.274868	0.358941	65.7635	9e-10	2.34e-08	0.514457	0.207199	1.09e-09	0.0191773	0.107077	0.305165	0.615636	0.771919	0.789409	0.683956	0.407441	0.14175
P62274.Rps29.39.	-0.386898	-0.290335	-0.522685	-0.220264	1.22138	1.22723	1.64907	1.69477	0.201446	0.252555	0.426476	0.709518	0.156675	0.259467	-0.0100547	0.186864	-0.355045	0.148238	1.44811	0.397499	0.409701	65.7584	9e-10	2.34e-08	0.020073	0.389358	1.45e-09	0.0167263	0.0240283	0.226458	0.731736	0.911989	0.935863	0.888118	0.615792	0.120439
Q8C115.Plekhh2.350.	NA	0.106429	0.0567902	-0.049296	NA	2.04367	2.17196	1.98232	NA	0.241626	0.498343	0.212443	NA	0.0827547	0.129181	-0.210739	-0.0160717	0.026528	1.86692	0.245512	0.530721	65.7584	9e-10	2.34e-08	0.936631	0.915581	7.03e-10	0.135129	0.0883183	0.567946	0.882092	0.939581	0.924345	0.77775	0.282517	0.0255394
Q9Z2W0.Dnpep.445.	0.00937006	0.0266124	-0.0255873	0.0931497	0.934603	1.12872	1.0174	1.22503	-0.121463	0.129369	0.162414	0.22717	-0.0195711	0.186012	0.153947	0.107184	0.0258862	0.106893	1.07644	0.0993725	0.327147	65.6844	9.08e-10	2.36e-08	0.817343	0.375613	7.14e-10	0.278635	0.446071	0.718234	0.80956	0.78229	0.607859	0.275844	0.0914473	0.148245
Q9DCC4.Pycrl.49.	0.0613755	0.127603	0.161142	0.083281	1.08719	1.30599	1.06616	1.04094	0.144002	0.0459153	0.349283	0.107493	-0.0300262	0.318939	0.0916534	-0.0256295	0.10835	0.0887343	1.12507	0.161673	0.370957	65.6163	9.15e-10	2.37e-08	0.298014	0.486401	7.94e-10	0.110841	0.281474	0.585065	0.753947	0.780942	0.687286	0.429837	0.160306	0.108397
P70349.Hint1.38.	-0.191562	-0.0994613	-0.0849432	-0.0150905	1.31364	1.66928	1.26552	1.47823	0.0884488	0.256542	0.0750055	0.40009	0.696694	0.51663	0.143239	0.156358	-0.0977641	0.37823	1.43167	0.205021	0.479289	65.5725	9.2e-10	2.38e-08	0.478592	0.062838	1.12e-09	0.120039	0.165137	0.553796	0.807642	0.867697	0.824912	0.608418	0.209657	0.0553101
Q8VED9.Lgalsl.41.	-0.0342017	0.421681	NA	NA	1.62419	1.62869	NA	NA	0.0521589	0.535818	NA	NA	0.0356318	0.0920842	NA	NA	0.140451	0.0868892	1.47534	0.218207	0.480222	65.5467	9.22e-10	2.38e-08	0.303205	0.611539	7.92e-10	0.102982	0.140223	0.531886	0.809098	0.877252	0.844358	0.648061	0.235921	0.0518981
P15105.Glul.99.	0.505915	0.552922	0.40866	0.627623	0.976583	1.32016	1.26651	1.0445	0.0751686	0.155037	0.495103	0.0757005	0.317831	0.0326623	0.223632	0.153498	0.52378	0.181906	1.15194	0.200252	0.514469	65.5394	9.23e-10	2.38e-08	0.000509981	0.215247	2.55e-09	0.0869033	0.199116	0.495705	0.720915	0.7867	0.735337	0.53008	0.225904	0.100336
P04117.Fabp4.118.	0.0171359	-0.801575	0.021589	-0.258907	2.31304	2.09264	2.35112	2.43981	-0.0049851	-0.0813972	0.119307	0.290918	0.0234602	-0.774831	0.201153	0.0697162	-0.255439	-0.120125	2.29915	0.0809606	0.501137	65.4942	9.28e-10	2.39e-08	0.224216	0.651666	7.14e-10	0.683446	0.432724	0.897419	0.96877	0.970839	0.917151	0.523221	0.0344134	0.0212244
Q9CZD3.Gars.456.461.	0.0832273	0.117405	-0.124324	0.0367618	0.900854	1.09325	0.85819	1.0902	0.247477	0.400956	0.188646	0.428596	0.101795	0.160101	0.0491746	0.0996856	0.0282677	0.102689	0.985624	0.316419	0.35825	65.4562	9.32e-10	2.39e-08	0.789604	0.374991	1.27e-09	0.0101672	0.0882388	0.219036	0.544513	0.756248	0.807175	0.742741	0.51035	0.192218
Q9CQR2.Rps21.17.	-0.259495	NA	0.0511862	-0.0202812	2.81026	NA	1.94773	2.85499	0.793062	NA	-0.107405	1.01476	0.769408	NA	0.389959	0.135375	0.0192695	0.439429	2.56193	0.601239	0.905468	65.2963	9.49e-10	2.43e-08	0.947255	0.158719	1.09e-09	0.0267866	0.00168419	0.250668	0.920999	0.990838	0.994419	0.986145	0.826248	0.0859316
Q61792.Lasp1.53.	-0.301885	-0.241449	-0.189409	-0.339705	1.15476	1.00292	1.33833	1.02032	0.329649	0.219926	0.614323	0.235853	-0.0157281	0.176124	-0.0902405	0.0117041	-0.268112	0.0204648	1.12909	0.349938	0.307844	65.2715	9.52e-10	2.44e-08	0.0238784	0.896635	1.56e-09	0.0125011	0.0552595	0.208859	0.607602	0.824692	0.867742	0.80799	0.55476	0.165788
Q9QUH0.Glrx.23.26..1	0.0875719	0.14249	0.241861	0.000205704	1.53493	1.53311	1.17032	1.57594	0.20929	0.297204	0.0815968	0.731561	0.322943	0.229323	0.281462	0.0392942	0.118032	0.218255	1.45357	0.329913	0.529943	65.2427	9.55e-10	2.44e-08	0.393412	0.206768	1.07e-09	0.0301254	0.0425761	0.31013	0.749982	0.896193	0.909897	0.829626	0.491836	0.086797
Q3UW53.Fam129a.41.	0.541959	0.658415	0.663522	0.510935	1.15158	1.30321	1.25696	0.975161	0.0170748	0.170205	0.144232	0.00320896	-0.102749	0.378584	0.305683	-0.0755262	0.593708	0.126498	1.17173	0.0836801	0.493903	65.125	9.68e-10	2.46e-08	0.000227644	0.390898	2.76e-09	0.453364	0.469285	0.759612	0.846401	0.820604	0.643958	0.272377	0.0710221	0.131837
Q9WUM3.Coro1b.345.	-0.0010411	NA	-0.0200773	-0.241257	0.99972	NA	0.88076	0.956678	0.218678	NA	0.270755	0.415586	0.2447	NA	0.279324	0.130376	-0.135224	0.198559	0.956617	0.343846	0.34095	65.1205	9.69e-10	2.46e-08	0.158309	0.118228	1.93e-09	0.00785577	0.0793035	0.180286	0.513825	0.756815	0.823257	0.776364	0.565856	0.221436
P62814.Atp6v1b2.112.	0.236496	0.354218	0.20114	0.277037	1.09592	0.93313	0.729622	0.920906	0.206113	0.0245935	0.0943944	0.0917763	0.466137	0.428182	0.335877	0.254079	0.267222	0.371069	0.919893	0.104219	0.415601	65.1049	9.71e-10	2.46e-08	0.0109612	0.0536992	2.61e-09	0.236274	0.457387	0.679713	0.75504	0.712078	0.528479	0.252217	0.120678	0.197253
Q60864.Stip1.471.	-0.25578	-0.119842	-0.236158	-0.423229	1.04906	1.24968	1.0172	1.3775	-0.0105641	0.310073	0.0673523	0.282728	-0.0711006	-0.101045	0.0571953	-0.0912651	-0.258752	-0.0515539	1.17336	0.162397	0.256362	65.016	9.81e-10	2.48e-08	0.028938	0.715472	1.02e-09	0.128562	0.273997	0.592547	0.767248	0.796174	0.70566	0.442879	0.156623	0.0987363
P24527.Lta4h.147.	-0.0759556	-0.506289	-0.0583543	-0.0862998	2.02309	1.3928	1.89538	2.2419	0.575398	0.0772237	0.259594	0.418228	0.234596	-0.167285	0.188876	0.255469	-0.181725	0.127914	1.88829	0.332611	0.541774	64.9523	9.88e-10	2.5e-08	0.302418	0.55703	8.8e-10	0.0642116	0.0304662	0.414846	0.863825	0.951662	0.954027	0.882633	0.480821	0.0419337
Q9WUA3.Pfkp.640.	1.16391	0.74568	0.978608	0.857619	1.2913	1.14484	1.19254	1.56639	-0.148728	0.190538	0.0232127	-0.0709478	-0.41881	-0.00624032	0.18662	0.148473	0.936453	-0.0224895	1.29876	-0.00148128	0.552812	64.9284	9.91e-10	2.5e-08	1.91e-05	0.915913	8.27e-09	0.991608	0.647135	0.884445	0.92531	0.889404	0.669248	0.180568	0.0273215	0.160924
P07901.Hsp90aa1.598.599.	-0.286598	-0.246793	-0.228306	0.0733332	1.44897	1.57329	1.34405	1.91127	0.026408	0.239351	-0.0822656	0.418995	0.312196	-0.0133592	0.271649	0.360761	-0.172091	0.232812	1.56939	0.150622	0.445184	64.9034	9.94e-10	2.5e-08	0.238256	0.206164	8.79e-10	0.269476	0.272246	0.708287	0.877425	0.898839	0.824798	0.515454	0.108718	0.0442088
D3YXK2.Safb.225.	-0.384312	0.0301852	0.252517	-0.158534	1.57743	1.77195	1.88889	1.95429	0.232617	0.507635	0.698146	0.888067	0.0225096	0.711586	0.296083	0.439026	-0.0650361	0.367301	1.79814	0.581616	0.670505	64.6892	1.02e-09	2.56e-08	0.735995	0.11829	1.6e-09	0.0104785	0.00424504	0.162706	0.822465	0.972331	0.98462	0.971492	0.812961	0.150392
P05201.Got1.160.	0.26685	-0.212548	-0.191962	NA	1.35424	1.78474	1.83897	NA	0.180414	0.134365	0.147481	NA	-0.0784793	-0.0786646	0.206388	NA	-0.019492	0.0788778	1.57408	0.149552	0.445755	64.6071	1.03e-09	2.58e-08	0.910909	0.668173	7.56e-10	0.268203	0.274141	0.710987	0.878812	0.899753	0.825476	0.5146	0.107356	0.0439349
P70296.Pebp1.133.	NA	-0.526189	-0.111196	0.182729	NA	1.95233	1.92396	2.21645	NA	0.566615	-0.0237995	0.372874	NA	0.140106	0.150328	0.404365	-0.117237	0.202815	1.89297	0.284446	0.565749	64.5329	1.04e-09	2.6e-08	0.513726	0.348665	8.8e-10	0.101116	0.0538888	0.497616	0.875138	0.946196	0.940848	0.835676	0.373843	0.0304084
P63242.Eif5a.73..1	NA	-0.32874	0.0268115	-0.154649	NA	1.2025	1.25669	1.36086	NA	0.173731	0.381377	0.15093	NA	-0.0517794	0.145743	0.404021	-0.149824	0.157582	1.23091	0.189893	0.35714	64.4616	1.05e-09	2.61e-08	0.196294	0.267373	9.86e-10	0.0968801	0.210608	0.541021	0.759279	0.813018	0.752237	0.52288	0.196333	0.0847172
Q8BVQ5.Ppme1.381.386.	NA	NA	-0.0172517	0.364651	NA	NA	1.42675	1.73108	NA	NA	0.296855	0.58218	NA	NA	-0.0387292	0.296154	0.179034	0.214854	1.46124	0.348874	0.551002	64.344	1.06e-09	2.65e-08	0.201478	0.21866	1.26e-09	0.0263747	0.035783	0.286212	0.746598	0.901696	0.918688	0.849043	0.527813	0.0940914
Q9ESL4.Zak.231.	NA	-0.216274	-0.0541855	-0.12502	NA	0.97255	1.0496	0.946136	NA	0.265112	0.353774	0.176697	NA	0.242605	0.442809	0.197784	-0.0903217	0.290801	0.967383	0.211771	0.344908	64.3093	1.06e-09	2.65e-08	0.342483	0.0536992	1.65e-09	0.0379701	0.206812	0.421966	0.627849	0.70935	0.675308	0.51644	0.279275	0.151595
S4R196.Cyp2ab1.435.	1.26636	0.928843	1.02101	1.01174	0.536926	0.693037	0.614977	0.79219	-0.275237	-0.0379473	0.0787218	0.113225	0.230674	0.0439352	-0.113054	0.0491158	1.05699	0.0526676	0.659282	-0.0303094	0.434658	64.1973	1.08e-09	2.68e-08	3.22e-07	0.719319	1.44e-06	0.782241	0.764891	0.856108	0.835391	0.668401	0.288134	0.0677891	0.118638	0.459541
Q9DCZ1.Gmpr.186.	-0.383536	-0.409484	-0.466418	NA	0.918229	1.12315	0.823499	NA	0.131453	0.376559	0.0927291	NA	0.11792	0.154097	0.134858	NA	-0.36169	0.152093	0.979027	0.214734	0.246041	64.1202	1.09e-09	2.7e-08	0.00229156	0.217287	2.26e-09	0.0413398	0.199493	0.417155	0.629776	0.715292	0.684181	0.526611	0.283567	0.148289
Q9CR98.Fam136a.114.	0.214327	-0.0899077	-0.0629812	-0.0240563	1.49058	1.48766	1.33473	1.91548	0.583013	0.425293	0.271525	0.96162	0.103315	-0.160321	0.0151516	-0.0952081	0.00934544	-0.0342656	1.55711	0.560363	0.523138	64.092	1.09e-09	2.71e-08	0.959681	0.872051	1.55e-09	0.00768633	0.00745792	0.13326	0.754179	0.954381	0.975377	0.959832	0.801039	0.186611
Q61749.Eif2b4.438.439.	-0.384116	-0.436792	-0.1551	-0.362177	1.05382	1.09504	1.11439	1.44465	0.218693	0.14179	0.152736	0.457498	0.165603	0.140634	0.270749	-0.0356807	-0.334547	0.135326	1.17697	0.242679	0.305108	64.0348	1.1e-09	2.72e-08	0.00965186	0.337145	1.6e-09	0.0459729	0.129651	0.399656	0.690423	0.801099	0.787884	0.637047	0.3171	0.102474
Q05D44.Eif5b.1088.	NA	-0.230181	NA	0.00234893	NA	1.11386	NA	0.921013	NA	0.328741	NA	0.0354176	NA	0.0817608	NA	0.322241	-0.129486	0.217292	0.992819	0.231616	0.32806	63.854	1.12e-09	2.77e-08	0.181302	0.0980814	1.5e-09	0.030171	0.169935	0.380168	0.618448	0.726032	0.712574	0.572138	0.318215	0.146934
P27612.Plaa.193.	0.19091	NA	-0.171221	-0.167322	1.04072	NA	1.13788	1.00591	0.272788	NA	0.303947	0.0530245	0.37926	NA	0.149562	0.140246	-0.0613062	0.212422	1.07183	0.219895	0.360711	63.7746	1.13e-09	2.79e-08	0.563581	0.119229	1.26e-09	0.0435287	0.175331	0.42691	0.667438	0.757896	0.728243	0.56081	0.279125	0.121611
O08797.Serpinb9.199.	-0.105341	-0.0173761	-0.0766811	-0.0415117	1.18169	1.29535	1.37517	1.5632	-0.217616	0.170402	0.0399435	0.45547	0.126267	0.308689	0.143837	0.231097	-0.0602275	0.202472	1.35386	0.11205	0.402038	63.7514	1.14e-09	2.79e-08	0.65273	0.20432	9.09e-10	0.339291	0.382934	0.740957	0.861912	0.860706	0.735039	0.371707	0.0785837	0.0816861
Q61554.Fbn1.1182.1184.	-0.436025	-0.327283	-0.483691	-0.31172	-0.862283	-0.726361	-0.752582	-0.88101	0.23826	0.443052	0.311301	0.253756	0.0131324	0.245994	0.157225	0.125812	-0.38968	0.135541	-0.805559	0.311592	-0.187026	63.6261	1.15e-09	2.83e-08	0.000553626	0.217941	5.92e-09	0.0087134	0.97219	0.673163	0.0316583	0.00620151	0.42441	0.945376	0.989818	0.991598
Q924M7.Mpi.11.	-0.0569312	0.0481827	NA	-0.0474995	1.21735	1.58542	NA	1.71445	-0.232315	0.134771	NA	0.105738	-0.318163	-0.0939317	NA	0.148556	-0.0501343	-0.0274099	1.48299	0.0488697	0.363578	63.5762	1.16e-09	2.84e-08	0.738449	0.888064	7.89e-10	0.705135	0.535855	0.855982	0.923139	0.906392	0.752537	0.285059	0.033529	0.0929944
Q8C0M9.Asrgl1.317.	-0.226391	-0.385655	-0.40241	-0.13473	1.23223	1.027	1.23926	0.991245	0.336844	0.10914	0.276082	0.0765679	0.0640075	0.137107	0.154094	0.415708	-0.287296	0.192729	1.12243	0.199659	0.306881	63.5057	1.17e-09	2.86e-08	0.0167929	0.16973	1.6e-09	0.072236	0.203931	0.490994	0.711343	0.776759	0.724596	0.521756	0.22783	0.106312
Q9QYB1.Clic4.189.	-0.0986245	-0.139878	0.0155655	0.0690493	1.20024	1.00747	1.06761	1.3744	0.180548	0.0304149	0.308048	0.429453	0.217429	0.125909	0.205068	0.390146	-0.038472	0.234638	1.16243	0.237116	0.398928	63.3795	1.19e-09	2.9e-08	0.754051	0.116819	1.29e-09	0.0449815	0.137681	0.408495	0.690064	0.795993	0.779083	0.622929	0.306433	0.103529
Q8BH04.Pck2.210.230.	-0.164823	-0.282866	-0.225066	-0.0917377	1.16073	1.34481	1.46111	1.35075	0.279236	0.574823	0.242376	0.00339484	0.0517942	-0.0390424	0.20332	0.407335	-0.191123	0.155852	1.32935	0.274957	0.392259	63.2428	1.21e-09	2.94e-08	0.138525	0.317357	1.27e-09	0.0423006	0.081918	0.370641	0.728456	0.854823	0.855782	0.733064	0.379187	0.0843239
P50247.Ahcy.79.	0.0396618	0.00899198	-0.0447367	0.0396916	1.50722	1.98724	1.75953	1.89143	-0.286217	0.58689	0.493831	0.472295	0.398046	0.155918	0.0241748	0.33357	0.0109022	0.227927	1.78635	0.3167	0.585471	63.1587	1.22e-09	2.97e-08	0.957851	0.271822	1.08e-09	0.0659182	0.0379893	0.414734	0.846954	0.940631	0.942264	0.858802	0.451325	0.0449325
Q8R1G2.Cmbl.8.10.	NA	0.0046858	0.455709	NA	NA	1.94003	1.78047	NA	NA	0.279701	-0.0433463	NA	NA	0.217768	0.174314	NA	0.0465987	0.123168	1.67154	0.162338	0.500911	63.1233	1.22e-09	2.97e-08	0.789604	0.522099	8.8e-10	0.264322	0.237134	0.70449	0.889019	0.915251	0.856846	0.572392	0.122182	0.033774
O35343.Kpna4.325.	NA	NA	-0.121936	-0.310626	NA	NA	1.05505	1.27247	NA	NA	-0.0302465	0.195197	NA	NA	0.049132	-0.138971	-0.176218	0.0010719	1.07507	0.0949512	0.248718	63.0295	1.24e-09	3e-08	0.0899795	0.993985	1e-09	0.311971	0.456514	0.725911	0.813455	0.783528	0.604051	0.26777	0.0883326	0.151294
P97494.Gclc.142.	NA	NA	-0.533867	-0.0134548	NA	NA	1.99792	1.92223	NA	NA	0.358576	0.363836	NA	NA	-0.0543505	-0.0335572	-0.11971	0.0588191	1.70506	0.268816	0.478246	63.0234	1.24e-09	3e-08	0.460769	0.778691	9.84e-10	0.0912076	0.069449	0.484361	0.845311	0.92535	0.916724	0.79032	0.342721	0.0383019
P70195.Psmb7.219.	NA	-0.470812	-0.163814	-0.123435	NA	1.58367	1.10931	1.57993	NA	0.337308	0.0225076	0.407515	NA	0.124946	0.123243	0.159667	-0.222123	0.125577	1.36101	0.273918	0.384594	62.9768	1.25e-09	3.01e-08	0.0968108	0.431531	1.29e-09	0.0467229	0.0812641	0.381085	0.739832	0.861561	0.860736	0.735785	0.373413	0.0791429
Q9DBG3.Ap1b1.123..2	-0.204995	0.133575	-0.0117128	0.222731	1.14091	1.23192	1.01724	0.980778	0.182367	0.171382	0.206251	0.291472	0.0399765	0.285168	0.186731	0.238104	0.0348996	0.187495	1.09271	0.212868	0.381993	62.9127	1.26e-09	3.03e-08	0.762723	0.162344	1.25e-09	0.0516199	0.183874	0.448941	0.683586	0.765211	0.727803	0.548318	0.260949	0.115276
Q9D0F9.Pgm2.374.	-0.0508057	-0.17476	-0.200827	0.0629336	1.66625	1.31954	1.65297	1.36406	0.12245	-0.313631	0.382039	-0.115119	0.0314564	0.0545789	0.0696589	0.230418	-0.0908648	0.0965281	1.50071	0.0189345	0.381326	62.8964	1.26e-09	3.03e-08	0.523182	0.577417	8.63e-10	0.891861	0.601763	0.88833	0.938787	0.918545	0.752061	0.246015	0.0236737	0.107307
F7AEH4.Rps12.111.113.	-0.117095	0.00566992	-0.209368	0.0615465	1.20289	1.43433	1.11068	1.55695	0.156144	0.461175	0.0530718	0.543987	0.180765	0.131568	0.136931	0.106014	-0.0648117	0.13882	1.32621	0.303594	0.425953	62.8603	1.26e-09	3.03e-08	0.625383	0.371496	1.24e-09	0.0302515	0.0619822	0.319049	0.713383	0.862274	0.875056	0.777754	0.444139	0.0961855
P58252.Eef2.591.	-0.315061	-0.0395036	-0.205315	-0.0601411	1.25055	1.10166	0.876702	0.945778	0.502824	0.269871	0.344536	0.189448	0.394895	0.306292	0.245346	0.301586	-0.155005	0.31203	1.04367	0.32667	0.381842	62.7448	1.28e-09	3.07e-08	0.149932	0.0598418	2.55e-09	0.0128562	0.0745915	0.216535	0.569997	0.78408	0.831504	0.76712	0.52355	0.179645
Q99M07.Coa5.24.30.	NA	NA	NA	NA	1.82638	2.3824	1.62965	2.4397	0.00495209	0.384859	0.0723215	0.900023	0.171853	0.0341944	0.0596062	-0.0109772	0.250346	0.063669	2.06953	0.340539	0.681022	62.7036	1.29e-09	3.08e-08	0.202199	0.805164	1.09e-09	0.0827026	0.0259352	0.440343	0.889937	0.963812	0.965255	0.90283	0.494079	0.0342331
Q9R1P0.Psma4.107.115.	-0.00197106	-0.141596	-0.0469878	0.398361	1.18181	1.40342	1.30338	1.75734	0.211583	0.234768	0.352117	0.50654	0.33183	0.386059	0.419272	0.60052	0.0519516	0.43442	1.41149	0.326252	0.556028	62.6554	1.3e-09	3.09e-08	0.735815	0.0536992	1.95e-09	0.0329475	0.0457327	0.303606	0.735552	0.887108	0.902266	0.820337	0.488268	0.0923595
O08529.Capn2.82.	NA	0.00808693	0.00445032	0.165006	NA	0.976582	1.01336	0.869559	NA	0.183851	0.305125	0.0754093	NA	0.176045	0.30836	0.377636	0.0250973	0.257488	0.933639	0.168155	0.346095	62.6452	1.3e-09	3.09e-08	0.808513	0.0617677	1.59e-09	0.0693901	0.299778	0.526626	0.670819	0.694992	0.604617	0.398631	0.20171	0.163314
Q8C483.Sars.455.	NA	NA	0.292362	0.21618	NA	NA	1.08366	1.01492	NA	NA	0.225781	0.0722902	NA	NA	0.119217	0.32861	0.114225	0.190637	1.00214	0.169804	0.369201	62.5947	1.3e-09	3.1e-08	0.23633	0.131859	1.36e-09	0.0796139	0.283499	0.537882	0.697885	0.72789	0.639739	0.417967	0.19116	0.140394
Q3UPL0.Sec31a.287.306.312.	NA	NA	-0.247506	0.0340723	NA	NA	1.73187	1.97957	NA	NA	0.090665	0.500838	NA	NA	0.214232	0.681938	-0.12387	0.34479	1.703	0.278368	0.550571	62.5474	1.31e-09	3.12e-08	0.454687	0.116819	1.32e-09	0.0879934	0.0623973	0.466433	0.84186	0.926446	0.92042	0.802937	0.364	0.0403822
P80314.Cct2.395.	-0.0416399	-0.0644928	-0.146359	0.0536374	0.785007	0.914058	0.812833	1.03328	0.219587	0.218117	0.345023	0.334939	0.19421	0.37287	0.172877	0.207641	-0.0497136	0.236899	0.886295	0.279417	0.338224	62.5228	1.32e-09	3.12e-08	0.590727	0.0688745	2.2e-09	0.01259	0.132961	0.259112	0.517947	0.694078	0.735952	0.660334	0.446946	0.204435
P10518.Alad.203.	-0.0188456	-0.299555	-0.170777	0.111297	1.70319	1.8892	1.51652	2.34422	0.205982	0.373413	-0.0687257	0.576875	0.0934698	-0.0319143	-0.00993653	0.331756	-0.0944703	0.0958438	1.86328	0.271886	0.534136	62.4232	1.33e-09	3.15e-08	0.603835	0.66731	1.02e-09	0.112255	0.0634212	0.514505	0.873589	0.942177	0.934126	0.816381	0.345349	0.0296039
Q99LD8.Ddah2.176.	0.0492336	0.224022	0.152008	-0.0278172	1.38576	1.48367	1.15621	1.54224	0.687609	0.499962	0.251906	0.77849	0.544995	0.470939	0.221434	0.00504792	0.0993615	0.310604	1.39197	0.554492	0.589106	62.3868	1.34e-09	3.16e-08	0.492251	0.105927	2.67e-09	0.00738059	0.0111632	0.110078	0.692489	0.936435	0.966982	0.951377	0.800122	0.223744
E9QM77.Atxn2.271.	0.648222	0.279222	0.296356	0.352771	1.2488	1.03271	1.34785	1.13839	0.435226	0.373555	0.55852	0.153719	0.349011	0.225766	0.27045	-0.0391049	0.394143	0.201531	1.19194	0.380255	0.541967	62.3347	1.35e-09	3.17e-08	0.00577548	0.196321	3.05e-09	0.0126374	0.0407241	0.187657	0.62603	0.853359	0.896262	0.847407	0.604228	0.169304
Q64727.Vcl.325..1	0.216938	-0.204207	-0.140479	-0.171678	1.67726	1.22975	1.78099	1.41576	0.533007	0.169122	0.661368	0.350632	0.402413	0.378339	0.0306157	0.236867	-0.0748566	0.262059	1.52594	0.428532	0.535418	62.3332	1.35e-09	3.17e-08	0.633226	0.170251	1.64e-09	0.0163747	0.0171778	0.216155	0.755635	0.929952	0.95128	0.912785	0.65728	0.121063
Q8BJU0.Sgta.149.	0.102291	0.388369	-0.099613	0.363107	1.07481	1.34774	1.14016	1.12925	0.109281	0.222688	0.363919	0.0869583	0.292845	0.239696	0.266397	0.265069	0.188538	0.266002	1.17299	0.195711	0.45581	62.3256	1.35e-09	3.17e-08	0.106918	0.09575	1.6e-09	0.0869033	0.205423	0.511783	0.732743	0.793394	0.737501	0.523342	0.214448	0.096137
Q9DCN1.Nudt12.177.	0.0672987	0.218807	NA	0.512718	1.31116	1.10254	NA	1.07922	0.0723191	-0.0836153	NA	-0.16575	-0.0286079	-0.0243717	NA	0.0833747	0.252206	0.0691348	1.18772	-0.0178978	0.37279	62.264	1.36e-09	3.18e-08	0.0364002	0.628229	1.19e-09	0.87209	0.682401	0.886947	0.919076	0.870252	0.61157	0.143048	0.030599	0.20511
P52480.Pkm.358.	0.238927	0.359745	0.662165	0.567058	1.35022	1.6908	1.69808	1.28733	-0.17288	-0.165111	0.138823	-0.462756	-0.0741396	0.256741	0.207945	0.286869	0.456974	0.169354	1.50661	-0.165481	0.491864	62.1742	1.37e-09	3.21e-08	0.00696866	0.35257	1.72e-09	0.233626	0.827892	0.964786	0.977169	0.954383	0.734723	0.11003	0.0072443	0.218022
Q924M7.Mpi.197.	NA	-0.338456	NA	0.100949	NA	1.50452	NA	2.03984	NA	0.238844	NA	0.70999	NA	-0.104084	NA	0.201171	-0.0734059	0.0777764	1.62481	0.356658	0.496461	61.8175	1.43e-09	3.34e-08	0.656758	0.696283	1.27e-09	0.0347648	0.0279659	0.317485	0.799053	0.929196	0.940266	0.876031	0.536286	0.0736269
P46471.Psmc2.180.	NA	NA	-0.138244	-0.0923744	NA	NA	0.997671	0.991574	NA	NA	0.245837	0.399488	NA	NA	0.19791	0.251733	-0.107439	0.193875	0.912439	0.316942	0.328954	61.8107	1.43e-09	3.34e-08	0.245252	0.117564	2.41e-09	0.00972526	0.0994306	0.204219	0.504001	0.725376	0.787953	0.733568	0.523598	0.219495
P40142.Tkt.413.417.	NA	NA	0.225627	0.285834	NA	NA	1.85749	2.64005	NA	NA	0.0444796	0.744428	NA	NA	0.108537	0.339533	0.101201	0.223438	2.05362	0.383417	0.690418	61.7831	1.44e-09	3.34e-08	0.622086	0.354749	1.25e-09	0.0584867	0.0159365	0.376836	0.882704	0.967345	0.971996	0.927237	0.577392	0.0463929
P80314.Cct2.289.	-0.0804686	0.199283	-0.138939	NA	0.891205	1.02932	0.947005	NA	0.0679785	0.224466	0.235566	NA	0.202696	0.355935	0.236911	NA	0.0270079	0.275375	0.945338	0.175293	0.355753	61.7779	1.44e-09	3.34e-08	0.797254	0.0597046	1.82e-09	0.0658451	0.282415	0.510224	0.664959	0.698434	0.617873	0.418388	0.212098	0.158961
P14206.Rpsa.148.	-0.176713	NA	-0.115828	-0.0845875	1.04186	NA	0.810295	0.765125	0.366629	NA	0.255806	0.0819757	0.196953	NA	0.279577	0.3147	-0.138608	0.264325	0.876942	0.240056	0.310678	61.772	1.44e-09	3.34e-08	0.126837	0.0585992	2.55e-09	0.020188	0.179276	0.335351	0.551405	0.67347	0.679765	0.571534	0.360704	0.189135
Q6NSR8.Npepl1.284.	-0.0792377	0.074489	-0.253746	0.21013	1.297	1.38022	1.59704	1.32907	-0.0558598	0.242588	0.354654	0.292407	0.0342847	0.106887	0.41957	0.423288	-0.0120913	0.246007	1.40083	0.208447	0.460799	61.7601	1.44e-09	3.34e-08	0.939781	0.156046	1.28e-09	0.111748	0.160862	0.538029	0.796853	0.861132	0.820273	0.609932	0.219151	0.0590509
A0A0F6AIX5.NA.18.	NA	NA	0.879425	0.463114	NA	NA	2.08311	2.0833	NA	NA	0.523699	0.236963	NA	NA	0.548641	-0.0851594	0.571109	0.165454	1.86014	0.172426	0.692282	61.7567	1.44e-09	3.34e-08	0.00652647	0.460257	1.73e-09	0.310714	0.20988	0.720137	0.910568	0.936951	0.893187	0.63462	0.13144	0.022949
Q91VH6.Memo1.88.	NA	0.100727	-0.0289257	0.0746899	NA	1.15705	0.909491	1.20116	NA	0.334097	0.115447	0.281069	NA	0.0835803	0.166006	0.243983	0.0091999	0.153133	1.03136	0.235159	0.357212	61.6727	1.46e-09	3.36e-08	0.938307	0.219431	1.45e-09	0.0315767	0.158506	0.380381	0.632524	0.743491	0.731253	0.588932	0.320293	0.136743
Q9WVQ5.Apip.146.	0.343371	0.125266	0.0372223	-0.155701	1.30435	1.21347	1.11821	1.13167	0.22903	-0.0161231	0.0678439	0.0388548	0.188503	0.0692822	-0.103317	-0.056014	0.0875397	0.0246135	1.19193	0.0799013	0.345995	61.6614	1.46e-09	3.36e-08	0.439767	0.877005	9.92e-10	0.442391	0.478453	0.77066	0.854878	0.828799	0.65073	0.26914	0.0662022	0.129718
Q8BWY3.Etf1.127..1	-0.251997	NA	-0.0776462	-0.27834	1.25306	NA	1.53077	1.40928	-0.174352	NA	0.380268	0.171132	0.375089	NA	0.0506728	0.0875799	-0.170001	0.142392	1.34415	0.159857	0.3691	61.495	1.49e-09	3.43e-08	0.187139	0.365478	1.24e-09	0.187737	0.264397	0.638161	0.819556	0.847671	0.764224	0.478613	0.136006	0.0694825
Q7TMB8.Cyfip1.918.	-0.173048	0.000280862	NA	-0.0298574	0.94771	0.854629	NA	0.769393	0.246456	0.207086	NA	0.169425	0.219765	0.419646	NA	0.332864	-0.0957547	0.292455	0.839827	0.204714	0.31031	61.4504	1.5e-09	3.44e-08	0.264562	0.0536992	2.66e-09	0.030647	0.246307	0.41474	0.577591	0.645381	0.610028	0.472762	0.290371	0.195584
Q9Z130.Hnrnpdl.158..1	-0.0937452	-0.139163	0.0200141	-0.0223239	1.44112	1.07668	1.01506	1.28588	0.261195	-0.0353181	0.0561874	0.305904	0.263481	0.0199411	0.299092	0.154726	-0.0588046	0.18431	1.20469	0.146992	0.369296	61.3774	1.51e-09	3.47e-08	0.62584	0.204402	1.24e-09	0.178323	0.309638	0.63897	0.794325	0.809956	0.703312	0.410933	0.129073	0.0961667
P63017.Hspa8.17.	-0.120147	0.234147	-0.0266513	0.0248584	1.68931	1.78053	1.55473	1.30825	0.188834	0.334148	0.326729	-0.00256694	0.333996	0.95314	0.36596	0.228965	0.0280517	0.470515	1.5832	0.211786	0.573389	61.3165	1.52e-09	3.48e-08	0.87866	0.0549414	1.76e-09	0.155153	0.144786	0.576087	0.84221	0.899075	0.864601	0.659248	0.215123	0.0401765
Q9Z1E4.Gys1.214.	0.532685	0.748529	0.560352	NA	1.96805	1.54366	1.19273	NA	0.462833	0.422906	0.0533742	NA	0.382071	0.362775	-0.0558532	NA	0.573896	0.212784	1.65745	0.375228	0.70484	61.3114	1.52e-09	3.48e-08	0.00398904	0.305149	2.63e-09	0.0388644	0.0225019	0.300478	0.804496	0.936629	0.94873	0.893802	0.571252	0.077537
Q7TMK9.Syncrip.211.	-0.350861	-0.319691	-0.286506	-0.11343	1.04543	0.864204	0.937981	0.990162	0.251172	0.133075	0.281728	0.16505	-0.102873	0.263621	0.131585	0.0899204	-0.267622	0.0955632	0.959445	0.207756	0.248786	61.269	1.53e-09	3.49e-08	0.012134	0.416046	2.03e-09	0.0419355	0.215545	0.430137	0.628744	0.704772	0.666277	0.504281	0.272345	0.153896
Q02053.Uba1.278.	NA	-0.144156	-0.144866	0.022708	NA	1.03159	0.879699	1.13586	NA	0.166472	0.154991	0.165658	NA	0.158696	0.19276	0.236994	-0.122684	0.165604	0.957736	0.164189	0.291211	61.2188	1.54e-09	3.51e-08	0.189374	0.165996	1.52e-09	0.0793653	0.303113	0.53972	0.684422	0.706052	0.610982	0.394995	0.191964	0.156763
Q9CR13.NA.68.	0.403294	NA	0.502457	NA	2.40638	NA	1.77475	NA	0.0460892	NA	-0.215522	NA	-0.156507	NA	0.164361	NA	0.318265	-0.0133304	1.82371	-0.00688326	0.53044	61.0844	1.57e-09	3.56e-08	0.0773619	0.957391	1.21e-09	0.968423	0.63731	0.929811	0.967901	0.95773	0.838915	0.289497	0.0130727	0.0760522
Q9DBE0.Csad.190.	0.25197	0.0962231	0.188867	-0.181321	1.46008	1.37982	1.67015	1.39572	0.385509	-0.021552	0.489614	0.244683	0.567149	0.221219	0.451344	0.0245212	0.0889348	0.316058	1.47644	0.274564	0.539	60.9144	1.6e-09	3.63e-08	0.550208	0.104896	1.63e-09	0.0634253	0.0741155	0.409444	0.77776	0.886768	0.883052	0.757842	0.367653	0.0634664
O88342.Wdr1.325.	0.0336362	-0.0555364	-0.0864888	-0.322324	1.18105	1.29517	1.78292	1.25769	0.199404	0.228255	0.391842	0.206952	0.223469	0.337069	0.0532227	-0.00241316	-0.107678	0.152837	1.37921	0.256613	0.420245	60.852	1.61e-09	3.65e-08	0.423154	0.349848	1.4e-09	0.0607738	0.0956566	0.422336	0.758208	0.863589	0.85359	0.709611	0.331338	0.070118
A2AJW4.Ppp1r3d.73.77.	0.207959	0.310773	0.430782	0.512801	1.06567	1.24172	0.910806	1.29762	0.302362	0.294951	0.055954	0.467649	0.0790347	0.00147314	0.170146	0.208578	0.365579	0.114808	1.12895	0.280229	0.472392	60.7285	1.64e-09	3.7e-08	0.00607829	0.416825	2.63e-09	0.0287355	0.0949819	0.311362	0.642962	0.79753	0.812582	0.705386	0.410376	0.126936
Q3UPL0.Sec31a.60.	0.0663138	0.0106671	0.0114953	-0.307284	1.42786	1.26764	1.12418	1.31291	0.275307	0.282212	-0.030019	0.209284	0.192701	0.474675	0.404428	0.0200206	-0.054702	0.272956	1.28314	0.184196	0.421398	60.7084	1.64e-09	3.7e-08	0.684063	0.104896	1.53e-09	0.127716	0.216456	0.567192	0.781354	0.829243	0.764927	0.522556	0.181049	0.0758229
Q99JY9.Actr3.8.12.	-0.06287	-0.0256579	-0.288303	0.148617	0.967829	1.2686	0.980734	1.0737	0.266522	0.413979	0.181537	0.340887	0.0933431	0.0441471	0.0622798	0.171464	-0.0570536	0.0928084	1.07272	0.300731	0.352301	60.5837	1.67e-09	3.76e-08	0.602492	0.472767	1.73e-09	0.0166732	0.0863564	0.262229	0.601208	0.784195	0.815944	0.730972	0.4637	0.153597
Q8CHP8.Pgp.272..1	0.386784	0.483111	0.735383	0.437312	2.22856	1.81582	1.60543	2.40933	0.580637	-0.176598	-0.124831	0.547404	0.39171	0.186318	0.553731	0.36466	0.510648	0.374105	2.01478	0.206653	0.776548	60.4391	1.7e-09	3.82e-08	0.0194256	0.149597	1.96e-09	0.26945	0.140667	0.678156	0.914508	0.949422	0.923826	0.730529	0.190908	0.0173256
Q8JZV7.Amdhd2.107.	NA	NA	-0.0469012	-0.102774	NA	NA	1.47058	1.11107	NA	NA	0.549006	0.0267959	NA	NA	0.171604	0.0264955	-0.106626	0.114006	1.21286	0.225641	0.361471	60.366	1.71e-09	3.84e-08	0.366161	0.42816	1.45e-09	0.0612854	0.149361	0.448195	0.719255	0.809703	0.781746	0.606166	0.273934	0.091134
O89017.Lgmn.52.	-0.16489	-0.0780285	0.0802792	-0.323211	1.3899	1.53494	1.42223	1.12032	0.230056	0.396079	0.219641	-0.141031	0.23519	0.253588	0.393519	0.0630794	-0.121463	0.236344	1.36685	0.176186	0.414479	60.3557	1.72e-09	3.84e-08	0.361531	0.164737	1.48e-09	0.163209	0.225632	0.60652	0.813017	0.853083	0.785581	0.525122	0.160046	0.0635395
Q3U1J4.Ddb1.260.	-0.174167	-0.2791	-0.143431	-0.330448	0.972139	1.02274	1.2746	1.3021	-0.102531	0.138937	0.312606	0.198391	0.107034	0.13464	0.00448315	-0.0759857	-0.231787	0.042543	1.1429	0.136851	0.272626	60.308	1.73e-09	3.86e-08	0.0480121	0.769167	1.5e-09	0.192292	0.341423	0.649329	0.787049	0.79209	0.669454	0.372241	0.122641	0.11244
Q8BVQ5.Ppme1.312.	0.0854492	0.76072	0.330184	0.465235	1.52188	1.59545	1.98026	1.74715	0.0138962	0.327997	0.447455	0.300689	0.014098	-0.154481	0.360056	0.468005	0.410397	0.17192	1.71119	0.272509	0.641503	60.2546	1.74e-09	3.88e-08	0.0242496	0.406114	1.82e-09	0.101782	0.0663799	0.478946	0.845438	0.926636	0.919027	0.796441	0.350881	0.0385983
Q6ZWZ2.Ube2r2.191.	-0.220507	-0.284217	0.0764388	-0.153751	1.30582	1.08867	1.51594	1.04313	0.654106	0.591325	0.708485	0.632019	-0.265913	0.0991135	0.279629	0.169998	-0.145509	0.0707066	1.23839	0.646484	0.452517	60.0798	1.78e-09	3.96e-08	0.274135	0.677066	4.87e-09	0.00313307	0.0134389	0.0602766	0.615587	0.931557	0.971304	0.964146	0.864202	0.329436
Q8WTY4.Ciapin1.282.285.	0.217487	NA	0.386748	0.0384124	1.31415	NA	1.38305	1.03352	0.204266	NA	0.101442	-0.204046	-0.0838143	NA	0.0778514	-0.0875952	0.18442	0.0177489	1.24733	0.0655444	0.37876	59.9999	1.79e-09	3.99e-08	0.129095	0.919634	1.29e-09	0.557078	0.510641	0.803289	0.878283	0.851058	0.668138	0.256496	0.0529804	0.126445
E9QAQ5.Gsk3b.178.	0.134627	0.056414	0.0798182	0.111465	0.972885	0.846591	0.715232	1.01233	0.136127	0.179817	0.0859847	0.295746	0.139159	0.0966619	0.0618457	0.130767	0.0955811	0.107109	0.88676	0.174419	0.315967	59.9948	1.79e-09	3.99e-08	0.269437	0.313286	1.6e-09	0.0536591	0.2961	0.502312	0.643127	0.671549	0.590352	0.404129	0.221199	0.17819
Q8WTY4.Ciapin1.271.274.	0.400469	0.40248	0.0443171	0.104689	1.13094	1.29036	0.991712	1.21414	0.0894484	0.270999	-0.0648122	0.194511	0.0903292	-0.0381627	0.0304475	-0.0879748	0.237989	-0.0013402	1.15679	0.122537	0.378994	59.9698	1.8e-09	3.99e-08	0.045428	0.993904	1.52e-09	0.244741	0.375222	0.683736	0.806408	0.801699	0.664246	0.344308	0.104772	0.114704
P51125.Cast.408.	0.426986	NA	-0.279012	-0.110089	2.36255	NA	1.96202	1.70412	0.466284	NA	0.523594	0.414029	0.264897	NA	0.0734788	0.222423	0.0472227	0.202239	1.86241	0.401858	0.628432	59.9693	1.8e-09	3.99e-08	0.819425	0.364449	1.56e-09	0.03909	0.01474	0.315591	0.848821	0.95851	0.967071	0.924871	0.611378	0.0662127
Q61285.Abcd2.68.73.	-1.10254	-0.847117	-1.014	-0.753814	-0.0588602	-0.104705	-0.172982	-0.166264	0.623332	0.38871	0.332941	0.410481	0.164482	0.160064	0.378898	0.221198	-0.929367	0.231161	-0.125703	0.438866	-0.0962607	59.8857	1.82e-09	4.01e-08	3.22e-07	0.0976171	0.11512	0.0053207	0.763122	0.213559	0.0154649	0.121219	0.669406	0.919384	0.955342	0.934912
Q9JK23.Psmg1.69.	NA	NA	-0.28809	-0.0930064	NA	NA	1.05512	1.06884	NA	NA	0.203192	0.279456	NA	NA	-0.0902557	0.168738	-0.212341	0.0734046	1.0226	0.234323	0.279496	59.8852	1.82e-09	4.01e-08	0.0480121	0.560248	1.97e-09	0.0342113	0.161341	0.381472	0.630362	0.7401	0.727138	0.584529	0.318705	0.138481
Q9Z1B3.Plcb1.775..1	NA	-0.146989	0.384493	NA	NA	1.65698	1.35269	NA	NA	0.232334	0.0894591	NA	NA	0.259386	0.300632	NA	0.00496203	0.213706	1.42878	0.1543	0.450438	59.8834	1.82e-09	4.01e-08	0.97595	0.215247	1.39e-09	0.232458	0.27064	0.669479	0.845183	0.869618	0.787726	0.488222	0.122092	0.0587298
Q99K85.Psat1.224.	-0.0632817	0.00055322	-0.108117	0.123227	0.783967	1.11303	0.997098	1.15061	0.166683	0.00325905	0.182743	0.0170641	0.132701	0.211605	0.105806	0.171416	-0.0119047	0.155382	1.01118	0.0924374	0.311773	59.6696	1.87e-09	4.1e-08	0.918172	0.206569	1.4e-09	0.307923	0.471014	0.719807	0.798651	0.760048	0.56994	0.24966	0.0948367	0.172158
Q91V76.NA.226.	0.450481	NA	0.8051	0.321162	2.25245	NA	1.94284	1.87931	0.380133	NA	-0.621005	0.0376392	-0.336646	NA	0.284503	0.0721668	0.471909	0.0315195	2.05388	0.016924	0.643559	59.6618	1.87e-09	4.1e-08	0.0280417	0.914686	1.56e-09	0.931858	0.591841	0.93128	0.97327	0.968219	0.882119	0.366688	0.0145581	0.0487173
P61971.Nutf2.80.	-0.102822	0.187258	0.226611	-0.0201512	1.90913	1.66842	1.41942	2.16599	0.202029	0.190447	0.0536453	0.739838	0.37909	0.323654	0.244971	-0.0438112	0.0727239	0.225976	1.79074	0.29649	0.596482	59.6615	1.87e-09	4.1e-08	0.69852	0.288299	1.5e-09	0.0873756	0.0485739	0.45216	0.853138	0.938022	0.935684	0.836718	0.403667	0.039061
Q9Z0N1.Eif2s3x.434.	-0.216811	-0.0391102	-0.296182	0.153811	1.51752	1.15747	1.13837	1.10607	0.283169	0.256585	0.381861	0.152723	0.148153	0.269897	0.057625	0.326128	-0.099573	0.200451	1.22986	0.268585	0.39983	59.6468	1.87e-09	4.1e-08	0.41645	0.193668	1.82e-09	0.0392513	0.0955095	0.357607	0.69317	0.825359	0.827436	0.702301	0.373006	0.100205
P70460.Vasp.7.	NA	0.167308	-0.088396	-0.0462524	NA	1.09693	1.11559	1.08655	NA	0.178394	0.292878	0.217906	NA	0.215509	0.260993	-0.0235967	-0.00289589	0.112656	1.03783	0.202418	0.337502	59.6163	1.88e-09	4.11e-08	0.981091	0.364404	1.54e-09	0.0544218	0.21178	0.462537	0.67143	0.740723	0.692652	0.507704	0.246578	0.129198
Q8CAY6.Acat2.383.393..1	NA	0.172732	-0.534569	NA	NA	1.79905	1.81148	NA	NA	0.382984	0.286683	NA	NA	0.480251	-0.0248815	NA	-0.164843	0.185167	1.66098	0.244782	0.481521	59.5117	1.91e-09	4.16e-08	0.307888	0.350409	1.51e-09	0.118914	0.0947066	0.521666	0.843843	0.915393	0.898319	0.742645	0.287513	0.0375089
Q8K0C9.Gmds.336.	-0.494746	-0.242417	-0.33303	NA	1.07323	1.18435	0.951311	NA	0.177614	0.354348	0.231772	NA	0.0839595	0.0971359	0.166387	NA	-0.288011	0.155599	1.03491	0.211982	0.278619	59.4721	1.92e-09	4.17e-08	0.0132021	0.235462	2.51e-09	0.0534815	0.194424	0.43705	0.658921	0.740513	0.703804	0.532309	0.267892	0.130885
Q6NSR8.Npepl1.404.414.	NA	NA	-0.15972	0.100004	NA	NA	1.59528	1.60971	NA	NA	0.0720318	0.0750598	NA	NA	0.254482	0.425781	-0.106297	0.0665274	1.59338	0.140677	0.423573	59.4523	1.92e-09	4.18e-08	0.49335	0.736143	1.28e-09	0.321448	0.296688	0.734108	0.888489	0.904755	0.825904	0.498195	0.0944885	0.0437067
Q00519.Xdh.538.	0.197101	0.295968	NA	0.321121	1.2737	1.09712	NA	1.24325	0.270907	-0.0215126	NA	0.2394	-0.143999	0.219299	NA	0.258885	0.286026	0.157882	1.14781	0.136964	0.432171	59.4183	1.93e-09	4.19e-08	0.0211052	0.262421	1.99e-09	0.203762	0.340636	0.650241	0.788509	0.79387	0.671728	0.373663	0.122137	0.111239
Q8C0M9.Asrgl1.114.	0.0241391	-0.171916	NA	-0.394729	1.35402	1.02495	NA	1.03938	-0.0178448	0.198415	NA	0.0890813	0.0367496	0.190249	NA	0.034296	-0.141657	0.106449	1.17025	0.124288	0.314832	59.4027	1.93e-09	4.19e-08	0.212348	0.442626	1.45e-09	0.24165	0.37013	0.682911	0.808159	0.805204	0.670598	0.350464	0.105087	0.111367
O35295.Purb.250..1	-0.225763	-0.163376	-0.161621	0.170776	1.15204	1.14235	1.10438	1.33984	0.315191	0.231932	0.176139	0.354335	0.212654	0.0682481	-0.054208	0.41344	-0.0949961	0.160033	1.18465	0.269399	0.379773	59.3281	1.95e-09	4.22e-08	0.421475	0.266406	1.82e-09	0.0343622	0.0989383	0.344084	0.673118	0.811267	0.816478	0.695246	0.380095	0.110261
Q05816.Fabp5.43.47.	0.571756	0.720576	0.292664	0.50054	2.1684	2.39656	1.86383	2.75022	0.457693	0.515248	-0.304562	0.859667	0.547713	0.585201	0.0482611	0.226043	0.521384	0.351805	2.29475	0.382012	0.887488	59.3188	1.95e-09	4.22e-08	0.0334597	0.219586	2.07e-09	0.0936515	0.0149721	0.42037	0.909375	0.975866	0.978488	0.937357	0.571706	0.0351343
P42932.Cct8.430.	NA	-0.0102139	-0.24047	0.145984	NA	1.08155	1.17458	1.00003	NA	-0.0301692	0.155022	0.21454	NA	0.23007	0.307862	0.318723	-0.042845	0.269453	1.02879	0.127682	0.345771	59.2968	1.96e-09	4.22e-08	0.697815	0.0705964	1.93e-09	0.186253	0.381372	0.647803	0.7615	0.750409	0.606767	0.322861	0.126514	0.147114
Q61166.Mapre1.228.	NA	NA	-0.0711048	-0.387086	NA	NA	1.46028	1.42874	NA	NA	0.0377702	0.211464	NA	NA	0.520814	0.0210454	-0.224229	0.168202	1.31345	0.0897092	0.336784	59.1983	1.98e-09	4.27e-08	0.089327	0.284011	1.6e-09	0.451572	0.443281	0.774398	0.872029	0.858816	0.708628	0.317147	0.0633242	0.0981913
P52480.Pkm.326..1	NA	0.678136	0.550957	NA	NA	1.52487	1.35387	NA	NA	0.176333	-0.246407	NA	NA	0.382638	0.193373	NA	0.425902	0.245061	1.32804	0.0765078	0.518879	59.1698	1.99e-09	4.28e-08	0.0062681	0.159208	2.55e-09	0.544766	0.475863	0.797973	0.88439	0.866909	0.707583	0.295997	0.0540061	0.102741
O88342.Wdr1.225.	0.0373067	-0.0733494	-0.032709	0.0975143	1.25655	1.49191	1.46038	0.90166	0.198933	0.258153	0.239016	-0.119155	0.31263	0.293409	0.264146	0.359478	0.00719064	0.307416	1.27762	0.144237	0.434116	59.0734	2.01e-09	4.32e-08	0.962721	0.0838555	1.82e-09	0.224003	0.3096	0.66186	0.817901	0.833313	0.729438	0.422873	0.118118	0.0831683
Q920E5.Fdps.117.	0.146781	-0.128099	0.334261	NA	1.34146	1.57256	1.77221	NA	-0.155314	-0.0641832	0.214583	NA	0.117453	-0.0423631	0.483745	NA	0.111099	0.201986	1.49294	-0.0138154	0.448053	59.0457	2.02e-09	4.33e-08	0.446693	0.257381	1.41e-09	0.923693	0.658635	0.909927	0.948429	0.92515	0.743056	0.208346	0.0181168	0.1277
Q3U2P1.Sec24a.378.	NA	0.0748937	NA	0.0170281	NA	1.46674	NA	1.14166	NA	0.309033	NA	-0.0135218	NA	0.0765218	NA	0.11312	0.0408543	0.13498	1.17783	0.150879	0.376137	58.9583	2.04e-09	4.37e-08	0.745479	0.335358	1.48e-09	0.165847	0.30286	0.623708	0.782131	0.800208	0.696099	0.41378	0.137455	0.100549
O88712.Ctbp1.312.	NA	NA	0.185906	0.189708	NA	NA	1.23112	1.11109	NA	NA	0.262836	0.246576	NA	NA	0.0146393	0.354638	0.0822444	0.203178	1.06769	0.219665	0.393193	58.9466	2.05e-09	4.37e-08	0.444521	0.14281	1.98e-09	0.0491379	0.176361	0.426216	0.665514	0.755878	0.726198	0.559221	0.279411	0.122851
P63005.Pafah1b1.356.	-0.143092	0.112614	-0.133352	-0.000722232	1.34446	1.22687	1.12784	1.63684	0.113903	0.155989	-0.0666676	0.483592	0.368658	0.254071	0.173608	0.179654	-0.0411381	0.243997	1.334	0.171704	0.427142	58.8927	2.06e-09	4.39e-08	0.776998	0.149674	1.65e-09	0.167837	0.238734	0.609506	0.807533	0.844397	0.770944	0.504775	0.154803	0.0689269
Q9Z1B3.Plcb1.398.	-0.400257	-0.20278	NA	-0.0269523	1.93855	1.50504	NA	1.31363	0.370454	0.556654	NA	0.756819	-0.174605	-0.134025	NA	0.203932	-0.188655	0.0457247	1.57115	0.476345	0.476141	58.8917	2.06e-09	4.39e-08	0.232782	0.82963	2.22e-09	0.0135989	0.0118267	0.188991	0.765014	0.942912	0.963446	0.935406	0.713871	0.136216
Q9R0P5.Dstn.80.	0.09185	-0.0780928	0.0612596	-0.0633684	1.20307	1.10303	0.919987	1.37574	0.463684	0.286024	0.104564	0.584032	0.302637	0.345536	0.240447	0.183025	0.00291209	0.267911	1.15046	0.359576	0.445215	58.8661	2.07e-09	4.39e-08	0.983201	0.0976508	2.77e-09	0.0131723	0.0501327	0.201166	0.612722	0.834038	0.877489	0.821565	0.57139	0.167159
Q8VHX6.Flnc.473.478.	-0.133817	-0.291784	-0.181919	-0.13521	0.994726	0.886548	0.788778	0.992808	0.643675	0.325548	0.239926	0.302052	0.459801	0.467686	0.291651	0.273501	-0.185683	0.37316	0.915715	0.377801	0.370248	58.862	2.07e-09	4.39e-08	0.0809371	0.0536992	8.27e-09	0.00768633	0.0717986	0.138573	0.476397	0.759405	0.843174	0.814467	0.632505	0.263807
Q9D0R2.Tars.136.	-0.13245	-0.0929915	-0.40687	-0.151118	1.14631	1.16451	1.00088	1.24167	0.401201	0.332717	0.000201299	0.415915	0.17511	0.292916	0.0105413	0.293321	-0.195857	0.192972	1.13834	0.287509	0.355741	58.8044	2.08e-09	4.41e-08	0.0975106	0.188881	2.41e-09	0.0264914	0.0879373	0.299658	0.641982	0.803232	0.821849	0.720703	0.42675	0.128478
Q9D967.Mdp1.138.	0.227117	0.388009	NA	-0.279515	2.89601	2.94801	NA	3.43385	0.74108	0.910404	NA	1.40646	0.515015	0.603716	NA	-0.0881773	0.110836	0.304149	2.8578	0.782382	1.01379	58.7988	2.09e-09	4.41e-08	0.721205	0.384435	2.02e-09	0.0188383	0.000532377	0.173969	0.925867	0.995029	0.997564	0.994515	0.909277	0.135301
P40142.Tkt.206.225.	-0.155318	0.0246525	-0.0433826	0.679732	1.59516	1.69249	1.85792	2.19769	0.0682799	0.368769	0.433373	0.325894	0.171488	0.47488	0.282714	0.684012	0.126421	0.403273	1.83581	0.299079	0.666147	58.45	2.18e-09	4.6e-08	0.496983	0.102334	2e-09	0.0981874	0.0461808	0.458021	0.861153	0.942761	0.940561	0.845171	0.408578	0.0368024
P61161.Actr2.20..1	-0.109542	0.0861145	0.080167	-0.0882618	0.962088	1.15421	1.16928	1.2044	0.255486	0.184315	0.414304	0.210792	-0.15311	0.212664	0.304575	0.269543	-0.00788066	0.158418	1.1225	0.266224	0.384814	58.4423	2.18e-09	4.6e-08	0.953989	0.252416	1.99e-09	0.0307322	0.108313	0.336069	0.649509	0.790335	0.797282	0.67753	0.379398	0.122544
Q3UGP9.Lrrc58.291.	0.836154	NA	0.854696	NA	1.06506	NA	1.08776	NA	0.278355	NA	0.38885	NA	0.0282206	NA	0.283194	NA	0.652193	0.161325	1.00124	0.226862	0.510405	58.4208	2.19e-09	4.61e-08	8.02e-05	0.265258	1.43e-08	0.0609087	0.175791	0.393685	0.627831	0.728798	0.709648	0.561977	0.305678	0.143035
Q61699.Hsph1.659.	-0.748702	NA	-0.665034	-0.961849	1.52789	NA	1.76471	1.27432	0.351063	NA	0.669337	-0.0922733	-0.0697256	NA	0.187273	-0.0298078	-0.721399	0.00962478	1.49489	0.235397	0.254628	58.3444	2.21e-09	4.65e-08	0.000500753	0.967267	4.97e-09	0.130638	0.114054	0.49921	0.805798	0.884703	0.862206	0.690425	0.273279	0.0513404
Q8BWU5.Osgep.277.	NA	NA	0.0148311	0.0512828	NA	NA	0.89023	1.08853	NA	NA	0.085107	0.259933	NA	NA	0.18095	0.223028	-0.0558807	0.198919	0.983759	0.177768	0.326141	58.2392	2.24e-09	4.7e-08	0.583381	0.125339	2.01e-09	0.0734384	0.270363	0.512751	0.678346	0.716508	0.638642	0.432541	0.208793	0.146163
Q8BTM8.Flna.1018.	-0.412994	-0.512883	-0.248765	NA	1.09472	1.34938	1.1066	NA	0.531259	0.724986	0.463328	NA	0.353045	0.349468	0.0756932	NA	-0.329598	0.262338	1.1143	0.50411	0.387788	58.0192	2.31e-09	4.83e-08	0.0158799	0.116819	7.92e-09	0.00677862	0.0273001	0.0914592	0.562856	0.875998	0.935269	0.919027	0.768127	0.279009
Q9CQR2.Rps21.56.	0.0601388	0.155292	-0.247759	-0.0595802	2.50879	2.53113	1.95013	3.07569	0.574777	0.633818	-0.00847645	1.25576	0.486942	0.324259	0.0137247	-0.0771054	-0.0229769	0.186955	2.51644	0.61397	0.823596	58.0136	2.31e-09	4.83e-08	0.93857	0.546783	1.96e-09	0.027756	0.0015353	0.237493	0.918407	0.99093	0.994621	0.986958	0.836454	0.0927907
Q9WUA3.Pfkp.122.	0.577958	0.841385	0.719725	1.04976	1.04677	1.43267	1.08444	1.39507	-0.112506	0.0482029	0.0410171	0.00161225	-0.0893865	-0.351208	0.0334503	0.278033	0.797207	-0.0322778	1.23973	-0.00541849	0.499811	57.9882	2.31e-09	4.83e-08	7.31e-05	0.871087	1.05e-08	0.969207	0.657294	0.881526	0.919579	0.877552	0.640339	0.164721	0.0298525	0.179588
Q9WU84.Ccs.244.246.	NA	NA	0.458491	0.66428	NA	NA	2.09643	1.59251	NA	NA	0.279335	0.0400085	NA	NA	0.272798	0.189839	0.446002	0.139752	1.60977	0.106199	0.575429	57.7724	2.38e-09	4.96e-08	0.0129288	0.48242	2.26e-09	0.480957	0.381652	0.795877	0.910429	0.913686	0.815637	0.429842	0.0612114	0.050299
Q8BMS1.Hadha.349.	0.320932	0.197247	NA	0.482348	1.16293	1.10538	NA	1.15603	0.0137829	-0.0700923	NA	-0.146205	-0.153403	0.0579473	NA	0.168257	0.324269	0.0967802	1.08671	-0.0341743	0.368397	57.7431	2.39e-09	4.97e-08	0.00908099	0.472539	2.37e-09	0.744558	0.713421	0.89015	0.913955	0.851507	0.556652	0.114497	0.035227	0.250652
Q9ER72.Cars.488.	-0.164274	-0.135316	-0.141075	0.092705	1.37978	1.73643	2.14246	1.47134	0.178097	0.580177	0.630323	0.253371	-0.0086708	-0.230726	-0.0585738	0.306791	-0.08699	0.00220506	1.6825	0.410492	0.502053	57.6666	2.41e-09	5.02e-08	0.619526	0.99355	1.99e-09	0.0278812	0.015918	0.268008	0.80746	0.945513	0.959126	0.91707	0.628525	0.0884688
P58252.Eef2.41.	NA	-0.181813	-0.273844	-0.0438628	NA	1.12174	0.86116	1.27701	NA	0.259716	0.377403	0.460929	NA	0.299463	0.127951	0.362833	-0.164236	0.199585	1.05476	0.360117	0.362556	57.6329	2.42e-09	5.03e-08	0.143004	0.160361	3.6e-09	0.0113596	0.0593948	0.180789	0.562303	0.80322	0.859128	0.80997	0.582886	0.197437
Q9Z0N1.Eif2s3x.348.	NA	NA	-0.112544	0.141506	NA	NA	1.06537	1.09692	NA	NA	0.199679	0.110796	NA	NA	0.220237	0.409791	-0.119845	0.232046	1.02402	0.162862	0.324771	57.4423	2.48e-09	5.15e-08	0.24649	0.0996503	2.35e-09	0.108044	0.293404	0.557866	0.714031	0.738428	0.642822	0.408073	0.177689	0.135255
Q91XE4.Acy3.151.	0.0690077	-0.214439	-0.0918463	-0.393601	1.30503	1.09928	1.37044	1.25832	0.506406	0.054662	0.497268	0.186981	0.173239	0.259305	0.0944625	0.0031627	-0.157719	0.132542	1.25827	0.311329	0.386105	57.3661	2.51e-09	5.19e-08	0.215916	0.394163	2.35e-09	0.0279788	0.0621837	0.290305	0.682891	0.847683	0.867292	0.777826	0.46602	0.112626
P56959.Fus.437.440.	-0.296111	NA	-0.516007	NA	1.985	NA	1.706	NA	0.365084	NA	-0.0848459	NA	-0.0492872	NA	0.41178	NA	-0.36259	0.121339	1.61234	0.0847692	0.363965	57.3166	2.53e-09	5.22e-08	0.0345938	0.542571	2.01e-09	0.573434	0.435505	0.826755	0.921321	0.918418	0.808391	0.388271	0.0468539	0.0571227
Q80UY1.NA.171.	0.807924	0.352322	NA	-0.176069	2.33883	1.72678	NA	1.74706	0.213122	-0.0267016	NA	-0.074833	0.37331	0.107293	NA	-0.230063	0.33361	0.100025	1.96702	0.0704418	0.617776	57.2868	2.53e-09	5.23e-08	0.0936333	0.685135	1.75e-09	0.700992	0.465283	0.884419	0.957344	0.956613	0.878384	0.442878	0.0318291	0.0355621
P53810.Pitpna.188.192.	-0.120406	-0.305823	0.00741668	0.0520179	1.81885	1.89251	1.84395	2.57165	0.0680536	0.499346	-0.00919198	0.925003	0.398483	0.175681	0.167718	0.431274	-0.0916986	0.293289	2.03174	0.370803	0.651033	57.2396	2.55e-09	5.25e-08	0.672071	0.244539	2e-09	0.0708025	0.0184728	0.387172	0.879875	0.964681	0.968942	0.919149	0.555577	0.044583
Q7TT50.Cdc42bpa.120.	0.0873969	0.27673	0.305672	0.079084	0.943971	1.03148	1.0118	0.905792	0.0127018	0.125555	0.126735	-0.0314513	-0.0858113	0.0500064	0.146999	0.268718	0.187221	0.0949781	0.973261	0.0583851	0.328461	57.1903	2.57e-09	5.28e-08	0.0643853	0.423087	1.96e-09	0.517801	0.558583	0.775429	0.82558	0.763005	0.525237	0.186454	0.0777234	0.212851
Q8R3F5.Mcat.270.	-0.399476	-0.137779	-0.293121	-0.0805949	1.08135	1.11938	1.00209	1.44442	0.14538	0.209174	0.0447144	0.331145	-0.154	0.0824546	0.0233693	0.123649	-0.227743	0.0188683	1.16181	0.182603	0.283885	57.1658	2.58e-09	5.29e-08	0.061287	0.911233	2.07e-09	0.108695	0.23241	0.542334	0.74342	0.790887	0.721245	0.488891	0.190697	0.0981475
Q9CWG8.Ndufaf7.250.	0.326036	0.152042	0.365118	0.100484	1.3459	1.07509	1.00396	1.05777	0.42491	0.135366	0.0921178	0.0138992	0.28054	0.126935	0.0505574	0.142258	0.23592	0.150073	1.12068	0.166573	0.418311	57.1469	2.58e-09	5.29e-08	0.0483805	0.278145	2.35e-09	0.128562	0.27173	0.572134	0.746496	0.777809	0.689273	0.439684	0.168538	0.109002
P30416.Fkbp4.103.107.	-0.25152	-0.40034	-0.259049	-0.0735178	0.836655	1.02186	0.985759	0.88845	0.219222	0.362971	0.194462	0.136287	0.35126	0.073407	0.234555	0.356214	-0.246107	0.253859	0.933182	0.228235	0.292292	57.0882	2.6e-09	5.32e-08	0.0220598	0.0742328	4.39e-09	0.0345743	0.186523	0.375182	0.59274	0.696547	0.683701	0.550753	0.321364	0.165856
P10649.Gstm1.115.	-0.662053	-0.347857	-0.405162	0.0669253	1.50345	1.72058	1.76614	2.24041	-0.182417	0.126469	0.148029	0.519212	0.17823	0.2585	0.285479	0.440618	-0.337037	0.290707	1.80764	0.152823	0.478535	57.0453	2.62e-09	5.35e-08	0.0741589	0.204402	2.16e-09	0.364701	0.256227	0.747969	0.912588	0.932479	0.8767	0.579988	0.104018	0.0270634
Q99KR3.Lactb2.100.	0.532724	NA	0.122214	0.660411	1.275	NA	1.02716	1.16075	-0.0125263	NA	0.200668	-0.122734	0.170161	NA	0.0436427	0.313435	0.424745	0.155382	1.15027	0.0463331	0.444183	56.8757	2.67e-09	5.46e-08	0.00293679	0.292285	3.51e-09	0.683446	0.56555	0.817952	0.875381	0.832611	0.61362	0.204696	0.0512824	0.165228
Q8R404.Qil1.60.	NA	NA	-0.294427	-0.0902306	NA	NA	1.26381	0.952124	NA	NA	0.150186	0.346557	NA	NA	-0.101068	0.00644951	-0.229418	0.00417395	1.04703	0.234515	0.264075	56.86	2.68e-09	5.46e-08	0.042591	0.977872	2.58e-09	0.0399957	0.157462	0.385831	0.640226	0.749489	0.735536	0.590018	0.316019	0.132345
P32020.Scp2.61.	NA	NA	-0.174392	0.0205763	NA	NA	1.00724	1.08051	NA	NA	0.170046	0.122401	NA	NA	0.085529	0.135185	-0.111581	0.0755637	0.960756	0.165494	0.272558	56.7576	2.72e-09	5.51e-08	0.244033	0.523466	2.01e-09	0.0845683	0.300225	0.537595	0.684113	0.707158	0.613559	0.398199	0.193174	0.15563
Q9Z1K5.Arih1.274.279.	NA	NA	-0.24702	-0.124377	NA	NA	1.02937	1.05581	NA	NA	0.304582	0.322797	NA	NA	0.173174	0.34227	-0.115701	0.246531	0.956199	0.279033	0.341515	56.756	2.72e-09	5.51e-08	0.249519	0.0833587	3.72e-09	0.0180932	0.121087	0.272831	0.553794	0.724931	0.757521	0.670498	0.433893	0.179947
Q8K010.Oplah.236.	0.521571	0.265087	0.397996	0.178662	1.01761	0.945122	0.952333	0.79851	0.273072	0.10221	0.123301	0.0979096	-0.00136287	0.120298	0.255013	0.186087	0.340829	0.140009	0.928393	0.149123	0.389589	56.7551	2.72e-09	5.51e-08	0.00338606	0.251188	4.09e-09	0.118936	0.345663	0.575117	0.695821	0.696893	0.578659	0.350246	0.172444	0.1707
B1AXC8.Chchd7.16.	NA	NA	0.222038	-0.021473	NA	NA	1.061	1.57042	NA	NA	0.283297	0.636648	NA	NA	0.369801	-0.0649704	0.0612907	0.150906	1.28437	0.380875	0.469361	56.7051	2.74e-09	5.53e-08	0.66112	0.350044	2.69e-09	0.0159285	0.0346756	0.2067	0.668764	0.876181	0.910195	0.858492	0.59825	0.14598
Q8BP40.Acp6.200.	NA	NA	0.0622093	-0.176341	NA	NA	1.2565	1.22944	NA	NA	0.465208	0.367199	NA	NA	0.277209	0.00443123	-0.0932153	0.136224	1.13387	0.258041	0.35873	56.6913	2.74e-09	5.53e-08	0.419777	0.331985	2.32e-09	0.037112	0.11527	0.354758	0.660252	0.791542	0.792325	0.663397	0.359602	0.116865
P10639.Txn.32.35.	-0.371414	-0.31441	-0.413029	-0.0109286	1.42937	1.86513	1.5064	1.76096	0.69117	0.970326	0.322101	0.711451	-0.200661	-0.0859571	0.110462	0.562282	-0.277446	0.0965317	1.64047	0.673762	0.533328	56.6871	2.74e-09	5.53e-08	0.119633	0.664929	4.53e-09	0.00738059	0.00401817	0.102465	0.77782	0.971261	0.986684	0.978702	0.868993	0.224957
Q9Z2V4.Pck1.192.198.	0.661705	0.684542	0.501181	1.13643	1.33162	1.53908	2.02523	1.21948	0.401136	0.484676	0.681277	0.290542	0.249882	0.0896038	0.410306	0.463588	0.745965	0.303345	1.52886	0.464408	0.760643	56.6273	2.76e-09	5.57e-08	0.000742615	0.173674	1e-08	0.0209807	0.0135896	0.189531	0.752834	0.936547	0.958844	0.928421	0.701222	0.137718
Q3U2G2.Hspa4.270.	NA	NA	0.214864	0.0999529	NA	NA	1.34618	1.29396	NA	NA	0.364294	-0.102032	NA	NA	0.247993	0.214084	-0.000508459	0.178388	1.21887	0.120648	0.37935	56.6021	2.77e-09	5.58e-08	0.997602	0.235556	1.87e-09	0.28352	0.373017	0.69913	0.824101	0.821713	0.688735	0.355664	0.0970122	0.102349
P22907.Hmbs.261.	NA	-0.32529	0.0684269	-0.193109	NA	1.5733	1.9636	1.58411	NA	-0.196856	0.286007	0.0176458	NA	-0.132493	0.0339176	-0.0236754	-0.140378	0.0168839	1.57381	0.00688708	0.3643	56.3859	2.85e-09	5.73e-08	0.365418	0.939579	1.67e-09	0.964398	0.620677	0.903552	0.948988	0.931207	0.7739	0.248665	0.0193746	0.101993
Q5SWU9.Acaca.812.	0.621348	0.282913	0.308748	0.16913	1.04637	0.98208	0.956591	1.0178	0.206308	-0.0588815	0.244574	0.218982	0.0921196	0.0723201	0.0674077	0.210804	0.345535	0.110663	1.00071	0.152746	0.402414	56.3526	2.87e-09	5.74e-08	0.0047839	0.390898	3.68e-09	0.1326	0.322864	0.580313	0.719082	0.730374	0.619569	0.375852	0.164692	0.145172
Q61598.Gdi1.317.	-0.0640085	NA	0.269112	0.267246	1.88153	NA	1.97744	1.77406	0.1754	NA	0.573832	0.126417	-0.213722	NA	0.495191	0.422474	0.0838557	0.231271	1.75603	0.254521	0.58142	56.3471	2.87e-09	5.74e-08	0.651054	0.279651	2e-09	0.132549	0.0814783	0.525987	0.860784	0.929516	0.916351	0.775752	0.30639	0.0323125
Q924M7.Mpi.81.	-0.173931	0.608993	0.065906	0.134001	1.53491	1.8632	1.81845	2.00772	-0.0163087	0.441076	0.00187482	0.102855	-0.31406	0.328785	0.193014	0.0132339	0.158742	0.055243	1.80607	0.132374	0.538107	56.2922	2.89e-09	5.78e-08	0.375006	0.815286	1.75e-09	0.4229	0.309292	0.784585	0.921634	0.9341	0.867523	0.531652	0.0787786	0.0303062
A0A0J9YUG5.Wbscr27.27.	NA	0.155627	0.388523	0.152227	NA	1.13088	1.26474	1.29519	NA	0.0620113	0.331763	0.390734	NA	0.0719796	0.311972	0.238929	0.17045	0.195588	1.15096	0.234744	0.437935	56.2604	2.9e-09	5.79e-08	0.152458	0.191071	2.65e-09	0.0550363	0.142828	0.411144	0.686746	0.790669	0.772055	0.613923	0.302004	0.105837
P62137.Ppp1ca.62.	-0.203048	-0.168139	-0.186638	-0.227896	0.672156	0.780708	0.614909	0.769232	0.182163	0.159165	0.140441	0.241768	0.155468	0.12123	0.192985	0.107232	-0.19643	0.144229	0.709251	0.180884	0.209483	56.2551	2.9e-09	5.79e-08	0.01734	0.14281	4.33e-09	0.0302515	0.33433	0.453027	0.54188	0.559596	0.500963	0.38745	0.285236	0.262908
Q8CEE7.Rdh13.201.	-0.116786	NA	NA	0.0840609	1.32706	NA	NA	1.41253	0.147708	NA	NA	0.401764	-0.290354	NA	NA	-0.00658843	-0.04056	-0.142556	1.22755	0.184691	0.307282	56.2305	2.91e-09	5.79e-08	0.764537	0.342319	2e-09	0.120097	0.220888	0.552679	0.763308	0.81241	0.746705	0.510006	0.187313	0.0853314
P13707.Gpd1.329.	0.0427501	-0.0464261	0.156184	0.699066	1.58361	1.78961	1.84683	1.45967	-0.0355189	0.150123	0.37445	-0.181224	0.070898	0.173558	0.337356	0.456205	0.212893	0.259504	1.66993	0.0769576	0.554821	56.2212	2.92e-09	5.79e-08	0.203259	0.214032	2.04e-09	0.621504	0.455279	0.845607	0.931752	0.928065	0.820859	0.386577	0.0404173	0.0545469
Q05816.Fabp5.87..2	NA	NA	0.584038	0.227774	NA	NA	2.31886	1.91488	NA	NA	0.358762	0.155082	NA	NA	-0.0384232	0.106288	0.27675	0.0368384	1.81371	0.116749	0.561011	56.2164	2.92e-09	5.79e-08	0.129896	0.886656	1.92e-09	0.484775	0.348052	0.8097	0.929051	0.936932	0.863747	0.500899	0.06413	0.0326937
P62715.Ppp2cb.20.	-0.341986	NA	NA	0.13728	1.20601	NA	NA	1.05981	0.464642	NA	NA	0.183982	0.350824	NA	NA	0.296277	-0.0696771	0.305371	1.09317	0.253253	0.395528	56.2009	2.92e-09	5.8e-08	0.554174	0.0685166	3.37e-09	0.0386834	0.126299	0.355318	0.64521	0.774232	0.773812	0.643592	0.352924	0.125484
Q6P1F6.Ppp2r2a.262.	NA	0.0178114	NA	0.25396	NA	0.955758	NA	0.932579	NA	0.339504	NA	0.230501	NA	0.204391	NA	0.217128	0.0590693	0.186595	0.874455	0.222848	0.335742	56.1739	2.93e-09	5.81e-08	0.522014	0.119796	3.02e-09	0.0273509	0.206368	0.376004	0.57096	0.667111	0.652934	0.526804	0.321554	0.184838
P07901.Hsp90aa1.375.	NA	-0.284078	NA	-0.354442	NA	1.2411	NA	1.60276	NA	-0.139862	NA	0.132306	NA	0.121129	NA	-0.138455	-0.182591	0.079639	1.34433	0.120841	0.340555	56.1568	2.94e-09	5.81e-08	0.173979	0.637139	1.95e-09	0.330869	0.361182	0.722334	0.852866	0.855899	0.736866	0.388038	0.0874866	0.0799005
Q9CVB6.Arpc2.120.	-0.174404	0.31144	-0.239204	0.117271	1.31669	1.37077	1.10004	1.52482	0.0625925	0.22728	0.334657	0.17597	0.101738	0.261777	0.02777	0.33346	0.00377593	0.181186	1.32808	0.200125	0.428292	56.0331	2.99e-09	5.9e-08	0.981117	0.267373	2.06e-09	0.120875	0.181488	0.540146	0.781816	0.842219	0.793182	0.572526	0.207365	0.0685214
Q99K85.Psat1.291.	-0.241674	NA	0.0896779	0.0871998	1.38418	NA	1.06896	1.13413	-0.0352494	NA	0.156045	-0.0801002	-0.104428	NA	0.31672	0.181482	-0.0270225	0.138241	1.17762	0.0409381	0.332443	56.008	3e-09	5.91e-08	0.841262	0.332566	1.82e-09	0.70965	0.572675	0.827165	0.883484	0.842502	0.625022	0.204484	0.0472694	0.161122
Q3TL44.Nlrx1.644.	-0.685211	-0.626521	NA	-0.687064	-0.928413	-0.920399	NA	-1.06123	0.275843	0.342099	NA	0.150877	0.138686	0.308162	NA	-0.00884073	-0.620513	0.143044	-0.875576	0.272829	-0.270054	55.961	3.02e-09	5.94e-08	6.65e-05	0.286155	3.02e-08	0.0264914	0.977214	0.742804	0.0533796	0.00369989	0.334606	0.928995	0.988767	0.991903
Q11011.Npepps.528.538..1	NA	NA	-0.200405	0.0770533	NA	NA	1.5445	1.52466	NA	NA	0.384479	-0.0775502	NA	NA	0.167869	0.224896	0.0385003	0.146372	1.38428	0.142977	0.428032	55.9058	3.04e-09	5.97e-08	0.804314	0.384811	1.92e-09	0.265329	0.30321	0.687958	0.846221	0.862823	0.76754	0.449374	0.108235	0.0662405
Q9CPT3.Nanp.49.	NA	NA	0.194342	0.00110388	NA	NA	1.15945	0.834819	NA	NA	0.236711	0.0657163	NA	NA	0.137356	0.155704	0.0603851	0.0965396	0.972973	0.12747	0.314342	55.8594	3.06e-09	6e-08	0.544735	0.416844	2e-09	0.167548	0.391779	0.637815	0.74268	0.725639	0.577516	0.309184	0.135202	0.165316
P10404.NA.356.	0.662616	NA	0.61902	0.257717	3.28507	NA	2.34902	1.74636	0.857799	NA	0.452468	0.0986972	0.478445	NA	0.204688	-0.0159534	0.510629	0.245873	2.43397	0.488672	0.919787	55.8467	3.07e-09	6e-08	0.0522359	0.422134	2.8e-09	0.0582467	0.00479478	0.332469	0.918406	0.985676	0.98948	0.971344	0.720311	0.0546205
Q9CPV4.Glod4.182.	-0.0900306	0.146736	-0.155747	-0.0479763	1.56774	1.79314	1.21087	1.62755	0.217947	0.183025	-0.382646	0.148972	0.350697	0.444861	0.0193653	0.225318	-0.0367546	0.26006	1.54982	0.0418244	0.453739	55.7495	3.11e-09	6.07e-08	0.837597	0.18637	2e-09	0.777589	0.547508	0.870979	0.933922	0.919285	0.774214	0.292316	0.0289494	0.0858967
Q9R0P3.Esd.11.	-0.322732	-0.324035	-0.27107	-0.281814	0.673466	0.819152	0.603655	0.66879	0.142266	0.213896	0.10605	0.0961977	0.225411	0.175269	0.299095	0.19058	-0.299913	0.222588	0.691266	0.139603	0.188386	55.7336	3.11e-09	6.08e-08	0.0017089	0.0614609	9.37e-09	0.0772077	0.434278	0.561509	0.605775	0.558159	0.428602	0.283555	0.224666	0.287838
Q3V1L4.Nt5c2.433.	NA	NA	0.065767	-0.184373	NA	NA	1.04465	1.48793	NA	NA	0.0967074	0.408032	NA	NA	0.164028	0.193407	-0.134689	0.141501	1.24902	0.236291	0.373031	55.6381	3.15e-09	6.14e-08	0.288561	0.362769	2.4e-09	0.0668838	0.130694	0.432658	0.724186	0.822971	0.802743	0.638591	0.294473	0.086546
Q8CI94.Pygb.319.	0.0427527	-0.251613	0.24879	0.0407313	1.18431	1.18438	1.45523	1.2552	0.0843099	0.121162	0.302577	0.0368323	0.0674663	-0.0186862	0.442508	0.254979	0.0201653	0.186567	1.26978	0.13622	0.403183	55.6328	3.15e-09	6.14e-08	0.894073	0.238091	2.06e-09	0.250988	0.328818	0.676935	0.82308	0.833102	0.721206	0.403735	0.109405	0.0865632
P35979.Rpl12.162.	-0.156767	-0.0709217	-0.0749445	-0.127578	1.01396	1.25477	1.26382	0.876822	0.329164	0.230075	0.491399	-0.0371321	0.325606	0.38345	0.277096	0.328464	-0.107553	0.328654	1.10235	0.253377	0.394206	55.5836	3.18e-09	6.17e-08	0.357267	0.0617677	3.92e-09	0.0413529	0.124924	0.357259	0.649357	0.777827	0.776922	0.645845	0.352024	0.123152
Q8K1L5.Ppp1r11.65.66.67.	0.239911	0.186438	-0.159545	0.167552	1.24531	1.25475	1.15456	1.40759	0.17397	0.125934	0.111614	0.54223	0.452279	0.505525	0.154847	0.126761	0.108589	0.309853	1.26555	0.238437	0.480608	55.5514	3.19e-09	6.19e-08	0.411069	0.0898451	3.02e-09	0.0720157	0.125527	0.43194	0.729596	0.829367	0.810583	0.648545	0.298461	0.0836177
Q8VC19.Alas1.611.614.	0.569377	0.188611	0.508534	0.186201	1.55588	1.20814	1.59823	1.97392	0.370493	0.0461152	0.184735	0.479653	0.27526	0.0638623	0.234196	-0.164971	0.363181	0.102087	1.58404	0.270249	0.57989	55.5214	3.2e-09	6.21e-08	0.0360578	0.617579	2.76e-09	0.0938818	0.0728222	0.448522	0.813079	0.906609	0.899297	0.770641	0.350896	0.049579
P53811.Pitpnb.187..1	NA	NA	0.303212	-0.346107	NA	NA	1.47595	1.52105	NA	NA	0.0547817	-0.181341	NA	NA	0.592566	0.0895159	-0.00454368	0.205831	1.44294	-0.024891	0.404835	55.4983	3.21e-09	6.21e-08	0.978691	0.248381	1.97e-09	0.85874	0.679904	0.913306	0.947958	0.921067	0.722812	0.186171	0.0178402	0.145258
P34884.Mif.81.	1.04956	1.22948	1.31405	0.0482844	2.94682	3.04012	3.75722	2.98725	0.0724849	0.179144	-0.397996	0.216384	0.0103152	-0.00593831	0.116205	-1.29973	0.910344	-0.294788	3.18285	0.017504	0.953978	55.4941	3.21e-09	6.21e-08	0.0123887	0.462102	2.84e-09	0.957802	0.586536	0.954913	0.986745	0.985519	0.939162	0.469757	0.0121787	0.0249556
Q99K51.Pls3.463.	0.13652	0.0358694	-0.292948	-0.17511	1.38569	0.945797	1.30423	1.2792	0.410419	0.0286455	0.263601	0.277995	0.0956264	0.177366	0.211217	0.0304438	-0.073917	0.128663	1.22873	0.245165	0.38216	55.4797	3.22e-09	6.21e-08	0.565676	0.397207	2.37e-09	0.0568448	0.120534	0.406218	0.709124	0.818806	0.805981	0.654891	0.318477	0.0927173
O88844.Idh1.297.	NA	NA	0.249295	-0.0958738	NA	NA	1.91238	1.97103	NA	NA	0.309422	0.610694	NA	NA	0.454053	0.153346	0.0205724	0.244001	1.61705	0.363438	0.561266	55.4762	3.22e-09	6.21e-08	0.917496	0.235462	2.61e-09	0.0397887	0.0260939	0.305769	0.795654	0.929852	0.942077	0.881479	0.55114	0.0775601
Q8VCT3.Rnpep.181.	-0.09099	-0.0492115	NA	0.0606232	1.12834	0.962566	NA	1.47209	0.139188	0.133392	NA	0.263779	0.0662689	0.032376	NA	0.166636	-0.0366172	0.0823254	1.1165	0.162756	0.331242	55.3741	3.27e-09	6.28e-08	0.767634	0.551786	2.05e-09	0.131475	0.279712	0.579026	0.748467	0.776492	0.683987	0.430519	0.163974	0.110744
Q9CQM9.Glrx3.231.	-0.251253	NA	0.132766	0.399105	1.84054	NA	1.36482	1.58478	-0.0880066	NA	0.151974	0.0611829	0.199771	NA	0.298399	0.41876	0.0224697	0.241859	1.52377	0.0479683	0.459018	55.3621	3.27e-09	6.28e-08	0.90132	0.207177	2.04e-09	0.741418	0.535464	0.862278	0.928824	0.914095	0.767885	0.295244	0.0316541	0.0863923
P10126.Eef1a1.411.	0.0208027	-0.0386444	-0.0872427	-0.0587736	0.709436	0.881251	0.736486	0.943432	0.113572	0.148906	0.118293	0.317742	0.151896	0.239388	0.237451	0.261755	-0.0409645	0.222622	0.817651	0.174628	0.293484	55.2388	3.33e-09	6.38e-08	0.65095	0.0719405	3.5e-09	0.0511763	0.312034	0.487836	0.610064	0.632902	0.555093	0.391449	0.238906	0.206526
Q3V1L4.Nt5c2.181..1	NA	NA	-0.17339	-0.136851	NA	NA	0.981824	1.14156	NA	NA	0.173567	0.151841	NA	NA	0.0676521	0.211853	-0.1443	0.108402	0.971871	0.191282	0.281814	55.2132	3.34e-09	6.38e-08	0.151683	0.373624	2.66e-09	0.0610562	0.244436	0.475447	0.655937	0.710478	0.650488	0.464546	0.236084	0.148744
P10639.Txn.73.	0.0557078	-0.00279929	-0.206173	-0.0311808	2.01729	1.39188	1.14762	1.61097	0.066491	0.274695	0.520223	0.442339	0.259852	0.0903425	0.0574791	0.136732	-0.0461112	0.136101	1.54194	0.325937	0.489467	55.2088	3.34e-09	6.38e-08	0.792935	0.477478	2.41e-09	0.0479066	0.0405051	0.338412	0.780982	0.911026	0.920253	0.838089	0.48005	0.0725543
O08663.Metap2.290.	NA	-0.462699	NA	-0.339802	NA	1.50678	NA	1.14777	NA	0.329177	NA	0.0796828	NA	0.17427	NA	0.188128	-0.223617	0.218232	1.20258	0.201816	0.349752	55.2052	3.34e-09	6.38e-08	0.0820886	0.169826	3.02e-09	0.0997181	0.190518	0.504193	0.737774	0.803985	0.754402	0.545837	0.22317	0.090199
Q62230.Siglec1.1145..1	-0.58897	-0.659878	-0.761508	-0.919742	-0.717858	-0.701711	-0.677253	-0.949501	0.288714	0.344733	0.223562	0.0496357	0.267633	0.0708611	0.0954815	-0.0300858	-0.732525	0.100972	-0.761581	0.226661	-0.291618	55.1775	3.35e-09	6.4e-08	1e-05	0.441015	1.27e-07	0.0456033	0.973811	0.786546	0.102184	0.0035759	0.224713	0.875046	0.980612	0.987994
Q6ZWX6.Eif2s1.199.	NA	0.350375	0.245851	-0.00220303	NA	2.28815	1.44795	2.01821	NA	1.35427	0.651583	0.987015	NA	0.228145	0.392741	-0.147878	0.16172	0.192447	1.89073	0.850022	0.77373	55.1418	3.37e-09	6.42e-08	0.438573	0.446351	5.8e-09	0.00677862	0.00132017	0.083526	0.839424	0.988774	0.995613	0.992716	0.930774	0.254841
Q62230.Siglec1.1552.	-0.681329	-0.85692	NA	-0.823843	-0.573839	-0.508652	NA	-0.869631	0.307165	0.463982	NA	0.188078	0.240223	0.117389	NA	0.104578	-0.742763	0.148233	-0.648678	0.289093	-0.238529	54.9916	3.44e-09	6.53e-08	5.73e-06	0.245739	5.02e-07	0.0171515	0.949789	0.628766	0.0442615	0.010316	0.376048	0.90555	0.977867	0.981784
P84104.Srsf3.6.10.	-0.117188	-0.0968929	-0.158813	0.100081	0.776261	0.935279	0.754929	0.833071	0.187942	0.262819	0.161833	0.137299	0.231893	0.394193	0.205375	0.393737	-0.0682031	0.3063	0.824885	0.187473	0.312614	54.9876	3.44e-09	6.53e-08	0.450193	0.0536992	5.23e-09	0.0466981	0.284451	0.45698	0.594908	0.635862	0.576308	0.42415	0.259559	0.202038
A0A1B0GRV0.Bpnt1.264..1	-0.258661	-0.0370177	0.107746	0.279042	1.41821	1.57056	2.01759	1.53079	0.302633	0.512166	0.297392	0.287881	-0.235875	0.104481	0.279439	0.497683	0.022777	0.161432	1.63429	0.350018	0.542128	54.9703	3.45e-09	6.54e-08	0.909181	0.427808	2.51e-09	0.046218	0.0297545	0.329304	0.803103	0.929024	0.938875	0.871178	0.522326	0.0697889
P35700.Prdx1.71.83..1	-0.0771411	-0.243577	-0.125772	0.0823077	1.14673	1.22659	1.20964	1.57757	0.341542	0.569113	0.17161	0.710432	0.220153	0.0263927	0.314908	0.432369	-0.0910457	0.248456	1.29013	0.448174	0.47393	54.965	3.45e-09	6.54e-08	0.516473	0.160407	4.49e-09	0.0113596	0.0231035	0.152593	0.658137	0.896288	0.935194	0.903494	0.693103	0.184489
O35945.Aldh1a7.370.	-0.429776	-0.240543	-0.372817	0.175092	1.41425	1.7931	1.60399	1.91904	0.356499	0.391137	0.216382	0.202406	-0.212554	-0.0371033	-0.058273	0.545106	-0.217011	0.059294	1.68259	0.291606	0.45412	54.934	3.47e-09	6.55e-08	0.204414	0.790404	2.41e-09	0.0865354	0.0535545	0.434742	0.832136	0.92573	0.923563	0.818045	0.397181	0.0456106
O88844.Idh1.379.	NA	0.0658667	NA	0.494917	NA	1.35932	NA	1.32075	NA	0.0454954	NA	-0.0372702	NA	0.265349	NA	0.476619	0.132819	0.299734	1.24388	0.0654588	0.435472	54.8682	3.5e-09	6.6e-08	0.299524	0.0917551	2.76e-09	0.583507	0.511153	0.802941	0.877737	0.850205	0.666607	0.255549	0.0531712	0.127268
P11499.Hsp90ab1.521.	-0.234931	NA	-0.315873	-0.0835149	1.00052	NA	1.11363	0.874286	0.0309244	NA	0.354466	-0.0223581	0.263818	NA	0.0953551	0.403803	-0.215439	0.238593	1.01616	0.141376	0.295173	54.8376	3.51e-09	6.62e-08	0.0542642	0.0998186	3.6e-09	0.163729	0.349945	0.613704	0.740559	0.74065	0.614029	0.350397	0.14499	0.144828
Q9Z2Y8.Prosc.86.	-0.318314	-0.175195	-0.0117641	0.106146	1.17791	1.49891	1.16674	1.23952	0.23762	0.448817	0.143269	0.448619	0.450503	0.00982392	0.0471954	0.0672755	-0.0997819	0.1437	1.27077	0.319581	0.408567	54.8112	3.52e-09	6.64e-08	0.451798	0.370852	2.92e-09	0.0283161	0.0568418	0.279735	0.683798	0.853491	0.875211	0.791505	0.483637	0.114673
P62715.Ppp2cb.269.	-0.10679	-0.245127	-0.0642291	-0.113295	0.781684	0.90227	0.761492	0.902366	0.111347	0.0257379	0.015014	0.242827	-0.129504	-0.165425	-0.054455	-0.058411	-0.13236	-0.101949	0.836953	0.0987314	0.175344	54.7591	3.55e-09	6.67e-08	0.126293	0.32849	2.54e-09	0.217802	0.488554	0.681181	0.737144	0.676204	0.478039	0.22595	0.131092	0.234044
Q9D1M0.Sec13.31.	0.0683943	NA	-0.0571846	0.0254769	1.13438	NA	0.91133	0.855243	0.461204	NA	0.220478	0.17911	0.192357	NA	0.187234	0.207978	0.0254184	0.225581	0.93963	0.235294	0.356481	54.7327	3.56e-09	6.68e-08	0.821533	0.0976508	3.67e-09	0.0306217	0.174205	0.358598	0.586877	0.701183	0.696285	0.570625	0.337503	0.166192
Q9CYR6.Pgm3.184.	-0.233058	NA	0.0523245	NA	1.65813	NA	1.55397	NA	0.0905046	NA	0.36642	NA	0.159033	NA	0.145405	NA	-0.106638	0.148049	1.37562	0.214181	0.407802	54.7275	3.56e-09	6.68e-08	0.449365	0.385644	2.39e-09	0.114819	0.152771	0.518334	0.785678	0.855927	0.818916	0.617982	0.233268	0.0625287
Q00519.Xdh.40..1	NA	0.216199	0.0571843	0.203423	NA	0.949631	1.04004	1.07197	NA	0.132491	0.0841037	0.302299	NA	-0.0414274	0.00618167	0.160736	0.110273	0.0950887	0.979707	0.158919	0.335997	54.6979	3.58e-09	6.7e-08	0.267381	0.43476	2.48e-09	0.104209	0.312445	0.559409	0.701381	0.717788	0.614864	0.385503	0.178443	0.150963
Q99MN1.Kars.425..1	NA	NA	-0.227875	-0.0841481	NA	NA	0.982666	1.29932	NA	NA	0.189259	-0.0928642	NA	NA	0.326539	0.257185	-0.0730102	0.25605	1.08024	0.0732205	0.334126	54.6462	3.6e-09	6.74e-08	0.517609	0.0962816	2.71e-09	0.476397	0.507037	0.764861	0.836214	0.795951	0.593466	0.232648	0.0728602	0.163768
Q8K2K6.Agfg1.29.32..1	0.115095	NA	0.0588602	0.0280733	1.13618	NA	1.20126	1.65092	0.0590465	NA	0.103929	0.658355	-0.0104625	NA	-0.0241783	-0.0789978	0.0714713	0.00437928	1.33775	0.262884	0.41912	54.6323	3.61e-09	6.74e-08	0.613349	0.982222	2.4e-09	0.0596022	0.0929126	0.397481	0.738042	0.853217	0.847591	0.711429	0.349017	0.0790408
Q9QXG4.Acss2.554.	0.263288	-0.00785202	0.229739	0.394543	0.83989	1.11144	1.04086	1.15737	-0.116486	0.157567	0.0356537	0.044099	0.0836054	0.0382125	0.154957	0.19998	0.219929	0.119189	1.03739	0.0302084	0.351679	54.6264	3.61e-09	6.74e-08	0.0489889	0.360274	2.63e-09	0.766497	0.611878	0.824809	0.866188	0.80408	0.546788	0.16174	0.0562736	0.214729
Q5SWU9.Acaca.1008.	0.403034	0.344169	0.213834	NA	1.01477	0.945968	0.823625	NA	0.0765521	0.0776862	0.247443	NA	0.192023	0.235598	0.168007	NA	0.251124	0.16815	0.952029	0.184494	0.388949	54.5632	3.64e-09	6.79e-08	0.0215869	0.189867	4.1e-09	0.0711393	0.261803	0.488236	0.655785	0.70107	0.63277	0.443036	0.227214	0.155597
Q3UDP0.Wdr41.166.	-0.235497	-0.158799	NA	-0.237128	0.654018	0.936762	NA	0.851922	0.347771	0.338929	NA	0.178789	0.0443634	0.111936	NA	0.174282	-0.184068	0.122149	0.808036	0.266415	0.253133	54.5179	3.67e-09	6.82e-08	0.0462507	0.25776	5.18e-09	0.0131723	0.163852	0.267293	0.483921	0.645463	0.689173	0.621046	0.436998	0.231447
Q9Z130.Hnrnpdl.158.	-0.259904	0.103048	-0.0585107	-0.042612	1.4649	1.26453	1.06396	1.47861	0.318028	-0.064308	0.225753	0.415671	0.371658	0.444945	0.127955	0.0719691	-0.0644947	0.254132	1.318	0.223786	0.432855	54.4836	3.68e-09	6.84e-08	0.653083	0.147931	2.8e-09	0.0954614	0.142603	0.480522	0.759284	0.841273	0.810818	0.625763	0.258927	0.0723121
Q00612.G6pdx.13.	0.0380683	0.108173	0.0114467	0.193656	1.46002	1.23409	1.29802	0.87827	0.0964181	0.106808	0.344318	-0.105956	0.111021	0.202222	0.258299	0.145788	0.087836	0.179333	1.2176	0.110397	0.398792	54.4436	3.7e-09	6.87e-08	0.48314	0.242495	2.37e-09	0.334978	0.399881	0.720237	0.833822	0.824976	0.681011	0.333218	0.0869677	0.107207
P50247.Ahcy.228.	-0.057205	-0.206352	-0.250501	0.102819	1.16758	1.20939	1.41748	1.178	0.287669	0.0847323	0.509413	-0.095432	0.130734	0.16221	0.0979868	0.27908	-0.10281	0.167503	1.24311	0.196596	0.376101	54.4345	3.71e-09	6.87e-08	0.421342	0.279041	2.56e-09	0.111977	0.196242	0.527815	0.757394	0.817194	0.763068	0.542631	0.207922	0.0823111
P18760.Cfl1.80.	0.184369	-0.113055	0.450383	-0.0205581	1.36448	1.31161	1.46436	1.76431	0.312283	0.189661	0.625146	0.594649	0.446865	0.237256	0.63793	0.117834	0.125285	0.359971	1.47619	0.430435	0.597971	54.3105	3.77e-09	6.97e-08	0.431844	0.0976508	4.56e-09	0.0190914	0.0184859	0.201903	0.734785	0.922463	0.947121	0.909206	0.662294	0.133015
Q80ZQ9.Fam206a.115.126.	NA	NA	0.337934	0.132388	NA	NA	0.880001	1.07539	NA	NA	0.193106	0.218909	NA	NA	0.155705	0.144909	0.0923267	0.167849	0.93624	0.177653	0.343517	54.299	3.78e-09	6.97e-08	0.34216	0.1748	3.02e-09	0.0701446	0.279099	0.503276	0.659166	0.694954	0.617458	0.422396	0.217221	0.160905
Q11136.Pepd.183.	NA	NA	-0.366265	-0.0154267	NA	NA	1.24436	1.39681	NA	NA	0.103134	0.21357	NA	NA	-0.233105	0.048098	-0.120039	0.0192562	1.21588	0.153454	0.317137	54.2927	3.78e-09	6.97e-08	0.329362	0.914782	2.29e-09	0.185794	0.291444	0.625051	0.79054	0.812173	0.713876	0.430646	0.137691	0.092086
P45376.Akr1b1.81.	-0.0730552	0.0371769	0.0314379	0.130965	1.59581	1.66638	1.66605	2.41182	-0.0310278	0.171254	0.0181383	0.755598	-0.0184265	0.00739041	0.146101	0.0781842	0.0316313	0.0533123	1.83501	0.228491	0.537112	54.2785	3.79e-09	6.98e-08	0.884961	0.82963	2.17e-09	0.189879	0.111276	0.598942	0.883615	0.935012	0.913373	0.741921	0.241719	0.0251146
Q61035.Hars.224.	-0.134912	-0.108047	-0.116835	0.0997245	1.16561	1.45582	1.78486	1.74613	-0.01123	0.0363358	0.277111	0.344631	-0.345305	0.0982375	0.198174	0.173641	-0.0650174	0.0311867	1.5381	0.161712	0.416496	54.2202	3.82e-09	7.02e-08	0.6961	0.887633	2.14e-09	0.262237	0.245451	0.676964	0.863886	0.892069	0.824115	0.535796	0.127052	0.0452915
Q9JKB1.Uchl3.95.	NA	-0.274564	NA	-0.0706437	NA	1.87825	NA	1.45076	NA	0.560613	NA	0.0283415	NA	0.0940245	NA	0.0173322	-0.0770051	0.0641335	1.55329	0.219838	0.440064	54.2162	3.82e-09	7.02e-08	0.640335	0.752702	2.29e-09	0.14392	0.133345	0.550123	0.830416	0.894298	0.863736	0.670141	0.234246	0.0434581
Q01405.Sec23a.180.	-0.179623	-0.153133	-0.0129826	-0.0310182	0.790925	0.812109	1.00345	0.837323	0.217543	0.137522	0.318172	0.120217	0.0238453	0.0931778	0.23449	0.187371	-0.0941891	0.134721	0.860951	0.198363	0.274962	54.1937	3.83e-09	7.03e-08	0.294803	0.228047	3.26e-09	0.0389502	0.252836	0.435771	0.598106	0.657701	0.611634	0.46045	0.271603	0.185826
Q9CQT1.Mri1.168.	0.207987	NA	-0.436695	-0.154419	1.4899	NA	1.18223	1.0976	0.142311	NA	0.27542	0.261723	0.162484	NA	0.24538	0.108736	-0.104989	0.146732	1.2335	0.214072	0.37233	54.1759	3.84e-09	7.04e-08	0.409749	0.343287	2.65e-09	0.0883974	0.165581	0.481121	0.73695	0.814615	0.776564	0.583341	0.246187	0.0856014
P40124.Cap1.92.	-0.223397	-0.284598	-0.133511	-0.129676	1.25403	1.0685	0.806938	0.960267	0.236192	0.235836	0.214856	0.261482	0.596385	0.273343	0.175235	0.23198	-0.192796	0.319236	1.02244	0.237091	0.346492	53.9406	3.97e-09	7.26e-08	0.0915965	0.0610798	5.61e-09	0.0446677	0.156689	0.373631	0.626751	0.740776	0.731127	0.592473	0.326481	0.139592
Q9D819.Ppa1.242.	0.441841	0.32548	0.45578	0.545279	1.12079	1.02853	0.953225	1.29322	0.120977	0.0583782	-0.153747	0.342024	0.159107	-0.088662	0.204151	0.272641	0.442095	0.136809	1.09894	0.0919083	0.442439	53.9271	3.98e-09	7.26e-08	0.00217808	0.351607	5.56e-09	0.408119	0.460275	0.735208	0.82258	0.793563	0.614091	0.268203	0.0833635	0.146227
Q3U1J4.Ddb1.725.732.	NA	NA	-0.240527	0.128127	NA	NA	0.83916	1.04168	NA	NA	0.190925	0.226791	NA	NA	0.218753	0.216601	-0.0882257	0.17515	0.918233	0.200885	0.301511	53.8535	4.02e-09	7.32e-08	0.359902	0.15653	3.49e-09	0.0472772	0.236369	0.439335	0.619036	0.684622	0.63921	0.477803	0.265735	0.166851
P54823.Ddx6.324.	-0.278392	-0.187856	0.201578	0.0429359	1.07533	1.06491	1.01175	1.02714	0.0875888	0.0787633	0.138354	0.00173493	-0.0228668	0.0935689	0.253818	0.126147	-0.0554333	0.112667	1.04478	0.0766104	0.294657	53.796	4.05e-09	7.37e-08	0.614573	0.38432	2.34e-09	0.434417	0.504491	0.753898	0.824082	0.78073	0.576044	0.229623	0.0792522	0.172991
Q8BWU5.Osgep.265.	-0.561831	-0.256768	-0.102268	0.0356423	1.17452	1.09444	1.09066	1.09619	0.285986	0.32293	0.336578	0.379399	-0.0139145	0.00321697	0.218096	0.313607	-0.221306	0.130251	1.11395	0.331223	0.33853	53.7868	4.05e-09	7.37e-08	0.0740626	0.372581	4.58e-09	0.0179237	0.0645893	0.227271	0.605955	0.811441	0.851245	0.782948	0.522058	0.159758
Q6ZQ38.Cand1.1134.	-0.205973	-0.195992	-0.0605323	0.115188	1.0592	1.33139	1.48245	1.38583	-0.409331	-0.0480459	0.0736473	-0.189972	0.104608	0.00303228	0.373269	0.366885	-0.0868273	0.211948	1.31472	-0.143425	0.324103	53.7583	4.07e-09	7.39e-08	0.527114	0.20821	2.63e-09	0.25345	0.811779	0.950728	0.964407	0.928163	0.657171	0.0937411	0.0131107	0.253908
Q8VCT3.Rnpep.151.	NA	0.11242	0.0498778	-0.118964	NA	0.922984	1.25239	1.17545	NA	-0.0991008	0.111505	-0.011256	NA	0.451284	0.0178623	0.0606464	0.0307213	0.158844	1.11866	0.0329107	0.335284	53.7192	4.09e-09	7.42e-08	0.811617	0.256741	2.38e-09	0.761565	0.597058	0.831427	0.879994	0.830317	0.593332	0.181355	0.0486433	0.184428
Q9D1L0.Chchd2.136.	-0.00851977	0.0213807	0.0680074	-0.0640857	0.962351	1.0138	0.842679	0.746198	-0.0990557	-0.010451	-0.0680024	-0.113668	-0.0439973	-0.227092	0.0269353	-0.203697	0.00419564	-0.111963	0.891257	-0.0727942	0.177674	53.6679	4.12e-09	7.46e-08	0.968862	0.31116	2.4e-09	0.385574	0.774399	0.89879	0.904289	0.806091	0.434779	0.0698941	0.0526098	0.362348
F6SRV1.Sf1.154.	NA	0.111718	-0.136325	-0.301496	NA	1.3723	1.18113	1.52076	NA	0.387434	-0.138916	0.369435	NA	-0.113006	0.09983	0.194675	-0.0940747	0.0723931	1.31679	0.200028	0.373783	53.6315	4.14e-09	7.49e-08	0.489709	0.671902	2.53e-09	0.124051	0.182587	0.537748	0.778598	0.8393	0.789925	0.569669	0.208051	0.0701081
A3KGB4.Tbc1d8b.80.	NA	NA	-0.158814	0.0866479	NA	NA	1.12454	1.22154	NA	NA	0.256691	0.185447	NA	NA	-0.068296	0.337425	-0.0767394	0.183936	1.09797	0.167701	0.343217	53.574	4.18e-09	7.53e-08	0.50531	0.197799	2.89e-09	0.126276	0.272725	0.563645	0.736246	0.767962	0.679782	0.436146	0.173675	0.114879
Q9CWZ7.Napg.193.	0.354249	NA	NA	0.182668	1.20277	NA	NA	1.50826	0.40626	NA	NA	0.635971	0.0239252	NA	NA	0.1783	0.150612	0.114912	1.2359	0.361274	0.465674	53.5734	4.18e-09	7.53e-08	0.247989	0.472011	3.91e-09	0.0181553	0.0430521	0.217248	0.652497	0.858075	0.893226	0.834419	0.567563	0.146
P19096.Fasn.1464.	0.568582	0.702104	0.621428	0.408464	0.93742	0.818047	0.912568	0.82665	0.0442341	-0.0263757	0.177047	0.158989	0.0179921	0.0330501	0.311056	-0.147531	0.575145	0.0536417	0.873671	0.0884738	0.397733	53.5086	4.21e-09	7.59e-08	9.08e-05	0.690705	1.97e-08	0.366441	0.50288	0.70565	0.762	0.700656	0.491706	0.216553	0.115264	0.2252
P50247.Ahcy.113.	NA	-0.209573	-0.0461476	0.0589859	NA	1.40406	1.35474	1.31526	NA	0.0743054	0.151967	0.0138914	NA	-0.0557815	0.412636	0.395346	-0.113048	0.245292	1.25256	0.103997	0.372201	53.4428	4.25e-09	7.65e-08	0.383926	0.144044	2.89e-09	0.385721	0.412451	0.738979	0.847973	0.837842	0.692193	0.329531	0.0784166	0.102754
Q8BR90.NA.120.130.	NA	0.444665	NA	0.490004	NA	2.36967	NA	2.63409	NA	0.316978	NA	0.678319	NA	0.115714	NA	0.603982	0.197015	0.314838	2.14188	0.383769	0.759376	53.2963	4.34e-09	7.79e-08	0.377187	0.252189	3.09e-09	0.0841038	0.0152579	0.39304	0.894301	0.971268	0.975039	0.932165	0.577329	0.041751
Q8R3Q6.Ccdc58.74.	0.13754	NA	0.411697	-0.0478748	1.55902	NA	1.91737	1.82909	0.474414	NA	0.860021	0.858534	0.109909	NA	0.0176233	-0.138793	0.0955655	0.0218063	1.62803	0.613298	0.589675	53.2618	4.36e-09	7.82e-08	0.599026	0.932487	4.93e-09	0.00932714	0.00493536	0.119052	0.775836	0.966337	0.983186	0.972431	0.841201	0.201472
P83940.Tceb1.11.	0.929141	0.499228	0.633521	0.262621	2.36596	2.02856	2.1409	1.38475	1.185	0.842868	0.426738	0.40157	1.09711	0.742357	0.793388	0.342066	0.581128	0.743729	1.98004	0.714043	1.00474	53.2547	4.37e-09	7.82e-08	0.0209904	0.0536992	1.36e-08	0.0127269	0.00167049	0.133815	0.858246	0.986	0.993285	0.987443	0.884533	0.177537
P84091.Ap2m1.212.	-0.0178777	NA	0.0316201	-0.126449	0.707905	NA	0.971008	1.07806	0.148517	NA	0.230809	0.326866	0.242542	NA	0.101198	0.285134	-0.0131897	0.261599	0.940873	0.251248	0.360133	53.2454	4.37e-09	7.82e-08	0.913414	0.0736572	5e-09	0.0268572	0.152047	0.322385	0.570347	0.707287	0.718992	0.610177	0.375174	0.171786
Q9JLJ2.Aldh9a1.45.	0.136122	0.156407	0.0455863	0.302793	1.03503	1.32876	0.912449	1.36024	-0.173344	0.152052	0.0654762	0.239192	0.169036	0.123223	0.218946	0.301488	0.160227	0.203173	1.15912	0.0708438	0.398341	52.9301	4.57e-09	8.16e-08	0.183501	0.183454	3.07e-09	0.526133	0.504892	0.781588	0.856589	0.823679	0.631147	0.245753	0.0631039	0.143628
Q61655.Ddx19a.392.	-0.20833	-0.00431775	-0.123951	-0.111536	0.831188	0.816467	0.748127	0.678854	0.130824	0.168972	0.129068	-0.046397	0.280155	0.265861	0.275496	0.205234	-0.112034	0.256686	0.768659	0.0956168	0.252232	52.9163	4.58e-09	8.16e-08	0.179432	0.0536992	5.17e-09	0.221077	0.51202	0.677363	0.715578	0.637876	0.432391	0.209358	0.146767	0.270473
F7AEH4.Rps12.55.61.	0.0134205	-0.0649489	-0.116129	-0.0118678	1.2395	1.33036	0.925471	1.39246	0.277902	0.44539	-0.0512438	0.467426	0.0302756	0.12182	0.260372	0.0420691	-0.0448813	0.113634	1.22195	0.284869	0.393893	52.8967	4.59e-09	8.18e-08	0.748756	0.465691	3.28e-09	0.0377839	0.0823006	0.324252	0.679506	0.827948	0.839305	0.730491	0.411939	0.108705
Q8BFS6.Cpped1.268.	-0.0269734	NA	0.358623	NA	1.77015	NA	1.74412	NA	-0.42488	NA	0.202819	NA	-0.225642	NA	0.423347	NA	0.12728	0.172531	1.59712	-0.0511493	0.461446	52.8594	4.61e-09	8.21e-08	0.439664	0.387324	2.55e-09	0.741968	0.712203	0.936867	0.964965	0.945776	0.774405	0.195386	0.0113488	0.130558
Q8BMS1.Hadha.470.	0.895428	0.449735	0.278106	0.421761	1.37199	1.74248	1.48668	1.15648	0.162568	-0.0403568	0.208133	-0.247293	0.11888	-0.0107392	0.186188	0.317799	0.511257	0.153032	1.43941	0.0207626	0.531114	52.8412	4.63e-09	8.22e-08	0.00471132	0.42037	4.95e-09	0.892742	0.601207	0.880649	0.931768	0.908179	0.729908	0.233764	0.0261478	0.11743
P56380.Nudt2.143.	NA	0.102256	NA	0.240131	NA	1.2381	NA	2.04138	NA	0.505193	NA	0.647842	NA	0.298119	NA	0.327809	0.0453401	0.190668	1.54612	0.387173	0.542324	52.818	4.64e-09	8.23e-08	0.80466	0.337145	3.6e-09	0.0305632	0.0228029	0.259387	0.768066	0.924656	0.942392	0.891177	0.595957	0.0986383
Q99JY9.Actr3.235.	-0.214104	-0.07319	-0.125619	0.118468	1.35156	1.39908	0.966533	1.32705	0.0170313	0.18579	0.0092702	0.171616	-0.0996854	0.250627	0.0804868	0.427616	-0.0736113	0.164761	1.26106	0.0959269	0.362033	52.8018	4.65e-09	8.24e-08	0.582412	0.297123	2.66e-09	0.423238	0.433407	0.756161	0.857228	0.843408	0.690826	0.314915	0.0709567	0.105214
Q9JLJ2.Aldh9a1.74.	NA	0.00374505	NA	0.343316	NA	1.12373	NA	1.39305	NA	0.19685	NA	0.103793	NA	-0.054053	NA	0.331836	0.246417	0.0416325	1.26266	0.140924	0.422908	52.7823	4.66e-09	8.25e-08	0.0707753	0.809377	3.09e-09	0.249119	0.319029	0.666903	0.817997	0.830717	0.722491	0.411984	0.114839	0.0861651
A2AJW4.Ppp1r3d.164.	0.435971	NA	0.610955	NA	1.17979	NA	1.18889	NA	0.248321	NA	0.444858	NA	-0.167108	NA	0.301401	NA	0.354659	0.0933601	1.13511	0.246417	0.457387	52.7341	4.7e-09	8.3e-08	0.0101677	0.540216	5.35e-09	0.0544218	0.128366	0.380369	0.670817	0.789125	0.781038	0.638878	0.331976	0.11219
P56394.Cox17.36.	0.323076	NA	NA	-0.129826	1.55312	NA	NA	1.43564	0.287231	NA	NA	0.451942	-0.0283467	NA	NA	-0.334558	0.0863745	-0.0135447	1.35188	0.304104	0.432203	52.7062	4.71e-09	8.32e-08	0.550108	0.946501	3.17e-09	0.041995	0.0603811	0.323885	0.721643	0.867612	0.879369	0.781922	0.443469	0.0925087
Q91YP3.Dera.100.	0.0942074	0.350614	0.00890378	0.118481	0.792532	1.03991	1.01757	1.10025	0.114947	0.214167	0.247073	0.426624	0.101543	0.0665806	-0.0160651	0.167765	0.143052	0.0799558	0.987565	0.250703	0.365319	52.6273	4.77e-09	8.4e-08	0.173069	0.535652	3.96e-09	0.0301669	0.14431	0.333425	0.594434	0.728622	0.735343	0.618128	0.365805	0.156109
Q9D819.Ppa1.270.274.	0.440264	0.335164	0.353484	0.447329	1.10596	1.3904	1.12041	1.68046	0.378525	0.495031	0.067189	0.762755	0.106064	0.247017	0.060442	0.260254	0.39406	0.168444	1.32431	0.425875	0.578172	52.5903	4.79e-09	8.43e-08	0.0149068	0.35226	7.39e-09	0.0160316	0.0243843	0.175037	0.676692	0.897107	0.93197	0.894238	0.663162	0.162809
Q9CR26.Vta1.38.	-0.0458954	-0.154096	NA	0.0162965	0.889304	0.997322	NA	0.978791	0.187137	0.0105824	NA	0.253611	-0.0652254	0.195188	NA	0.194383	-0.0746306	0.121778	0.911416	0.170716	0.28232	52.5761	4.8e-09	8.44e-08	0.437601	0.29569	3.31e-09	0.074979	0.298984	0.516112	0.65823	0.683782	0.596976	0.399907	0.210133	0.170468
A6H630.Armt1.396.	NA	-0.27889	0.098563	0.0597056	NA	1.32981	1.23714	1.75908	NA	0.287593	-0.089223	0.389894	NA	0.0664358	0.0544421	-0.0301065	-0.0383292	0.0704513	1.39759	0.131656	0.390341	52.5318	4.83e-09	8.48e-08	0.812881	0.698983	2.55e-09	0.319839	0.330671	0.713313	0.857299	0.867513	0.763617	0.426225	0.0943752	0.067859
D3Z4U0.Zranb2.71.	0.429166	0.225616	0.394295	0.427051	1.36904	1.38374	1.33849	0.895604	0.288657	0.300157	0.42832	-0.0837268	-0.0532147	-0.12645	0.0533272	0.190009	0.369032	0.0159179	1.24672	0.233352	0.466255	52.4861	4.86e-09	8.52e-08	0.0128497	0.934683	4.78e-09	0.081814	0.134891	0.439007	0.725859	0.821862	0.799443	0.631564	0.287833	0.0862152
O09131.Gsto1.191.	-0.160674	-0.305728	-0.635926	-0.16216	1.61541	1.46627	1.83695	1.37987	0.807033	0.358456	0.752039	0.0932803	-0.0677999	0.312584	0.0649481	0.365225	-0.316122	0.168739	1.57462	0.502702	0.482486	52.4413	4.89e-09	8.57e-08	0.0757709	0.421223	5.61e-09	0.0153841	0.00975139	0.16872	0.763517	0.947945	0.968581	0.9458	0.747521	0.151594
Q99LB4.Capg.77.	NA	NA	-0.285292	-0.19459	NA	NA	1.66009	1.36755	NA	NA	0.367455	0.246615	NA	NA	0.0198318	0.195918	-0.159267	0.23183	1.35695	0.213456	0.410743	52.4104	4.92e-09	8.59e-08	0.261964	0.196756	3.55e-09	0.122046	0.155741	0.513812	0.778733	0.849708	0.811868	0.610699	0.233648	0.0657859
F8WGT1.Ahcyl2.374.375.	NA	NA	-0.295767	0.154223	NA	NA	1.22048	1.22081	NA	NA	0.282653	0.290451	NA	NA	0.082886	0.390885	-0.056069	0.259288	1.11528	0.212107	0.382652	52.3918	4.93e-09	8.61e-08	0.65478	0.103513	4.09e-09	0.0754007	0.18218	0.456907	0.694295	0.77426	0.735461	0.551588	0.255777	0.109456
Q99PT1.Arhgdia.79.	-0.286968	-0.214055	-0.060072	-0.0532361	1.7548	2.0065	3.20213	2.56195	0.103162	0.426849	0.582679	0.940977	0.0525296	0.000916669	0.148818	0.313397	-0.153583	0.128915	2.38135	0.513417	0.717524	52.3514	4.96e-09	8.64e-08	0.546682	0.682233	3.28e-09	0.0489213	0.00386987	0.301591	0.912803	0.985849	0.990156	0.974499	0.748764	0.0649965
P17182.Eno1.357.	0.397082	0.231236	0.208927	-0.0669373	1.52435	1.51364	1.39368	1.08381	0.239773	0.136588	0.270085	-0.172705	0.105565	0.075922	0.0961489	-0.274629	0.192577	0.00075162	1.37887	0.118435	0.422658	52.3241	4.98e-09	8.67e-08	0.176275	0.996853	2.82e-09	0.368423	0.364014	0.734622	0.863372	0.866487	0.7501	0.393788	0.0825347	0.0743972
Q62230.Siglec1.1145.	-0.521212	-0.609125	-0.661935	-0.785892	-0.677509	-0.827528	-0.548029	-0.892079	0.311681	0.226166	0.156118	0.129726	0.108743	0.183902	0.260681	-0.02974	-0.644541	0.130896	-0.736286	0.205923	-0.261002	52.2928	5e-09	8.69e-08	2.35e-05	0.296576	1.09e-07	0.0536591	0.973419	0.808742	0.13356	0.00373125	0.180929	0.844024	0.976319	0.986438
Q9Z0E6.Gbp2.233.	-0.0226089	-0.221532	-0.156531	0.0262587	0.764997	0.892809	1.04477	0.910068	0.0886605	0.363437	0.213845	0.089802	0.240469	0.149521	0.166015	0.25646	-0.0936032	0.203116	0.90316	0.188936	0.300402	52.2835	5.01e-09	8.69e-08	0.332355	0.116819	4.48e-09	0.0575422	0.263167	0.46823	0.629518	0.67776	0.616315	0.443342	0.244189	0.171462
Q01853.Vcp.535.	-0.270862	-0.426918	-0.297399	-0.328999	0.775222	1.24131	0.936907	0.943202	-0.0194624	0.213166	0.289976	0.155602	0.145732	0.30445	0.242197	0.0906046	-0.331045	0.195746	0.974161	0.15982	0.249671	52.2645	5.02e-09	8.7e-08	0.00707044	0.157358	6.7e-09	0.125407	0.311386	0.556472	0.698589	0.715594	0.613689	0.38648	0.180474	0.152139
Q8VDQ1.Ptgr2.193.	0.380068	0.111376	-0.0102368	0.0877404	0.973464	1.66117	1.41873	1.24512	0.0123942	0.202014	-0.012628	0.285359	0.0144602	0.0241905	0.15434	0.134211	0.142237	0.0818006	1.32462	0.121785	0.417611	52.2579	5.02e-09	8.7e-08	0.297625	0.634314	2.79e-09	0.335355	0.360285	0.717412	0.84848	0.851427	0.731333	0.385609	0.0895281	0.0822806
P10518.Alad.75.	-0.239563	-0.153033	-0.0751046	-0.0834436	1.37728	1.64512	1.82802	2.2488	0.29237	0.347005	0.0236414	0.746497	-0.0558049	-0.106067	0.198354	0.445468	-0.137786	0.120487	1.7748	0.352378	0.527471	52.2397	5.04e-09	8.7e-08	0.461828	0.603353	3.26e-09	0.0625298	0.0260502	0.361444	0.839052	0.945306	0.951673	0.887965	0.522699	0.0558336
P34022.Ranbp1.132.	-0.270465	-0.266236	0.00565864	-0.0817983	1.09555	1.34726	0.838211	1.1872	0.223817	0.565106	0.213505	0.234394	0.179404	0.219211	0.106225	0.110442	-0.15321	0.15382	1.11706	0.309205	0.356718	52.238	5.04e-09	8.7e-08	0.201673	0.295249	4.7e-09	0.0232985	0.0760148	0.259958	0.61917	0.803749	0.834529	0.751504	0.475498	0.145357
Q9JK81.Myg1.339..1	NA	NA	-0.163606	0.0454939	NA	NA	1.46392	1.7077	NA	NA	0.634047	0.422573	NA	NA	-0.211495	0.315986	-0.0387229	0.10252	1.37964	0.37783	0.455318	52.1465	5.1e-09	8.81e-08	0.815452	0.571194	3.95e-09	0.0230028	0.030297	0.231092	0.710881	0.896093	0.922164	0.86781	0.588571	0.123129
Q91Z53.Grhpr.288.	0.144079	0.279364	0.0511348	-0.0206315	1.01294	0.827064	0.927369	1.03957	0.143607	0.199927	0.0730288	0.105132	0.162235	0.514615	0.224511	0.162808	0.113487	0.266042	0.951735	0.130423	0.365422	52.1226	5.12e-09	8.82e-08	0.265262	0.0719262	4.69e-09	0.177845	0.387761	0.626131	0.730618	0.714206	0.56934	0.311447	0.142906	0.171159
Q8BHG1.Nrd1.685.	NA	NA	-0.300835	-0.36891	NA	NA	1.28304	1.32174	NA	NA	0.256225	0.0165379	NA	NA	0.0443692	0.0486943	-0.369655	0.00458789	1.20862	0.134093	0.244413	52.0658	5.16e-09	8.88e-08	0.010702	0.979851	4.6e-09	0.266877	0.341241	0.669328	0.808771	0.814734	0.694505	0.381976	0.112225	0.0993516
Q9WV32.Arpc1b.227.	-0.161086	NA	-0.0985771	-0.0815215	1.00431	NA	0.890641	1.27208	0.216935	NA	0.279328	0.381459	0.020125	NA	0.419109	0.276128	-0.0718555	0.317598	1.06715	0.30253	0.403855	52.0078	5.21e-09	8.95e-08	0.554266	0.0667697	6.57e-09	0.0236991	0.0860293	0.257698	0.596413	0.782237	0.815705	0.73278	0.468615	0.156786
Q71FD5.Znrf2.213.215.	0.299031	NA	0.0723734	0.0746937	0.766081	NA	0.887629	1.0927	0.365981	NA	0.283631	0.47921	0.00458729	NA	0.0837915	-0.0051898	0.165574	0.0104404	0.924011	0.315328	0.353839	51.9434	5.25e-09	9.02e-08	0.10753	0.942828	5.8e-09	0.01259	0.0991734	0.209204	0.510902	0.728514	0.788271	0.731136	0.517182	0.214099
Q8BP40.Acp6.380.385.	0.0562282	-0.326165	0.153511	-0.150658	1.57986	1.2839	1.08013	1.48742	0.168207	0.137919	-0.0133157	0.391054	0.22434	-0.0917933	0.21188	-0.00792917	-0.066771	0.0841245	1.35783	0.170966	0.386537	51.9174	5.27e-09	9.04e-08	0.652076	0.634242	2.87e-09	0.19565	0.238418	0.61591	0.81382	0.849997	0.777138	0.508616	0.152101	0.0659648
P40142.Tkt.133.	-0.297752	0.397238	0.277351	0.394293	1.5219	1.9548	1.90799	1.88338	0.262136	0.0924322	0.140275	0.137212	-0.431921	-0.0892447	0.360053	0.356299	0.192783	0.0487965	1.81702	0.158014	0.554153	51.8677	5.31e-09	9.09e-08	0.303778	0.848057	2.84e-09	0.362919	0.243658	0.739401	0.911051	0.932821	0.879978	0.593086	0.110994	0.0261875
Q8BH04.Pck2.306.	-0.244381	-0.107194	-0.230555	-0.185218	0.742807	0.726042	0.720428	0.945865	0.199996	0.132835	0.0843446	0.168036	0.0332178	0.0973376	0.166024	0.225262	-0.191837	0.13046	0.783785	0.146303	0.217178	51.8508	5.32e-09	9.1e-08	0.0337654	0.217287	5.1e-09	0.0842086	0.386879	0.557616	0.640188	0.619899	0.497148	0.314824	0.201847	0.231043
Q8CAY6.Acat2.148.	-0.197724	0.267806	0.345457	0.249627	2.01281	2.64939	1.88321	2.36018	-0.0173984	1.01701	-0.0228651	0.375049	-0.174292	0.416335	0.222816	0.296866	0.166292	0.190431	2.2264	0.337949	0.730268	51.8194	5.35e-09	9.12e-08	0.478724	0.502659	3.15e-09	0.130214	0.0255546	0.475743	0.909533	0.970997	0.971231	0.911798	0.486461	0.0270742
Q8BZA9.Tigar.215.	0.19971	0.0976734	NA	0.00502079	0.948264	0.818379	NA	0.902569	0.313269	-0.029657	NA	0.0561451	0.2334	0.0946564	NA	0.0604989	0.0851213	0.127435	0.883916	0.133666	0.307535	51.8095	5.35e-09	9.12e-08	0.358913	0.263374	3.5e-09	0.134302	0.392256	0.606965	0.702735	0.682154	0.539471	0.305553	0.159237	0.192537
Q5SVR0.Tbc1d9b.76.	NA	NA	-0.0970973	-0.158065	NA	NA	1.44733	1.49982	NA	NA	0.251898	0.588734	NA	NA	0.371175	0.431581	-0.101526	0.238685	1.26906	0.334984	0.435302	51.8086	5.36e-09	9.12e-08	0.463156	0.170558	4.86e-09	0.0277331	0.0502643	0.25821	0.677083	0.857891	0.884026	0.809867	0.514213	0.122848
Q6NSR8.Npepl1.397.	NA	NA	-0.144079	0.100031	NA	NA	1.63504	1.26491	NA	NA	0.330897	0.137558	NA	NA	0.327335	0.542712	-0.141727	0.325263	1.26024	0.237595	0.420342	51.7568	5.4e-09	9.18e-08	0.298014	0.0874979	4.95e-09	0.0807972	0.127303	0.43253	0.728077	0.827401	0.808064	0.645155	0.296845	0.084457
Q9WVQ5.Apip.187.	0.100843	0.256789	0.138106	0.205362	1.25981	1.51023	1.18054	1.5579	0.278832	0.273952	-0.0463592	0.464869	0.119717	0.655926	0.047256	0.099851	0.175275	0.230688	1.37712	0.242823	0.506477	51.6928	5.44e-09	9.25e-08	0.229063	0.207462	4.03e-09	0.0933139	0.111986	0.452293	0.765782	0.859877	0.841895	0.680618	0.298022	0.0670931
Q3UE37.Ube2z.288.	-0.105539	0.0710839	NA	-0.0931475	0.868652	0.900297	NA	0.864206	0.408349	0.168033	NA	0.20773	0.457551	0.316373	NA	0.218667	-0.0638625	0.287267	0.842105	0.247952	0.328365	51.6867	5.45e-09	9.25e-08	0.506746	0.0536992	8.24e-09	0.0223054	0.175776	0.309189	0.522356	0.657566	0.677883	0.586359	0.388806	0.207096
Q62077.Plcg1.417.	NA	NA	0.0307577	0.113755	NA	NA	1.15196	1.21516	NA	NA	0.532324	0.30501	NA	NA	0.425001	0.482904	-0.030386	0.336874	1.05117	0.3227	0.420089	51.6078	5.51e-09	9.34e-08	0.820686	0.0610798	7.88e-09	0.0188383	0.0757434	0.223767	0.576366	0.785205	0.82995	0.762359	0.514175	0.174404
Q8C878.Uba3.82.	0.0215101	-0.179913	-0.150837	0.183419	1.27857	1.13847	1.09657	1.24204	0.580904	0.304891	0.0290643	0.125052	0.173109	0.216765	0.135039	0.447274	-0.0314555	0.243047	1.18891	0.259978	0.41512	51.5191	5.58e-09	9.45e-08	0.829304	0.142274	4.5e-09	0.0506473	0.10768	0.363752	0.681307	0.809734	0.808879	0.677722	0.357986	0.10585
P62918.Rpl8.114.115.	-0.280113	-0.245451	-0.354535	-0.254182	0.805895	0.781007	0.699598	0.948548	0.324654	0.239433	0.187797	0.471344	0.182247	0.474352	0.238201	0.184774	-0.28357	0.269894	0.808762	0.305807	0.275223	51.3369	5.73e-09	9.68e-08	0.00950611	0.062838	1.88e-08	0.01259	0.12898	0.203107	0.451512	0.667045	0.74195	0.699074	0.519805	0.255757
P28474.Adh5.240.	NA	NA	0.0451192	-0.111477	NA	NA	1.35639	0.975436	NA	NA	0.32731	-0.10738	NA	NA	0.0677983	-0.00132319	0.0421754	0.111481	1.10828	0.0889486	0.337723	51.3323	5.73e-09	9.68e-08	0.737236	0.426966	3.02e-09	0.40408	0.46539	0.741915	0.828001	0.798681	0.617812	0.266013	0.0801706	0.144819
Q9Z0N1.Eif2s3x.96.101.	NA	NA	-0.0563299	-0.258926	NA	NA	1.20375	1.08033	NA	NA	0.184161	0.0506854	NA	NA	0.198013	0.195635	-0.0255233	0.248173	1.05375	0.0453459	0.330438	51.3091	5.75e-09	9.69e-08	0.842986	0.100364	3.81e-09	0.664961	0.578198	0.80686	0.85716	0.801869	0.563101	0.183543	0.0603997	0.195735
P61161.Actr2.20.	-0.0842077	-0.0270734	-0.300664	-0.125809	1.31308	1.15975	0.877067	0.994347	0.341533	0.280825	0.0649993	0.0899123	0.255521	0.0803352	-0.0331437	0.0589872	-0.134439	0.0904249	1.08606	0.194318	0.309091	51.3074	5.76e-09	9.69e-08	0.23912	0.522099	3.72e-09	0.0879934	0.218549	0.493989	0.70145	0.761688	0.704244	0.500234	0.223381	0.115441
Q11011.Npepps.67.	0.442293	0.613374	0.375811	NA	1.70874	1.74472	1.3748	NA	0.259777	0.363825	-0.178631	NA	0.742002	0.352302	0.277249	NA	0.475501	0.384557	1.75198	0.295481	0.726881	51.2589	5.8e-09	9.74e-08	0.0221825	0.128407	6.35e-09	0.115609	0.0499576	0.445916	0.84642	0.934257	0.93202	0.831096	0.402143	0.0411613
Q8JZQ9.Eif3b.409.	-0.175604	-0.306185	-0.157009	-0.104529	0.938002	0.855701	0.903889	0.973396	0.00302991	0.179618	0.40964	0.269774	0.502982	0.396345	0.419586	0.134488	-0.185832	0.36335	0.917747	0.215515	0.327695	51.2002	5.85e-09	9.82e-08	0.0869666	0.0536992	1.07e-08	0.0508314	0.209948	0.402011	0.599812	0.686037	0.659586	0.515872	0.297029	0.168739
P17563.Selenbp1.80.83..1	0.346822	0.132756	0.569971	0.586038	1.67655	2.19843	1.68163	2.21926	0.149829	0.302457	-0.289039	0.692016	-0.218245	-0.141413	0.218507	0.318212	0.408897	0.0442652	1.94397	0.213816	0.652737	51.0804	5.95e-09	9.97e-08	0.0574183	0.879305	3.9e-09	0.264871	0.129904	0.652813	0.905297	0.945102	0.920642	0.734817	0.20723	0.019453
Q8VDQ8.Sirt2.81.	NA	NA	-0.0706426	0.053083	NA	NA	1.74361	1.31641	NA	NA	0.302173	0.343358	NA	NA	-0.033901	0.100927	-0.0322826	0.0887871	1.30359	0.244263	0.401089	51.0691	5.96e-09	9.98e-08	0.83867	0.604263	3.55e-09	0.0760393	0.115081	0.429312	0.739713	0.841589	0.825873	0.66915	0.308178	0.0784105
P40142.Tkt.362.376.	0.0183991	0.214141	0.125996	0.508917	1.56641	1.90447	1.73182	2.61114	0.247139	0.279153	0.0576853	0.813633	0.112407	0.391315	0.343868	0.465999	0.216863	0.328397	1.95346	0.349402	0.712031	51.0501	5.97e-09	9.99e-08	0.298225	0.207622	4.31e-09	0.0908929	0.0245328	0.405061	0.872591	0.958362	0.961643	0.900552	0.512984	0.0422106
Q8WTY4.Ciapin1.92.	0.275618	0.301397	-0.0729196	NA	1.65883	1.66813	1.25746	NA	0.400542	0.421775	0.0488163	NA	0.232482	0.535446	3.6e-05	NA	0.156975	0.25343	1.43337	0.250995	0.523692	51.0428	5.98e-09	9.99e-08	0.304497	0.191168	4.34e-09	0.0965344	0.0980288	0.445977	0.77707	0.873732	0.860269	0.709672	0.315945	0.0622381
Q9CQ26.Stambp.282.286.	-0.126118	-0.204431	-0.25228	NA	0.653229	0.556458	0.649518	NA	0.39053	0.373462	0.349359	NA	0.0817182	0.2149	0.0989629	NA	-0.183025	0.153957	0.618849	0.349829	0.234903	51.0279	5.99e-09	1e-07	0.0269869	0.128407	2.86e-08	0.00405046	0.170582	0.129022	0.294456	0.568437	0.725703	0.749009	0.651368	0.408504
Q91VH6.Memo1.191.	0.0262109	NA	-0.0809462	0.154328	1.30354	NA	1.24924	0.98835	0.61222	NA	0.201422	0.194933	-0.0533895	NA	0.349532	0.412143	0.0143691	0.19425	1.19014	0.363948	0.440677	50.987	6.03e-09	1e-07	0.925774	0.229073	5.57e-09	0.017193	0.0453274	0.203759	0.630047	0.847135	0.887421	0.831936	0.57709	0.159686
Q8R1G2.Cmbl.222.	NA	NA	0.528735	0.10031	NA	NA	2.537	2.04291	NA	NA	0.352843	0.0800978	NA	NA	0.135548	0.0234656	0.181569	0.081808	1.93035	0.127346	0.580268	50.8989	6.11e-09	1.02e-07	0.366209	0.752773	3.09e-09	0.493202	0.318738	0.811389	0.936778	0.947202	0.887753	0.550643	0.0709904	0.0246165
Q99M07.Coa5.57.	NA	NA	NA	NA	1.96768	2.04183	2.57521	2.75957	0.0598448	0.301384	-0.142169	1.24826	0.120433	-0.0403732	0.276728	-0.0691876	0.36998	0.0719002	2.33607	0.36683	0.786196	50.8921	6.11e-09	1.02e-07	0.138282	0.828249	3.85e-09	0.124752	0.0174771	0.447491	0.914897	0.976232	0.97792	0.932833	0.544889	0.0302503
Q8CAY6.Acat2.383.393.	0.382814	NA	-0.276944	0.159658	1.86159	NA	1.98895	2.75646	0.453665	NA	0.577564	1.12819	0.590188	NA	0.187082	0.330274	0.100881	0.296552	2.09539	0.604203	0.774258	50.876	6.13e-09	1.02e-07	0.678442	0.284878	5.18e-09	0.0209807	0.00234105	0.192608	0.877206	0.984357	0.991153	0.981405	0.831306	0.12267
A2AE27.Ampd2.209.	-0.468356	-0.341474	NA	-0.111431	1.20903	1.02712	NA	1.31067	0.0324514	0.367914	NA	0.318609	-0.0536368	-0.0263705	NA	0.220815	-0.31677	0.0507227	1.10242	0.236452	0.268207	50.8613	6.14e-09	1.02e-07	0.0164521	0.745274	5.99e-09	0.0575724	0.146442	0.395295	0.664617	0.773334	0.758178	0.607362	0.312149	0.117571
Q8BGD8.Coa6.22.	-0.120569	NA	-0.203313	-0.463604	1.9745	NA	1.95095	1.91961	0.392274	NA	0.431583	0.717369	-0.110652	NA	0.0627251	-0.165846	-0.249588	-0.0325494	1.72679	0.41579	0.465111	50.8117	6.18e-09	1.02e-07	0.178472	0.902866	4.6e-09	0.0372831	0.0145802	0.274513	0.819606	0.95063	0.962911	0.922724	0.633927	0.0841684
P68040.Gnb2l1.153.	-0.236896	-0.0500749	-0.3875	-0.301594	0.73422	1.04737	0.923548	0.874043	0.445006	0.333866	0.267528	0.246861	0.0307465	0.131579	0.106979	0.296246	-0.244016	0.141388	0.894795	0.323316	0.27887	50.7587	6.23e-09	1.03e-07	0.0263702	0.261587	1.01e-08	0.01259	0.0986108	0.192949	0.490943	0.721381	0.78994	0.741399	0.539068	0.230497
Q91XH5.Spr.235.	0.0959164	-0.190033	0.170424	0.113621	1.60858	1.03821	1.39529	1.1505	0.165663	-0.00625431	0.17915	0.192738	0.147689	-0.0204755	0.204682	0.451612	0.0474823	0.195877	1.29815	0.132824	0.418582	50.7542	6.24e-09	1.03e-07	0.751415	0.246584	3.56e-09	0.293789	0.335587	0.691039	0.833832	0.842296	0.729549	0.402817	0.102616	0.0826589
Q61699.Hsph1.140.	-1.22932	-0.63939	-0.96872	-0.43139	1.60426	1.6496	1.44728	1.30532	0.433557	0.0126108	0.182791	-0.131812	-0.16445	-0.0691746	0.11447	0.377744	-0.817204	0.0646474	1.50162	0.124287	0.218336	50.7323	6.26e-09	1.03e-07	0.000407179	0.779808	1.44e-08	0.448982	0.342257	0.747045	0.882654	0.891026	0.792293	0.437834	0.081176	0.05684
P07901.Hsp90aa1.530.	-0.126559	0.0704342	-0.0264104	-0.0510966	1.52395	1.80454	1.50989	1.16406	0.0658076	0.304417	0.459397	-0.245231	0.351217	0.00796009	0.415033	0.264459	-0.0334081	0.259667	1.50061	0.146098	0.468241	50.7087	6.28e-09	1.03e-07	0.855855	0.194201	3.69e-09	0.319062	0.287311	0.703585	0.867198	0.886436	0.803514	0.486656	0.1061	0.0519518
P97927.Lama4.1785.	0.221607	0.482909	0.433714	0.208843	1.08074	0.843645	1.00469	0.976479	0.0152022	-0.0751615	0.232906	0.124445	0.0613837	0.165167	-0.0621114	-0.152842	0.336768	0.00289933	0.976389	0.0743481	0.347601	50.7045	6.28e-09	1.03e-07	0.00618955	0.985919	5.91e-09	0.452938	0.51951	0.747031	0.808001	0.753827	0.536748	0.211873	0.0876033	0.198338
Q99JI6.Rap1a.118.	0.180064	-0.225815	0.0894121	0.262366	1.07008	0.959269	1.20833	1.10249	0.152478	0.156625	0.268086	-0.0356241	0.325927	0.089646	0.295705	0.394635	0.0765068	0.276478	1.08504	0.135391	0.393355	50.596	6.38e-09	1.05e-07	0.520113	0.0898451	4.86e-09	0.217088	0.35253	0.640694	0.770721	0.771123	0.642234	0.354794	0.128005	0.12723
Q9R111.Gda.24.	-0.236326	0.165564	0.215521	0.458389	2.27607	1.83085	2.07932	2.15614	0.100163	-0.305376	0.1842	0.195573	0.157599	-0.47098	0.523325	0.636066	0.150787	0.211503	2.08559	0.0436401	0.622881	50.559	6.42e-09	1.05e-07	0.493779	0.426115	3.26e-09	0.835748	0.531309	0.915438	0.969032	0.966174	0.888907	0.415047	0.0207827	0.0383192
P42932.Cct8.244.	-0.202023	-0.263009	0.00489939	0.00408451	1.20937	1.06012	0.866573	1.04822	0.198715	0.0410566	0.232245	0.0889236	0.596199	0.179854	0.562915	0.271137	-0.114012	0.402526	1.04607	0.140235	0.368705	50.5481	6.43e-09	1.05e-07	0.331574	0.0536992	8.06e-09	0.204073	0.348157	0.622124	0.751785	0.753003	0.626595	0.354496	0.139223	0.136984
Q3U2P1.Sec24a.385.	0.0972714	-0.345927	-0.0537085	0.114188	1.49703	1.14149	1.28492	1.27547	0.132558	-0.0729333	0.298912	0.0450308	-0.062975	-0.241416	0.0441021	0.254052	-0.047044	-0.00155917	1.29973	0.100892	0.338004	50.537	6.44e-09	1.05e-07	0.751316	0.993904	3.09e-09	0.420108	0.416705	0.753798	0.861339	0.852287	0.710066	0.335314	0.0720269	0.0949623
Q9CR98.Fam136a.110.	0.252073	0.156862	-0.279885	NA	1.42674	1.37733	1.34931	NA	0.491927	0.14002	0.625574	NA	-0.0665493	0.0727805	-0.488404	NA	0.043946	-0.0852597	1.39183	0.402088	0.43815	50.5165	6.46e-09	1.06e-07	0.794023	0.653596	4.95e-09	0.0202996	0.0249522	0.209127	0.710223	0.904402	0.932219	0.886793	0.627234	0.134051
P52480.Pkm.474.	NA	NA	0.199266	0.557243	NA	NA	1.58692	2.0911	NA	NA	0.0788572	0.335913	NA	NA	-0.16175	0.281733	0.429041	0.175371	1.64419	0.132664	0.595316	50.4512	6.52e-09	1.06e-07	0.0243288	0.418853	4.95e-09	0.420036	0.313788	0.758226	0.901324	0.914265	0.835198	0.494443	0.0837566	0.0407515
Q9D0A3.Arpin.68.	NA	-0.183512	NA	-0.328345	NA	1.1902	NA	1.48268	NA	0.37336	NA	0.418658	NA	-0.10966	NA	0.104487	-0.185817	0.0612756	1.17544	0.328032	0.344732	50.359	6.61e-09	1.08e-07	0.150998	0.708623	5.55e-09	0.0238301	0.0602703	0.244761	0.636778	0.829426	0.861942	0.788057	0.509847	0.141648
Q00519.Xdh.152.	0.327013	0.255376	0.0909455	0.0887882	0.909569	1.04251	0.789388	1.12384	0.0899392	0.289932	0.0971594	0.293238	0.255245	-0.007919	0.0513505	0.0698395	0.190531	0.092129	0.966328	0.192567	0.360389	50.2626	6.7e-09	1.09e-07	0.0780131	0.47096	5.09e-09	0.0691829	0.243047	0.470552	0.651249	0.707295	0.649205	0.466488	0.239935	0.150873
P54823.Ddx6.361.	NA	NA	0.0938058	-0.192018	NA	NA	1.17455	1.30445	NA	NA	0.0865017	0.405536	NA	NA	-0.0259191	0.218331	-0.1329	0.133989	1.1434	0.261127	0.351403	50.1796	6.78e-09	1.1e-07	0.280129	0.374551	4.93e-09	0.0452598	0.111356	0.351261	0.662064	0.795498	0.797663	0.670859	0.364958	0.115824
Q8BWY3.Etf1.127.	NA	NA	0.174639	-0.080277	NA	NA	1.55547	1.48509	NA	NA	-0.0572498	0.259334	NA	NA	0.497837	0.0942353	0.02834	0.180012	1.34123	0.10904	0.414656	50.1732	6.79e-09	1.1e-07	0.862755	0.29655	3.61e-09	0.404912	0.392132	0.744886	0.862101	0.858836	0.728913	0.361935	0.0765004	0.0848726
Q9CR09.Ufc1.69.	-0.468587	-0.308162	NA	0.113129	1.55996	1.75321	NA	2.23292	0.603239	0.577335	NA	0.653387	-0.202367	-0.0272483	NA	0.579235	-0.197047	0.141929	1.80221	0.483198	0.557572	50.1712	6.79e-09	1.1e-07	0.312739	0.556865	5.18e-09	0.0268172	0.00813491	0.229251	0.828232	0.962998	0.975313	0.950048	0.717628	0.103734
Q9R1P4.Psma1.182.	0.00682253	-0.284133	0.20098	0.0605807	1.29223	1.38744	1.23268	1.60668	0.615218	0.071991	0.149597	0.368444	0.0608679	0.118965	0.52857	0.349225	-0.00393745	0.264407	1.37976	0.301312	0.485385	50.1626	6.8e-09	1.1e-07	0.982303	0.165996	5.06e-09	0.0528503	0.0600149	0.337563	0.735931	0.874796	0.883887	0.783601	0.434764	0.0854811
P16460.Ass1.331.	0.264596	-0.0247983	0.024384	0.0366839	1.19816	0.970718	0.835529	0.79804	-0.0408682	-0.0247984	0.0482092	-0.0662837	0.183259	0.153741	0.105454	0.106357	0.0752165	0.137203	0.950612	-0.0209353	0.285524	50.0283	6.94e-09	1.12e-07	0.457545	0.265051	3.72e-09	0.828867	0.708965	0.868557	0.886187	0.800735	0.47879	0.102542	0.0529493	0.294888
P05213.Tuba4a.376..1	1.71812	NA	NA	1.79698	1.95371	NA	NA	2.79526	-0.366142	NA	NA	0.105699	-0.0215963	NA	NA	0.439699	1.27181	0.168365	2.17997	0.0469132	0.916765	50.007	6.96e-09	1.13e-07	0.000264421	0.610176	1.92e-08	0.854649	0.523226	0.919212	0.972041	0.970194	0.901287	0.438702	0.0209546	0.0330435
Q62230.Siglec1.98.	NA	NA	-0.754125	-0.688841	NA	NA	-0.581511	-0.977855	NA	NA	0.157398	0.161157	NA	NA	0.424434	0.183507	-0.650673	0.242099	-0.722179	0.261739	-0.217254	49.9724	6.99e-09	1.13e-07	3.5e-05	0.0980814	2.44e-07	0.0285514	0.965146	0.71189	0.0633518	0.00570625	0.308892	0.899411	0.980976	0.986214
Q9D8Z2.Triap1.18.	-0.336781	NA	0.0898672	-0.229221	1.22521	NA	1.87851	1.97545	-0.213628	NA	0.188033	0.516693	-0.289892	NA	-0.0930521	-0.277035	-0.141425	-0.14774	1.67923	0.155597	0.386415	49.8968	7.07e-09	1.14e-07	0.42749	0.496641	3.69e-09	0.34211	0.252739	0.719256	0.893648	0.916648	0.854695	0.558288	0.112189	0.0341118
Q61554.Fbn1.2234.	-0.441338	-0.312321	-0.375563	-0.633103	-0.775794	-0.791291	-0.713959	-0.889025	0.0921382	0.0718654	0.256049	0.221521	0.112554	0.10765	0.00781275	-0.120425	-0.440581	0.026898	-0.792517	0.160393	-0.261452	49.8789	7.09e-09	1.14e-07	0.0004218	0.834374	1.98e-08	0.0918028	0.98243	0.881084	0.224439	0.00316543	0.101949	0.795393	0.976245	0.989228
Q8BTZ7.Gmppb.266.285.	NA	NA	0.219159	0.391475	NA	NA	1.05327	1.74585	NA	NA	-0.0019097	0.526346	NA	NA	0.158159	0.274429	0.332015	0.249441	1.35819	0.21114	0.537697	49.8547	7.12e-09	1.15e-07	0.036799	0.188994	6.32e-09	0.141343	0.159367	0.519449	0.780825	0.849827	0.810311	0.605768	0.228764	0.0654171
Q99L45.Eif2s2.224.	-0.218416	-0.078602	-0.236348	0.0779699	0.822515	0.984605	0.864161	0.906604	0.0236399	0.00798139	0.235446	0.247358	0.0904388	0.196298	0.128281	0.165949	-0.113849	0.145241	0.894471	0.128606	0.263618	49.8278	7.15e-09	1.15e-07	0.234887	0.224862	4.71e-09	0.159536	0.402893	0.621197	0.713891	0.689243	0.539131	0.296193	0.150808	0.191468
P15105.Glul.209.	NA	0.305978	0.471709	0.517513	NA	1.36353	1.2015	1.59693	NA	0.48001	0.303424	0.519292	NA	0.0310774	0.279238	0.323686	0.372521	0.195308	1.26081	0.3644	0.54826	49.7612	7.22e-09	1.16e-07	0.0174561	0.267596	9.6e-09	0.0245	0.0402663	0.219226	0.66352	0.865896	0.899277	0.841216	0.571803	0.141618
Q6A009.Ltn1.980.	-0.0427213	-0.218221	0.158134	-0.0242352	1.20598	0.927295	0.972534	0.96888	0.32698	0.487479	0.920164	0.617581	0.250306	0.250164	0.110264	0.176524	-0.0317609	0.196815	1.01867	0.588051	0.442944	49.7007	7.28e-09	1.17e-07	0.823014	0.207199	2.22e-08	0.00353473	0.0295126	0.0524499	0.500052	0.878647	0.948365	0.943268	0.840365	0.376996
Q9CQJ6.Denr.132.	-0.215481	0.000393445	-0.368665	-0.0356183	1.19969	1.42113	1.2725	1.56791	-0.0421357	0.16149	-0.0603619	0.401497	0.0769794	0.466927	-0.115893	0.163212	-0.154843	0.147806	1.36531	0.115122	0.368348	49.6967	7.29e-09	1.17e-07	0.283874	0.402391	3.97e-09	0.390539	0.37477	0.73825	0.862542	0.863222	0.741603	0.381169	0.0802191	0.0784599
Q00519.Xdh.46.51.54.	NA	0.291736	0.210893	0.212938	NA	1.29985	1.39819	1.72767	NA	0.336448	0.197184	0.69838	NA	0.491116	-0.250619	0.160596	0.184575	0.131564	1.43387	0.369422	0.529859	49.5328	7.47e-09	1.19e-07	0.237005	0.494209	5.66e-09	0.0313975	0.0304117	0.252313	0.731726	0.90277	0.924591	0.866053	0.570654	0.109251
Q9CQ60.Pgls.78.	NA	-0.331281	0.0890963	0.423579	NA	2.09259	1.9858	2.31792	NA	0.767837	0.055536	0.514429	NA	-0.235727	0.276663	0.749562	0.0194113	0.168011	2.04929	0.443903	0.670153	49.4735	7.53e-09	1.2e-07	0.940703	0.535743	4.67e-09	0.0529376	0.0090769	0.311223	0.876614	0.971985	0.978818	0.949003	0.665479	0.0644934
P56380.Nudt2.123.	0.0117955	-0.156072	0.0979079	0.347228	1.50152	1.67499	1.32544	2.18199	0.360556	0.426857	0.118677	0.612911	0.0281676	0.0391201	0.295658	0.527615	0.0752146	0.22264	1.67099	0.37975	0.587148	49.414	7.6e-09	1.21e-07	0.699321	0.314056	5.15e-09	0.0464473	0.0213091	0.299754	0.808597	0.939257	0.951146	0.898105	0.577872	0.0770588
Q6NSR8.Npepl1.404.414..1	NA	NA	-0.142877	0.115387	NA	NA	1.56821	1.74566	NA	NA	0.20043	0.373655	NA	NA	0.503315	0.490132	-0.125685	0.31321	1.55159	0.270431	0.502387	49.372	7.65e-09	1.22e-07	0.461162	0.150143	5.34e-09	0.102437	0.0739241	0.439307	0.803895	0.901085	0.894279	0.76535	0.353159	0.0529734
Q9R1P0.Psma4.163.	-0.191621	-0.26707	0.0288544	0.0369757	1.34003	1.15742	1.45096	1.81351	0.156154	0.278356	0.0871718	0.376825	0.281934	-0.00982346	0.229333	0.667461	-0.0982151	0.292226	1.44048	0.224627	0.464779	49.2705	7.77e-09	1.24e-07	0.538768	0.148048	5.18e-09	0.13504	0.132864	0.51069	0.797153	0.871668	0.842208	0.654841	0.251053	0.0558397
Q60864.Stip1.417.420.	-0.185369	-0.553746	-0.0394383	-0.113823	1.20058	1.14621	1.38322	1.18789	0.235356	-0.120657	0.228464	0.415893	-0.0622142	0.16812	0.225957	0.109184	-0.223094	0.110262	1.22947	0.189764	0.326601	49.2658	7.77e-09	1.24e-07	0.0998485	0.498688	5.06e-09	0.137227	0.211143	0.54135	0.759193	0.812737	0.751719	0.52211	0.196005	0.0848857
P60487.Pdxp.217.	NA	NA	-0.0518054	0.0747852	NA	NA	1.11274	1.41651	NA	NA	0.0174152	0.421936	NA	NA	0.0285548	0.277574	-0.0878471	0.0893998	1.13487	0.191327	0.331937	49.219	7.83e-09	1.24e-07	0.475041	0.551459	4.48e-09	0.10707	0.218138	0.514499	0.724761	0.781197	0.720346	0.504126	0.21007	0.103447
P09411.Pgk1.367.379.380.	0.39209	0.135215	0.216101	0.759036	2.14272	2.0877	1.92162	2.7323	0.499152	0.638066	-0.280761	0.933348	0.335803	-0.061333	0.300058	0.569251	0.375611	0.285945	2.22109	0.447451	0.832523	49.2151	7.83e-09	1.24e-07	0.126832	0.335358	5.71e-09	0.0689821	0.00790767	0.3397	0.899869	0.978607	0.983471	0.95676	0.669126	0.0538669
Q8K0C9.Gmds.237.	-0.628625	-0.588111	-0.30967	-0.324912	0.961624	0.634323	0.789703	0.968905	0.157061	0.142497	0.174736	0.225254	0.00559577	0.0223874	0.10527	0.0679867	-0.462829	0.05031	0.838639	0.174887	0.150252	49.2151	7.83e-09	1.24e-07	0.000473829	0.700075	2.15e-08	0.0858556	0.305927	0.491189	0.619991	0.645287	0.566815	0.396243	0.233767	0.197184
P19096.Fasn.212.	0.50875	0.321527	0.410042	0.315996	0.890947	0.849532	0.908155	1.15616	0.148133	0.158073	0.114014	0.468547	0.0189181	-0.179249	0.159619	0.0170651	0.389079	0.00408815	0.951199	0.222192	0.391639	49.2094	7.84e-09	1.24e-07	0.00287435	0.978891	1.17e-08	0.0530936	0.192412	0.39236	0.607234	0.703014	0.682403	0.539613	0.305462	0.159046
Q8VC19.Alas1.265.	0.151844	0.341786	0.211076	0.389574	1.3038	0.928825	1.59097	1.53906	0.303783	-0.0639414	0.295586	0.436989	0.0580528	0.0920294	-0.0578135	-0.178936	0.27357	-0.0216669	1.34067	0.243104	0.458918	49.1933	7.86e-09	1.24e-07	0.0711149	0.919407	5.37e-09	0.0923386	0.11443	0.440825	0.751851	0.849727	0.832506	0.67279	0.302075	0.0730877
O88492.Plin4.1174.	-0.186705	0.0416211	0.104747	0.228922	1.14837	1.01839	1.13368	0.832711	0.45574	0.279411	0.64244	0.212726	0.173963	0.349223	0.385713	0.284454	0.0471463	0.298338	1.03329	0.397579	0.444088	49.175	7.88e-09	1.24e-07	0.718145	0.0791623	1.24e-08	0.0104785	0.0507594	0.142276	0.537988	0.812607	0.879006	0.845223	0.646453	0.23177
P61969.Lmo4.112.115.118.	NA	NA	-0.189346	-0.133968	NA	NA	0.915895	1.17361	NA	NA	0.00616727	0.446736	NA	NA	0.0604762	0.0561044	-0.182937	0.12677	0.992924	0.256727	0.298371	49.1355	7.92e-09	1.25e-07	0.103027	0.347218	6.91e-09	0.0324136	0.136657	0.32374	0.593253	0.73397	0.74475	0.631807	0.377076	0.15591
Q8VCW8.Acsf2.553.555.	0.038731	0.164745	-0.269605	0.268075	1.40145	1.64732	1.47747	2.16019	0.130933	0.184643	0.0198311	0.620414	0.183342	0.473625	0.0502637	0.296983	0.0504866	0.251054	1.67161	0.238955	0.553025	49.1152	7.95e-09	1.25e-07	0.80268	0.256615	4.61e-09	0.161008	0.101257	0.538088	0.849633	0.916765	0.897376	0.734497	0.272951	0.0355749
Q8BH04.Pck2.92.	-0.103844	-0.0916262	-0.230702	-0.122979	0.80035	0.853325	0.836834	0.691643	0.142746	0.141883	0.147392	-0.00805348	0.197069	-0.0642247	0.0566907	0.0679134	-0.137288	0.0643622	0.795538	0.105992	0.207151	49.1034	7.96e-09	1.25e-07	0.114773	0.54363	4.87e-09	0.190116	0.47885	0.6568	0.709294	0.647367	0.460023	0.233579	0.149599	0.248
Q8CEE7.Rdh13.69.	0.0790584	0.247897	0.186072	0.0447352	0.863393	0.83574	0.859999	0.716	0.160752	0.171347	0.227324	0.0314554	0.118073	0.275027	0.255265	0.0255267	0.139441	0.168473	0.818783	0.14772	0.318604	49.0986	7.97e-09	1.25e-07	0.127705	0.149294	6.42e-09	0.097238	0.373919	0.559858	0.653805	0.64054	0.519329	0.324681	0.194175	0.213848
P23949.Zfp36l2.161.	-0.411615	-0.621826	NA	NA	1.47828	1.58368	NA	NA	0.0430627	0.149928	NA	NA	-0.0154876	0.253808	NA	NA	-0.306833	0.12994	1.33067	0.162644	0.329106	49.0808	7.99e-09	1.25e-07	0.044903	0.463051	5.55e-09	0.230986	0.257232	0.627849	0.813837	0.844511	0.763549	0.484347	0.142072	0.0704318
P10518.Alad.162.	-0.161935	-0.168255	-0.456876	-0.0340527	2.08313	1.64774	1.72227	2.24527	0.242077	0.0633301	-0.140729	0.223803	-0.276525	-0.00500212	-0.790012	0.328463	-0.205279	-0.185769	1.9246	0.0971202	0.407668	49.0172	8.07e-09	1.26e-07	0.315103	0.456998	4.11e-09	0.609947	0.397889	0.851469	0.946628	0.950074	0.87786	0.485446	0.0467574	0.0308914
O08738.Casp6.271.	NA	0.0322087	0.0249927	0.0738515	NA	0.84682	0.671619	0.799542	NA	0.227069	0.327698	0.198268	NA	0.191347	0.240346	0.0478789	0.0532491	0.131983	0.741262	0.257859	0.296088	48.9985	8.09e-09	1.27e-07	0.534613	0.208129	8.76e-09	0.0126374	0.193035	0.272073	0.45189	0.600109	0.647691	0.591938	0.437211	0.260926
Q9D0B6.Pbdc1.105.	-0.453675	-0.660178	NA	-0.27991	1.07893	1.08235	NA	0.976143	0.821833	0.618834	NA	0.444674	-0.0511353	-0.117004	NA	0.434961	-0.422608	0.0826809	1.07927	0.568306	0.326911	48.9696	8.12e-09	1.27e-07	0.00658831	0.629139	3.19e-08	0.00619819	0.0253903	0.0639397	0.537101	0.88707	0.948818	0.940296	0.823513	0.337677
Q91W50.Csde1.730.733.	-0.195805	-0.212704	-0.157915	NA	0.666989	0.807173	0.723864	NA	0.43465	0.542039	0.351267	NA	-0.0711662	-0.0334222	0.193006	NA	-0.196016	0.043493	0.704836	0.412719	0.241258	48.922	8.18e-09	1.28e-07	0.0369775	0.700308	3.04e-08	0.00353473	0.110771	0.0883985	0.328942	0.6739	0.819942	0.829864	0.717331	0.401758
P23950.Zfp36l1.135.	0.137485	-0.280166	-0.132118	-0.374392	2.5836	1.31982	1.96639	2.21414	0.0983998	-0.0995008	0.417207	-0.195597	-0.0646929	-0.112134	-0.147922	-0.14674	-0.162298	-0.117872	2.02099	0.0551271	0.448986	48.8422	8.28e-09	1.29e-07	0.452393	0.664234	3.9e-09	0.7871	0.504497	0.902495	0.963877	0.961578	0.882343	0.42314	0.0249788	0.037853
Q6NVE9.Pptc7.63.69.	-0.013034	NA	0.0324102	0.0141225	0.716003	NA	0.900874	0.949906	0.067536	NA	0.332272	0.30798	-0.123841	NA	0.0109786	-0.0429395	-0.00287194	-0.0251248	0.827509	0.230323	0.257459	48.8295	8.3e-09	1.29e-07	0.978552	0.836012	5.75e-09	0.0242155	0.206321	0.348756	0.536026	0.642369	0.642624	0.5368	0.349693	0.206696
P19096.Fasn.135.	0.372381	0.509475	0.501294	0.48735	1.05918	1.09973	0.992008	1.55625	0.118075	0.186519	0.0085626	0.52155	-0.0803823	0.0442026	0.119679	0.227081	0.467625	0.0776452	1.17679	0.208677	0.482685	48.75	8.4e-09	1.31e-07	0.00341179	0.650366	1.07e-08	0.113509	0.180557	0.479806	0.721031	0.795522	0.75282	0.557351	0.241207	0.0959837
Q9DCD0.Pgd.289.	-0.0559123	-0.442236	-0.0921554	NA	1.38553	1.42971	1.7902	NA	0.0867826	-0.0267325	0.478035	NA	0.196882	0.0341853	0.392805	NA	-0.131856	0.215973	1.45532	0.106258	0.411423	48.7069	8.45e-09	1.31e-07	0.400933	0.260876	4.62e-09	0.461932	0.3901	0.769158	0.885417	0.885159	0.767773	0.387188	0.0679651	0.0687049
B1AWE0.Clta.186.	0.317017	0.16271	0.0156702	0.00874563	1.78113	1.44595	1.17289	1.67625	0.698229	0.457257	0.395624	0.780729	0.783855	0.872535	0.188847	0.150226	0.126036	0.498866	1.51905	0.58296	0.681729	48.7051	8.46e-09	1.31e-07	0.489466	0.062838	1.5e-08	0.0114681	0.00740255	0.117168	0.739627	0.9538	0.976271	0.962801	0.818532	0.207775
P62869.Tceb2.60.	0.0544417	0.285176	0.0248984	-0.10279	1.33586	1.43703	1.20556	0.925974	0.192345	0.335335	0.263329	-0.0752705	0.140346	0.43298	0.146979	0.137699	0.0654315	0.214501	1.22611	0.178935	0.421244	48.687	8.48e-09	1.32e-07	0.638436	0.199342	5.12e-09	0.156835	0.233201	0.566317	0.768213	0.811983	0.740438	0.495108	0.177156	0.0861582
Q9QXG4.Acss2.200.	0.321614	0.320726	0.12538	0.447982	1.06185	0.949198	1.18635	1.35736	0.143356	0.0452727	0.239797	0.427635	-0.0862968	0.134335	0.0400917	0.378648	0.303926	0.116695	1.13869	0.214015	0.443331	48.5998	8.59e-09	1.33e-07	0.0256713	0.452055	7.4e-09	0.0897925	0.175887	0.45856	0.702522	0.783762	0.74637	0.561912	0.256468	0.103969
P11983.Tcp1.236.	-0.144323	-0.281172	0.024911	-0.0117904	0.969538	1.15295	0.989881	1.49446	0.200615	0.34835	0.238344	0.669832	0.2951	0.233303	0.350594	0.319688	-0.103094	0.299671	1.15171	0.364285	0.428143	48.5139	8.7e-09	1.35e-07	0.438611	0.0976508	1.01e-08	0.0181553	0.0482709	0.19555	0.611508	0.836526	0.880989	0.827451	0.580902	0.170274
Q7TN75.Peg10.174.	0.835954	NA	1.2064	1.22408	1.69849	NA	1.25462	2.17635	-0.333759	NA	-0.286862	0.190704	0.0936738	NA	-0.468252	0.0493155	0.989359	-0.0472784	1.66895	-0.081139	0.632474	48.4844	8.74e-09	1.35e-07	0.00027006	0.868574	2.4e-08	0.674102	0.74488	0.950595	0.973109	0.956621	0.794066	0.187885	0.00827075	0.133146
P52196.Tst.248.	-0.247032	-0.201332	-0.194151	0.0931301	1.42128	1.56412	1.69117	1.09887	-0.0668156	-0.0469185	0.414171	-0.319514	0.0944366	0.232839	0.333888	0.209773	-0.137346	0.217734	1.44386	-0.00476919	0.37987	48.4	8.86e-09	1.37e-07	0.377201	0.25533	4.69e-09	0.974251	0.644731	0.899647	0.941212	0.915669	0.726932	0.207673	0.0210835	0.13123
Q80T06.Eef1d.247..2	0.100255	NA	-0.123262	0.0824921	0.692596	NA	0.873284	0.951742	0.0321788	NA	0.131093	0.187724	0.090669	NA	-0.0383355	0.151999	0.0137728	0.0912805	0.851562	0.139196	0.273953	48.2617	9.05e-09	1.39e-07	0.899959	0.416825	4.94e-09	0.118379	0.386421	0.588251	0.682232	0.663299	0.528126	0.311144	0.17325	0.202714
Q9Z2V4.Pck1.75..1	0.260055	NA	1.69152	1.00882	2.10293	NA	2.32595	1.79794	0.681637	NA	0.846031	0.342643	0.137763	NA	0.587516	0.274445	0.831635	0.305363	2.13007	0.58293	0.962499	48.1011	9.27e-09	1.43e-07	0.00470391	0.322017	1.51e-08	0.0335716	0.00272199	0.213315	0.882009	0.983713	0.990317	0.978906	0.811131	0.108538
Q8QZY1.Eif3l.417.	-0.363954	-0.17209	-0.367577	-0.12708	0.727621	0.891627	0.726745	0.832093	-0.0291859	0.0496431	0.235706	0.0664693	0.163214	0.226501	0.15928	0.178055	-0.257675	0.181763	0.794522	0.0806582	0.199817	48.0662	9.32e-09	1.43e-07	0.0111365	0.128407	1.03e-08	0.338915	0.538156	0.710357	0.746255	0.66343	0.437311	0.190394	0.127404	0.268273
O55060.Tpmt.207.211.	0.105489	NA	NA	0.200529	1.31528	NA	NA	1.91765	0.224679	NA	NA	0.54387	0.690456	NA	NA	0.367001	0.103509	0.350404	1.55639	0.419404	0.607428	48.0478	9.35e-09	1.44e-07	0.568191	0.128264	8.4e-09	0.0302515	0.0175147	0.22977	0.766329	0.932067	0.951557	0.91087	0.644755	0.112101
Q9Z0N1.Eif2s3x.311.	NA	-0.0616801	-0.177316	0.113983	NA	1.04441	1.50422	1.00307	NA	0.249144	0.460533	0.249878	NA	0.357086	0.28366	0.287299	-0.052562	0.291064	1.10303	0.288634	0.407541	47.9917	9.43e-09	1.45e-07	0.696175	0.0943033	9.04e-09	0.0336998	0.091171	0.28875	0.623552	0.790616	0.813128	0.716099	0.433899	0.138733
Q3U2G2.Hspa4.245.	-0.140721	NA	-0.145062	0.0261619	0.981372	NA	1.18785	1.17805	-0.118408	NA	0.366421	-0.0869303	-0.0372613	NA	0.0790155	0.302514	-0.115801	0.103987	1.10211	0.0859024	0.294048	47.9594	9.47e-09	1.45e-07	0.329321	0.472899	4.78e-09	0.434237	0.47209	0.744763	0.828235	0.796852	0.612248	0.259985	0.0794095	0.148586
P11983.Tcp1.385.	-0.218159	NA	-0.172425	-0.18409	0.976281	NA	0.914948	1.54561	0.101639	NA	0.196838	0.532653	0.0468713	NA	-0.000437262	0.0400466	-0.200549	0.0406719	1.19938	0.297236	0.334184	47.8371	9.65e-09	1.48e-07	0.136433	0.818053	7.04e-09	0.0378362	0.0760116	0.298248	0.662817	0.82484	0.843284	0.745695	0.440423	0.119208
Q9WUA2.Farsb.255.	0.101674	-0.191259	-0.0613495	0.171246	1.23443	0.990591	0.998453	1.23597	0.158153	0.000980844	0.348312	0.258863	0.150664	-0.137423	0.116322	0.278783	0.00507764	0.102086	1.11486	0.191577	0.353401	47.8005	9.71e-09	1.48e-07	0.972056	0.491581	5.18e-09	0.105465	0.220267	0.508381	0.716149	0.773064	0.712413	0.499789	0.213599	0.108401
Q8R2H9.Phospho1.4.	0.0482294	0.28473	NA	NA	1.25923	1.60693	NA	NA	0.00863941	0.281256	NA	NA	-0.115521	-0.246814	NA	NA	0.0485439	-0.066014	1.25806	0.135454	0.344011	47.7018	9.86e-09	1.51e-07	0.743284	0.702269	4.67e-09	0.280677	0.331634	0.676249	0.820953	0.830136	0.716519	0.39929	0.109485	0.0887428
P56394.Cox17.45.55.	NA	0.364583	0.146517	0.159621	NA	1.75719	1.06373	1.5151	NA	0.447349	-0.0113666	0.610919	NA	0.129859	0.0205429	-0.161349	0.211264	0.00356922	1.40595	0.30349	0.481068	47.6775	9.89e-09	1.51e-07	0.173915	0.988295	6.32e-09	0.0573151	0.0577021	0.339444	0.74255	0.879826	0.888658	0.789774	0.437938	0.0830459
Q91VH6.Memo1.244..1	NA	-0.132721	-0.197093	-0.0722433	NA	1.04183	1.04885	1.12702	NA	0.465816	0.20692	0.253121	NA	-0.0669329	0.0247697	0.0789581	-0.147205	0.0109988	0.976122	0.25313	0.273261	47.6446	9.94e-09	1.52e-07	0.176275	0.944322	7.19e-09	0.0324407	0.144417	0.327238	0.586727	0.72369	0.733046	0.619483	0.371725	0.160718
P46737.Brcc3.215.	NA	NA	-0.0178717	0.0924618	NA	NA	0.934603	1.16763	NA	NA	0.184596	0.486173	NA	NA	0.131688	0.178905	0.0866146	0.231795	1.01742	0.283401	0.404808	47.5985	1e-08	1.52e-07	0.458797	0.127536	9.32e-09	0.0277306	0.107221	0.278865	0.583854	0.754425	0.782392	0.689967	0.433103	0.161164
Q60710.Samhd1.342.	NA	NA	0.0403772	0.143782	NA	NA	1.13944	0.997531	NA	NA	0.220085	0.398798	NA	NA	-0.257233	0.0636168	0.0579911	-0.00522247	0.982351	0.227258	0.315594	47.5697	1.01e-08	1.53e-07	0.603146	0.973231	5.97e-09	0.0455391	0.17905	0.387783	0.616928	0.718857	0.701503	0.558215	0.310375	0.149944
Q3U1J4.Ddb1.87.	-0.26849	-0.238959	NA	-0.178165	0.614869	0.823886	NA	0.792571	0.271298	0.160112	NA	0.229555	-0.00870214	0.168481	NA	0.204162	-0.211448	0.140167	0.728282	0.202944	0.214986	47.5342	1.01e-08	1.54e-07	0.0215144	0.193492	1.28e-08	0.03037	0.283831	0.398936	0.517975	0.573607	0.547867	0.447622	0.320375	0.250866
O55135.Eif6.152.	NA	NA	-0.273539	-0.34869	NA	NA	1.16762	0.955895	NA	NA	0.271977	0.0677113	NA	NA	0.0975177	0.0219988	-0.176988	0.0987956	1.00923	0.153707	0.271187	47.481	1.02e-08	1.55e-07	0.116754	0.466363	6.3e-09	0.147964	0.319007	0.579548	0.720954	0.733891	0.62475	0.380275	0.164797	0.142293
P56399.Usp5.838.	0.141902	0.25904	-0.0652048	-0.0566249	0.771447	1.136	0.987974	0.921498	0.22827	0.408098	0.295918	0.203464	0.225427	0.19185	-0.0124572	0.214584	0.069778	0.154851	0.95423	0.283938	0.365699	47.4677	1.02e-08	1.55e-07	0.525456	0.246765	8.69e-09	0.0216491	0.117209	0.263588	0.548461	0.725926	0.762389	0.679714	0.445342	0.183657
P21460.Cst3.117.	-0.155348	-0.0783751	0.0965857	-0.02201	0.711661	0.805237	0.72251	0.709292	0.180367	0.231321	0.0531729	0.186382	0.12998	0.147626	0.0893438	0.165705	-0.0397869	0.133164	0.737175	0.162811	0.248341	47.4386	1.03e-08	1.55e-07	0.644522	0.197598	7.15e-09	0.0554128	0.360653	0.503086	0.587014	0.583454	0.493064	0.349211	0.24465	0.249395
Q99LX0.Park7.106.121.	NA	-0.0282377	NA	0.0357302	NA	1.30815	NA	1.56904	NA	0.362777	NA	0.552592	NA	0.213335	NA	0.0525441	0.0926084	0.217394	1.292	0.288172	0.472543	47.4333	1.03e-08	1.55e-07	0.527114	0.22461	7.11e-09	0.0536591	0.074327	0.336262	0.706752	0.848744	0.857478	0.748429	0.412804	0.0961246
Q9Z1Z0.Uso1.802.	0.296185	NA	NA	0.177864	0.98968	NA	NA	0.980857	0.611632	NA	NA	0.407901	0.307099	NA	NA	0.209175	0.156844	0.233762	0.896769	0.376904	0.41607	47.3738	1.04e-08	1.57e-07	0.151207	0.107614	1.91e-08	0.00939089	0.0749184	0.136603	0.466382	0.75165	0.838708	0.811782	0.633819	0.270624
Q99LD9.Eif2b2.268.	-0.0920756	NA	NA	-0.249141	1.14524	NA	NA	1.8746	-0.374282	NA	NA	0.309382	0.275363	NA	NA	-0.0816754	-0.13134	0.0880565	1.58955	0.0633992	0.402416	47.3596	1.04e-08	1.57e-07	0.446693	0.685032	4.73e-09	0.693865	0.494601	0.852689	0.929259	0.92023	0.79386	0.339087	0.035796	0.069434
Q00519.Xdh.970.974.	0.322533	NA	-0.0989591	0.291695	1.63516	NA	1.32435	1.49368	0.963129	NA	0.282934	0.482935	0.293246	NA	-0.0948263	0.436342	0.159034	0.240191	1.45532	0.479518	0.583516	47.3056	1.05e-08	1.58e-07	0.340919	0.245686	1.02e-08	0.0161851	0.0141366	0.162445	0.722626	0.929778	0.956884	0.929869	0.723195	0.16301
P35441.Thbs1.562.	-2.14311	NA	-1.58892	-2.26746	-1.83869	NA	-0.969869	-2.2369	-0.633649	NA	-0.282257	-0.405114	-0.410253	NA	0.0527894	-0.334431	-1.87977	-0.0481199	-1.6284	-0.341625	-0.974478	47.2325	1.06e-08	1.6e-07	7.92e-06	0.900925	7.85e-07	0.179141	0.999772	0.999052	0.917359	0.0380888	0.000150612	0.385916	0.990928	0.999628
Q3U0B3.Dhrs11.195.	0.559284	0.291233	NA	NA	1.31969	1.54604	NA	NA	0.384199	0.210132	NA	NA	0.651085	0.429589	NA	NA	0.226001	0.339307	1.32595	0.190439	0.520425	47.2001	1.07e-08	1.6e-07	0.136036	0.0976508	8.76e-09	0.179329	0.200165	0.562957	0.789251	0.841461	0.784176	0.548536	0.188647	0.0687996
Q9Z2X1.Hnrnpf.122.	-0.192218	NA	-0.0467832	-0.0311879	1.18699	NA	1.04549	0.694755	0.541863	NA	0.585788	0.300534	0.29287	NA	0.37786	0.132919	-0.102895	0.255265	0.988674	0.411511	0.388139	47.1787	1.07e-08	1.61e-07	0.386876	0.107855	1.74e-08	0.00942338	0.0527156	0.123793	0.507937	0.80352	0.879445	0.853257	0.672718	0.260063
Q9Z1Z0.Uso1.816.	-0.164305	0.146105	-0.0995951	0.137765	0.862019	1.08068	0.864665	1.15474	0.363893	0.546989	0.204575	0.439171	-0.00555328	0.28287	0.0731281	0.0912557	0.00499224	0.110425	0.990527	0.388657	0.37365	47.1635	1.07e-08	1.61e-07	0.970799	0.430553	1.14e-08	0.00979241	0.0580917	0.141269	0.515333	0.793422	0.865864	0.833192	0.639508	0.242473
A0JNY3.Gphn.26.	NA	NA	0.203931	0.276468	NA	NA	1.21078	1.48567	NA	NA	0.214629	0.284501	NA	NA	0.24782	0.263136	0.0580253	0.252246	1.21745	0.132581	0.415075	47.1494	1.07e-08	1.61e-07	0.687285	0.146906	6.32e-09	0.286927	0.344607	0.674854	0.81282	0.817945	0.696708	0.380319	0.109395	0.098206
Q91VI7.Rnh1.80.	-0.0570424	0.0529043	0.0379092	0.0853984	0.968301	0.993051	0.652296	1.09409	0.248195	0.220034	0.192583	0.414155	0.0757066	0.0989037	0.326679	0.211242	0.0297924	0.178133	0.926934	0.268742	0.3509	47.1178	1.08e-08	1.61e-07	0.801705	0.182363	9.18e-09	0.0241005	0.135653	0.285115	0.546888	0.707372	0.735913	0.645365	0.416926	0.184852
Q61171.Prdx2.70..1	-0.650042	0.0831289	-0.1878	-0.090623	1.14399	1.52849	1.23934	1.54626	0.457146	0.571378	0.231246	0.644076	-0.169207	0.183548	0.0688122	0.150986	-0.211334	0.0585348	1.36452	0.475962	0.421921	47.0583	1.09e-08	1.63e-07	0.178472	0.774164	1.05e-08	0.0131723	0.017376	0.148732	0.686602	0.915545	0.948961	0.921683	0.720945	0.181614
Q9CQM5.Txndc17.64.69.	0.212251	NA	-0.118207	0.277419	1.5902	NA	1.36005	1.90396	0.308594	NA	0.199483	0.818259	0.171656	NA	-0.0948612	0.349933	0.0682763	0.143255	1.52149	0.409302	0.535581	47.0577	1.09e-08	1.63e-07	0.709826	0.492215	7.48e-09	0.0295064	0.0196995	0.23075	0.756017	0.925733	0.946411	0.902819	0.632266	0.11348
Q9DD20.Mettl7b.202.	-1.09722	-0.999253	-1.4721	-1.06613	-0.296976	-0.266472	-0.283586	-0.364937	0.557346	0.444203	0.456998	0.252643	-0.159121	0.315061	-0.202217	0.269224	-1.15868	0.0557367	-0.302993	0.427798	-0.244533	47.0458	1.09e-08	1.63e-07	8.32e-07	0.752702	0.00939439	0.01259	0.853802	0.298135	0.0114867	0.0712454	0.646724	0.937215	0.972317	0.963541
P62908.Rps3.119.	-0.406938	NA	NA	-0.39395	0.918441	NA	NA	1.48445	0.138089	NA	NA	0.67865	0.175623	NA	NA	0.212967	-0.256211	0.1785	1.18675	0.377015	0.371514	47.0289	1.09e-08	1.63e-07	0.0731293	0.288299	1.18e-08	0.0188383	0.0417156	0.188618	0.623854	0.851034	0.894216	0.844744	0.601083	0.169503
Q8K0D5.Gfm1.594.	NA	0.299379	NA	-0.018399	NA	1.11951	NA	1.24152	NA	0.450634	NA	0.228523	NA	0.4622	NA	0.206152	0.0195588	0.226355	1.10736	0.27996	0.408309	46.9895	1.1e-08	1.64e-07	0.895223	0.158537	8.56e-09	0.0376141	0.0978411	0.30621	0.632176	0.789152	0.805969	0.700601	0.412691	0.132792
Q9R0P5.Dstn.39..1	-0.107272	NA	0.046191	-0.196139	0.826796	NA	0.698279	0.696981	0.427968	NA	0.175132	0.225109	0.0466939	NA	0.127522	0.139015	-0.0840003	0.111933	0.751282	0.266316	0.261382	46.9771	1.1e-08	1.64e-07	0.333556	0.291964	1.13e-08	0.0128373	0.180497	0.257768	0.449184	0.610445	0.664862	0.612167	0.45236	0.260186
Q9CZN8.Qrsl1.200.	0.0787179	0.244627	0.320763	0.170259	1.03033	1.01574	1.08065	0.752616	0.2538	0.101921	0.203021	0.0607585	-0.268909	0.0756273	0.0976921	-0.0658539	0.203592	-0.0403607	0.969833	0.154875	0.321985	46.9477	1.11e-08	1.65e-07	0.0696799	0.773591	7.08e-09	0.135129	0.323214	0.567331	0.702952	0.714371	0.605878	0.373959	0.174137	0.155061
Q9WVA4.Tagln2.63.	NA	-0.647582	-0.327681	-0.380074	NA	0.989952	1.49111	1.20705	NA	0.210932	0.0783701	0.207762	NA	-0.282087	-0.0435223	0.167352	-0.390142	0.0231705	1.21826	0.13092	0.245551	46.9353	1.11e-08	1.65e-07	0.0111925	0.908011	9.01e-09	0.306166	0.348014	0.677976	0.814333	0.818521	0.695882	0.37736	0.107757	0.0985878
P62827.Ran.112.120.	-0.195434	-0.208882	-0.31066	0.0847946	0.868543	0.838867	0.888724	1.08076	0.0884163	0.194246	0.0784628	0.391315	0.328196	0.27679	0.191745	0.340873	-0.157546	0.284401	0.919224	0.18811	0.308547	46.9154	1.11e-08	1.65e-07	0.144261	0.0685166	1.18e-08	0.078634	0.261926	0.473373	0.637156	0.68497	0.621804	0.444076	0.239563	0.166453
Q922B2.Dars.349.	0.158586	0.1173	-0.020749	0.112985	0.8614	1.01108	0.839271	0.890704	0.0808029	0.263338	-0.0473542	0.170336	0.19982	0.229997	-0.0856494	0.186909	0.0920307	0.132769	0.900613	0.116781	0.310548	46.8984	1.12e-08	1.65e-07	0.353932	0.273167	6.25e-09	0.209355	0.429927	0.649091	0.732219	0.697424	0.530653	0.27334	0.136558	0.195766
Q9R0P5.Dstn.23..1	NA	NA	-0.332106	-0.0925562	NA	NA	0.954721	0.949766	NA	NA	0.220934	0.456443	NA	NA	-0.0172599	0.195414	-0.181337	0.124831	0.889941	0.293093	0.281632	46.8899	1.12e-08	1.65e-07	0.087715	0.323234	1.2e-08	0.0166732	0.120324	0.235986	0.508321	0.702495	0.754236	0.688259	0.477068	0.211843
O88958.Gnpda1.48.	-0.245958	-0.0289315	NA	NA	1.74443	1.91297	NA	NA	0.202876	0.220129	NA	NA	-0.623765	0.239461	NA	NA	-0.0776556	-0.0108416	1.67778	0.208503	0.449447	46.8749	1.12e-08	1.66e-07	0.691029	0.967267	5.18e-09	0.221577	0.145957	0.607504	0.86538	0.915018	0.881542	0.674113	0.203835	0.0323849
A2AP78.Hmgb3.108.	-0.137485	0.191702	-0.0840849	0.100939	1.18856	1.94179	1.68116	1.39257	-0.281072	0.272593	0.149574	-0.0778236	-0.077792	0.356366	0.30704	0.335904	0.0177678	0.23038	1.55102	0.0158179	0.453746	46.8596	1.12e-08	1.66e-07	0.930245	0.265258	5.33e-09	0.924543	0.606466	0.895721	0.944532	0.926398	0.768011	0.253177	0.0215252	0.10116
Q9R1P4.Psma1.92.	-0.201899	NA	0.124273	NA	1.71137	NA	1.33694	NA	0.529362	NA	0.249336	NA	-0.00784183	NA	0.0179195	NA	0.00579586	0.102181	1.34896	0.298866	0.438951	46.8498	1.13e-08	1.66e-07	0.97362	0.579673	6.48e-09	0.0536591	0.063983	0.332536	0.72289	0.865223	0.875161	0.773223	0.431164	0.0906742
Q7TMK9.Syncrip.289.	-0.16394	-0.124711	-0.319374	0.103541	1.41256	1.04052	0.995634	1.0092	-0.213704	0.0962125	0.173883	0.0738614	0.119915	0.142733	0.221309	0.183033	-0.126121	0.166747	1.11448	0.0325632	0.296917	46.8308	1.13e-08	1.66e-07	0.301094	0.265258	5.8e-09	0.780013	0.59861	0.831353	0.879351	0.828862	0.590275	0.179658	0.0489726	0.186528
Q99KC8.Vwa5a.5.	NA	NA	0.0534531	-0.284263	NA	NA	1.18162	1.35663	NA	NA	0.108453	0.476653	NA	NA	0.156255	0.0505219	-0.145668	0.0739731	1.10019	0.266606	0.323775	46.8253	1.13e-08	1.66e-07	0.234792	0.633324	7.59e-09	0.0415487	0.111041	0.329036	0.637247	0.78099	0.790093	0.673231	0.383605	0.129273
Q8BMS1.Hadha.747.	0.513372	-0.0500308	0.338605	0.312755	1.44038	1.12326	1.43402	1.02291	-0.0256301	-0.0547635	0.193386	-0.0385114	0.294814	-0.0379039	0.226543	-0.0248634	0.278675	0.114647	1.25514	0.0186203	0.416771	46.8073	1.13e-08	1.66e-07	0.0550721	0.500733	6.64e-09	0.892468	0.61565	0.863394	0.910721	0.873044	0.654307	0.191589	0.0340275	0.158279
Q9D1K7.1700037H04Rik.106.	NA	0.069823	-0.161993	NA	NA	2.04397	1.73846	NA	NA	0.484734	0.150996	NA	NA	0.420329	0.367062	NA	-0.178244	0.292139	1.63658	0.220532	0.492752	46.8054	1.13e-08	1.66e-07	0.325899	0.200649	6.82e-09	0.196581	0.128471	0.569737	0.849866	0.908904	0.880356	0.689786	0.231696	0.0364018
Q8JZK9.Hmgcs1.406.	NA	0.288442	0.573212	0.52289	NA	1.23437	1.30123	0.838545	NA	0.00865348	0.367484	-0.129189	NA	0.205692	0.139989	0.261539	0.429463	0.149036	1.11569	0.105976	0.450042	46.7915	1.14e-08	1.66e-07	0.00465953	0.349467	1.25e-08	0.379812	0.421976	0.710355	0.812441	0.793663	0.632899	0.299918	0.0932048	0.132917
P54823.Ddx6.390.	NA	-0.100881	-0.168118	0.0745738	NA	0.904225	0.800384	0.849905	NA	0.16696	0.159477	0.0439924	NA	0.141389	0.108334	0.186651	-0.0672379	0.132356	0.798893	0.0993975	0.240852	46.739	1.15e-08	1.68e-07	0.449541	0.227329	6.39e-09	0.228414	0.495979	0.673839	0.721703	0.653644	0.454691	0.220454	0.141594	0.252152
O35864.Cops5.218.	-0.190001	-0.20548	0.0200027	-0.093704	0.998076	0.89194	1.54556	1.11144	0.371765	0.2091	0.565212	0.379591	0.0859172	0.276611	0.157611	0.069535	-0.117296	0.147418	1.13676	0.381417	0.387074	46.6422	1.16e-08	1.7e-07	0.370649	0.358122	1.06e-08	0.0155043	0.0444108	0.175879	0.599886	0.839515	0.888572	0.842674	0.610973	0.185117
Q9CPT3.Nanp.60.67.	NA	NA	0.297601	0.0772753	NA	NA	1.2968	0.926099	NA	NA	0.345772	0.323841	NA	NA	0.103788	0.0612547	0.110435	0.0910224	1.01073	0.268415	0.370151	46.6364	1.16e-08	1.7e-07	0.331376	0.515704	8.24e-09	0.0313673	0.121248	0.304581	0.592622	0.74649	0.764816	0.660348	0.400948	0.155326
Q9CWS0.Ddah1.178.	NA	NA	0.0462688	-0.0413393	NA	NA	1.24855	1.83277	NA	NA	0.218528	0.791249	NA	NA	0.377608	0.0168537	-0.00952544	0.137837	1.39247	0.377227	0.474502	46.6247	1.17e-08	1.7e-07	0.95975	0.469774	7.92e-09	0.0291579	0.029864	0.23437	0.715857	0.898313	0.9235	0.868851	0.587208	0.120457
Q9D6Y9.Gbe1.594.	NA	0.562355	0.523168	1.01419	NA	2.24743	2.98905	2.11117	NA	0.590339	0.871146	-0.255496	NA	-0.477448	0.23819	0.522518	0.600659	0.0629796	2.38384	0.375374	0.855714	46.5245	1.18e-08	1.73e-07	0.0353496	0.865741	8.27e-09	0.144046	0.01557	0.446108	0.91962	0.978557	0.980332	0.939298	0.56023	0.0299959
Q9D486.Cmip.63.	NA	-0.0934723	NA	-0.224223	NA	0.887357	NA	0.803823	NA	0.211776	NA	0.11476	NA	0.068895	NA	-0.0977121	-0.126444	0.0421981	0.772527	0.174621	0.215725	46.4876	1.19e-08	1.73e-07	0.148573	0.703518	7.95e-09	0.0530936	0.325283	0.479629	0.586948	0.604476	0.529578	0.382825	0.25216	0.228383
Q6P1F6.Ppp2r2a.398.	0.140271	0.0983826	0.1217	0.180387	0.606319	0.759518	0.640104	0.754682	0.135215	0.0917249	0.225559	0.1055	0.198186	0.122396	0.155103	0.0492564	0.135185	0.131235	0.690156	0.1395	0.274019	46.4823	1.19e-08	1.73e-07	0.0933161	0.188805	9.58e-09	0.0774139	0.435038	0.561552	0.605179	0.557105	0.427509	0.283146	0.225135	0.288828
F8VPN4.Agl.957.	0.668917	0.494667	NA	0.556717	0.746349	0.956563	NA	0.940936	0.0139844	0.176262	NA	-0.179764	-0.0465131	-0.0634235	NA	0.203487	0.517813	0.0743427	0.878617	0.0366698	0.37686	46.4293	1.2e-08	1.75e-07	0.000355518	0.587757	3.11e-08	0.725726	0.618758	0.797688	0.826086	0.738506	0.460982	0.143815	0.0815618	0.269172
P61222.Abce1.227.231.	-0.275559	-0.202868	-0.291705	-0.0331645	0.896293	0.967642	0.882791	1.2896	0.303667	0.311491	0.115685	0.479625	0.288037	0.157369	-0.00696994	0.258273	-0.200824	0.174177	1.00908	0.302617	0.321263	46.4109	1.21e-08	1.75e-07	0.0945737	0.23257	1.21e-08	0.0232274	0.0936093	0.245062	0.566561	0.759794	0.80017	0.723486	0.476851	0.174758
Q3UE92.Xpnpep1.486.	-0.153595	-0.44244	-0.136381	0.187747	1.317	1.38746	0.918607	1.42365	0.284465	0.311194	0.324272	0.324645	-0.0711846	0.269447	-0.0581388	0.208104	-0.136167	0.0870569	1.26168	0.311144	0.380929	46.3393	1.22e-08	1.77e-07	0.336176	0.624126	7.95e-09	0.0396738	0.062041	0.291615	0.684609	0.848619	0.867878	0.778092	0.465175	0.111718
Q9WV32.Arpc1b.26.	NA	NA	-0.141298	-0.306737	NA	NA	1.15695	0.982764	NA	NA	0.256245	0.0654476	NA	NA	0.168952	-0.0870218	-0.044102	0.121994	1.04977	0.140847	0.317127	46.3252	1.22e-08	1.77e-07	0.725277	0.387282	6.13e-09	0.195228	0.346286	0.621355	0.752088	0.75405	0.628572	0.35653	0.139538	0.135923
P16460.Ass1.97.	-0.00987378	0.101138	0.00854022	0.0695184	0.800245	0.729086	0.943312	0.760624	0.0238234	0.0357283	0.109153	0.248929	0.00676199	0.203261	0.149013	0.253468	0.0423307	0.153126	0.808317	0.104408	0.277045	46.2194	1.24e-08	1.8e-07	0.656458	0.180011	7.11e-09	0.215433	0.47993	0.662687	0.716921	0.655902	0.466184	0.232482	0.144433	0.243025
Q62230.Siglec1.1001.	-0.577349	-0.872675	-0.631053	-0.741578	-0.49097	-0.90593	-0.595807	-0.883673	0.515518	0.18867	0.240324	0.230644	0.2445	0.217612	0.263234	0.11479	-0.705664	0.210034	-0.719095	0.293789	-0.230234	46.1459	1.26e-08	1.82e-07	3.2e-05	0.158277	6e-07	0.0245061	0.962169	0.659305	0.0409302	0.00765331	0.384883	0.922833	0.984009	0.987068
P42932.Cct8.148.149..1	-0.131607	-0.223868	-0.18182	-0.141659	0.750168	0.904254	0.835113	1.16999	-0.0364778	0.104589	0.162839	0.302285	0.248068	0.108312	0.117074	0.11215	-0.169738	0.146401	0.914881	0.133309	0.256213	46.1142	1.26e-08	1.82e-07	0.105782	0.250804	8.34e-09	0.1726	0.387329	0.612637	0.71364	0.69611	0.553887	0.31048	0.153199	0.182277
P61164.Actr1b.34.	-0.166715	-0.0143426	0.0702326	-0.0365867	0.807024	0.893971	0.822977	0.704544	0.125824	0.355182	0.156643	0.106279	0.24478	0.0967286	0.353297	0.287108	-0.0368528	0.245478	0.807129	0.185982	0.300434	46.0814	1.27e-08	1.83e-07	0.716649	0.0711605	1.19e-08	0.0554676	0.291805	0.456918	0.587822	0.625383	0.56518	0.417547	0.261998	0.210055
P18760.Cfl1.139.	0.166508	0.0307698	-0.211835	-0.117964	1.2587	1.44938	1.24236	1.81159	0.394098	0.303376	0.172458	0.847122	0.401176	0.251206	-0.0627418	0.133722	-0.0331302	0.180841	1.44051	0.429263	0.50437	45.8908	1.31e-08	1.89e-07	0.862549	0.367955	9.78e-09	0.0223347	0.0194947	0.19637	0.723841	0.917908	0.944352	0.906314	0.662297	0.138499
Q9JK23.Psmg1.170..1	0.257178	NA	NA	0.15467	0.721001	NA	NA	1.0911	0.2117	NA	NA	0.423291	0.262626	NA	NA	0.262182	0.143585	0.21422	0.879126	0.242919	0.369962	45.873	1.31e-08	1.89e-07	0.165199	0.118474	1.32e-08	0.0313975	0.175355	0.330217	0.549798	0.675485	0.684271	0.578038	0.365934	0.189204
P26638.Sars.395.398.	0.0244303	-0.0110797	-0.014584	0.0408923	0.939921	0.949107	0.984509	1.38795	0.210903	-0.0224806	0.276416	0.498649	0.0607008	0.112403	0.0493515	0.0938137	0.00991473	0.0790672	1.06537	0.240872	0.348806	45.807	1.33e-08	1.91e-07	0.94426	0.59341	7.57e-09	0.0524227	0.145804	0.375657	0.642818	0.759033	0.749946	0.609296	0.327979	0.128992
A3KGB4.Tbc1d8b.165.	0.0658472	NA	NA	0.118168	1.07184	NA	NA	1.30597	0.15044	NA	NA	0.43037	-0.0944074	NA	NA	0.317719	0.0450289	0.126135	1.05725	0.222382	0.3627	45.7995	1.33e-08	1.91e-07	0.72658	0.384032	7.75e-09	0.0651322	0.17385	0.4171	0.657715	0.751632	0.725103	0.563167	0.286975	0.126379
Q8JZK9.Hmgcs1.12.	-0.0290001	0.402506	0.329696	0.448113	1.56301	1.51501	1.2114	0.957337	0.115465	0.113555	0.233921	0.0383444	-0.0749703	0.337811	-0.00329424	0.189623	0.287829	0.112292	1.31169	0.125321	0.459283	45.7396	1.34e-08	1.92e-07	0.0611805	0.536117	8e-09	0.358795	0.353201	0.708894	0.843267	0.847632	0.729218	0.389593	0.0935783	0.0830209
P97499.Tep1.2425.	NA	NA	0.306799	0.0546889	NA	NA	1.14763	0.985716	NA	NA	0.166319	0.0838964	NA	NA	0.245539	0.175662	0.0838728	0.111133	1.00638	0.134486	0.333969	45.6458	1.36e-08	1.95e-07	0.45691	0.415706	6.88e-09	0.200043	0.367194	0.627287	0.745637	0.73895	0.603224	0.333717	0.13817	0.150189
Q8BR90.NA.143.	0.225001	0.610801	NA	0.834517	1.77181	2.24377	NA	2.78705	0.0989214	0.379853	NA	1.05415	0.0225185	0.248223	NA	0.615952	0.497484	0.285814	2.16625	0.396273	0.836454	45.5658	1.38e-08	1.97e-07	0.0552668	0.346518	1.01e-08	0.103355	0.0133858	0.382183	0.895514	0.972914	0.977019	0.937976	0.596596	0.0438616
P42932.Cct8.148.149.	-0.0748571	-0.10491	-0.189008	-0.0712567	0.735639	0.941474	0.7275	1.06313	0.0608262	0.270468	0.0874974	0.34454	0.121205	0.236876	0.19429	0.155314	-0.110008	0.176921	0.866935	0.190833	0.28117	45.5538	1.38e-08	1.98e-07	0.266675	0.164326	1.02e-08	0.0609087	0.265941	0.456046	0.611361	0.660795	0.603947	0.442454	0.255601	0.183474
Q3U1J4.Ddb1.378.	-0.0697497	-0.218908	-0.146691	-0.209606	0.744129	1.03722	0.98565	0.861555	0.169411	0.203655	0.411265	-0.0374729	0.048337	0.16122	0.178324	0.0892579	-0.161239	0.119285	0.907138	0.186715	0.262975	45.5356	1.39e-08	1.98e-07	0.123793	0.345822	9.51e-09	0.0734126	0.266753	0.474256	0.6338	0.679404	0.614944	0.43862	0.23957	0.170466
Q3V3R1.Mthfd1l.905.	-0.00462833	NA	NA	-0.160805	1.18174	NA	NA	0.955083	0.424041	NA	NA	0.26836	0.297694	NA	NA	-0.00215252	-0.0540436	0.162512	0.962968	0.222281	0.32343	45.4886	1.4e-08	1.99e-07	0.637556	0.23223	9.25e-09	0.0516304	0.190123	0.394804	0.61282	0.7086	0.687254	0.542165	0.303356	0.155195
Q3ULJ0.Gpd1l.164.	-0.306196	-0.376766	-0.11344	0.193922	1.13315	0.967039	1.06043	1.28509	0.323825	0.0966853	0.421724	0.242531	0.0882391	0.158515	0.338557	0.315678	-0.15062	0.225247	1.11143	0.271192	0.364312	45.4739	1.4e-08	1.99e-07	0.238844	0.168992	1.11e-08	0.045365	0.104979	0.322939	0.639725	0.787328	0.798591	0.68505	0.392824	0.128023
P16858.Gapdh.22.	0.484361	0.447992	0.5625	0.499755	1.00519	1.19221	1.12188	1.61255	0.0395657	0.201855	0.0334004	0.689029	0.106221	0.0569969	0.156886	0.200098	0.498652	0.13005	1.23296	0.240963	0.525656	45.4561	1.4e-08	2e-07	0.00410526	0.47255	1.81e-08	0.0985983	0.126186	0.417638	0.713991	0.818685	0.802332	0.645199	0.307048	0.0908539
P50580.Pa2g4.49.	NA	NA	-0.153974	-0.117395	NA	NA	1.05165	1.63567	NA	NA	0.12451	0.641287	NA	NA	0.0958463	0.227477	-0.135532	0.141802	1.25396	0.30721	0.391861	45.4549	1.4e-08	2e-07	0.342227	0.416015	9.26e-09	0.0421902	0.0649396	0.295736	0.68272	0.844937	0.863369	0.770959	0.45733	0.111605
Q8C878.Uba3.364.367.	-0.032487	NA	0.0566705	-0.322233	1.24232	NA	1.2851	0.971708	0.635219	NA	0.232333	0.22139	0.137891	NA	0.301581	-0.0662939	-0.114368	0.128058	1.12378	0.325935	0.365851	45.4494	1.41e-08	2e-07	0.377056	0.417136	1.05e-08	0.0248288	0.0654746	0.236696	0.615025	0.814047	0.850702	0.778594	0.511005	0.15298
P26039.Tln1.1087.	NA	-0.372233	NA	-0.151917	NA	1.08159	NA	1.12066	NA	0.480053	NA	0.476828	NA	0.282814	NA	0.216051	-0.132636	0.212062	1.01708	0.300961	0.349366	45.3922	1.42e-08	2.01e-07	0.263393	0.16399	1.3e-08	0.0246361	0.0937466	0.24935	0.571587	0.762024	0.800529	0.721746	0.472025	0.171294
Q80X90.Flnb.2289.	-0.117859	-0.226235	-0.19433	-0.0874199	0.887521	1.11785	0.932414	1.04777	0.521098	0.498697	0.20255	0.653023	0.65999	0.458047	0.247292	0.0780974	-0.156461	0.360857	0.99639	0.468842	0.417407	45.3838	1.42e-08	2.01e-07	0.220464	0.0614609	3.96e-08	0.00768633	0.0425758	0.0938584	0.501385	0.829128	0.906919	0.890713	0.73675	0.296282
Q02053.Uba1.179.	-0.24797	-0.13578	-0.157502	0.0503651	1.1174	0.993784	1.10015	0.780381	0.160864	0.0858121	0.471217	-0.00181516	0.287349	0.346817	0.191333	0.286098	-0.122722	0.277899	0.997929	0.179019	0.333032	45.3613	1.43e-08	2.02e-07	0.288636	0.08624	1.16e-08	0.111811	0.264705	0.512886	0.683317	0.723721	0.647529	0.439504	0.208316	0.141097
P80316.Cct5.407.	-0.0108714	-0.132148	-0.0427669	0.0826035	0.756266	0.727104	0.627297	0.940086	0.147784	0.0385949	0.172477	0.156058	0.197562	0.261069	0.183807	0.278213	-0.0257957	0.230163	0.762688	0.128728	0.273946	45.3474	1.43e-08	2.02e-07	0.794023	0.0715157	1.14e-08	0.130214	0.435103	0.599116	0.659673	0.614122	0.462561	0.271846	0.184434	0.25096
Q8CI95.Osbpl11.634.	-0.165078	NA	NA	0.148449	0.846863	NA	NA	1.05805	0.114789	NA	NA	0.465004	0.30273	NA	NA	0.26895	0.0162242	0.256609	0.939014	0.254742	0.366647	45.3386	1.43e-08	2.02e-07	0.901261	0.0934328	1.32e-08	0.0330453	0.14894	0.31569	0.56624	0.707274	0.722005	0.61649	0.382418	0.17387
P62274.Rps29.39..1	NA	-0.13855	-0.572691	-0.216064	NA	1.40472	1.29907	1.62897	NA	0.276809	0.286333	0.778558	NA	0.277371	-0.0438501	0.321377	-0.279884	0.199498	1.34675	0.374915	0.410319	45.3018	1.44e-08	2.03e-07	0.084571	0.298915	1.28e-08	0.0305421	0.0329412	0.225706	0.695519	0.887263	0.915736	0.860502	0.585023	0.129499
Q6NSR8.Npepl1.357.	NA	0.199176	NA	-0.0838631	NA	1.52242	NA	1.33537	NA	0.110522	NA	-0.138184	NA	0.684354	NA	0.295367	0.00205067	0.333031	1.31033	0.0691698	0.428646	45.1032	1.49e-08	2.09e-07	0.990467	0.0980814	8.82e-09	0.616463	0.49567	0.80679	0.88685	0.865787	0.697578	0.278841	0.0508284	0.110213
Q01853.Vcp.572.	-0.160827	-0.206731	0.206688	-0.105204	0.978167	0.946196	0.866636	1.01476	0.453303	0.348448	0.426165	0.258141	0.385128	0.0862197	0.620306	0.370519	-0.0665185	0.365543	0.95144	0.371514	0.405495	45.0679	1.5e-08	2.1e-07	0.589449	0.0536992	2.96e-08	0.01259	0.0687481	0.149734	0.498573	0.76976	0.845641	0.811065	0.617236	0.244947
P19096.Fasn.161.	0.339696	0.451628	0.270805	0.362667	0.72449	0.840154	0.850015	0.645656	-0.227984	-0.100371	0.120513	-0.131337	-0.160094	-0.0360219	-0.0431434	-0.100325	0.356199	-0.0848962	0.765079	-0.0847948	0.237897	45.0497	1.5e-08	2.11e-07	0.0017099	0.456783	2.2e-08	0.327833	0.801266	0.898824	0.89166	0.76113	0.350509	0.0538192	0.0755795	0.439028
Q9WUA2.Farsb.151.	-0.3008	-0.0360723	-0.12689	0.0855341	0.784897	0.927667	0.933612	0.881221	0.0411999	0.06472	0.249567	-0.0724084	0.0965067	0.107494	0.108916	0.0832632	-0.0945572	0.0990449	0.881849	0.0707695	0.239277	45.0336	1.5e-08	2.11e-07	0.335548	0.408641	7.19e-09	0.436516	0.543665	0.741701	0.787749	0.716369	0.483161	0.189257	0.100183	0.236438
E9Q1L7.Dnajc28.257.	NA	NA	0.404831	0.363173	NA	NA	0.935463	1.00914	NA	NA	0.0693852	0.239309	NA	NA	0.285861	-0.000198896	0.235458	0.10647	0.928693	0.0960757	0.341674	44.9894	1.51e-08	2.12e-07	0.0369775	0.413032	1e-08	0.329858	0.476729	0.699617	0.769591	0.721594	0.526788	0.238242	0.111032	0.199417
Q3UE37.Ube2z.263.265.	0.00993934	-0.191136	NA	-0.132429	0.89124	1.01188	NA	1.27106	0.258993	0.205911	NA	0.463682	0.300917	0.360602	NA	0.298673	-0.110378	0.279814	0.973245	0.271927	0.353652	44.9265	1.53e-08	2.14e-07	0.340828	0.08539	1.58e-08	0.0315767	0.124183	0.288761	0.568751	0.730259	0.755723	0.660359	0.415889	0.170229
Q61409.Pde3b.372.	0.325586	0.43009	0.35112	0.319814	0.723864	0.573389	0.713957	0.735792	0.0247058	0.131854	0.170501	0.00384317	0.0519724	-0.0334945	0.222608	0.0393605	0.356653	0.0701117	0.686751	0.0827259	0.29906	44.8373	1.55e-08	2.17e-07	0.00090723	0.506408	2.91e-08	0.298223	0.563195	0.692444	0.700796	0.590806	0.365988	0.178523	0.164914	0.330261
P11983.Tcp1.397.	-0.244829	-0.16467	-0.0672834	-0.0772714	0.856639	0.811268	0.852134	0.939379	-0.0482814	0.0424595	0.366462	0.289571	0.190022	0.0959444	0.107427	0.183108	-0.138514	0.144126	0.864855	0.162553	0.258255	44.8337	1.55e-08	2.17e-07	0.16462	0.242097	1.02e-08	0.0968801	0.325141	0.527261	0.650526	0.662956	0.56579	0.372474	0.20696	0.188199
Q9QUR6.Prep.57.	-0.0949368	0.0572526	-0.187909	NA	0.813347	1.13345	0.748325	NA	0.0127018	0.163486	0.00688468	NA	0.363537	0.198501	0.187243	NA	-0.0701235	0.23399	0.898073	0.103503	0.291361	44.8332	1.55e-08	2.17e-07	0.501673	0.0976508	1.02e-08	0.279305	0.463719	0.678934	0.75006	0.703329	0.516725	0.246399	0.123367	0.205477
Q01853.Vcp.522.	-0.228295	-0.15506	-0.0818927	-0.0803548	0.671894	0.687917	0.646166	0.835441	0.0137152	0.0694903	0.182681	0.185586	0.223226	0.208683	0.365247	0.207888	-0.136401	0.251261	0.710355	0.112868	0.234521	44.8274	1.56e-08	2.17e-07	0.114255	0.0585992	1.73e-08	0.162822	0.487066	0.628704	0.661843	0.587831	0.412125	0.233204	0.184137	0.290265
Q8R016.Blmh.269.	NA	-0.0836181	-0.00969121	0.298713	NA	1.18579	2.00508	1.59088	NA	-0.208937	0.263721	0.237979	NA	0.0010368	-0.0254548	0.306766	0.0678855	0.0547723	1.5249	0.10035	0.436977	44.8137	1.56e-08	2.17e-07	0.708779	0.804449	6.42e-09	0.52093	0.403239	0.792364	0.901482	0.900684	0.787775	0.39276	0.0594668	0.0619605
Q3UGP9.Lrrc58.296.303.304.	0.566758	0.589162	0.960849	NA	1.15526	1.45014	1.05593	NA	0.389614	0.488673	0.114312	NA	0.17913	0.248207	0.497716	NA	0.581508	0.278283	1.16836	0.334972	0.59078	44.7767	1.57e-08	2.18e-07	0.00163088	0.154185	4.48e-08	0.0386834	0.0579461	0.234763	0.631011	0.829939	0.865064	0.795348	0.523236	0.147029
Q9CQ65.Mtap.55.	-0.308019	-0.143173	-0.215863	-0.0911935	0.667856	0.856621	0.747542	0.877888	0.0532996	0.33674	0.0862611	0.268082	0.0921036	0.180879	0.161093	0.142496	-0.189562	0.144143	0.787477	0.186096	0.232038	44.7617	1.57e-08	2.19e-07	0.0516011	0.213339	1.41e-08	0.0536591	0.297333	0.452937	0.577241	0.61299	0.554525	0.414095	0.267983	0.21951
F7AEH4.NA.55.61.	NA	NA	0.357177	0.348753	NA	NA	2.25937	1.59246	NA	NA	0.458653	0.0584321	NA	NA	0.237374	0.297284	0.19708	0.122731	1.72973	0.168509	0.554514	44.7215	1.58e-08	2.2e-07	0.30646	0.612128	7.39e-09	0.345439	0.221866	0.705493	0.896029	0.923571	0.872	0.60027	0.128712	0.0292303
P47754.Capza2.157.	NA	NA	-0.153393	-0.0931579	NA	NA	1.13897	1.12362	NA	NA	0.305614	0.378372	NA	NA	-0.105947	0.140585	-0.111169	0.046626	1.0496	0.27446	0.31488	44.7055	1.59e-08	2.2e-07	0.355206	0.765346	1.01e-08	0.0348566	0.110572	0.301524	0.605669	0.763262	0.782286	0.678638	0.408899	0.147525
O35737.Hnrnph3.122.	-0.121597	-0.023785	-0.039802	0.0662318	1.01561	0.979002	0.922011	0.686119	0.538028	0.214842	0.218459	0.0589091	0.435038	0.407932	0.350435	0.253008	-0.0297379	0.361603	0.900685	0.25756	0.372527	44.6893	1.59e-08	2.21e-07	0.812497	0.0536992	2.34e-08	0.0324407	0.152244	0.302019	0.544521	0.69122	0.712975	0.617048	0.396442	0.188151
P60710.Actb.217.	-0.370212	-0.13749	-0.285478	-0.169564	0.593592	0.730243	0.730088	0.870825	0.314053	0.377579	0.242569	0.479652	0.516538	0.553438	0.212403	0.341486	-0.240686	0.405966	0.731187	0.353463	0.312483	44.6776	1.59e-08	2.21e-07	0.0293855	0.0536992	1.3e-07	0.00972526	0.123562	0.13643	0.37194	0.650628	0.770576	0.763833	0.625061	0.334648
P62137.Ppp1ca.245.	-0.339773	-0.395193	NA	-0.153371	0.814129	0.811134	NA	1.01881	0.210348	0.220455	NA	0.39591	0.0508932	-0.0324685	NA	0.287416	-0.302544	0.10499	0.830324	0.262399	0.223792	44.6639	1.6e-08	2.21e-07	0.00866458	0.399286	2.41e-08	0.0235236	0.16299	0.279465	0.500901	0.655881	0.691834	0.615023	0.422107	0.219212
Q8BJW6.Eif2a.132.142.	NA	NA	-0.291497	0.16475	NA	NA	1.88395	1.95471	NA	NA	0.403858	0.317807	NA	NA	0.323187	0.728578	-0.239351	0.282623	1.69268	0.32182	0.514442	44.6366	1.6e-08	2.22e-07	0.217629	0.241476	1.02e-08	0.0938818	0.037663	0.386622	0.827154	0.932521	0.936419	0.854101	0.464375	0.0532196
Q8BFP9.Pdk1.221..1	NA	NA	0.160518	0.280256	NA	NA	0.947709	1.10463	NA	NA	0.210152	0.436412	NA	NA	0.0515102	0.208652	0.146896	0.23771	1.01402	0.221651	0.405069	44.5907	1.62e-08	2.23e-07	0.214768	0.126895	1.27e-08	0.0658591	0.181678	0.409256	0.639758	0.733717	0.708262	0.551998	0.291813	0.137902
Q8VCQ8.Cald1.12.	-0.537293	-0.246013	-0.14087	-0.253366	0.914536	1.28045	0.908866	1.08067	0.385638	0.744352	0.218537	0.636119	0.135759	0.311494	0.333977	0.0918387	-0.294386	0.218267	1.04613	0.496161	0.366544	44.5436	1.63e-08	2.25e-07	0.0381532	0.196116	3.88e-08	0.00761478	0.0339225	0.0861219	0.525076	0.85524	0.924885	0.910369	0.764238	0.299074
Q9JHU4.Dync1h1.3710.	-0.119859	-0.0561627	0.0938043	-0.196238	0.816892	0.847544	0.688643	0.702844	0.303357	0.333774	0.265198	0.129218	0.0245251	0.173431	0.165357	0.132073	-0.069614	0.123846	0.763981	0.257887	0.269025	44.5379	1.63e-08	2.25e-07	0.444951	0.263796	1.46e-08	0.0163902	0.186202	0.275497	0.465081	0.613929	0.657385	0.595182	0.430903	0.249507
Q9Z2U0.Psma7.63.70..1	0.0432514	0.0291869	-0.262847	0.0419553	1.44988	1.33814	1.27131	1.85464	0.530285	0.404661	-0.0519634	0.888561	0.404928	0.354056	0.170236	0.282737	-0.0371133	0.302989	1.4785	0.442886	0.546814	44.518	1.64e-08	2.25e-07	0.854405	0.170558	1.34e-08	0.0241023	0.0171124	0.193292	0.734127	0.925059	0.950059	0.914991	0.677121	0.13846
Q8C5Q4.Grsf1.475.	0.27755	0.553719	NA	0.0831655	1.63298	1.64497	NA	2.00102	0.39682	0.772326	NA	0.949508	0.328382	0.491552	NA	-0.0875604	0.257512	0.230308	1.65284	0.548235	0.672223	44.4801	1.65e-08	2.26e-07	0.18899	0.335903	1.51e-08	0.0172319	0.00649526	0.15618	0.786175	0.960781	0.977777	0.961113	0.789209	0.159731
P15105.Glul.49.	0.357172	0.420516	0.279813	0.186009	1.06452	1.49237	1.75853	0.975723	0.233856	0.232328	0.545006	0.0892518	0.00773889	0.0678636	-0.0497026	0.0774448	0.310878	0.0258362	1.32279	0.27511	0.483653	44.4378	1.66e-08	2.28e-07	0.0527611	0.907597	1.14e-08	0.0745678	0.0822847	0.368487	0.725697	0.853047	0.854366	0.732009	0.380125	0.0855772
A0A0R4IZY0.Thop1.231.	NA	NA	-0.117634	-0.112932	NA	NA	1.61461	1.24321	NA	NA	0.574367	0.0451151	NA	NA	0.08341	0.283793	-0.134955	0.273635	1.27724	0.179878	0.398951	44.3893	1.67e-08	2.29e-07	0.356826	0.148423	1.02e-08	0.192408	0.225701	0.576258	0.783727	0.82802	0.759574	0.510957	0.173919	0.0768896
Q8K4Z3.Apoa1bp.277.	0.122002	NA	0.342621	0.463528	0.959269	NA	0.962283	0.999571	0.185982	NA	0.192517	-0.0449726	0.207225	NA	0.352387	0.566582	0.257918	0.317385	0.945699	0.137911	0.414728	44.3703	1.68e-08	2.3e-07	0.0348021	0.062838	2.05e-08	0.201435	0.370159	0.606514	0.717851	0.708317	0.57407	0.327155	0.153689	0.169762
Q64727.Vcl.985.	NA	-0.268455	-0.310697	0.102441	NA	1.14184	1.13098	0.879257	NA	0.055885	0.338509	-0.0869753	NA	0.207209	0.231582	0.361213	-0.179144	0.220543	1.04373	0.12392	0.302263	44.336	1.69e-08	2.31e-07	0.140782	0.155127	1.09e-08	0.268974	0.388169	0.658719	0.770484	0.757682	0.610523	0.318375	0.120374	0.144644
E9Q4Z2.Acacb.411.423.	NA	NA	0.960243	1.04164	NA	NA	1.51028	1.96678	NA	NA	0.341686	0.382399	NA	NA	0.331141	0.303789	0.787852	0.239347	1.48263	0.140186	0.662503	44.3346	1.69e-08	2.31e-07	0.000861627	0.297203	3.46e-08	0.421019	0.304272	0.711925	0.867173	0.882953	0.79333	0.466194	0.0995029	0.0557791
P09528.Fth1.131..1	-0.726767	NA	0.397144	0.290917	1.91664	NA	1.93048	2.3934	0.587873	NA	0.423512	0.812195	0.54318	NA	0.14055	0.13498	-0.0126924	0.237373	1.95778	0.52725	0.677428	44.3188	1.69e-08	2.31e-07	0.963006	0.389801	1.09e-08	0.032126	0.00467364	0.22253	0.858939	0.975678	0.98467	0.967591	0.76761	0.104609
Q9CQM9.Glrx3.148.	0.121605	0.0207404	0.313609	0.133512	1.30827	1.37864	1.37673	1.95404	-0.0536197	-0.00960594	0.0159761	0.673979	-0.0146412	-0.0197927	0.136114	0.147338	0.147367	0.0622547	1.50442	0.156682	0.467681	44.3141	1.69e-08	2.31e-07	0.382189	0.776192	7.57e-09	0.314527	0.259895	0.68126	0.860624	0.886115	0.811958	0.514496	0.120939	0.0493747
Q8BMS1.Hadha.550.	0.104123	0.225773	0.288505	0.405279	0.94918	1.12057	1.21935	1.66932	-0.190502	0.039416	-0.0746797	0.251585	0.0207992	0.0136723	0.0277812	0.115379	0.25592	0.0444079	1.2396	0.00645481	0.386597	44.2915	1.7e-08	2.32e-07	0.0771609	0.80963	8.64e-09	0.963012	0.638277	0.872247	0.914293	0.873391	0.642978	0.175485	0.0322181	0.171407
P27612.Plaa.208.	NA	-0.397236	NA	-0.0411127	NA	1.04035	NA	1.23472	NA	0.171645	NA	0.0618535	NA	0.0315036	NA	0.334736	-0.17483	0.159296	1.14675	0.109901	0.31028	44.2852	1.7e-08	2.32e-07	0.179432	0.315545	9.01e-09	0.361867	0.408761	0.708259	0.816603	0.802668	0.649767	0.31485	0.0933218	0.123305
O55234.Psmb5.111.	-0.168627	-0.259796	0.0194019	0.191881	1.64995	1.30355	1.87967	1.68074	-0.297695	0.0299204	0.428524	0.26246	0.268414	-0.0474283	0.200046	0.673011	-0.0542848	0.273511	1.62848	0.105802	0.488377	44.2629	1.71e-08	2.32e-07	0.790929	0.229728	8.17e-09	0.534177	0.382906	0.799866	0.913223	0.91649	0.819976	0.432857	0.0600111	0.0488571
Q920B9.Supt16h.273.	0.226813	NA	0.125237	NA	1.44151	NA	1.42043	NA	-0.216059	NA	0.438854	NA	-0.0549076	NA	0.0987359	NA	0.163987	0.0792115	1.25772	0.151573	0.413122	44.243	1.71e-08	2.33e-07	0.245267	0.658195	8.27e-09	0.250608	0.291737	0.639494	0.80524	0.826216	0.728939	0.437172	0.130606	0.0843702
Q8BFW7.Lpp.365.	NA	NA	-0.104537	-0.0510817	NA	NA	1.23902	1.29976	NA	NA	0.30283	0.323001	NA	NA	-0.230878	0.137374	-0.0566625	0.0982614	1.17862	0.215949	0.359042	44.2156	1.72e-08	2.34e-07	0.692352	0.55051	8.67e-09	0.0993732	0.168549	0.463421	0.715283	0.79705	0.760859	0.574842	0.255825	0.0962884
Q61598.Gdi2.335.	-0.188582	0.257532	-0.00410637	0.0146815	1.7491	1.76108	1.65904	2.55138	0.210862	0.252101	-0.0638116	0.960855	0.121597	0.463837	0.0891627	0.222492	0.0198814	0.224272	1.93015	0.340002	0.628576	44.1703	1.73e-08	2.35e-07	0.939087	0.399467	8.79e-09	0.110471	0.0274142	0.413757	0.870527	0.955926	0.958574	0.892462	0.495279	0.0410569
O88487.Dync1i2.305.	NA	NA	0.2097	0.00858582	NA	NA	1.05363	0.977614	NA	NA	0.0315224	0.267239	NA	NA	0.156692	-0.0284916	0.0288528	0.0578239	0.924323	0.0984639	0.277366	44.1418	1.74e-08	2.36e-07	0.804311	0.65758	7.48e-09	0.302869	0.472474	0.694207	0.764983	0.717702	0.525374	0.241035	0.113953	0.200054
D3Z6H3.Dctn6.13.	0.0809272	0.167392	NA	0.410825	1.21219	1.77104	NA	1.61845	-0.197445	0.446173	NA	0.497941	0.610375	0.478132	NA	0.198055	0.159366	0.358223	1.4892	0.230082	0.559217	44.1257	1.75e-08	2.36e-07	0.355965	0.1185	1.15e-08	0.160659	0.122207	0.509718	0.806625	0.882113	0.856384	0.67674	0.260744	0.0514424
Q8R1F1.Fam129b.292.	-0.298109	-0.184363	NA	-0.350935	0.669957	0.676702	NA	0.543351	0.139918	0.258542	NA	0.148246	0.281802	0.283254	NA	0.270653	-0.272507	0.269309	0.590893	0.183657	0.192838	44.0558	1.77e-08	2.39e-07	0.00400422	0.0536992	8.51e-08	0.035384	0.380396	0.431398	0.46628	0.466644	0.432312	0.381349	0.34393	0.343527
P10493.Nid1.423.	NA	0.141634	NA	-0.057411	NA	1.3152	NA	0.877137	NA	0.169362	NA	-0.109782	NA	-0.233259	NA	-0.147162	0.00896264	-0.104367	1.03915	0.109343	0.263273	44.0518	1.77e-08	2.39e-07	0.948755	0.462819	7.82e-09	0.310762	0.424833	0.689387	0.786295	0.762072	0.596234	0.287622	0.106157	0.153503
P80313.Cct7.158.	NA	NA	-0.259893	-0.121614	NA	NA	0.794803	0.860545	NA	NA	0.233752	0.140735	NA	NA	0.320893	0.285221	-0.200031	0.208807	0.762968	0.147564	0.229827	44.0121	1.78e-08	2.4e-07	0.0398318	0.0976508	1.88e-08	0.102221	0.3903	0.55088	0.627976	0.605769	0.485882	0.313905	0.21021	0.241442
Q80X90.Flnb.1081.	0.0652469	-0.0185157	-0.3556	-0.201458	0.998806	1.0745	0.832857	1.04377	0.718631	0.362397	0.367197	0.669595	0.334671	0.325068	-0.0209004	0.115628	-0.127582	0.188617	0.987484	0.529455	0.394494	43.9339	1.8e-08	2.43e-07	0.314356	0.231997	4.09e-08	0.00619819	0.0365754	0.0652638	0.48562	0.851719	0.930334	0.92271	0.801538	0.350801
A2AE27.Ampd2.176.	-0.25423	-0.167078	-0.601037	-0.0673452	1.07258	0.957431	1.05116	0.994812	0.513894	0.301903	0.397089	0.117697	-0.0522512	0.0687512	0.284003	0.16669	-0.272423	0.116798	1.019	0.332646	0.299004	43.8441	1.83e-08	2.46e-07	0.0377279	0.437952	2.02e-08	0.0198036	0.0749845	0.205615	0.555567	0.777905	0.830261	0.770825	0.536251	0.190288
P46656.Fdx1.156.159.	0.49677	0.510984	0.329508	NA	0.921226	1.16009	0.896443	NA	0.109703	0.340879	-0.110903	NA	0.146189	0.0963034	-0.0275615	NA	0.37222	0.0555314	0.966366	0.134934	0.382263	43.8303	1.83e-08	2.47e-07	0.0056398	0.708818	1.83e-08	0.215717	0.373344	0.617303	0.729234	0.718948	0.581583	0.325175	0.146321	0.164076
Q8BJY1.Psmd5.412.	-0.0681761	0.241631	-0.130938	0.0476821	1.07243	1.37681	1.19645	1.23302	-0.196543	0.316344	0.364098	0.011162	0.102034	0.399475	0.0379813	0.0635831	0.0225498	0.150768	1.21968	0.123765	0.37919	43.7961	1.84e-08	2.48e-07	0.889592	0.368808	8.29e-09	0.331459	0.366085	0.693755	0.821821	0.821226	0.691175	0.361794	0.0996854	0.101009
Q9D1K7.1700037H04Rik.124.131.	-0.128608	NA	-0.243069	0.0287184	1.37484	NA	1.58784	2.26405	0.116063	NA	0.0881542	0.727801	0.0728336	NA	-0.0250018	0.302338	-0.119048	0.110818	1.64438	0.316327	0.48812	43.7924	1.85e-08	2.48e-07	0.533972	0.638464	9.37e-09	0.0887503	0.041489	0.381245	0.814286	0.924527	0.928645	0.841376	0.454437	0.0568559
Q8R146.Apeh.149.152.	NA	NA	-0.273292	0.224643	NA	NA	1.85907	1.69028	NA	NA	0.289092	0.254613	NA	NA	0.185565	0.351252	-0.127746	0.0569786	1.53924	0.173767	0.41056	43.7684	1.85e-08	2.49e-07	0.465597	0.801663	8.12e-09	0.27984	0.219601	0.652212	0.856595	0.891468	0.831547	0.563178	0.145082	0.0440061
Q8BJY1.Psmd5.133.	-0.110368	-0.30369	-0.116508	0.131114	1.26057	0.885537	1.15351	1.18923	0.197173	-0.272037	0.123974	0.227177	0.35261	0.430948	0.181568	0.369279	-0.0998627	0.333601	1.12221	0.0690719	0.356256	43.7509	1.86e-08	2.49e-07	0.449604	0.0742328	1.26e-08	0.572085	0.513561	0.779495	0.850699	0.813277	0.612712	0.234429	0.0653203	0.154641
Q8R059.Gale.329.	-0.0706354	NA	0.128299	0.184666	1.18771	NA	1.01609	1.15614	0.459221	NA	-0.0345032	0.21752	0.020885	NA	0.415625	0.568082	0.0619788	0.278413	1.15156	0.24793	0.434969	43.7037	1.87e-08	2.51e-07	0.665584	0.119229	1.32e-08	0.069498	0.124407	0.379146	0.67474	0.794268	0.787105	0.646071	0.335141	0.109862
Q91Z53.Grhpr.57.	-0.167903	-0.0750013	-0.00606424	0.238751	0.850923	0.874526	0.955023	1.00763	-0.0892276	-0.0607968	0.172916	0.0616389	0.0264667	0.124653	0.245232	0.249502	-0.00255429	0.161463	0.922025	0.0211326	0.275517	43.624	1.9e-08	2.54e-07	0.983248	0.215192	8.77e-09	0.833775	0.645258	0.824026	0.850658	0.766039	0.476267	0.132123	0.06834	0.268449
Q99K85.Psat1.175.	NA	0.0441495	-0.131686	0.0671918	NA	1.22036	0.925202	1.68179	NA	0.143858	0.0130666	0.477297	NA	0.124531	0.0458788	0.231576	-0.0187569	0.115762	1.25376	0.240651	0.397855	43.5896	1.91e-08	2.55e-07	0.912453	0.510639	9.56e-09	0.0899055	0.124258	0.424306	0.723299	0.825902	0.808758	0.649848	0.30411	0.0863846
Q05D44.Eif5b.631.	-0.258583	-0.31626	-0.10763	-0.096438	0.885173	0.908899	0.753577	1.05003	0.185218	0.328935	0.123169	0.122541	-0.182281	-0.249353	0.0193605	0.0988973	-0.194728	-0.0783441	0.899421	0.189965	0.204079	43.5419	1.92e-08	2.57e-07	0.0741589	0.546783	1.29e-08	0.0734126	0.261227	0.464441	0.626547	0.676342	0.616743	0.446004	0.247171	0.172395
A0A0J9YUG5.Wbscr27.57.	NA	0.288731	NA	0.36821	NA	1.24116	NA	1.07198	NA	0.154879	NA	0.266624	NA	0.262329	NA	0.212264	0.244733	0.161678	1.03872	0.130206	0.393834	43.5372	1.93e-08	2.57e-07	0.0540554	0.275001	1.26e-08	0.249225	0.373139	0.64348	0.761384	0.753458	0.614058	0.331052	0.12823	0.142996
Q8CI94.Pygb.437.	0.0167676	-0.392277	0.0905123	0.412342	1.41296	1.36922	1.39192	1.70026	0.138187	0.170987	0.0507418	0.326834	0.299078	-0.0922921	0.0117233	0.535458	0.0318363	0.188492	1.46859	0.171688	0.465151	43.5366	1.93e-08	2.57e-07	0.869099	0.355138	8.83e-09	0.267815	0.22915	0.639699	0.840832	0.875892	0.809855	0.538184	0.145676	0.0521434
P56399.Usp5.838..1	NA	NA	0.0572632	-0.120165	NA	NA	0.884986	1.00713	NA	NA	0.0801355	0.0293422	NA	NA	0.329984	0.225401	-0.0930844	0.177826	0.882357	-0.0010873	0.241503	43.5258	1.93e-08	2.57e-07	0.356597	0.168165	1e-08	0.991232	0.684959	0.84359	0.860334	0.764538	0.447737	0.109439	0.0675227	0.302898
Q8K2K6.Agfg1.49.52.	NA	NA	-0.00266783	0.00296745	NA	NA	1.18216	1.84844	NA	NA	-0.0559382	0.663952	NA	NA	-0.0108746	0.124297	-0.023814	0.0634054	1.37797	0.268174	0.421434	43.505	1.94e-08	2.57e-07	0.898548	0.755298	9.37e-09	0.0858364	0.0846268	0.398017	0.750926	0.865677	0.861527	0.730403	0.35875	0.0738428
Q8VBW6.Nae1.483.	-0.07523	NA	-0.121229	0.0488167	1.0218	NA	1.92674	1.36888	0.0437244	NA	0.282275	0.227189	0.143745	NA	0.134685	0.171789	-0.0484321	0.186759	1.35605	0.167842	0.415554	43.4679	1.95e-08	2.58e-07	0.776424	0.320558	9.18e-09	0.243423	0.244953	0.622407	0.815974	0.849989	0.774528	0.501321	0.1475	0.0664687
P28271.Aco1.369.370.	0.429525	0.0876223	0.202001	0.212417	1.49298	1.39885	1.43234	2.01467	0.0868358	0.164098	0.0390631	0.859142	0.341659	-0.079612	0.212447	0.118623	0.232891	0.148279	1.58471	0.287285	0.563291	43.4673	1.95e-08	2.58e-07	0.201531	0.508401	1.07e-08	0.107112	0.0595857	0.415029	0.806338	0.909878	0.908263	0.796692	0.391929	0.0542869
Q9QUM9.Psma6.136.137.	0.308545	NA	-0.275812	-0.0976447	1.48665	NA	1.33541	1.89466	0.196809	NA	0.234088	0.545459	0.772041	NA	0.679193	0.328542	-0.0522882	0.467946	1.49419	0.308386	0.554558	43.4657	1.95e-08	2.58e-07	0.793516	0.0706	1.64e-08	0.0830528	0.0508642	0.354416	0.771	0.898489	0.905228	0.809903	0.443403	0.0721226
Q8K0Z7.Taco1.249.253..1	NA	NA	-0.0314543	-0.0757063	NA	NA	1.14075	1.37996	NA	NA	-0.00367842	0.466814	NA	NA	0.311486	0.222724	-0.10765	0.167283	1.21268	0.25538	0.381923	43.4355	1.96e-08	2.59e-07	0.446693	0.328232	1.13e-08	0.0712081	0.110599	0.380103	0.694778	0.815967	0.810701	0.672447	0.343816	0.0991753
Q6PGB6.Naa50.79.	-0.292483	NA	-0.286936	-0.00325959	0.976802	NA	0.885769	1.4705	0.196735	NA	0.0519313	0.410393	0.152997	NA	0.329642	0.270462	-0.191871	0.212708	1.09571	0.218925	0.333868	43.4229	1.96e-08	2.6e-07	0.14067	0.192052	1.37e-08	0.0874862	0.173679	0.435523	0.67907	0.767433	0.735873	0.56361	0.273175	0.115243
Q6P8M1.Tatdn1.226.	0.499514	0.296974	NA	0.333727	1.68031	1.30097	NA	2.0865	0.431079	-0.157071	NA	0.419304	0.336546	-0.423628	NA	0.219446	0.316149	0.044026	1.66231	0.242799	0.56632	43.3552	1.99e-08	2.62e-07	0.104254	0.868574	1.06e-08	0.179152	0.0977184	0.527713	0.845338	0.91529	0.897157	0.738167	0.281243	0.0369912
Q7TQI3.Otub1.91..1	-0.0371109	NA	0.0100326	-0.130476	1.01801	NA	0.869271	1.33663	-0.125313	NA	0.233971	0.343507	0.107227	NA	0.176784	0.0597661	-0.020152	0.122254	1.05123	0.1913	0.336158	43.3166	2e-08	2.64e-07	0.887415	0.404292	1e-08	0.104461	0.230578	0.493762	0.690399	0.746617	0.685463	0.483111	0.222364	0.124988
Q8R2W9.Pank3.141.	0.459448	0.118788	NA	0.420138	1.53743	0.856533	NA	1.25707	0.307526	0.0508489	NA	0.563873	0.102433	-0.0123057	NA	0.278336	0.315029	0.139837	1.2337	0.277096	0.491415	43.3052	2e-08	2.64e-07	0.0419915	0.434066	1.56e-08	0.0637557	0.0878387	0.341987	0.688964	0.82867	0.835238	0.718312	0.392281	0.102986
Q8R146.Apeh.328.	0.199802	0.143012	-0.103548	0.287535	1.16212	1.39464	1.25166	1.67023	-0.235663	0.114896	-0.00592123	0.15494	0.246387	-0.276516	0.296102	0.340547	0.1317	0.15163	1.36966	0.00706299	0.415014	43.3023	2e-08	2.64e-07	0.39696	0.422892	8.68e-09	0.96331	0.629221	0.884779	0.929779	0.900198	0.700427	0.203436	0.0258323	0.139447
Q9EST4.Psmg2.168.178.	0.0537611	NA	NA	0.178776	0.88171	NA	NA	0.98373	0.537513	NA	NA	0.655215	0.392896	NA	NA	0.322793	0.059879	0.335332	0.907858	0.46029	0.44084	43.2567	2.02e-08	2.66e-07	0.633893	0.0625054	5.8e-08	0.00738059	0.055387	0.0873524	0.450674	0.795033	0.889576	0.87846	0.735639	0.327174
P46935.Nedd4l.854.	NA	NA	-0.337154	-0.0841632	NA	NA	1.29062	1.02814	NA	NA	0.163305	0.0608658	NA	NA	0.278356	0.399695	-0.219174	0.274679	1.05761	0.103903	0.304255	43.2488	2.02e-08	2.66e-07	0.088079	0.10258	1.5e-08	0.370499	0.435739	0.704101	0.798079	0.77206	0.601508	0.28122	0.0985734	0.151032
Q61554.Fbn1.2567.2573.	NA	NA	-0.291528	-0.437913	NA	NA	-0.79623	-0.952642	NA	NA	0.349667	0.283739	NA	NA	0.172237	0.0975925	-0.328238	0.11735	-0.741473	0.296289	-0.164018	43.2379	2.03e-08	2.66e-07	0.00409117	0.324451	5.4e-08	0.0131723	0.965389	0.66741	0.0395862	0.00702018	0.389409	0.92811	0.985639	0.988422
F6Y616.Paip1.227.	NA	NA	-0.586873	-0.0115846	NA	NA	1.54116	1.56957	NA	NA	0.582246	0.131132	NA	NA	-0.0246346	0.137394	-0.158661	0.0991862	1.35602	0.272998	0.392387	43.2297	2.03e-08	2.66e-07	0.309158	0.612868	1.08e-08	0.0806141	0.0821402	0.380927	0.738268	0.860121	0.859188	0.733719	0.372351	0.0797582
Q9DBG3.Ap1b1.129.	0.0513543	-0.0841954	0.170917	0.0229644	1.11935	0.844025	1.49745	0.917164	0.132886	0.19658	0.390869	0.127117	0.402238	0.209788	0.306192	0.251544	0.0402602	0.292441	1.0945	0.211863	0.409766	43.2122	2.03e-08	2.67e-07	0.778303	0.0976508	1.43e-08	0.0964851	0.185645	0.45233	0.685619	0.765807	0.727125	0.545787	0.258126	0.114665
O08528.Hk2.813.	0.410941	0.361838	0.307955	0.262011	1.15991	1.05183	0.838972	0.786762	0.155057	-0.302149	0.14688	0.0529947	0.362376	0.188668	0.221875	0.173373	0.335686	0.236573	0.959368	0.0131958	0.386206	43.1989	2.04e-08	2.67e-07	0.0101677	0.124496	2.12e-08	0.909786	0.654659	0.836901	0.864471	0.785078	0.494468	0.130208	0.0603802	0.260778
Q5SUR0.Pfas.270.	0.225837	0.119045	-0.506254	NA	1.72078	1.61474	1.40908	NA	0.281857	0.185558	0.231724	NA	0.174376	0.0583607	-0.648503	NA	-0.0216425	-0.0719042	1.59563	0.254156	0.439059	43.1403	2.06e-08	2.69e-07	0.919517	0.760164	9.18e-09	0.143227	0.0873831	0.485088	0.823605	0.906174	0.892631	0.746233	0.311964	0.0446958
Q6P6M7.Sepsecs.219.226.	NA	NA	0.38781	0.324418	NA	NA	1.09402	1.20805	NA	NA	0.107591	0.443532	NA	NA	0.439833	0.354408	0.170619	0.299282	1.03282	0.232746	0.433867	43.0787	2.08e-08	2.72e-07	0.173054	0.08624	1.94e-08	0.0666264	0.161751	0.38638	0.635686	0.74352	0.728803	0.583397	0.314482	0.135639
Q3V1L4.Nt5c2.433..1	NA	-0.12391	0.111435	NA	NA	1.21993	1.19062	NA	NA	-0.0795529	-0.25517	NA	NA	-0.0472504	0.568325	NA	0.015512	0.169646	1.20555	-0.0132131	0.344374	43.0269	2.1e-08	2.74e-07	0.923784	0.309238	8.92e-09	0.923047	0.672783	0.884528	0.918875	0.872457	0.621594	0.15081	0.0304253	0.195635
Q6ZQ38.Cand1.237.	-0.200781	-0.0512006	-0.0667403	0.0952843	0.986449	0.925426	1.23119	1.09895	-0.289139	-0.0709635	0.26971	0.127966	0.136901	0.398443	0.275442	0.254506	-0.0558593	0.266323	1.0605	0.0093933	0.320091	42.9753	2.12e-08	2.76e-07	0.669298	0.106593	1.16e-08	0.938425	0.649165	0.851205	0.885715	0.822885	0.551633	0.143906	0.0470672	0.22497
Q9JLJ2.Aldh9a1.267.	-0.245081	0.115215	-0.0661765	0.00385842	0.905161	1.02708	0.95361	1.39938	0.0149556	0.0466267	-0.0830016	0.289506	-0.216564	-0.154678	-0.158598	-0.0883809	-0.048046	-0.154555	1.07131	0.0670216	0.233932	42.9348	2.13e-08	2.78e-07	0.716135	0.298863	9.37e-09	0.554571	0.525114	0.775209	0.840714	0.796107	0.584263	0.21925	0.0697352	0.172009
O08797.Serpinb9.20.	NA	-0.18829	NA	-0.426342	NA	0.900169	NA	1.52853	NA	-0.0310028	NA	0.342476	NA	0.0414988	NA	0.0914824	-0.230777	0.0811297	1.18387	0.140914	0.293784	42.926	2.13e-08	2.78e-07	0.0982359	0.637557	1.11e-08	0.268478	0.32799	0.649354	0.794792	0.804497	0.689067	0.390238	0.122797	0.102566
P17427.Ap2a2.532.	-0.173928	-0.20079	-0.018888	0.0308517	0.618973	0.755404	0.63359	0.796813	0.117424	0.0601715	0.12278	0.188622	0.225718	0.262912	0.383335	0.265027	-0.0906885	0.284248	0.701195	0.12225	0.254251	42.8318	2.17e-08	2.82e-07	0.296436	0.0536992	2.58e-08	0.141824	0.469996	0.605426	0.640763	0.574123	0.414383	0.249222	0.198934	0.291427
Q9QXG4.Acss2.146.	0.210533	0.0536586	0.193784	0.477261	0.999141	1.07567	1.4443	1.09286	-0.133772	-0.20818	0.28041	-0.095559	0.0479487	0.109371	0.10254	0.294287	0.233809	0.138537	1.15299	-0.0392751	0.371516	42.8103	2.18e-08	2.83e-07	0.0875783	0.394213	1.13e-08	0.758044	0.716381	0.899253	0.924507	0.870608	0.590272	0.120976	0.0293348	0.232897
Q61171.Prdx2.70.	-0.111918	0.271408	-0.139347	0.0271786	1.11091	0.810558	1.23204	1.4984	0.276178	0.655916	0.43011	0.630672	0.259692	0.0997272	0.192683	0.363682	0.0118304	0.228946	1.16298	0.498219	0.475493	42.7779	2.19e-08	2.84e-07	0.945378	0.207199	2.74e-08	0.00959298	0.0244767	0.101584	0.590342	0.88538	0.93829	0.919462	0.758637	0.25668
A2AJW4.Ppp1r3d.158.	0.415186	0.281644	0.480139	0.607545	1.07937	0.999895	1.22366	0.862512	0.288846	0.529543	0.390941	0.127391	0.0731692	-0.038698	0.526803	0.334871	0.446129	0.224036	1.04136	0.33418	0.511426	42.7419	2.2e-08	2.86e-07	0.00469254	0.191365	4.64e-08	0.0269112	0.0716245	0.207851	0.565932	0.786434	0.836487	0.775894	0.536535	0.184441
Q9JK81.Myg1.119.	-0.187505	NA	-0.339132	-0.0992396	0.926211	NA	0.929278	1.10612	0.0796704	NA	0.0326144	0.26493	-0.121962	NA	0.125593	0.363149	-0.175474	0.18446	1.00923	0.161069	0.294822	42.7363	2.2e-08	2.86e-07	0.143147	0.212904	1.36e-08	0.15392	0.301488	0.560558	0.711112	0.73207	0.632935	0.398538	0.176405	0.140356
P51150.Rab7a.143.	-0.225102	-0.166497	-0.340206	-0.294404	0.468417	0.675095	0.52378	0.477442	0.48663	0.4226	0.435497	0.303346	0.146835	0.187944	0.248493	0.298745	-0.256552	0.220504	0.536183	0.412018	0.228038	42.6884	2.22e-08	2.87e-07	0.00790681	0.0719405	5.02e-07	0.00313307	0.188501	0.0796896	0.212973	0.554515	0.771235	0.822042	0.759559	0.523545
Q8JZQ9.Eif3b.504.	-0.289164	-0.0770019	-0.414859	0.0911439	0.911358	0.756082	1.03345	1.11263	0.137565	0.0707454	0.114927	0.229712	0.228579	0.325166	0.42625	0.469952	-0.17247	0.362487	0.953381	0.138237	0.320409	42.6837	2.22e-08	2.87e-07	0.146756	0.0536992	2.46e-08	0.210036	0.368277	0.607356	0.72023	0.71165	0.578006	0.329199	0.152641	0.167191
Q9JII5.Dazap1.63..1	NA	NA	0.0426125	0.0774405	NA	NA	0.926116	1.15125	NA	NA	0.197597	0.332283	NA	NA	0.311916	0.125563	0.0422338	0.159676	0.968558	0.222176	0.348161	42.6816	2.23e-08	2.87e-07	0.733426	0.253755	1.32e-08	0.0573187	0.189195	0.39656	0.616015	0.711542	0.689614	0.543109	0.301852	0.153117
P26039.Tln1.709.719.	NA	NA	-0.103896	-0.207076	NA	NA	0.63992	0.602519	NA	NA	0.229139	0.145324	NA	NA	0.25139	0.151038	-0.142716	0.16213	0.645638	0.149156	0.203552	42.6733	2.23e-08	2.88e-07	0.0786208	0.119229	2.08e-08	0.0628002	0.429782	0.529147	0.561879	0.517728	0.411416	0.300709	0.259806	0.314459
Q9WV32.Arpc1b.342.346.	-0.237167	NA	NA	0.145313	1.11199	NA	NA	1.23666	0.492534	NA	NA	0.397088	0.19613	NA	NA	0.628548	-0.191187	0.237001	1.12873	0.414549	0.397274	42.6011	2.26e-08	2.91e-07	0.173025	0.182363	2.62e-08	0.0145645	0.0376135	0.146561	0.587664	0.849994	0.904073	0.869332	0.661748	0.209698
P10404.NA.109.118.	NA	NA	0.731394	0.0691877	NA	NA	2.02759	2.34027	NA	NA	0.343433	0.202899	NA	NA	0.471172	-0.0142759	0.215309	0.0920009	1.90153	0.150975	0.589955	42.5609	2.27e-08	2.93e-07	0.320455	0.742284	9.58e-09	0.451852	0.259183	0.767165	0.924149	0.941984	0.890581	0.595309	0.0988936	0.0229726
Q9Z2U0.Psma7.91.	-0.0725091	NA	0.0874521	0.278602	1.2444	NA	1.33061	1.23008	0.0387842	NA	0.605725	0.0280263	0.0625399	NA	0.51732	0.385325	0.0304845	0.273362	1.2395	0.216452	0.439949	42.5514	2.28e-08	2.93e-07	0.856973	0.146718	1.32e-08	0.12381	0.161421	0.478004	0.737824	0.817199	0.780926	0.590065	0.249918	0.0844867
Q91YP3.Dera.118.	NA	NA	-0.186067	0.180475	NA	NA	0.921123	0.789201	NA	NA	0.0884999	-0.00194693	NA	NA	0.0736862	0.293934	-0.0170773	0.167992	0.835384	0.119054	0.276338	42.5432	2.28e-08	2.93e-07	0.880883	0.174578	1.2e-08	0.193279	0.437465	0.632861	0.705185	0.663177	0.497434	0.266243	0.153158	0.220312
Q9JHW2.Nit2.44.	-0.141333	0.0619704	0.232744	0.242202	1.14627	1.87134	1.54801	1.10655	0.215149	0.461575	0.445702	0.022023	0.14484	0.270107	0.148446	-0.0211085	0.0988958	0.135571	1.41805	0.286112	0.484656	42.5038	2.29e-08	2.94e-07	0.559697	0.501065	1.16e-08	0.0815845	0.0680621	0.372134	0.753635	0.877743	0.880227	0.76664	0.398689	0.0749742
Q61035.Hars.379.	-0.230483	-0.0736972	-0.104731	0.344944	1.5267	1.57115	1.53064	2.34707	0.0251217	0.098118	0.0689287	0.724631	0.119042	-0.018777	0.238525	0.0784616	-0.0159921	0.104313	1.74389	0.2292	0.515353	42.5019	2.3e-08	2.94e-07	0.946493	0.679635	9.62e-09	0.219237	0.112671	0.578583	0.868832	0.925443	0.902657	0.7282	0.245797	0.0296233
Q8BH04.Pck2.325.	-0.289317	-0.443313	-0.317298	-0.130996	0.822045	1.0001	1.09095	1.07872	0.175359	0.268339	0.181882	0.141067	-0.190107	-0.157537	0.00960631	0.346405	-0.295231	0.00209157	0.997955	0.191662	0.224119	42.486	2.3e-08	2.95e-07	0.0219716	0.990829	1.72e-08	0.102241	0.238417	0.48023	0.667286	0.723219	0.663305	0.472062	0.232146	0.140213
D3YXK2.Safb.485.	-0.187114	-0.237329	0.0770612	NA	1.02564	1.42365	1.15577	NA	-0.100491	0.403695	0.456576	NA	0.248216	0.0854108	0.487712	NA	-0.118293	0.251413	1.16792	0.246796	0.38696	42.4636	2.31e-08	2.96e-07	0.394887	0.157088	1.51e-08	0.0761198	0.124465	0.386751	0.683051	0.799562	0.790426	0.646098	0.329471	0.105677
Q60710.Samhd1.104.	0.324031	NA	0.0934932	0.266458	1.3223	NA	0.944342	0.90928	0.377202	NA	-0.00654654	0.0656087	0.0906405	NA	0.113463	0.224026	0.160084	0.162868	1.03567	0.134494	0.373279	42.3964	2.34e-08	2.99e-07	0.185825	0.27122	1.25e-08	0.233869	0.362709	0.632586	0.7549	0.750569	0.616665	0.340129	0.134025	0.142
Q8VDQ1.Ptgr2.187.	0.75415	0.0563645	0.290941	-0.0461717	1.39197	1.50496	1.6807	1.06207	0.223517	0.129487	0.399556	0.0400303	0.166291	0.04771	0.0940622	0.113258	0.263821	0.10533	1.40993	0.198147	0.494306	42.3801	2.34e-08	2.99e-07	0.113521	0.609356	1.22e-08	0.199249	0.179531	0.565315	0.806919	0.862412	0.813788	0.586557	0.19676	0.0576822
Q8R059.Gale.306..1	-0.237419	NA	NA	0.136129	1.37665	NA	NA	1.04683	0.404702	NA	NA	0.0491679	-0.0385855	NA	NA	0.559609	-0.104732	0.216403	1.16398	0.207551	0.370801	42.3794	2.34e-08	2.99e-07	0.446693	0.206569	1.32e-08	0.117283	0.183939	0.480597	0.71864	0.792061	0.748148	0.551896	0.23963	0.0978712
D3Z4U0.Zranb2.74.	0.296249	NA	0.425251	0.101536	1.19297	NA	1.53441	0.950608	0.0831686	NA	0.330029	-0.152689	-0.19712	NA	0.132198	0.170078	0.234055	0.071111	1.22665	0.0933532	0.406292	42.3782	2.34e-08	2.99e-07	0.104851	0.694027	1.13e-08	0.477237	0.44345	0.754732	0.851719	0.834223	0.673942	0.300847	0.0718408	0.114154
Q8K354.Cbr3.226.227.	-0.500185	-0.410526	-0.519882	-0.0259491	0.87465	1.09129	1.36486	1.18732	0.483542	0.481884	0.325363	0.300902	0.142607	0.208124	0.281402	0.694284	-0.364136	0.331604	1.12953	0.397923	0.37373	42.3588	2.35e-08	3e-07	0.0214196	0.0976508	4.52e-08	0.0191312	0.0409344	0.159915	0.592102	0.844045	0.896239	0.856456	0.637526	0.198158
Q9JIX8.Acin1.1222.	0.0188847	-0.160074	-0.405227	NA	1.54899	1.33318	1.21827	NA	0.797847	1.13112	0.211991	NA	-0.0293538	0.0226739	0.299404	NA	-0.10663	0.138095	1.37012	0.667762	0.517338	42.3561	2.35e-08	3e-07	0.549416	0.517894	3.39e-08	0.00738059	0.00859119	0.0695594	0.676797	0.950301	0.978846	0.971407	0.871514	0.297657
A2AJW4.Ppp1r3d.35.40.	0.399888	0.33937	NA	0.505005	0.607034	0.849602	NA	0.867034	0.201347	0.395043	NA	0.183917	-0.0481304	0.108992	NA	0.0844986	0.37269	0.0600389	0.734856	0.243224	0.352702	42.294	2.38e-08	3.02e-07	0.001669	0.623476	5.97e-08	0.026061	0.214949	0.302469	0.465144	0.588676	0.619676	0.554305	0.405877	0.257626
O35945.Aldh1a7.276.303.	NA	NA	-0.466354	0.18487	NA	NA	1.79482	2.28317	NA	NA	-0.0794035	0.776904	NA	NA	0.330009	0.446842	-0.13422	0.287759	1.76892	0.300643	0.555777	42.2864	2.38e-08	3.02e-07	0.522395	0.25743	1.24e-08	0.130495	0.0464	0.440543	0.848791	0.937055	0.93578	0.839866	0.414272	0.0412402
Q5RKZ7.Mocs1.84.87.	0.374676	NA	0.240826	0.489447	0.751028	NA	0.959417	1.39595	0.365289	NA	0.219237	0.753295	0.307769	NA	0.206443	0.364421	0.348628	0.258368	1.06003	0.459678	0.531675	42.2786	2.38e-08	3.02e-07	0.0210501	0.152471	5.54e-08	0.0105053	0.0374129	0.107632	0.539051	0.844373	0.911518	0.890024	0.720558	0.26467
P42669.Pura.271.	-0.194721	-0.314132	-8.15e-05	0.0485285	1.10926	0.892422	0.834594	0.852203	0.183127	0.0236287	0.318575	0.0386363	0.212637	0.113019	0.302472	0.317298	-0.115101	0.236356	0.922119	0.140992	0.296091	42.2772	2.39e-08	3.02e-07	0.29435	0.107855	1.59e-08	0.175289	0.368208	0.595863	0.705672	0.696469	0.565205	0.328289	0.161467	0.176599
P09411.Pgk1.316.	0.732496	-0.199811	0.602212	0.601536	2.55919	2.03414	1.95747	1.70978	0.763798	0.481138	0.167675	-0.0540638	0.174226	-0.24048	0.48531	0.368172	0.434108	0.196807	2.06515	0.339637	0.758925	42.2251	2.41e-08	3.05e-07	0.0833424	0.510816	1.39e-08	0.14443	0.0261437	0.440548	0.889567	0.963576	0.964993	0.902188	0.492931	0.034254
P61967.Ap1s1.47.	-0.273169	NA	-0.138698	-0.274859	1.61809	NA	1.69788	2.28792	0.82366	NA	-0.319165	0.625497	-0.00813405	NA	-0.0900584	0.511524	-0.240786	0.0994086	1.85814	0.399425	0.529048	42.2136	2.41e-08	3.05e-07	0.2659	0.720927	1.29e-08	0.0694603	0.0151665	0.317313	0.848019	0.957833	0.966375	0.923292	0.607367	0.0657972
Q9CRC9.Gnpda2.239.	NA	-0.204035	NA	0.501487	NA	1.57373	NA	2.0938	NA	0.317886	NA	0.573363	NA	0.0827218	NA	0.661162	0.0761518	0.271557	1.62714	0.336596	0.577861	42.1974	2.42e-08	3.06e-07	0.712202	0.250444	1.34e-08	0.078634	0.0342521	0.34646	0.804142	0.925606	0.933705	0.858508	0.495997	0.0656182
Q8K010.Oplah.25.	-0.0151705	0.0673921	0.217364	-0.0480177	0.94238	1.19395	0.747322	0.939591	-0.0689906	0.253863	-0.0247231	0.0164581	0.286319	0.157089	0.358967	0.164723	0.0553921	0.241775	0.95581	0.0441519	0.324282	42.1941	2.42e-08	3.06e-07	0.636902	0.107614	1.32e-08	0.674856	0.593673	0.795774	0.835877	0.764269	0.506202	0.163517	0.073077	0.233216
Q11011.Npepps.528.538.	NA	NA	0.159096	0.274986	NA	NA	1.52175	1.57408	NA	NA	0.444658	0.196818	NA	NA	0.248386	0.379121	-0.00975894	0.191117	1.37175	0.225164	0.444568	42.1909	2.42e-08	3.06e-07	0.959681	0.325117	1.16e-08	0.139889	0.136343	0.491909	0.776535	0.856047	0.826608	0.641408	0.257322	0.064399
Q9QUR6.Prep.343.	-0.190155	-0.189992	-0.0933873	-0.061154	1.10111	1.0747	0.827676	1.36731	0.235323	0.173202	-0.0607238	0.34216	0.0083505	0.052853	0.191844	0.412504	-0.133672	0.166388	1.0927	0.17249	0.324476	42.1856	2.42e-08	3.06e-07	0.295515	0.285459	1.27e-08	0.155592	0.263128	0.550731	0.72886	0.765236	0.682443	0.446437	0.182228	0.115468
Q8BKY8.Mterf2.55.	NA	-0.0429035	0.15171	0.137276	NA	1.05713	1.19735	0.917225	NA	0.0664015	0.447782	0.00815839	NA	0.0678448	0.174501	0.150307	0.0957716	0.0790382	0.998254	0.180337	0.33835	42.1681	2.43e-08	3.06e-07	0.41132	0.582012	1.17e-08	0.110393	0.261533	0.509294	0.681701	0.723856	0.649539	0.443307	0.210833	0.140771
Q64442.Sord.140.	-0.1235	-0.229341	-0.0145454	-0.413677	1.8473	1.56294	2.16456	1.25031	0.224179	-0.124499	0.559649	-0.286167	0.101158	0.0496002	0.16115	-0.04452	-0.195266	0.0668469	1.70628	0.0932905	0.417787	42.1298	2.45e-08	3.08e-07	0.316483	0.793029	9.99e-09	0.607891	0.413829	0.830838	0.929336	0.930062	0.835708	0.42735	0.0483791	0.0456075
O89110.Casp8.347.	0.145054	-0.10777	-0.106409	0.1417	1.25864	0.99199	1.1576	1.01179	0.198004	-0.127335	0.405749	-0.157595	0.222953	0.279093	0.231917	0.102677	0.0181437	0.20916	1.105	0.0797057	0.353004	42.1286	2.45e-08	3.08e-07	0.905751	0.194922	1.14e-08	0.501449	0.488108	0.757642	0.836067	0.801797	0.610459	0.249298	0.0741916	0.151695
Q9Z1B3.Plcb1.359.364.	NA	0.0484567	0.0994668	-0.0617083	NA	1.13465	1.27295	1.08983	NA	0.259054	0.539365	-0.0814385	NA	0.0305347	-0.0515702	0.161661	0.0467172	0.0607366	1.11814	0.162638	0.347059	42.0939	2.46e-08	3.09e-07	0.739982	0.711732	1.05e-08	0.180349	0.280068	0.58004	0.749347	0.777174	0.684445	0.430314	0.163351	0.110394
Q01405.Sec23a.432.444.	NA	-0.413249	0.131152	-0.0200922	NA	1.05704	1.15226	1.23739	NA	0.589133	0.2987	0.440872	NA	0.0573902	0.297863	0.538963	-0.126231	0.232714	1.10873	0.411173	0.406597	42.0889	2.46e-08	3.09e-07	0.358694	0.182363	2.63e-08	0.0138499	0.0398779	0.144822	0.577202	0.843069	0.899669	0.865215	0.65975	0.214701
Q9WV32.Arpc1b.227..1	NA	NA	0.188947	-0.0256565	NA	NA	1.13789	1.28519	NA	NA	0.183236	0.365698	NA	NA	0.392282	0.291311	0.00988371	0.269094	1.10493	0.25383	0.409435	42.0579	2.48e-08	3.11e-07	0.950711	0.123154	1.72e-08	0.0609087	0.124075	0.357489	0.650807	0.779346	0.778452	0.647325	0.352282	0.122317
Q02053.Uba1.340.	0.010484	-0.052062	-0.235673	-0.0346125	0.714576	1.22265	0.995698	1.0729	0.253369	0.0839552	0.375675	0.272662	0.102296	-0.0731399	0.238304	0.21582	-0.0779658	0.12082	1.00145	0.246415	0.322681	42.0435	2.48e-08	3.11e-07	0.516259	0.401476	1.44e-08	0.0473882	0.147373	0.347325	0.607177	0.734438	0.735416	0.610647	0.352091	0.149102
O08529.Capn2.341.350..1	-0.171178	-0.238373	-0.199994	0.0319173	0.850068	0.805105	0.655898	0.871309	0.265797	0.245004	0.238847	0.311442	-0.188475	-0.0822496	0.157939	-0.0150816	-0.144407	-0.0319668	0.795595	0.265273	0.221124	42.0376	2.49e-08	3.11e-07	0.13945	0.800922	2.05e-08	0.0186599	0.168637	0.267739	0.478004	0.637622	0.682146	0.616072	0.437089	0.236516
Q8VHX6.Flnc.683.	NA	NA	-0.0536481	-0.187156	NA	NA	0.864082	1.23477	NA	NA	0.342088	0.45532	NA	NA	0.220348	0.221473	-0.133509	0.111185	1.03208	0.252372	0.315531	42.0248	2.49e-08	3.11e-07	0.272757	0.456448	1.5e-08	0.0489253	0.135727	0.341742	0.616225	0.748994	0.752648	0.629605	0.36065	0.142425
Q99JY9.Actr3.34.	-0.15708	-0.214893	0.0111268	-0.0874983	1.46708	1.22472	1.09827	0.835206	0.266218	0.433866	0.202223	-0.127894	0.176976	0.217148	0.176355	0.139609	-0.112086	0.177522	1.15632	0.193603	0.353839	41.9523	2.52e-08	3.15e-07	0.410698	0.281898	1.3e-08	0.13639	0.21078	0.513016	0.729449	0.78834	0.730347	0.515167	0.212457	0.0991258
Q9CZP0.Ufsp1.23.	NA	NA	0.56935	0.470521	NA	NA	1.40914	1.04113	NA	NA	0.122307	-0.0440475	NA	NA	0.274107	0.134446	0.427983	0.0889406	1.06421	0.00103023	0.395541	41.9499	2.52e-08	3.15e-07	0.00479943	0.582913	2.35e-08	0.993589	0.661426	0.858877	0.891131	0.827904	0.551713	0.137911	0.0447112	0.229739
Q9D1H7.Get4.175.	NA	NA	-0.369413	0.0162527	NA	NA	0.803709	1.11688	NA	NA	0.271621	0.427887	NA	NA	0.207779	0.273241	-0.186034	0.165822	0.88736	0.280188	0.286834	41.8101	2.59e-08	3.22e-07	0.0968108	0.224639	2.52e-08	0.0240053	0.131913	0.257584	0.5176	0.69495	0.737449	0.662409	0.4489	0.204666
Q99J36.Thumpd1.169.	0.225338	-0.245853	NA	NA	1.91366	1.91385	NA	NA	0.331161	0.601428	NA	NA	0.261544	0.722058	NA	NA	-0.0290779	0.306694	1.59865	0.301589	0.544465	41.7966	2.59e-08	3.23e-07	0.896701	0.196707	1.42e-08	0.102956	0.050487	0.394293	0.805984	0.915029	0.916883	0.817467	0.423047	0.0568608
G3UVU2.Sf3a2.59.	NA	NA	-0.256838	-0.41097	NA	NA	0.686297	0.615933	NA	NA	0.289329	0.325354	NA	NA	0.107302	0.194498	-0.220734	0.13078	0.653777	0.297484	0.215327	41.78	2.6e-08	3.23e-07	0.0194256	0.226004	6.09e-08	0.00972526	0.18873	0.19335	0.354071	0.558124	0.667357	0.664346	0.548657	0.342307
P63005.Pafah1b1.226.	-0.227402	-0.364534	-0.203028	-0.0726183	1.04264	1.54493	1.32202	1.82579	0.115922	0.427832	0.0560826	0.527943	-0.360413	0.174549	-0.08793	0.0935429	-0.216895	-0.0450628	1.43385	0.281945	0.363458	41.7631	2.61e-08	3.24e-07	0.197665	0.843381	1.34e-08	0.0911851	0.0706552	0.385594	0.761692	0.880252	0.880332	0.762113	0.386459	0.070879
P23506.Pcmt1.95.	NA	NA	-0.426623	0.253914	NA	NA	1.71825	1.78375	NA	NA	0.474126	0.236618	NA	NA	0.00268651	0.235365	0.125601	0.155581	1.57539	0.155152	0.50293	41.7167	2.63e-08	3.26e-07	0.495305	0.484544	1.1e-08	0.357167	0.258851	0.698378	0.875145	0.899312	0.829412	0.52974	0.115866	0.0428147
Q99LD8.Ddah2.276.285.	NA	NA	0.01225	0.334264	NA	NA	1.35422	1.71986	NA	NA	0.355571	0.702061	NA	NA	0.311843	0.572862	0.0201513	0.304322	1.38356	0.404335	0.528092	41.7052	2.63e-08	3.27e-07	0.91914	0.157999	2.03e-08	0.029566	0.0247309	0.205004	0.706965	0.903906	0.932436	0.888016	0.631892	0.137053
P05201.Got1.253.	NA	0.116875	-0.162108	NA	NA	1.73992	2.16599	NA	NA	0.10881	-0.1306	NA	NA	0.109493	-0.373095	NA	0.0437278	0.0639637	1.63336	0.042567	0.445906	41.6915	2.64e-08	3.27e-07	0.839139	0.792962	9.71e-09	0.811685	0.543054	0.879873	0.942183	0.930941	0.800685	0.314639	0.0267679	0.0740871
P63073.Eif4e.170.	-0.424086	-0.215294	-0.104999	0.0546741	1.28001	1.3189	1.26591	1.24952	0.383942	0.293424	0.197704	0.0957395	-0.181905	-0.257041	0.339777	0.411835	-0.172426	0.0781665	1.27858	0.242703	0.356757	41.6469	2.66e-08	3.29e-07	0.24849	0.681472	1.33e-08	0.099724	0.119709	0.426295	0.730934	0.833405	0.817026	0.659201	0.306253	0.0825895
P32020.Scp2.495..1	0.00554428	-0.186071	0.0757838	-0.494189	1.16244	1.44863	1.02168	1.06524	-0.054987	0.219859	-0.0393341	0.164125	0.20627	0.354757	0.398771	0.0719743	-0.149733	0.257943	1.1745	0.0724157	0.338781	41.6458	2.66e-08	3.29e-07	0.278002	0.14956	1.42e-08	0.575022	0.499176	0.780869	0.858026	0.827182	0.638748	0.251913	0.0628816	0.138839
P63037.Dnaja1.302.	-0.463528	-0.460708	-0.318559	-0.42729	0.689925	0.837826	0.529694	0.565918	0.312185	0.206181	0.055872	0.243918	0.112975	0.14994	0.0934674	0.236882	-0.417521	0.148316	0.655841	0.204539	0.147794	41.6031	2.68e-08	3.31e-07	0.000496344	0.206164	1.38e-07	0.0398565	0.309809	0.383903	0.47071	0.519378	0.508275	0.441741	0.352686	0.296608
Q00612.G6pdx.446.	-0.00195175	0.0832334	-0.0870139	0.148769	0.922649	1.22186	1.01657	1.45414	-0.0852304	0.141438	0.180577	0.499014	0.0218197	0.0535285	0.0630753	0.209624	0.0357591	0.0870119	1.1538	0.18395	0.365131	41.5785	2.69e-08	3.32e-07	0.813833	0.603359	1.16e-08	0.149752	0.230622	0.536746	0.73878	0.787645	0.719282	0.490166	0.194307	0.0999582
Q8CIN4.Pak3.390.	-0.400864	NA	-0.634591	-0.354138	1.6328	NA	1.24841	1.02492	0.29948	NA	0.116906	0.00806187	0.346204	NA	-0.135637	0.328378	-0.37939	0.165634	1.25234	0.155578	0.29854	41.5017	2.73e-08	3.37e-07	0.020894	0.371779	1.99e-08	0.270826	0.281386	0.627401	0.799032	0.823494	0.730429	0.446609	0.137767	0.084459
Q9ERK4.Cse1l.85.	-0.197205	NA	0.165741	-0.00984738	0.75744	NA	0.930793	0.871537	-0.0233645	NA	0.351207	0.031044	0.225842	NA	0.330959	0.333422	-0.0363511	0.274887	0.883584	0.145842	0.31699	41.4877	2.74e-08	3.37e-07	0.758048	0.0739773	2.01e-08	0.152944	0.36377	0.577291	0.684939	0.677222	0.552436	0.332284	0.175343	0.187536
Q9QYB1.Clic4.234.	-0.340836	-0.14496	-0.126728	0.0992172	1.15408	1.06263	1.17567	1.04628	0.575003	0.00562619	0.35475	0.12642	0.09995	-0.0832537	0.19239	0.300056	-0.128327	0.127286	1.10966	0.26545	0.343518	41.44	2.76e-08	3.4e-07	0.330975	0.430451	1.59e-08	0.0534233	0.11102	0.334858	0.643976	0.784966	0.792164	0.672641	0.378641	0.125552
Q8CHQ0.Fbxo4.144.145.	-0.235486	-0.282837	NA	-0.0784927	0.744043	0.674005	NA	0.816535	0.454029	0.286681	NA	0.583777	0.246496	0.28672	NA	0.231899	-0.225724	0.25077	0.711366	0.373893	0.277577	41.4261	2.77e-08	3.4e-07	0.033453	0.0770675	1.15e-07	0.00761478	0.12078	0.115517	0.348574	0.6529	0.786884	0.789494	0.663289	0.364436
Q9EPV8.Ubl5.6.	NA	-0.161888	-0.0349995	-0.0426144	NA	0.77618	0.609914	1.09088	NA	0.305882	0.214925	0.503454	NA	0.139184	0.166089	0.294417	-0.0984937	0.190732	0.833711	0.334995	0.315236	41.3507	2.8e-08	3.44e-07	0.352381	0.159586	3.45e-08	0.0125011	0.105003	0.169859	0.44869	0.697868	0.78344	0.749773	0.570749	0.265076
P55264.Adk.159.	-0.0800215	0.0997138	-0.016199	-0.0852899	0.779057	0.75831	0.690066	0.704816	0.442815	0.34723	0.187755	0.146802	0.23451	0.031673	0.17027	0.0985453	-0.0204492	0.13375	0.733062	0.281151	0.281878	41.3461	2.8e-08	3.44e-07	0.847074	0.237574	2.73e-08	0.0126374	0.171889	0.22927	0.423153	0.605909	0.67848	0.640777	0.488883	0.279424
Q8K0Z7.Taco1.249.253.	NA	NA	-0.0296098	-0.0471293	NA	NA	1.16999	1.4148	NA	NA	0.258986	0.479623	NA	NA	0.206318	0.0746115	-0.0266519	-0.0324408	1.16324	0.200519	0.326167	41.3056	2.82e-08	3.47e-07	0.865368	0.862061	1.2e-08	0.125185	0.197278	0.498572	0.725694	0.791363	0.740185	0.533563	0.224586	0.0975522
Q00612.G6pdx.269.	NA	NA	0.0282992	-0.337099	NA	NA	1.38662	1.57665	NA	NA	0.625948	0.542256	NA	NA	-0.213033	0.0707317	-0.174931	-0.0178481	1.22403	0.423592	0.36371	41.2909	2.83e-08	3.47e-07	0.241045	0.934683	2.23e-08	0.0167262	0.0299348	0.157131	0.631158	0.875431	0.919624	0.883646	0.666208	0.18787
P19096.Fasn.2461.	0.653693	0.509178	0.474776	0.647823	1.20379	1.03708	1.25317	0.707622	0.200884	-0.209764	0.219568	-0.290841	0.174414	0.173184	0.19095	0.314188	0.571368	0.213184	1.05041	-0.0200386	0.453732	41.224	2.87e-08	3.51e-07	0.000998714	0.219075	5.94e-08	0.884577	0.697028	0.876322	0.901341	0.833635	0.537501	0.118019	0.0414252	0.253649
Q9Z1K5.Arih1.355.360.	-0.142563	-0.145846	-0.243362	-0.0522268	1.05896	0.89198	0.7906	1.04247	0.357941	0.147073	0.0754104	0.342084	-0.295491	0.0364916	-0.201986	0.122027	-0.146	-0.0847394	0.946001	0.230627	0.236472	41.1877	2.88e-08	3.53e-07	0.197692	0.545237	1.73e-08	0.0512693	0.180668	0.371675	0.595286	0.702417	0.691472	0.559089	0.324826	0.162819
A2AP78.Hmgb3.27.	-0.39244	-0.64189	0.025148	0.143515	1.47178	1.6276	1.45162	1.32833	0.32978	0.0718349	0.289564	-0.130444	0.0264584	0.115591	0.564027	0.365106	-0.216417	0.267796	1.46983	0.140184	0.415349	41.187	2.88e-08	3.53e-07	0.213117	0.216845	1.48e-08	0.384284	0.305194	0.709607	0.864774	0.880436	0.789653	0.46282	0.100088	0.057214
A0A1B0GRV0.Bpnt1.258.	0.282254	-0.309131	-0.0144556	-0.0710791	1.59374	1.86352	1.89351	1.66101	1.14117	0.703479	0.197796	0.185027	0.44931	-0.307493	0.164351	0.306356	-0.028103	0.153131	1.75295	0.556869	0.608711	41.0932	2.93e-08	3.58e-07	0.911513	0.558495	1.94e-08	0.0217682	0.00515956	0.170193	0.814839	0.968397	0.981848	0.966384	0.794149	0.144609
Q8BJY1.Psmd5.290.	NA	-0.470176	0.22955	0.199989	NA	1.27465	1.51323	1.17186	NA	0.331942	0.321718	0.0296105	NA	0.332272	0.384708	0.39694	-0.0511549	0.314919	1.26251	0.197644	0.430979	41.0641	2.95e-08	3.6e-07	0.75886	0.118474	1.74e-08	0.168643	0.19204	0.530803	0.763927	0.824093	0.771382	0.550717	0.207791	0.078437
Q8K157.Galm.247.	NA	NA	0.239671	0.234946	NA	NA	2.47127	2.36036	NA	NA	0.070889	-0.228616	NA	NA	0.204166	0.338758	0.0539248	0.0978326	2.00692	0.0300595	0.547184	41.053	2.95e-08	3.6e-07	0.839936	0.742712	1.06e-08	0.894902	0.563504	0.920496	0.969017	0.964307	0.877114	0.37851	0.0177642	0.0467011
P68372.Tubb4b.12.	0.0329128	-0.213212	-0.210851	-0.263487	1.34923	0.911038	1.09075	0.959464	0.567611	0.261531	0.00959098	0.0915047	0.254063	0.1811	0.287803	0.129651	-0.163659	0.213154	1.07762	0.232559	0.339918	40.984	2.99e-08	3.64e-07	0.209244	0.195204	1.97e-08	0.0761198	0.155443	0.398412	0.657295	0.762617	0.745017	0.592499	0.306515	0.122869
P80313.Cct7.450.	NA	-0.151394	-0.154486	NA	NA	0.797332	0.949161	NA	NA	0.227036	0.30754	NA	NA	0.459553	0.180426	NA	-0.124818	0.208249	0.788117	0.254167	0.281429	40.9734	3e-08	3.64e-07	0.208072	0.116819	3.14e-08	0.0237704	0.183724	0.288105	0.484773	0.627697	0.662159	0.589487	0.414663	0.234726
G3UXW9.Gps1.286.	-0.152853	-0.098776	-4.77e-05	0.266742	0.887034	0.952087	1.06039	1.03718	-0.163483	-0.0497495	0.0206744	0.0481441	0.373344	0.125795	0.00992025	0.411896	0.00376648	0.230239	0.984171	-0.0361035	0.295518	40.9723	3e-08	3.64e-07	0.978078	0.13014	1.46e-08	0.744048	0.72553	0.882824	0.89996	0.820027	0.495387	0.0977548	0.0457844	0.293539
Q9Z1B3.Plcb1.17.	NA	NA	-0.114334	-0.23959	NA	NA	1.45425	1.53116	NA	NA	0.0166854	0.275358	NA	NA	0.686439	0.0178279	-0.185404	0.250744	1.30989	0.0434583	0.354673	40.9599	3e-08	3.65e-07	0.229987	0.198343	1.48e-08	0.769485	0.55865	0.842123	0.904012	0.875645	0.686468	0.2365	0.0389742	0.12747
Q8K3W0.Bre.44.53.	0.297379	-0.0464308	NA	-0.117807	0.853146	0.825393	NA	0.717749	0.210921	0.253641	NA	0.113104	0.178668	0.0315827	NA	0.0337146	0.0271899	0.09213	0.819087	0.2028	0.285302	40.9384	3.01e-08	3.66e-07	0.805009	0.439321	1.64e-08	0.0481689	0.255955	0.415915	0.569207	0.632509	0.596051	0.463052	0.291682	0.204865
P63242.Eif5a.22.	-0.0826028	0.278064	-0.0518681	-0.0362857	1.12114	1.26462	0.938427	1.41941	0.1639	0.35768	0.10471	0.535224	0.407346	0.655254	0.186998	0.134338	0.0268268	0.345984	1.1859	0.290379	0.462272	40.8707	3.05e-08	3.69e-07	0.875079	0.0897403	2.44e-08	0.055224	0.0812873	0.305072	0.660306	0.81876	0.835447	0.733782	0.428681	0.119359
P32020.Scp2.365.369.	-0.205028	NA	-0.417205	0.11501	0.982982	NA	1.1535	1.37661	0.315408	NA	0.235307	0.457784	0.236851	NA	0.193612	0.402015	-0.145869	0.296698	1.09539	0.268631	0.378714	40.8647	3.05e-08	3.69e-07	0.279482	0.10258	2.52e-08	0.0553756	0.109437	0.323866	0.633754	0.78025	0.791128	0.676772	0.389099	0.131246
Q8VCQ3.Nrbf2.33.	0.503241	NA	0.29935	0.406145	1.58148	NA	1.13416	1.39582	0.836393	NA	0.144426	0.470106	0.178042	NA	0.166201	0.171848	0.353712	0.18666	1.29689	0.361087	0.549586	40.8617	3.06e-08	3.69e-07	0.0389997	0.345737	2.81e-08	0.0377839	0.0392265	0.231369	0.680151	0.873083	0.90283	0.842088	0.56271	0.131402
P80316.Cct5.253.	0.0225682	0.0366874	-0.284868	-0.14374	0.807387	0.908626	0.861153	0.777661	0.000635688	0.186743	0.170824	0.240484	0.23129	0.171268	-0.00499117	0.00519508	-0.0923381	0.100691	0.838707	0.149672	0.249183	40.8592	3.06e-08	3.69e-07	0.353446	0.406114	1.5e-08	0.119861	0.363503	0.557834	0.659453	0.651638	0.533653	0.33383	0.192128	0.203893
Q61554.Fbn1.365.377.	-0.301399	-0.268888	-0.504624	-0.329991	-0.587391	-0.423364	-0.720218	-0.728983	0.361792	0.472169	0.332089	0.304754	0.0919953	0.190006	0.087019	0.118103	-0.351225	0.121781	-0.614989	0.367701	-0.119183	40.8426	3.07e-08	3.7e-07	0.00182942	0.282375	2.84e-07	0.0069269	0.937096	0.492278	0.0162253	0.0222637	0.545157	0.94493	0.984069	0.98342
Q9CY62.Rnf181.125.128.	0.190669	NA	-0.0857441	-0.10218	1.34142	NA	1.1159	1.63536	0.389223	NA	-0.0104871	0.690829	-0.136632	NA	0.217062	0.171151	-0.0515551	0.0877598	1.31987	0.312968	0.41726	40.8286	3.07e-08	3.71e-07	0.76598	0.657604	1.54e-08	0.0543909	0.0573757	0.302509	0.706483	0.863187	0.87946	0.789258	0.464552	0.101699
A0A0R4J140.Cluh.1236.	0.139347	-0.0459825	0.0411647	-0.0137709	0.856372	1.05597	0.722401	0.958979	0.10686	0.314933	0.129653	0.269391	0.199102	-0.057769	0.376899	0.166634	0.0301896	0.171217	0.898431	0.205209	0.326262	40.7918	3.09e-08	3.73e-07	0.804316	0.207104	1.83e-08	0.0628119	0.231978	0.424594	0.604941	0.676038	0.637384	0.485512	0.278439	0.173465
Q9CQ65.Mtap.136.145.	-0.228291	-0.203077	0.0095992	0.00120601	1.06436	1.24233	0.888419	1.35509	0.25569	0.373919	-0.0790222	0.525825	0.258485	0.0435128	0.149172	0.328162	-0.10514	0.194833	1.13755	0.269103	0.374087	40.7752	3.1e-08	3.74e-07	0.447293	0.250739	1.88e-08	0.0570291	0.10376	0.33377	0.654	0.796512	0.804392	0.686309	0.384533	0.120215
P56394.Cox17.36.45.	NA	-0.183638	0.39453	0.167001	NA	0.914814	1.34816	1.42107	NA	-0.257409	0.183814	0.0553823	NA	-0.0559136	-0.123781	-0.210896	0.133416	-0.0725159	1.2392	0.00146906	0.325392	40.73	3.13e-08	3.76e-07	0.354534	0.692742	1.19e-08	0.991608	0.646415	0.876118	0.916414	0.874906	0.641359	0.170684	0.0312531	0.175088
O35969.Gamt.208.220.	-0.132062	NA	-0.131754	0.160926	1.06849	NA	1.24863	1.58169	0.181961	NA	0.333428	0.628972	0.595137	NA	0.450043	0.273689	-0.0373716	0.365977	1.20621	0.34217	0.469246	40.7179	3.13e-08	3.77e-07	0.828686	0.0838555	2.88e-08	0.0357517	0.0521057	0.234249	0.64561	0.843143	0.876612	0.80892	0.533165	0.141694
Q9CZD3.Gars.451.	-0.0187644	0.00445427	-0.171167	-0.0104512	0.937855	0.95135	0.880848	0.640133	0.397681	0.237975	0.166715	0.0525629	-0.0530617	-0.113082	-0.0303412	0.0917489	-0.048982	-0.026184	0.852547	0.213734	0.247779	40.6707	3.16e-08	3.8e-07	0.647099	0.849528	1.63e-08	0.0459729	0.226271	0.393985	0.571955	0.654221	0.630361	0.499629	0.306687	0.191168
Q8BFS6.Cpped1.54.	NA	NA	0.220447	0.256929	NA	NA	2.11062	1.73722	NA	NA	0.299698	0.128091	NA	NA	0.815348	0.142994	0.260367	0.239657	1.62646	0.119758	0.561561	40.6616	3.17e-08	3.8e-07	0.17724	0.308405	1.5e-08	0.50259	0.346298	0.776334	0.90519	0.913302	0.824883	0.462114	0.0721432	0.0452664
Q80X90.Flnb.1434.	-0.35011	-0.194214	-0.39452	-0.220671	0.622746	0.536722	0.571227	0.498153	0.422536	0.398297	0.43113	0.367071	-0.0370742	0.247929	0.0309155	0.0551345	-0.289879	0.0742262	0.557212	0.404759	0.18658	40.6457	3.17e-08	3.8e-07	0.0042571	0.484223	3.98e-07	0.00353473	0.177658	0.083613	0.229554	0.56694	0.771521	0.816179	0.746193	0.501116
P17426.Ap2a1.533.	0.0515082	-0.165403	0.0263231	-0.0266853	0.883157	0.808422	0.960871	0.729625	-0.105902	0.137068	0.349515	0.0129318	0.29582	0.315699	0.378414	0.217964	-0.0285643	0.301974	0.845519	0.0984033	0.304333	40.6435	3.18e-08	3.8e-07	0.808857	0.0598418	2.48e-08	0.30857	0.487199	0.683085	0.74069	0.681205	0.483196	0.227103	0.128776	0.230186
P19096.Fasn.1084.	0.618198	0.531012	0.467364	0.527049	0.994484	0.930393	0.863018	1.46201	0.186779	0.0104435	0.173725	0.602371	0.369453	0.485954	0.216032	0.178802	0.535906	0.31256	1.06248	0.24333	0.538568	40.6133	3.19e-08	3.82e-07	0.00212015	0.107614	8.35e-08	0.0905659	0.142887	0.368946	0.638736	0.75832	0.751784	0.614593	0.334562	0.130782
Q99N93.Mrpl16.158.	0.0136235	-0.474623	NA	-0.278627	0.911479	1.1792	NA	1.26567	0.270346	0.510279	NA	0.489276	-0.121776	-0.0397081	NA	0.107712	-0.25081	0.0135921	1.04787	0.359116	0.292442	40.5592	3.22e-08	3.85e-07	0.0665862	0.942659	2.96e-08	0.0188383	0.0606262	0.180249	0.558389	0.800026	0.856826	0.807897	0.582156	0.199439
Q7TMK9.Syncrip.96.	-0.346101	NA	NA	-0.104042	0.88454	NA	NA	1.18036	0.077758	NA	NA	0.453134	0.0283018	NA	NA	0.123602	-0.138274	0.164623	0.999526	0.25098	0.319214	40.5185	3.25e-08	3.88e-07	0.254377	0.269776	2.11e-08	0.0491036	0.141797	0.336024	0.601019	0.73474	0.740427	0.621293	0.363999	0.151908
Q60967.Papss2.53.	-0.572703	-0.470576	-0.461149	-0.0956152	0.821708	1.53364	1.1802	1.13925	0.128017	0.427033	0.347388	0.215002	0.0963361	0.295161	0.210444	0.506462	-0.400011	0.277101	1.1687	0.27936	0.331288	40.5031	3.26e-08	3.89e-07	0.0148917	0.152739	3.98e-08	0.0667221	0.0921284	0.32246	0.660356	0.80947	0.821117	0.709997	0.403431	0.117607
Q9QXL2.Kif21a.240.	NA	NA	0.195866	0.068358	NA	NA	0.647029	0.805282	NA	NA	0.00206788	0.0681217	NA	NA	0.313692	0.186765	0.1143	0.222709	0.672492	0.0398124	0.262328	40.4594	3.28e-08	3.91e-07	0.170868	0.0682961	2.55e-08	0.607313	0.655993	0.771515	0.761502	0.618095	0.325797	0.121202	0.140286	0.380974
E9Q586.Dctn1.722.	NA	NA	-0.0935443	-0.0625474	NA	NA	0.836342	0.760552	NA	NA	0.124254	0.185297	NA	NA	0.183455	0.10915	-0.0703559	0.140181	0.750965	0.111003	0.232948	40.3071	3.37e-08	4.02e-07	0.437865	0.211934	1.71e-08	0.190195	0.479256	0.639174	0.68347	0.616924	0.436918	0.235453	0.167737	0.267768
Q9JLJ2.Aldh9a1.387.	0.300345	NA	0.236598	0.255474	0.79024	NA	1.25757	0.819132	-0.0984082	NA	0.075826	-0.12023	-0.141933	NA	0.034864	-0.0225316	0.201593	-0.020125	0.943368	-0.0459672	0.269717	40.2913	3.38e-08	4.03e-07	0.0810842	0.900616	1.54e-08	0.661961	0.742552	0.887018	0.899439	0.811551	0.469307	0.0867592	0.0491241	0.319527
Q9WUA3.Pfkp.111.	0.878867	0.656916	0.741785	0.944239	1.07055	1.0097	1.44793	0.908101	-0.0675339	-0.248288	0.484127	-0.155721	0.176122	-0.0419934	0.0948041	0.344448	0.805452	0.143345	1.10907	0.00314602	0.515254	40.2871	3.39e-08	4.03e-07	0.000186028	0.46256	1.62e-07	0.98434	0.653288	0.861789	0.897566	0.841496	0.578546	0.148362	0.0407371	0.21143
P54775.Psmc4.210.	0.0674104	-0.0317651	0.160869	0.0492737	0.891696	0.964729	0.785503	1.28359	0.157524	0.347126	0.134641	0.601674	0.16607	0.244461	0.24699	0.171814	0.061447	0.207334	0.98138	0.310241	0.3901	40.2813	3.39e-08	4.03e-07	0.629732	0.180894	2.7e-08	0.0242241	0.0933694	0.227597	0.545263	0.750337	0.798765	0.7308	0.497094	0.1899
Q9JLJ2.Aldh9a1.220.	0.190897	-0.0892188	0.126105	0.27289	0.981273	1.13864	0.972717	1.39832	-0.0219892	0.102028	0.0274668	0.290819	0.0772993	-0.25541	0.0878208	0.234134	0.125168	0.035961	1.12274	0.0995811	0.345862	40.2596	3.4e-08	4.04e-07	0.34216	0.838853	1.32e-08	0.414713	0.438773	0.725985	0.822117	0.799822	0.632135	0.288178	0.0861228	0.134571
Q99K28.Arfgap2.26.29.	-0.290885	-0.341462	NA	-0.112064	0.855362	1.01581	NA	0.911317	0.203024	0.416632	NA	0.225798	-0.137579	-0.184733	NA	0.278188	-0.246928	0.0140136	0.887907	0.270285	0.231319	40.2567	3.4e-08	4.04e-07	0.0369352	0.931749	3.03e-08	0.0286035	0.141236	0.275389	0.526349	0.690592	0.725062	0.642221	0.427032	0.199002
Q9D114.Hddc3.133.	NA	NA	0.164104	-0.210526	NA	NA	2.52217	2.39114	NA	NA	0.624383	1.03758	NA	NA	0.175783	-0.182533	-0.0824013	0.0597402	1.95908	0.590845	0.631816	40.1311	3.48e-08	4.13e-07	0.752663	0.853623	2.05e-08	0.0264982	0.00309052	0.183907	0.857078	0.979824	0.988545	0.976993	0.819109	0.130351
P28867.Prkcd.342.	-0.411341	-0.216281	-0.617455	NA	1.00236	0.979735	0.818861	NA	0.354515	0.13474	0.367706	NA	0.00272821	0.0940074	-0.208113	NA	-0.339343	0.0202663	0.93511	0.284323	0.225089	40.0883	3.51e-08	4.15e-07	0.0112552	0.90766	4.12e-08	0.0311328	0.119427	0.259267	0.539427	0.718982	0.758024	0.678314	0.449551	0.189701
F8VPN4.Agl.1048.	NA	0.291574	0.343563	0.411975	NA	0.956123	0.848579	0.872861	NA	0.321517	0.113616	0.125017	NA	-0.218438	-0.169024	-0.0666078	0.256691	-0.0959719	0.889635	0.141039	0.297848	40.0564	3.53e-08	4.17e-07	0.0283767	0.47289	2.41e-08	0.17439	0.374149	0.590292	0.694118	0.681665	0.549739	0.322324	0.167572	0.187518
P28474.Adh5.240..1	0.299545	NA	-0.0606904	0.369978	1.48028	NA	1.20401	0.88523	0.197808	NA	0.184622	-0.253159	0.280713	NA	0.246069	0.448953	0.165777	0.287129	1.20741	0.0819707	0.435572	39.9821	3.58e-08	4.23e-07	0.254741	0.132667	1.95e-08	0.54674	0.471186	0.769218	0.856179	0.832407	0.659036	0.276938	0.066392	0.124652
P80316.Cct5.429.	0.00460514	NA	0.0535124	0.127637	0.937998	NA	0.536349	1.00003	0.170124	NA	-0.0154873	0.194929	0.185847	NA	0.246838	0.253954	0.0665471	0.214655	0.851963	0.141514	0.31867	39.8491	3.66e-08	4.33e-07	0.53163	0.119229	2.19e-08	0.153374	0.380901	0.582857	0.679231	0.662919	0.531184	0.316324	0.176043	0.201338
Q3TXU5.Dhps.177.	0.348486	0.077481	NA	NA	1.18962	1.5039	NA	NA	0.143826	0.44395	NA	NA	0.435662	-0.0223155	NA	NA	0.154796	0.190115	1.1521	0.22977	0.431695	39.837	3.67e-08	4.33e-07	0.266795	0.267596	2.05e-08	0.0964193	0.15004	0.423816	0.692228	0.79027	0.767084	0.602132	0.289797	0.104195
Q3UE37.Ube2z.102.	NA	-0.0970707	NA	0.0813016	NA	0.816094	NA	0.939814	NA	0.139865	NA	0.0902389	NA	0.132037	NA	0.362574	-0.021334	0.173571	0.79004	0.150337	0.273154	39.837	3.67e-08	4.33e-07	0.848408	0.158719	2.05e-08	0.108558	0.375102	0.5476	0.636122	0.622259	0.506312	0.325922	0.206308	0.226221
Q9D486.Cmip.455.	-0.2159	0.151743	NA	-0.00626572	0.962119	1.22636	NA	1.08016	0.145712	0.439394	NA	0.276142	-0.123907	0.332678	NA	0.31582	-0.0144287	0.185403	1.03379	0.253937	0.364676	39.8217	3.68e-08	4.34e-07	0.923127	0.236283	2.14e-08	0.0530799	0.134042	0.33932	0.615678	0.749937	0.754571	0.632693	0.36343	0.142564
P62715.Ppp2cb.266.	0.00554355	0.0150743	-0.122272	0.000600028	0.818612	0.830048	0.648151	0.779678	0.103004	0.185435	0.144624	0.290974	-0.116824	-0.106641	0.187817	0.0180085	-0.0252635	-0.00440981	0.769122	0.181009	0.230114	39.8098	3.69e-08	4.34e-07	0.808739	0.97329	1.75e-08	0.0569973	0.313077	0.46252	0.575154	0.601519	0.536916	0.398146	0.264506	0.229173
Q9Z1E4.Gys1.214..1	0.373285	0.0159134	0.594086	0.58146	1.25132	1.06818	1.2508	1.46739	-0.0657262	-0.101471	0.0346537	0.45215	-0.129289	0.214657	0.141382	0.208894	0.391186	0.108911	1.25942	0.0799016	0.459856	39.801	3.7e-08	4.34e-07	0.0199069	0.569223	2.34e-08	0.579609	0.471761	0.781645	0.869176	0.848655	0.681811	0.286215	0.0607028	0.113897
O55234.Psmb5.111..1	-0.226268	NA	NA	0.0374351	1.26041	NA	NA	1.87168	-0.0353503	NA	NA	0.594719	0.121579	NA	NA	0.513137	-0.132637	0.208301	1.58779	0.335116	0.499644	39.7896	3.7e-08	4.35e-07	0.494006	0.373396	1.89e-08	0.0801955	0.0357605	0.337831	0.7929	0.919874	0.929059	0.852655	0.49542	0.0699234
Q8VDQ1.Ptgr2.167.180.	NA	NA	0.293796	0.483478	NA	NA	1.59681	1.80295	NA	NA	0.0455918	0.22611	NA	NA	0.410854	0.350479	0.469496	0.44973	1.55504	0.21514	0.672351	39.7765	3.71e-08	4.36e-07	0.0270076	0.0976508	3.69e-08	0.244971	0.140729	0.561704	0.833794	0.894359	0.861122	0.660355	0.223634	0.0428226
P56873.Sssca1.53.56.	-0.664075	NA	-0.8382	-0.719277	NA	NA	NA	NA	0.665862	NA	0.25149	0.534731	-0.0753408	NA	0.014228	-0.125163	-0.714478	-0.0483513	0.0689737	0.46138	-0.0581188	39.7654	3.72e-08	4.36e-07	6.03e-06	0.704637	0.37433	0.00362715	0.583875	0.119355	0.0302977	0.236576	0.716462	0.897882	0.9228	0.86734
Q9WV32.Arpc1b.13.	-0.27191	-0.333853	-0.245531	-0.046551	1.1044	1.11471	1.19485	0.874244	0.371278	0.457397	0.258952	0.009111	0.100602	-0.082813	0.292282	0.479303	-0.224461	0.197344	1.07205	0.274184	0.329779	39.7507	3.73e-08	4.37e-07	0.0998364	0.235462	2.85e-08	0.050213	0.107553	0.308381	0.618658	0.773202	0.789525	0.682527	0.404175	0.139957
P05064.Aldoa.150.	0.980922	NA	0.401998	NA	2.01101	NA	1.87684	NA	0.0614209	NA	-0.165906	NA	0.554888	NA	0.230479	NA	0.380186	0.277545	1.65609	-0.045385	0.56711	39.7397	3.74e-08	4.37e-07	0.0692232	0.261459	2.04e-08	0.813917	0.702583	0.937881	0.967013	0.95038	0.792815	0.212656	0.0108966	0.1173
P97927.Lama4.1450.	NA	NA	0.282781	0.0480943	NA	NA	1.15175	0.763156	NA	NA	0.196452	0.0791077	NA	NA	-0.0327934	-0.017241	0.0839939	0.0626755	0.960972	0.180193	0.321959	39.7105	3.76e-08	4.39e-07	0.470231	0.667124	1.68e-08	0.10795	0.269207	0.501026	0.664998	0.705254	0.631052	0.433886	0.217776	0.153329
Q8VCR7.Abhd14b.190.	NA	1.46691	0.200367	0.111312	NA	3.26335	2.28563	2.56052	NA	1.01174	0.390413	0.320445	NA	1.29797	0.233476	-0.105211	0.523555	0.431242	2.69528	0.54123	1.04783	39.698	3.77e-08	4.4e-07	0.118756	0.285245	2.33e-08	0.0970409	0.00276784	0.304205	0.9266	0.989584	0.99292	0.980922	0.774932	0.0633282
P11983.Tcp1.147.	-0.158995	-0.205537	-0.0676611	-0.142278	1.01201	0.89366	0.842489	1.25418	0.0146656	0.0786898	0.199493	0.566258	0.143154	0.201392	0.357713	0.263129	-0.143618	0.241347	1.00058	0.214777	0.328273	39.6532	3.8e-08	4.43e-07	0.245279	0.135561	2.63e-08	0.0829734	0.19518	0.422642	0.641014	0.726425	0.694129	0.531934	0.279286	0.140808
Q9D9V3.Echdc1.283.	NA	0.597209	0.247108	0.494735	NA	1.85795	1.35399	2.28251	NA	0.63265	0.0404512	0.824355	NA	0.338581	0.242751	0.191673	0.361041	0.252088	1.70225	0.427599	0.685744	39.6438	3.8e-08	4.44e-07	0.0952066	0.329176	2.7e-08	0.0525201	0.0137073	0.25826	0.811719	0.949806	0.963363	0.92577	0.649986	0.0918612
Q8VCH0.Acaa1b.218.	-0.225741	NA	NA	0.838849	1.93204	NA	NA	1.56612	0.316726	NA	NA	0.276587	0.243986	NA	NA	0.0978741	0.144939	0.217238	1.62267	0.325083	0.577482	39.6352	3.81e-08	4.44e-07	0.464496	0.364589	1.91e-08	0.0935144	0.0382518	0.361027	0.805662	0.923134	0.929568	0.847953	0.474733	0.0623424
Q9WUM3.Coro1b.41.	-0.284877	-0.490033	-0.243426	-0.16878	0.990891	1.50802	1.41514	1.22677	0.415715	0.830722	0.270407	0.215783	0.0608989	-0.14995	0.241901	0.472465	-0.296779	0.156329	1.28521	0.433157	0.394478	39.568	3.86e-08	4.49e-07	0.0789455	0.432649	3.58e-08	0.0210516	0.0252276	0.162254	0.658444	0.891396	0.930038	0.894844	0.674437	0.176633
P68040.Gnb2l1.207.	-0.116166	-0.0114084	-0.207127	-0.0651645	1.25873	1.24751	1.04762	0.819897	0.863261	0.635404	0.405855	0.264254	0.605688	0.0524412	0.383614	0.271974	-0.0999663	0.328429	1.09344	0.542194	0.466024	39.545	3.87e-08	4.5e-07	0.506746	0.101129	7.89e-08	0.00768633	0.0259276	0.073838	0.547176	0.88272	0.94377	0.932581	0.802998	0.313967
O08529.Capn2.577.	0.0692809	0.107799	-0.017568	0.0863378	0.847504	0.62006	1.06119	0.737211	0.23171	0.102883	0.213202	-0.00622575	0.135483	0.248881	0.242939	0.266927	0.0614625	0.223557	0.816492	0.135392	0.309226	39.5184	3.89e-08	4.52e-07	0.552782	0.100647	2.44e-08	0.157322	0.403403	0.590299	0.672037	0.644016	0.503407	0.296687	0.177933	0.220388
Q9CRA5.Golph3.84.	NA	NA	-0.309369	-0.382831	NA	NA	0.712835	0.694806	NA	NA	0.221222	0.169654	NA	NA	0.19263	0.267874	-0.223652	0.213721	0.702685	0.244636	0.234348	39.4979	3.91e-08	4.53e-07	0.0269388	0.0976508	6.96e-08	0.0227241	0.225211	0.293387	0.440996	0.565066	0.6052	0.553595	0.421573	0.278731
Q9CQQ8.Lsm7.76.	-0.168833	0.272337	0.099503	0.21091	1.3601	1.82963	1.24339	1.96545	0.34326	0.492404	-0.0768252	0.847132	0.214499	0.49805	0.258719	0.111384	0.103479	0.270663	1.59964	0.401493	0.593819	39.497	3.91e-08	4.53e-07	0.61215	0.261459	2.3e-08	0.0502974	0.0189182	0.257392	0.783735	0.934671	0.95101	0.905257	0.617136	0.0965798
Q8WTY4.Ciapin1.247.249.	NA	0.458757	0.347734	0.230549	NA	1.11768	1.11693	1.74274	NA	-0.155669	-0.108831	0.565331	NA	0.107301	-0.0189718	-0.0378032	0.350608	0.0394473	1.32596	0.118815	0.458708	39.4548	3.94e-08	4.56e-07	0.0399097	0.858456	2.1e-08	0.426515	0.367106	0.723227	0.851227	0.852731	0.730378	0.380209	0.0866672	0.0829409
P30416.Fkbp4.328.	-0.21236	-0.442523	-0.246559	-0.125649	1.07903	0.695336	1.12682	1.33916	0.382179	0.132724	0.281218	0.639769	0.195408	0.183608	0.236801	0.348324	-0.256773	0.241035	1.06009	0.358972	0.35083	39.446	3.94e-08	4.57e-07	0.0720499	0.169649	4.54e-08	0.0223347	0.0593415	0.183023	0.565232	0.804221	0.859172	0.809096	0.5801	0.195049
O35343.Kpna4.174.191.	-0.210623	-0.377633	NA	0.0147237	1.00139	0.826255	NA	0.785504	0.269581	0.15525	NA	0.457242	0.125711	-0.0288218	NA	0.126698	-0.171157	0.0966088	0.847724	0.259656	0.258208	39.4238	3.96e-08	4.58e-07	0.113388	0.457054	3.04e-08	0.0280424	0.160831	0.28753	0.514253	0.665615	0.696412	0.613223	0.412504	0.209624
Q8BR90.NA.143..1	NA	NA	-0.0248188	-0.199323	NA	NA	2.57256	2.23982	NA	NA	1.00671	0.647366	NA	NA	0.0785525	-0.159479	-0.0601978	0.0206009	1.93679	0.511608	0.602201	39.4094	3.97e-08	4.59e-07	0.821919	0.951327	2.02e-08	0.0408456	0.0054705	0.232707	0.856414	0.973511	0.982804	0.963376	0.749503	0.0991764
Q9Z1E4.Gys1.564.575.	0.452722	-0.150726	0.351641	0.895861	1.13705	1.47476	1.27674	1.49643	0.233416	0.20356	0.165144	0.177661	0.301899	0.423839	0.103447	0.461196	0.387374	0.322595	1.34624	0.194945	0.56279	39.3723	4e-08	4.61e-07	0.0327183	0.144044	3.3e-08	0.221691	0.189826	0.556051	0.790467	0.846031	0.79317	0.563868	0.196087	0.0663024
O88878.Zfand5.170.175.	-0.136876	-0.339804	NA	-0.243661	1.05684	1.3309	NA	1.46214	0.255192	0.331294	NA	0.912704	0.172412	0.266923	NA	0.280474	-0.204932	0.233128	1.20026	0.413268	0.41043	39.3693	4e-08	4.61e-07	0.181795	0.222085	3.76e-08	0.0196944	0.0328318	0.159327	0.621665	0.867208	0.913237	0.875612	0.655913	0.188976
P97351.Rps3a.96.	-0.288993	-0.298282	-0.272692	-0.453248	0.713906	0.649629	0.606337	0.503173	0.0502276	0.061552	0.286298	0.246675	0.202932	0.26498	0.225944	0.201237	-0.328304	0.223773	0.618261	0.161188	0.16873	39.342	4.02e-08	4.63e-07	0.00207334	0.0749557	1.45e-07	0.0707665	0.413892	0.49313	0.523411	0.492382	0.412735	0.32771	0.292041	0.328569
D3Z7P3.Gls.523.530.	-0.545491	NA	-0.14284	-0.0318962	1.23034	NA	0.894698	1.37428	0.416412	NA	0.0535627	0.369743	0.310087	NA	0.0324295	0.274439	-0.173714	0.223833	1.14323	0.263356	0.364176	39.3371	4.02e-08	4.63e-07	0.220141	0.207199	2.61e-08	0.0670269	0.109354	0.347048	0.66033	0.795942	0.799504	0.674837	0.369702	0.116728
Q80X90.Flnb.416.	-0.273462	-0.417679	-0.289422	-0.315008	0.690318	0.714402	0.662428	0.461923	0.262383	0.313191	0.291357	0.259426	0.233559	-0.0193136	0.157819	-0.0166172	-0.323893	0.0888619	0.632268	0.281589	0.169707	39.3334	4.03e-08	4.63e-07	0.00260274	0.42037	1.45e-07	0.01259	0.21305	0.215305	0.352794	0.530866	0.632043	0.630478	0.52619	0.347209
Q60739.Bag1.282.	-0.006572	-0.290428	0.00151402	-0.0468444	1.69695	1.16432	1.08381	1.60526	0.155719	0.140827	-0.0308683	0.682686	0.011424	-0.0262662	0.196036	0.240807	-0.0855825	0.1055	1.38758	0.237091	0.411148	39.2646	4.08e-08	4.69e-07	0.621097	0.612619	1.72e-08	0.137108	0.1179	0.467919	0.773613	0.862155	0.840778	0.672193	0.28442	0.0641475
A3KMP2.Ttc38.363.	-0.187826	-0.388304	0.0654512	NA	1.34555	1.23951	1.64535	NA	0.28988	0.00936521	0.161018	NA	-0.487371	-0.127665	0.0157727	NA	-0.101549	-0.0695213	1.37111	0.138949	0.334747	39.2434	4.09e-08	4.7e-07	0.541536	0.740434	1.51e-08	0.356286	0.314339	0.693144	0.845852	0.859795	0.759612	0.435933	0.104399	0.0694812
Q91XE4.Acy3.73.	NA	NA	-0.446222	0.0101027	NA	NA	1.01791	0.94803	NA	NA	0.00349671	0.01998	NA	NA	-0.0233772	0.181095	-0.181356	0.133937	0.931959	0.108843	0.248346	39.2388	4.1e-08	4.7e-07	0.11494	0.3344	2.09e-08	0.299783	0.443638	0.671863	0.753275	0.715863	0.539756	0.263682	0.122695	0.189352
Q9D2V7.Coro7.502.	0.479172	NA	0.0575605	0.121034	1.25638	NA	0.780099	0.993434	0.473009	NA	0.184561	0.140845	0.0797451	NA	0.0490253	0.179371	0.191503	0.137739	1.07238	0.320845	0.430618	39.2251	4.11e-08	4.71e-07	0.157027	0.400554	2.99e-08	0.0302515	0.0743812	0.232326	0.589748	0.792516	0.833344	0.762041	0.505886	0.165606
Q6ZQK5.Acap2.339.	NA	NA	-0.261152	-0.131424	NA	NA	0.950872	0.631196	NA	NA	0.157587	0.235861	NA	NA	0.0733403	0.208171	-0.0787982	0.16568	0.804907	0.228964	0.280188	39.2219	4.11e-08	4.71e-07	0.43803	0.193668	2.91e-08	0.035471	0.214792	0.347933	0.525121	0.628419	0.62968	0.528877	0.352409	0.216602
Q8BHD8.Pcmtd2.223.	NA	NA	NA	NA	-1.64125	-1.95941	NA	-1.93536	0.686658	-0.196058	NA	-0.0396194	-0.0890878	0.561296	NA	0.255398	-0.520826	0.235384	-1.69034	0.205395	-0.442597	39.219	4.11e-08	4.71e-07	0.0220598	0.362769	2.86e-08	0.293986	0.995289	0.914426	0.132264	0.000441221	0.177427	0.932675	0.995801	0.997953
Q9QUR6.Prep.601.	NA	NA	-0.297162	-0.103164	NA	NA	0.953591	0.978201	NA	NA	0.252454	-0.0222626	NA	NA	0.359328	0.147447	-0.1556	0.230625	0.853072	0.112542	0.26016	39.1981	4.13e-08	4.72e-07	0.147296	0.10622	2.79e-08	0.256063	0.448907	0.650881	0.72187	0.676775	0.501847	0.256858	0.141735	0.216207
Q9R1P1.Psmb3.19..2	-0.0359045	-0.125772	0.354827	0.149735	1.60125	1.14848	1.83558	1.50202	0.342473	-0.314643	0.577818	0.13874	0.0658375	0.320627	0.160274	0.208405	0.0857212	0.188786	1.52183	0.186097	0.49561	39.1783	4.14e-08	4.73e-07	0.656354	0.394989	1.69e-08	0.271767	0.195372	0.62086	0.844499	0.88739	0.834713	0.586749	0.166989	0.0451273
Q01853.Vcp.174.184.	NA	-0.549964	-0.124359	0.0651123	NA	0.916776	1.15555	0.963702	NA	0.310467	0.323701	0.104202	NA	0.288402	0.409805	0.454326	-0.153791	0.34868	0.991254	0.207688	0.348458	39.1457	4.17e-08	4.76e-07	0.225486	0.0633535	4.03e-08	0.0976998	0.209592	0.437702	0.644058	0.720267	0.6802	0.511291	0.266107	0.143407
P80315.Cct4.450.	-0.415232	-0.124116	-0.297578	-0.0846862	0.744257	0.988414	0.70359	0.941874	0.0585714	0.262591	0.1655	0.162371	0.148865	0.270561	-0.00586479	0.0778066	-0.230403	0.122842	0.844534	0.162258	0.224808	39.1377	4.17e-08	4.76e-07	0.039551	0.342319	2.94e-08	0.114552	0.330904	0.524088	0.641517	0.651381	0.554201	0.367465	0.211509	0.196901
Q9R1P1.Psmb3.19..1	-0.0842946	0.140343	-0.1692	NA	1.50172	1.34825	1.10302	NA	0.239702	0.430468	0.0997493	NA	0.300931	0.504338	-0.0558902	NA	-0.0431989	0.206092	1.22638	0.196727	0.396499	39.1209	4.19e-08	4.77e-07	0.794789	0.258686	1.94e-08	0.162644	0.197873	0.523289	0.751361	0.811679	0.757316	0.538568	0.209887	0.0854694
P70266.Pfkfb1.417.	-0.0491251	0.00407277	-0.0305824	-0.103187	0.76354	0.790596	0.63751	0.944673	0.256973	0.299129	0.113928	0.414865	0.0406497	0.213866	0.345893	0.0834566	-0.0447053	0.170966	0.78408	0.271224	0.295391	39.1017	4.2e-08	4.79e-07	0.675161	0.177942	3.63e-08	0.0191597	0.165271	0.253924	0.464524	0.633547	0.686395	0.62812	0.454141	0.245997
Q3UPL0.Sec31a.688.690.693.	-0.0458506	-0.0389291	-0.403038	0.213188	1.29982	1.54144	1.21778	1.89845	0.506154	0.560339	-0.0713109	0.79896	0.300453	0.472026	0.245647	0.368742	-0.0686573	0.346717	1.48937	0.448535	0.553992	39.0793	4.22e-08	4.8e-07	0.738541	0.15341	3.2e-08	0.0302515	0.0160605	0.191187	0.738382	0.928188	0.952599	0.919013	0.684789	0.139055
Q9D1R9.Rpl34.83.	-0.277586	-0.397508	-0.528967	-0.47365	0.670961	0.613651	0.46958	0.595894	0.382003	0.232538	0.107502	0.338773	0.0732245	-0.00287011	0.0329311	0.0315566	-0.419428	0.0337105	0.587522	0.265204	0.116752	39.0687	4.23e-08	4.81e-07	0.000392711	0.775045	3.6e-07	0.0153841	0.252832	0.240366	0.3399	0.485441	0.581448	0.590787	0.511757	0.369963
P45377.Akr1b8.83.	-0.419083	-0.256546	0.148329	0.317088	1.36758	1.35655	1.80959	1.45139	0.163849	0.439492	0.222148	0.0863576	0.0280449	-0.0381761	0.290686	0.62153	-0.0525531	0.225521	1.49628	0.227962	0.474302	39.0636	4.23e-08	4.81e-07	0.794789	0.306154	1.87e-08	0.180666	0.124709	0.51738	0.81079	0.883958	0.857061	0.674364	0.255142	0.0500347
Q9D0W5.Ppil1.133.	0.346037	0.0605306	-0.0239428	-0.0709573	1.21143	0.815216	1.16523	0.888666	0.06534	-0.109947	0.291231	0.110864	0.241884	0.173492	0.140957	0.155073	0.0779169	0.177851	1.02014	0.0893721	0.341319	39.0307	4.26e-08	4.83e-07	0.534723	0.242816	1.84e-08	0.431967	0.476393	0.726322	0.803935	0.764708	0.572269	0.246621	0.0916016	0.171366
E9QK48.Eml2.302.	NA	NA	-0.0163989	0.0631755	NA	NA	1.90723	1.1795	NA	NA	0.173345	-0.00165364	NA	NA	0.372496	0.300182	-0.036468	0.283263	1.29959	0.140435	0.421706	38.9755	4.3e-08	4.87e-07	0.841547	0.160963	2.03e-08	0.336367	0.316777	0.675479	0.827715	0.841089	0.735655	0.420424	0.111278	0.0800552
P19096.Fasn.223.	0.45042	0.525997	0.395168	0.535125	0.994332	0.747941	0.833284	1.31987	0.201841	0.0197266	0.122082	0.505959	-0.0568101	0.0266525	0.0717798	0.187244	0.476678	0.0572165	0.973856	0.212402	0.430038	38.9725	4.3e-08	4.87e-07	0.00229417	0.732779	6.77e-08	0.0982336	0.204261	0.421949	0.630522	0.712951	0.67933	0.519767	0.27934	0.149303
P80313.Cct7.364.	-0.273303	-0.0722561	-0.152637	-0.172096	0.602224	0.746731	0.646479	0.78365	-0.000429392	0.0536435	0.163518	0.151146	0.0977907	0.0813916	0.0957076	-0.0536337	-0.167573	0.0553141	0.694771	0.0919694	0.16862	38.9713	4.3e-08	4.87e-07	0.0597342	0.604185	2.31e-08	0.247017	0.541943	0.675123	0.689887	0.589587	0.378595	0.192909	0.169506	0.31816
P62307.Snrpf.66.	-0.441266	-0.0438343	0.019713	0.115446	1.00161	1.30094	1.41528	1.49444	0.319854	0.406834	0.219312	0.363958	-0.132908	0.128526	0.182776	0.614526	-0.0874853	0.19823	1.30307	0.32749	0.435326	38.9323	4.34e-08	4.9e-07	0.59858	0.311823	2.43e-08	0.0507976	0.0507149	0.276034	0.694923	0.864783	0.886501	0.807238	0.498183	0.111827
Q78ZA7.Nap1l4.77.	1.10474	0.634708	1.24208	0.356335	1.76079	1.63432	1.52688	2.287	0.350328	0.481935	0.177271	1.13402	0.857287	0.614804	0.186822	0.19088	0.834468	0.462448	1.80225	0.53589	0.908763	38.9248	4.34e-08	4.91e-07	0.0041816	0.149695	9.66e-08	0.0422199	0.00548185	0.189069	0.825196	0.968717	0.981212	0.963843	0.776142	0.129034
Q9DCN1.Nudt12.247.	0.0145295	0.559454	0.353676	0.428317	1.414	1.51046	1.28345	1.17403	-0.218368	0.487242	0.0116356	0.252635	-0.174909	0.399104	0.108589	0.0995178	0.338994	0.108076	1.34548	0.133286	0.48146	38.9145	4.35e-08	4.91e-07	0.050192	0.599885	2.3e-08	0.38341	0.330305	0.69821	0.843287	0.853332	0.745398	0.415474	0.100215	0.0755882
Q8K0D5.Gfm1.723.	0.019455	NA	-0.0848429	-0.200572	1.00319	NA	0.866366	0.856338	0.186746	NA	-0.143692	0.0364501	-0.214789	NA	-0.340265	-0.0143232	-0.0771817	-0.130808	0.958198	0.0795148	0.207431	38.9136	4.35e-08	4.91e-07	0.50802	0.352576	1.74e-08	0.454391	0.509893	0.734552	0.796798	0.74274	0.529977	0.216715	0.0941729	0.201012
Q9Z2U1.Psma5.165.	-0.191814	0.412534	0.0958547	-0.200756	1.55596	2.33097	1.62516	1.74113	0.4596	0.903179	0.275259	0.374415	0.157799	0.925924	0.199871	-0.00239502	0.0289546	0.3203	1.81331	0.503113	0.666419	38.9065	4.36e-08	4.91e-07	0.914503	0.250523	2.69e-08	0.0377839	0.00673941	0.213643	0.829589	0.966207	0.978387	0.956909	0.743563	0.112444
Q00519.Xdh.1002.	0.437969	0.423941	NA	0.475226	1.03493	0.907498	NA	1.27334	0.586284	0.132272	NA	0.518023	0.514034	0.267287	NA	0.339432	0.378894	0.313592	1.00656	0.3421	0.510287	38.8741	4.38e-08	4.94e-07	0.0129599	0.0976508	9.13e-08	0.0267866	0.0723327	0.192248	0.544786	0.777674	0.834975	0.781428	0.555203	0.200536
Q921M3.Sf3b3.1054.	-0.27382	NA	-0.441323	-0.321336	0.923451	NA	0.64059	0.793444	0.0875314	NA	0.317055	0.148911	0.429387	NA	0.068972	0.0972276	-0.300091	0.209803	0.805189	0.169714	0.221154	38.8684	4.39e-08	4.94e-07	0.0112279	0.131052	5.66e-08	0.103577	0.326456	0.498952	0.611955	0.626354	0.541252	0.376318	0.233434	0.21311
Q91VM9.Ppa2.285.291.297.	0.149247	NA	0.0630012	0.567833	1.64992	NA	1.07371	1.57829	0.789447	NA	0.0931312	0.535923	0.0477098	NA	0.273904	0.598905	0.196455	0.288503	1.40794	0.444623	0.58438	38.8563	4.4e-08	4.94e-07	0.270367	0.200649	3.59e-08	0.0264982	0.0189178	0.177993	0.708299	0.915664	0.945062	0.910865	0.682591	0.153756
P58044.Idi1.39.	0.133389	0.267147	0.187427	0.371081	1.52663	1.43885	1.31654	2.34566	0.350685	0.251575	0.12098	0.92947	0.291491	0.021477	0.166379	0.172082	0.239761	0.162857	1.65692	0.413177	0.618179	38.8388	4.41e-08	4.96e-07	0.239493	0.517756	2.5e-08	0.0527137	0.0161161	0.2583	0.798499	0.942791	0.957643	0.916034	0.633304	0.0937902
Q00519.Xdh.828.	0.388357	0.122514	0.0917222	0.330124	1.31402	0.95821	1.11059	1.51595	0.444336	-0.103577	-0.0555785	0.433618	0.178139	0.0904244	0.105907	0.253523	0.233179	0.156998	1.22469	0.1797	0.448642	38.8176	4.43e-08	4.97e-07	0.124921	0.391419	2.26e-08	0.202359	0.231645	0.564194	0.767154	0.811644	0.740849	0.496812	0.178625	0.0862586
Q8BGT5.Gpt2.310.	NA	0.345557	NA	0.132401	NA	1.15786	NA	0.843424	NA	0.0154203	NA	0.34828	NA	0.444049	NA	0.237684	0.160845	0.278916	0.957675	0.22404	0.405369	38.8139	4.43e-08	4.97e-07	0.188585	0.0976508	3.75e-08	0.069835	0.188579	0.389769	0.608393	0.706393	0.68723	0.545075	0.307917	0.157307
E9PVC5.Eif4g1.932.934.	NA	NA	-0.0469105	-0.249331	NA	NA	0.848291	0.763633	NA	NA	0.124459	0.0674272	NA	NA	0.214074	0.0488902	-0.121266	0.11189	0.786945	0.0966446	0.218553	38.6926	4.53e-08	5.08e-07	0.20558	0.339348	2.11e-08	0.278165	0.504446	0.677409	0.72098	0.64846	0.445382	0.214383	0.142486	0.259735
P70398.Usp9x.787.	-0.0463107	NA	-0.101147	0.00310488	0.631346	NA	0.659053	0.719975	0.108375	NA	0.256824	0.16559	0.0219045	NA	0.12055	0.305283	-0.0348994	0.178833	0.675091	0.167687	0.246678	38.678	4.55e-08	5.09e-07	0.703298	0.116819	3.19e-08	0.0565799	0.374475	0.4827	0.545523	0.537269	0.460575	0.350129	0.275602	0.285851
Q9CQS2.Nop10.28.	-0.307982	NA	-0.167464	NA	0.725339	NA	0.694935	NA	0.246315	NA	0.203843	NA	0.121888	NA	0.309237	NA	-0.180521	0.217286	0.660463	0.160747	0.214493	38.6588	4.56e-08	5.1e-07	0.0488038	0.0776643	5.62e-08	0.0687644	0.39571	0.499333	0.549595	0.527575	0.440522	0.331175	0.270489	0.297707
Q8CI94.Pygb.784.	-0.437177	-0.227584	-0.0249669	0.242766	1.44464	1.37528	1.54328	1.33164	-0.162811	0.0470931	0.517384	0.0402168	-0.0883888	-0.14478	0.288555	0.351176	-0.111741	0.101641	1.42371	0.110471	0.38102	38.605	4.61e-08	5.15e-07	0.518133	0.635254	1.68e-08	0.483044	0.382372	0.757025	0.877152	0.877567	0.759182	0.386746	0.0727755	0.071631
Q3UE92.Xpnpep1.545.	0.224876	NA	0.661689	0.114484	1.03834	NA	1.31131	0.98329	0.0876554	NA	0.155634	-0.00725595	0.301055	NA	0.217519	0.294269	0.227566	0.25117	1.09575	0.12606	0.425137	38.6035	4.61e-08	5.15e-07	0.101986	0.154185	2.83e-08	0.319807	0.375136	0.664834	0.785207	0.778562	0.638787	0.335943	0.11528	0.128452
Q61699.Hsph1.13.	NA	NA	-0.527527	-0.588197	NA	NA	2.01419	2.02806	NA	NA	-0.237892	-0.164775	NA	NA	0.0411472	0.276194	-0.391519	0.117222	1.5934	-0.160976	0.289532	38.5638	4.64e-08	5.18e-07	0.0559408	0.634819	2.38e-08	0.375425	0.821163	0.966505	0.979549	0.960687	0.765445	0.126529	0.0060805	0.193145
Q91VI7.Rnh1.147.154.	-0.0767726	0.154125	-0.236096	0.325335	0.806789	0.891116	0.735514	0.81897	0.28459	0.255238	0.284444	0.338535	0.242868	0.447964	0.32554	0.434937	0.0416479	0.362827	0.813097	0.290702	0.377069	38.5247	4.68e-08	5.21e-07	0.73122	0.0536992	8.63e-08	0.0223054	0.1391	0.225351	0.464876	0.661127	0.725083	0.672956	0.489236	0.24406
Q61598.Gdi2.335..1	-0.252592	-0.647693	0.332708	NA	1.78438	1.68081	1.72958	NA	-0.0338159	0.44274	0.331095	NA	-0.0188879	0.389922	-0.0651747	NA	-0.0719268	0.152357	1.65163	0.207142	0.4848	38.4857	4.71e-08	5.25e-07	0.741059	0.533539	1.81e-08	0.262848	0.14938	0.603245	0.859924	0.910364	0.875326	0.664741	0.202346	0.0344583
Q8R5C5.Actr1b.222.	0.123098	-0.0902538	-0.120798	-0.313416	1.12886	1.05568	1.21779	0.922696	0.750197	0.356764	0.348014	0.22539	0.311211	-0.134099	-0.0273642	-0.119842	-0.100342	0.00747645	1.08125	0.420091	0.35212	38.4816	4.72e-08	5.25e-07	0.473128	0.969881	3.78e-08	0.0131723	0.0408093	0.13397	0.560208	0.838029	0.89931	0.868583	0.673579	0.229948
Q5XJF6.Rpl10a.164..1	-0.290859	-0.177404	-0.105953	-0.091833	1.31498	1.38902	1.23536	1.93908	0.0489004	0.262323	0.0401638	0.855613	0.153168	-0.0106558	0.302897	0.0894407	-0.166512	0.133712	1.46961	0.30175	0.43464	38.4533	4.74e-08	5.27e-07	0.355053	0.547837	2.25e-08	0.0908219	0.0556988	0.357927	0.764035	0.891635	0.897544	0.797041	0.430539	0.0735548
Q9JII6.Akr1a1.260.	0.0354782	-0.169953	-0.0883701	-0.976669	1.93612	1.70171	2.10276	1.76706	0.261229	0.0547652	0.258199	0.170771	0.193726	-0.0732247	0.281705	-0.734852	-0.299878	-0.0831613	1.87691	0.186241	0.420028	38.4459	4.75e-08	5.27e-07	0.186882	0.778691	1.94e-08	0.375921	0.181488	0.69627	0.906818	0.938109	0.900805	0.666273	0.153879	0.0218349
Q61554.Fbn1.2247.2253.2260.	NA	NA	-0.558482	-0.376208	NA	NA	-0.78225	-0.819393	NA	NA	0.229486	0.318881	NA	NA	0.0875747	0.185735	-0.365287	0.13649	-0.667918	0.325949	-0.142691	38.3935	4.79e-08	5.32e-07	0.00226332	0.264848	2.44e-07	0.0109206	0.949716	0.578095	0.0269279	0.0132283	0.459534	0.932161	0.983193	0.984636
Q3UGP9.Lrrc58.314.	0.679206	0.485932	0.847236	NA	0.861473	1.07453	1.5806	NA	0.254981	0.154195	0.566924	NA	0.0420484	-0.0960557	0.206142	NA	0.656905	0.105968	1.11926	0.259504	0.53541	38.3551	4.83e-08	5.36e-07	0.000904356	0.588148	1.25e-07	0.0959618	0.115326	0.348433	0.653021	0.787099	0.789769	0.663649	0.364669	0.120709
Q9D662.Sec23b.180.	NA	NA	-0.371989	-0.161729	NA	NA	0.774238	1.00332	NA	NA	0.243217	0.392173	NA	NA	0.210849	0.102858	-0.194463	0.144435	0.777217	0.289033	0.254056	38.3203	4.86e-08	5.39e-07	0.0688832	0.254105	5.72e-08	0.016892	0.15069	0.222263	0.443601	0.638407	0.708458	0.6639	0.494362	0.261156
Q8BMS1.Hadha.97.110.	0.196023	NA	0.257963	0.48253	1.43614	NA	1.1626	2.07247	0.111361	NA	-0.00565183	0.797627	0.0979485	NA	0.0484108	0.226759	0.244555	0.124038	1.57784	0.373739	0.580042	38.3087	4.87e-08	5.39e-07	0.210727	0.613132	2.62e-08	0.0617594	0.0248373	0.282127	0.780065	0.925939	0.941033	0.884506	0.571306	0.0879946
P83940.Tceb1.74.	0.204971	0.0860328	0.0643332	0.264385	0.904307	0.929025	0.948849	1.3798	0.314628	-0.0287967	0.0491446	0.503124	0.244103	0.314571	0.212498	0.201485	0.15493	0.243164	1.0405	0.209525	0.412029	38.3086	4.87e-08	5.39e-07	0.234616	0.149695	3.08e-08	0.102574	0.197205	0.443653	0.663805	0.7427	0.703441	0.528237	0.262449	0.129041
Q8VC30.Dak.155.	0.0572038	-0.013291	0.0114848	-0.0303892	1.0076	0.880064	1.12805	0.642771	0.243764	0.098158	0.236171	0.519718	0.319713	0.0995295	0.396117	0.255641	0.00625211	0.26775	0.914624	0.274453	0.36577	38.2605	4.92e-08	5.43e-07	0.965198	0.0976508	4.28e-08	0.0326021	0.132486	0.272478	0.535682	0.704089	0.738662	0.654797	0.431547	0.192173
P51175.Ppox.258.	NA	NA	0.198071	-0.0774533	NA	NA	0.999883	0.909836	NA	NA	0.242828	0.132052	NA	NA	-0.00792109	0.124472	0.0140886	0.0565733	0.836274	0.174787	0.270431	38.2577	4.92e-08	5.43e-07	0.908014	0.66068	2.12e-08	0.0851356	0.306668	0.49099	0.619064	0.644036	0.565536	0.395596	0.23418	0.198137
G3UXW9.Gps1.210..1	-0.317095	NA	0.386314	-0.0671908	1.4879	NA	1.27911	0.965952	0.0414573	NA	0.347388	0.148093	0.179145	NA	0.309132	-0.00827625	-0.038606	0.134611	1.2297	0.182576	0.377071	38.2243	4.95e-08	5.46e-07	0.819425	0.459254	1.98e-08	0.193306	0.225056	0.558299	0.765957	0.81308	0.745346	0.505232	0.183284	0.0851228
F7AEH4.Rps12.111.113..1	-0.311795	0.0683141	-0.197873	0.0788991	1.06257	1.47105	1.09876	1.81181	0.0865919	0.298991	0.0294707	0.527617	-0.0746479	0.135415	-0.0220404	0.082117	-0.0906137	0.030211	1.36105	0.235668	0.384078	38.2142	4.96e-08	5.47e-07	0.595092	0.897707	1.98e-08	0.136518	0.122179	0.46246	0.76366	0.853626	0.831534	0.661801	0.283571	0.0685287
Q9DBG3.Ap1b1.123.	-0.127871	-0.00785026	-0.171858	0.140767	0.702327	0.880595	0.978698	0.845411	-0.070819	0.053879	0.256669	0.0909116	-0.0211682	0.144697	0.0969806	0.168843	-0.0417031	0.097338	0.851758	0.0826601	0.247513	38.206	4.97e-08	5.47e-07	0.706507	0.436963	1.88e-08	0.384992	0.520028	0.713756	0.762725	0.693741	0.4752	0.203782	0.1152	0.238486
Q9QZ88.Vps29.36.41.	-0.0670165	0.0510911	-0.245401	0.0732124	0.700433	0.84096	0.632448	0.608375	0.310769	0.314489	0.207921	0.222172	0.18612	0.241843	0.172499	0.158196	-0.0470284	0.189664	0.695554	0.263838	0.275507	38.1951	4.98e-08	5.48e-07	0.622416	0.118867	5.49e-08	0.0160316	0.204648	0.253979	0.413577	0.568178	0.632979	0.597843	0.465697	0.293487
Q78PY7.Snd1.96.	-0.125961	-0.0880359	-0.381575	-0.0754628	0.731924	0.668413	0.741193	0.81778	-0.0128537	0.134982	0.286754	0.104649	0.259032	0.336324	0.179508	0.189619	-0.167759	0.241121	0.739828	0.128383	0.235393	38.1779	4.99e-08	5.49e-07	0.0885454	0.0770675	4.59e-08	0.159774	0.443107	0.596813	0.649983	0.599303	0.447597	0.267143	0.1913	0.263733
E9Q6Q8.Tbc1d4.207.	0.0627774	0.0673947	NA	-0.0328215	0.643794	0.751189	NA	0.844622	0.0561718	0.11639	NA	0.264528	0.198256	0.0671713	NA	0.250892	0.00539945	0.173321	0.708403	0.143172	0.257574	38.1761	4.99e-08	5.49e-07	0.95975	0.134482	2.88e-08	0.099839	0.419666	0.554646	0.608377	0.56937	0.444697	0.29406	0.222819	0.275162
A6H630.Armt1.396..1	NA	-0.269025	0.455443	NA	NA	1.86335	1.37219	NA	NA	0.639584	0.198845	NA	NA	0.0266166	0.416484	NA	0.095284	0.196446	1.44043	0.283471	0.503908	38.1678	5e-08	5.49e-07	0.602506	0.364404	2.33e-08	0.102378	0.0690486	0.384664	0.763586	0.882278	0.882733	0.765999	0.389674	0.070335
Q64674.Srm.89.	NA	NA	-0.128578	-0.188168	NA	NA	0.601535	0.76099	NA	NA	0.199797	0.168382	NA	NA	0.120388	0.187861	-0.140274	0.161077	0.643549	0.181189	0.211385	38.1341	5.03e-08	5.52e-07	0.0998485	0.138697	4.64e-08	0.0416215	0.361695	0.442936	0.501157	0.507497	0.459339	0.379251	0.31464	0.307213
Q8VDD5.Myh10.91.	0.0741542	0.163494	0.152714	0.157752	0.929947	1.41121	0.768921	0.973129	0.241341	0.665585	0.291002	0.220274	0.194886	0.283065	0.235724	0.441214	0.137029	0.288722	1.0208	0.354551	0.450275	38.0642	5.1e-08	5.59e-07	0.307449	0.109089	5.49e-08	0.0214459	0.0653364	0.180456	0.546639	0.788859	0.848076	0.799242	0.576897	0.204731
Q8VCN5.Cth.171.	0.258368	0.0169658	-0.144605	-0.536733	1.44277	1.6822	1.67869	1.10063	0.185526	0.508863	0.423372	0.24836	0.45718	0.265637	0.152476	-0.190862	-0.101501	0.171108	1.47607	0.34153	0.471803	38.0207	5.14e-08	5.63e-07	0.590488	0.441467	2.52e-08	0.0657043	0.0377197	0.298885	0.752787	0.902068	0.917172	0.843519	0.513146	0.0889432
P58252.Eef2.369.	-0.371256	-0.543741	-0.263877	-0.0902471	0.918261	0.888624	0.891976	1.06781	0.14401	0.227592	0.263914	0.320502	0.0300364	-0.225245	0.128421	0.327633	-0.31728	0.0652114	0.941669	0.239005	0.232151	38.0152	5.15e-08	5.64e-07	0.0173228	0.675072	4.59e-08	0.0575422	0.168248	0.350139	0.583758	0.703441	0.702501	0.580618	0.346037	0.166698
Q80ZQ9.Fam206a.58.	0.373842	0.359569	0.105937	0.0756532	0.876393	1.27797	0.800626	1.04815	0.473522	0.58556	0.187341	0.212548	-0.0758811	-0.186647	0.0381952	0.0585074	0.22875	-0.0414564	1.00078	0.364743	0.388205	37.9682	5.2e-08	5.68e-07	0.0871973	0.808814	4.71e-08	0.0172033	0.063822	0.165387	0.531267	0.786754	0.851955	0.80958	0.598733	0.219687
Q8K2F8.Lsm14a.374.	NA	NA	-0.370314	-0.212062	NA	NA	0.870646	1.02984	NA	NA	0.342433	0.292818	NA	NA	0.32549	0.22694	-0.270046	0.1608	0.82626	0.213256	0.232568	37.9149	5.25e-08	5.73e-07	0.0215086	0.233393	5.41e-08	0.0570358	0.233939	0.389085	0.55735	0.638002	0.616494	0.493502	0.313235	0.203138
Q9CQ65.Mtap.7.	0.342028	NA	-0.0657175	-0.162963	0.968952	NA	1.15578	0.987713	-0.0144532	NA	0.28836	-0.000381799	0.483285	NA	0.204136	0.231668	-0.0257317	0.290424	1.02125	0.134659	0.35515	37.9104	5.25e-08	5.73e-07	0.862665	0.0976508	2.97e-08	0.258719	0.364274	0.629468	0.750162	0.744926	0.610427	0.337531	0.136282	0.145805
Q99KN2.Ciao1.243.245.	-0.106333	0.204705	-0.0510773	NA	0.639565	1.00583	1.03387	NA	0.22312	0.524764	0.163947	NA	0.0818478	0.029799	0.246605	NA	0.0116218	0.142415	0.92763	0.300093	0.34544	37.9041	5.26e-08	5.74e-07	0.934215	0.322017	3.51e-08	0.0241895	0.108577	0.231891	0.522952	0.722545	0.773218	0.706143	0.485233	0.202614
O08529.Capn2.640..1	-0.0923163	0.0792375	-0.0247655	0.0338311	0.725172	1.1129	0.933183	1.08446	0.0545993	0.513214	0.193415	0.2115	0.0526675	0.159735	-0.0536363	0.284779	-0.0010033	0.110886	0.963928	0.243182	0.329248	37.8831	5.28e-08	5.75e-07	0.994543	0.448252	2.65e-08	0.0514574	0.159285	0.346135	0.590189	0.714412	0.715455	0.593749	0.35087	0.161048
Q99JW2.Acy1.23.	NA	-0.0700724	-0.168123	0.197958	NA	1.78903	2.27016	1.41337	NA	0.31582	0.538346	0.0414877	NA	0.269536	0.0601647	0.359481	-0.0604391	0.189107	1.64144	0.290397	0.515125	37.8731	5.29e-08	5.76e-07	0.787349	0.439346	2.23e-08	0.133061	0.0554876	0.424361	0.820858	0.919274	0.917556	0.810081	0.39691	0.0494815
[truncated: 12,236 more rows]
