# Supplementary material for: Global redox proteome and phosphoproteome analysis reveals redox switch in Akt
Source: Nat Commun. 2019 Dec 2;10:5486. doi: 10.1038/s41467-019-13114-4 (PMC6889415; doi:10.1038/s41467-019-13114-4)
Supplement: Supplementary file 10 — Supplementary Data 7 [file 41467_2019_13114_MOESM10_ESM.xlsx]

## Sheet: phospho_processed_v2
Supplementary Data 7: DE analysis of phsophoproteome.
Phosphosites	Intensity.Phospho_BCNU.AF1h_BAS_1	Intensity.Phospho_BCNU.AF1h_BAS_2	Intensity.Phospho_BCNU.AF1h_BAS_3	Intensity.Phospho_BCNU.AF1h_BAS_4	Intensity.Phospho_BCNU.AF1h_INS_1	Intensity.Phospho_BCNU.AF1h_INS_2	Intensity.Phospho_BCNU.AF1h_INS_3	Intensity.Phospho_BCNU.AF1h_INS_4	Intensity.Phospho_BCNU.AF2h_BAS_1	Intensity.Phospho_BCNU.AF2h_BAS_2	Intensity.Phospho_BCNU.AF2h_BAS_3	Intensity.Phospho_BCNU.AF2h_BAS_4	Intensity.Phospho_BCNU.AF2h_INS_1	Intensity.Phospho_BCNU.AF2h_INS_2	Intensity.Phospho_BCNU.AF2h_INS_3	Intensity.Phospho_BCNU.AF2h_INS_4	Intensity.Phospho_CTRL_BAS_1	Intensity.Phospho_CTRL_BAS_2	Intensity.Phospho_CTRL_BAS_3	Intensity.Phospho_CTRL_BAS_4	Intensity.Phospho_CTRL_INS_1	Intensity.Phospho_CTRL_INS_2	Intensity.Phospho_CTRL_INS_3	Intensity.Phospho_CTRL_INS_4	overall.fCTRL_INS...fCTRL_BAS	overall.fBCNU.AF1h_INS...fBCNU.AF1h_BAS	overall.fBCNU.AF2h_INS...fBCNU.AF2h_BAS	CTRL_INS_CTRL_BAS.t	CTRL_INS_CTRL_BAS.P.Value	CTRL_INS_CTRL_BAS.adj.P.Val	BCNU.AF1h_INS_BCNU.AF1h_BAS.t	BCNU.AF1h_INS_BCNU.AF1h_BAS.P.Value	BCNU.AF1h_INS_BCNU.AF1h_BAS.adj.P.Val	BCNU.AF2h_INS_BCNU.AF2h_BAS.t	BCNU.AF2h_INS_BCNU.AF2h_BAS.P.Value	BCNU.AF2h_INS_BCNU.AF2h_BAS.adj.P.Val	overall.fBCNU.AF1h_BAS...fCTRL_BAS	overall.fBCNU.AF2h_BAS...fCTRL_BAS	overall.fBCNU.AF1h_INS...fCTRL_INS	overall.fBCNU.AF2h_INS...fCTRL_INS	BCNU.AF1h.BAS_CTRL.BAS.t	BCNU.AF1h.BAS_CTRL.BAS.P.Value	BCNU.AF1h.BAS_CTRL.BAS.adj.P.Val	BCNU.AF2h.BAS_CTRL.BAS.t	BCNU.AF2h.BAS_CTRL.BAS.P.Value	BCNU.AF2h.BAS_CTRL.BAS.adj.P.Val	BCNU.AF1h.INS_CTRL.INS.t	BCNU.AF1h.INS_CTRL.INS.P.Value	BCNU.AF1h.INS_CTRL.INS.adj.P.Val
A0A087WP63~Srcap~1679	25.6732	25.4099	25.2201	25.5297	NA	NA	NA	24.1463	24.7876	25.8715	25.8715	25.6899	24.7537	24.7537	23.8854	24.9775	25.7659	25.4164	25.5075	25.6327	23.4576	23.3422	23.3422	23.6022	-2.14454	-1.31189	-0.962571	-9.02446	7.71818e-08	2.18546e-06	-3.49152	0.00284772	0.0192956	-4.05061	0.000853741	0.00655786	-0.122372	-0.0254694	0.710276	1.1565	-0.514957	0.613313	0.8051	-0.107178	0.915921	0.954011	1.89036	0.0761429	0.432301
A0A087WP63~Srcap~1683	25.6732	25.744	22.8755	26.0121	NA	NA	NA	25.1975	24.7876	23.7148	24.1291	25.6899	24.328	24.1235	25.1613	25.7532	25.7659	25.8129	25.6367	26.033	23.4576	24.7264	22.9797	25.0526	-1.75807	0.121269	0.261151	-2.75295	0.013719	0.0558476	0.1201	0.905833	0.970097	0.408936	0.687769	0.887252	-0.735913	-1.23179	1.14343	0.787427	-1.15236	0.265356	0.516504	-1.92886	0.0708729	0.189811	1.1324	0.273419	0.68691
A0A087WP63~Srcap~2595	22.9442	NA	NA	NA	23.7584	23.7	23.5146	24.279	23.2552	23.8521	23.8166	23.7233	24.5965	24.7502	25.0321	25.402	20.904	22.8816	23.1099	23.9135	24.3156	23.81	23.7807	24.7567	1.46347	0.868801	1.2834	3.28911	0.00440061	0.0229679	1.23494	0.2339	0.50303	2.8844	0.010414	0.0510454	0.241962	0.959547	-0.352708	0.779471	0.343931	0.735178	0.879337	2.15656	0.0458806	0.143144	-0.792702	0.439038	0.798196
A0A087WP63~Srcap~2709	NA	NA	24.1415	NA	NA	24.5686	NA	NA	24.9884	24.8379	24.8818	24.8379	21.3937	22.6639	22.6398	24.5709	24.9377	23.6164	25.3444	24.9377	NA	NA	NA	24.6203	-0.0886915	0.427132	-2.06941	-0.0980684	0.923683	0.961797	0.373379	0.716127	0.881558	-3.61796	0.00419234	0.0245054	-0.567525	0.177452	-0.0517011	-1.80327	-0.627527	0.543416	0.755846	0.31024	0.762312	0.860467	-0.0451947	0.964781	0.990784
A0A087WP63~Srcap~2738	24.8315	24.6268	23.969	24.095	24.6535	24.4533	24.3109	24.3109	24.6553	24.6134	23.9999	23.8564	24.8414	24.4346	23.3241	24.0575	24.9158	25.3375	24.5617	24.8983	24.8241	24.6598	24.3882	24.669	-0.293057	0.051564	-0.116843	-1.07926	0.293479	0.496078	0.189898	0.851328	0.946948	-0.430304	0.671634	0.87804	-0.54773	-0.647098	-0.203109	-0.470883	-2.01716	0.0574793	0.216979	-2.38311	0.0273348	0.100865	-0.748001	0.463275	0.809193
A0A087WP63~Srcap~2826	NA	23.9143	NA	NA	23.9408	24.3312	24.3664	24.3664	23.6737	24.1421	20.2313	26.0289	24.8717	25.0203	24.8717	24.9221	22.9695	24.8661	23.8629	23.3891	23.9257	23.7114	24.7748	23.7114	0.2589	0.336895	1.40245	0.330229	0.745322	0.862504	0.271773	0.789118	0.91885	1.78883	0.0917444	0.269692	0.142426	-0.252905	0.220421	0.890643	0.114895	0.909894	0.967437	-0.322582	0.751004	0.85327	0.281148	0.782041	0.947632
A0A087WP63~Srcap~2882	24.8804	25.2887	25.0518	24.8804	25.1016	25.0552	25.388	25.1376	25.6418	25.5019	25.6912	25.6418	26.0996	25.5535	25.4615	25.9202	26.1759	26.0085	25.6009	25.3348	25.4918	24.7948	25.5502	25.4929	-0.447601	0.145291	0.139588	-2.33088	0.03048	0.102489	0.756604	0.458219	0.720993	0.726904	0.475815	0.750432	-0.754723	-0.160892	-0.161831	0.426296	-3.93022	0.000844953	0.0160594	-0.837847	0.412143	0.599408	-0.842736	0.409468	0.779304
A0A087WP63~Srcap~2886	26.0725	26.2774	26.0725	25.5305	25.9978	NA	NA	NA	26.2412	26.2412	26.3682	26.0637	NA	NA	NA	26.6535	25.8497	26.9376	26.2161	25.8497	NA	NA	NA	25.8784	-0.334878	0.00959084	0.424934	-0.860696	0.408197	0.609486	0.0246502	0.980786	0.994032	1.09216	0.298642	0.584167	-0.225059	0.0153035	0.11941	0.775115	-0.914596	0.380466	0.628811	0.0621906	0.951553	0.973725	0.242629	0.812861	0.955972
A0A087WP63~Srcap~554	24.553	25.6671	24.8444	24.553	23.0285	24.8316	23.4462	23.0285	26.0616	25.388	26.6083	26.6083	23.9443	23.9468	23.9468	23.8861	25.941	26.0263	26.0077	26.0077	24.2675	26.1337	23.8477	23.8477	-1.47153	-1.32068	-2.23557	-3.31776	0.00347774	0.0190921	-2.97766	0.00751157	0.0424851	-5.04039	6.49751e-05	0.000727051	-1.09128	0.170872	-0.94043	-0.593165	-2.46043	0.0232277	0.132322	0.385255	0.704167	0.822568	-2.12033	0.0468439	0.350039
A0A087WP63~Srcap~560	26.8409	26.7445	27.06	26.7723	26.3065	26.9987	26.6692	26.8183	27.0821	26.82	27.0594	26.8739	27.0681	26.7761	26.9941	26.6978	27.5166	27.8596	27.2785	27.161	26.7004	27.4171	26.9033	26.8542	-0.485185	-0.156282	-0.0748312	-2.78571	0.011502	0.0488634	-0.897299	0.380369	0.654111	-0.429647	0.672104	0.878188	-0.59948	-0.495057	-0.270577	-0.0847038	-3.44194	0.00261597	0.0335032	-2.8424	0.0101499	0.0503561	-1.55353	0.136177	0.538872
A0A087WP63~Srcap~564	26.1381	25.9172	26.4303	26.138	26.3065	27.0066	26.3021	26.39	26.3426	26.0139	26.3122	26.2027	27.1665	27.0386	26.7486	26.9327	27.0684	27.333	26.314	26.4408	26.3635	27.1649	26.3859	26.3983	-0.210894	0.345431	0.753768	-0.942604	0.357273	0.562224	1.54393	0.138481	0.366217	3.36902	0.00309269	0.0190026	-0.633155	-0.571206	-0.0768301	0.393456	-2.82993	0.0104335	0.0808508	-2.55304	0.0190688	0.0782413	-0.343397	0.734928	0.934909
A0A087WPB6~Gramd1a~57	25.359	25.3119	25.415	25.0056	21.9743	20.5591	21.1059	23.1607	NA	NA	NA	24.7759	NA	NA	NA	NA	25.4875	25.4875	25.1279	25.6308	24.0262	24.0208	23.3864	23.3311	NA	NA	NA	NA	NA	NA	NA	NA	NA	NA	NA	NA	-0.160576	-0.657498	-1.99113	NA	NA	NA	NA	NA	NA	NA	NA	NA	NA
A0A087WPB6~Gramd1a~58	25.7692	25.3119	25.415	25.0056	23.2483	22.5698	22.8788	22.7504	NA	NA	NA	24.7759	NA	NA	NA	NA	26.3835	25.6935	25.1279	25.6308	NA	NA	24.1065	NA	NA	NA	NA	NA	NA	NA	NA	NA	NA	NA	NA	NA	-0.333524	-0.933012	-1.24465	NA	NA	NA	NA	NA	NA	NA	NA	NA	NA
A0A087WPB6~Gramd1a~62	26.3923	26.0843	26.0819	25.9803	NA	NA	24.3784	NA	24.813	24.7431	24.9243	25.0011	22.9169	22.7409	23.9723	24.4701	26.6768	26.5114	25.1279	25.6308	24.5505	23.2206	24.1065	24.5505	-1.87974	-1.75634	-1.34531	-4.78632	0.000178718	0.00162045	-2.82841	0.0117149	0.0605092	-3.42551	0.00328262	0.0199831	0.147982	-1.11638	0.27138	-0.581945	0.376801	0.711053	0.865331	-2.8426	0.0113712	0.0545836	0.437031	0.667672	0.908323
A0A087WPL5~Dhx9~136	26.5267	26.7082	26.4504	26.2658	26.9797	26.8749	26.4618	25.9428	26.3604	26.1555	26.1356	25.7968	26.6259	26.3342	26.3237	26.1426	26.3899	26.8299	26.4046	26.6717	26.5957	26.9656	26.6819	26.3593	0.0766276	0.0770582	0.244522	0.388828	0.701564	0.832991	0.391013	0.699975	0.873154	1.24077	0.229232	0.497391	-0.0862644	-0.461951	-0.0858338	-0.294057	-0.437727	0.666335	0.838372	-2.34406	0.0296566	0.106397	-0.435542	0.667893	0.908453
A0A087WPM6~1700023F06Rik~85	23.2643	23.1149	23.1149	23.9292	NA	NA	NA	23.4281	21.6123	21.6123	23.892	28.2583	27.8231	27.8477	27.8231	28.0575	NA	NA	NA	NA	NA	NA	NA	NA	NA	NA	NA	NA	NA	NA	NA	NA	NA	NA	NA	NA	NA	NA	NA	NA	NA	NA	NA	NA	NA	NA	NA	NA	NA
A0A087WQN7~Xrn1~1328	27.9531	28.0275	28.1756	27.4812	27.546	27.9208	27.697	26.8253	27.7103	27.7209	27.773	26.6387	27.4307	27.591	27.233	26.3559	27.807	27.9989	28.3967	27.8542	27.8867	27.678	28.2587	26.8422	-0.347802	-0.412079	-0.308053	-1.06537	0.299564	0.501798	-1.26225	0.221562	0.48532	-0.943607	0.356773	0.644779	-0.104849	-0.553511	-0.169125	-0.513761	-0.321165	0.751459	0.887836	-1.69548	0.105695	0.250238	-0.518054	0.610176	0.882733
A0A087WQN7~Xrn1~1382	24.5901	25.4179	24.8253	24.822	25.9444	25.8023	25.9855	25.9444	NA	25.2924	NA	NA	26.0872	26.2762	26.5161	25.918	25.6139	25.6944	25.8037	25.6139	25.408	26.2454	26.0833	26.4	0.35271	1.0053	0.906951	1.75827	0.09696	0.237912	5.01145	0.000111787	0.00129059	2.85945	0.0109755	0.0532348	-0.767641	-0.389075	-0.115053	0.165166	-3.82672	0.00138239	0.0219778	-1.22668	0.236909	0.420473	-0.573545	0.573898	0.867312
A0A087WQN7~Xrn1~1664	26.4999	26.3366	26.5678	26.7672	26.4616	26.5063	26.5652	26.5783	26.5475	26.7013	26.9205	27.0045	26.636	26.7142	26.8927	26.3116	22.176	23.1661	23.7829	23.9589	26.4293	26.9566	26.8911	26.8461	3.50982	-0.0150175	-0.154824	13.4601	2.09465e-11	2.23596e-09	-0.0575919	0.954652	0.985521	-0.593747	0.559422	0.812903	3.27192	3.52249	-0.252916	-0.142158	12.5477	7.29247e-11	7.7439e-08	13.5087	1.96385e-11	1.3902e-08	-0.969929	0.343813	0.743932
A0A087WQS0~Tns1~1009	21.9911	24.1727	25.6229	22.5854	26.6478	27.8049	26.6478	25.4437	26.0276	25.3691	27.9215	26.0276	23.5956	23.0902	22.6734	22.0607	NA	NA	NA	NA	NA	27.75	NA	NA	NA	NA	NA	NA	NA	NA	NA	NA	NA	NA	NA	NA	NA	NA	-1.11391	-4.89496	NA	NA	NA	NA	NA	NA	NA	NA	NA
A0A087WQS0~Tns1~1010	NA	NA	NA	NA	NA	NA	25.5518	NA	NA	NA	NA	NA	NA	NA	NA	NA	NA	NA	25.9409	NA	NA	NA	NA	NA	NA	NA	NA	NA	NA	NA	NA	NA	NA	NA	NA	NA	NA	NA	NA	NA	NA	NA	NA	NA	NA	NA	NA	NA	NA
A0A087WQS0~Tns1~1013	25.8972	25.7741	25.5492	25.2029	26.2659	25.9466	27.7786	27.5312	26.425	25.3691	26.2603	26.425	25.8291	25.4281	25.6604	27.3672	23.2367	26.9232	25.9409	25.8368	25.9317	25.3413	25.3413	25.5332	0.0524811	1.27473	-0.0486511	0.0891253	0.92988	0.964259	2.16479	0.0428363	0.161839	-0.082621	0.934985	0.982388	0.12146	0.635466	1.34371	0.534334	0.206267	0.838694	0.934384	1.07917	0.293517	0.483326	2.28193	0.0337288	0.302455
A0A087WQS0~Tns1~1015	27.802	27.1957	27.8559	27.5727	NA	27.3615	NA	NA	27.6576	27.8148	27.6051	27.8985	27.3335	27.3046	27.3029	27.3046	26.6464	27.7815	27.5939	27.7043	27.2838	27.1891	27.4671	27.1891	-0.149264	-0.245037	-0.432578	-0.736434	0.471657	0.666423	-0.764608	0.455145	0.718365	-2.13423	0.0479152	0.16831	0.17502	0.312467	0.0792475	0.0291535	0.863504	0.400058	0.644995	1.54164	0.141845	0.301873	0.247282	0.807696	0.954735
A0A087WQS0~Tns1~1054	27.6171	27.6382	27.5875	27.7798	29.9446	29.895	29.4489	29.6043	27.8244	27.6584	27.3499	27.6799	30.1503	29.7535	29.8077	29.3013	27.5456	27.6315	27.8754	27.2366	30.1545	30.3593	30.0625	29.8138	2.52526	2.06757	2.12505	14.5193	5.35068e-12	6.66357e-10	11.8877	1.8817e-10	1.65418e-08	12.2182	1.16476e-10	9.79128e-09	0.0833688	0.0558809	-0.374324	-0.344329	0.479339	0.636963	0.819035	0.321294	0.751363	0.853411	-2.15222	0.0439363	0.33961
A0A087WQS0~Tns1~1062	28.365	28.7285	28.5376	28.5058	27.5583	27.616	27.6223	27.2154	28.4206	28.4719	28.3142	28.0477	27.6025	27.2423	27.1349	26.5047	28.7096	28.7745	28.9304	28.6454	28.0111	28.0427	27.8413	27.5236	-0.910315	-1.03121	-1.1925	-5.04406	6.44337e-05	0.000679179	-5.71396	1.43085e-05	0.000224044	-6.60765	2.08303e-06	3.73753e-05	-0.230775	-0.451397	-0.351673	-0.733582	-1.27873	0.215818	0.461633	-2.50119	0.0213022	0.0846675	-1.94862	0.0656927	0.402658
A0A087WQS0~Tns1~1066	21.6933	24.8442	22.4427	22.2534	26.8639	28.8138	28.5004	26.8555	NA	NA	NA	26.0516	28.6735	27.8659	28.9568	29.2316	20.5023	22.1054	23.695	22.7586	27.53	28.2037	28.3173	27.6815	5.66779	4.94999	2.63031	8.15495	3.12477e-07	7.19661e-06	7.12218	1.86411e-06	3.91754e-05	2.39356	0.0286867	0.113984	0.543067	3.78631	-0.174725	0.748832	0.781379	0.445486	0.683474	3.44551	0.0031443	0.021669	-0.251399	0.804564	0.95394
A0A087WQS0~Tns1~1067	23.9521	NA	NA	NA	27.3412	28.0698	24.6355	26.6298	23.7766	NA	NA	NA	25.9714	27.898	25.4658	24.6584	24.4433	NA	NA	NA	27.9188	28.4973	27.1107	25.5307	2.82107	2.71697	2.22182	1.98448	0.0733202	0.196367	1.91126	0.082991	0.260011	1.56294	0.147012	0.374707	-0.491193	-0.666744	-0.59529	-1.26599	-0.273165	0.789904	0.911777	-0.370794	0.717996	0.832217	-0.662113	0.521843	0.840674
A0A087WQS0~Tns1~1070	22.998	22.8729	21.809	24.8812	27.056	27.8438	27.0012	26.7707	NA	NA	NA	26.2452	28.8348	27.9918	28.1835	20.2779	24.8673	24.0258	24.1523	22.3444	27.6419	28.2729	27.1107	23.669	2.8262	4.02767	0.0768192	1.94192	0.0691615	0.188533	2.76746	0.0133098	0.0668223	0.0333831	0.973764	0.994004	-0.707155	2.39775	0.494309	-0.351631	-0.485894	0.633338	0.817032	1.04199	0.312228	0.503733	0.339645	0.738346	0.935821
A0A087WQS0~Tns1~1075	NA	21.8815	NA	NA	24.3649	24.693	24.6134	23.891	21.6786	20.4997	20.4997	23.2515	25.804	25.916	25.4345	23.4521	22.4815	25.498	22.7686	22.5701	23.8983	24.1643	23.4273	23.669	0.460162	2.50911	3.66925	0.660889	0.517672	0.702805	2.27912	0.0360587	0.141686	5.26981	6.5688e-05	0.000734417	-1.44809	-1.84715	0.600852	1.36193	-1.31536	0.206115	0.448593	-2.6529	0.0168901	0.0717534	0.862949	0.400355	0.773203
A0A087WQS0~Tns1~1115	25.2032	25.4346	25.3297	24.6503	25.3667	25.8021	25.8024	25.6942	NA	25.3096	NA	NA	26.3187	26.3767	26.3643	26.3643	25.1593	25.4686	25.4978	25.4686	21.2207	22.9602	21.9781	24.0425	-2.84824	0.511902	1.0464	-7.21471	1.5793e-06	2.92583e-05	1.29667	0.212328	0.473758	1.67637	0.11223	0.309134	-0.244145	-0.0890434	3.116	3.80561	-0.618429	0.544613	0.756729	-0.142651	0.888268	0.937257	7.89295	4.85118e-07	0.000148292
A0A087WQS0~Tns1~1118	27.6837	27.4597	27.6119	27.7025	29.0977	28.9399	29.0628	28.9328	27.4894	27.5772	27.6769	27.6105	29.4167	29.7794	29.5662	29.3447	25.1593	27.2719	27.9842	27.3963	28.8781	28.9665	28.9459	29.0747	2.01338	1.39387	1.93824	5.69075	1.50622e-05	0.000199987	3.93971	0.000826538	0.00685385	5.47836	2.41626e-05	0.000313391	0.661499	0.635588	0.0419804	0.560445	1.8697	0.0764269	0.257184	1.79647	0.0877357	0.219768	0.118656	0.906747	0.980217
A0A087WQS0~Tns1~1122	NA	NA	NA	NA	NA	NA	25.3336	NA	22.2849	23.7963	22.3054	22.0065	25.8472	26.7647	26.7647	26.36	NA	NA	NA	NA	NA	24.8278	NA	NA	NA	NA	NA	NA	NA	NA	NA	NA	NA	NA	NA	NA	NA	NA	0.505725	1.60632	NA	NA	NA	NA	NA	NA	NA	NA	NA
A0A087WQS0~Tns1~1126	25.8918	25.793	26.0039	25.655	26.8606	26.728	27.0467	27.108	25.8084	25.9787	25.9864	25.7483	27.0363	27.0866	27.1721	26.881	25.8217	25.8191	25.9367	25.8328	26.765	26.6853	26.9053	26.7495	0.923699	1.09988	1.16354	8.76534	3.06711e-08	1.00616e-06	10.4372	1.75406e-09	1.02574e-07	11.0413	6.74413e-10	4.36099e-08	-0.0166478	0.0278833	0.159533	0.267722	-0.157978	0.876079	0.951875	0.264595	0.794063	0.88091	1.51388	0.145899	0.551294
A0A087WQS0~Tns1~1182	25.1835	25.5688	25.1893	25.0184	25.1781	25.6293	24.8523	24.9657	25.7454	25.0343	25.1529	24.8338	25.339	25.4106	24.8179	24.9002	25.201	25.4396	25.1531	25.4206	25.3553	25.6347	25.4288	25.0935	0.0744957	-0.0836597	-0.0747016	0.367551	0.717118	0.84437	-0.412764	0.684227	0.865011	-0.368566	0.716373	0.903421	-0.0635745	-0.111971	-0.22173	-0.261169	-0.313667	0.757063	0.891005	-0.55245	0.586839	0.741056	-1.09398	0.287128	0.699403
A0A087WQS0~Tns1~1320	NA	NA	NA	NA	NA	NA	NA	NA	NA	NA	NA	NA	NA	NA	NA	NA	29.1779	NA	NA	NA	28.9031	NA	NA	NA	NA	NA	NA	NA	NA	NA	NA	NA	NA	NA	NA	NA	NA	NA	NA	NA	NA	NA	NA	NA	NA	NA	NA	NA	NA
A0A087WQS0~Tns1~1322	30.0729	30.2053	29.1837	30.0969	28.6772	30.0487	28.9161	28.8687	28.825	30.2354	29.0101	30.1365	28.9797	28.8395	28.9101	28.8643	31.2287	29.5532	30.6131	30.5353	30.0035	29.4609	30.4247	30.1156	-0.48139	-0.762017	-0.653341	-1.28269	0.214454	0.405708	-2.03043	0.0559991	0.196603	-1.74086	0.0972676	0.2808	-0.592846	-0.930818	-0.873473	-1.10277	-1.57967	0.130068	0.345114	-2.48021	0.022274	0.0872665	-2.32741	0.0307006	0.289293
A0A087WQS0~Tns1~1325	28.8711	29.0345	30.1639	29.0038	30.0145	28.7809	30.1496	30.083	30.1478	29.1634	30.1382	28.8164	30.2811	30.1034	29.3149	30.0772	30.1259	30.5569	29.6556	29.606	30.0102	30.4779	29.3465	29.0205	-0.272332	0.48867	0.377652	-0.679136	0.504935	0.693667	1.21863	0.237342	0.50719	0.941778	0.357686	0.645755	-0.717774	-0.419619	0.043229	0.230365	-1.78997	0.0888063	0.279827	-1.04643	0.308001	0.499049	0.107803	0.915239	0.981891
A0A087WQS0~Tns1~1342	29.6619	29.4587	29.3468	29.3406	29.4122	29.5383	29.5834	29.2102	29.3803	29.5277	29.0244	29.3376	29.4049	29.1941	28.9578	29.2279	29.6604	29.8403	29.7607	29.4854	29.7442	29.6389	29.3654	29.2353	-0.190728	-0.0159699	-0.121336	-1.3548	0.19078	0.375255	-0.113439	0.910828	0.971219	-0.861885	0.399097	0.685024	-0.234714	-0.36921	-0.0599566	-0.299818	-1.66725	0.111247	0.317342	-2.62261	0.0164167	0.0702527	-0.42589	0.674794	0.911196
A0A087WQS0~Tns1~1344	NA	NA	NA	NA	NA	NA	NA	NA	NA	NA	NA	NA	NA	NA	NA	NA	NA	NA	NA	25.3047	25.486	NA	NA	NA	NA	NA	NA	NA	NA	NA	NA	NA	NA	NA	NA	NA	NA	NA	NA	NA	NA	NA	NA	NA	NA	NA	NA	NA	NA
A0A087WQS0~Tns1~1346	25.2586	25.3033	25.5691	25.1838	25.4703	24.9929	25.4711	25.4246	24.9485	24.9494	24.9495	24.9495	25.0785	25.2214	25.3154	24.8645	25.6981	25.3848	25.628	25.3047	25.486	25.3177	25.8403	25.7325	0.0902222	0.0110282	0.170722	0.636046	0.53205	0.714107	0.0777461	0.938812	0.980528	1.20355	0.242994	0.516232	-0.175183	-0.554672	-0.254377	-0.474172	-1.235	0.231324	0.479992	-3.91031	0.000884966	0.00883652	-1.7933	0.0882558	0.455212
A0A087WQS0~Tns1~1373	28.9139	29.0504	28.8212	29.0188	22.8693	21.1352	21.5735	23.0741	NA	NA	NA	28.7853	NA	NA	NA	NA	29.3813	29.3263	29.3813	29.3785	NA	NA	NA	29.0943	NA	NA	NA	NA	NA	NA	NA	NA	NA	NA	NA	NA	-0.415786	-0.581572	-6.93122	NA	NA	NA	NA	NA	NA	NA	NA	NA	NA
A0A087WQS0~Tns1~1376	30.7489	30.7264	30.6816	30.4434	30.4117	30.6793	30.58	30.621	30.8324	30.5471	30.4922	30.4503	30.5287	30.5702	30.3027	30.3278	30.3677	30.7212	31.2193	30.8901	30.4836	30.7315	30.5528	30.5142	-0.229055	-0.0770922	-0.148132	-1.59298	0.127045	0.287637	-0.536145	0.597846	0.817677	-1.0302	0.31537	0.601067	-0.149478	-0.219086	0.0024846	-0.138163	-1.03956	0.311106	0.561812	-1.52366	0.143449	0.304129	0.0172794	0.986387	0.996837
A0A087WQS0~Tns1~1398	NA	NA	NA	NA	NA	25.2037	NA	NA	NA	NA	25.9628	NA	NA	NA	NA	25.7944	NA	24.9887	NA	NA	NA	25.0046	NA	NA	NA	NA	NA	NA	NA	NA	NA	NA	NA	NA	NA	NA	NA	0.974136	0.199025	0.789771	NA	NA	NA	NA	NA	NA	NA	NA	NA
A0A087WQS0~Tns1~1399	29.3102	29.3102	29.2637	29.0777	25.1094	NA	NA	NA	NA	29.6246	NA	NA	29.5341	29.6619	29.0459	28.9862	29.8625	29.9859	29.8613	29.8625	29.8379	29.8905	29.5386	29.2601	-0.261261	-4.13101	-0.317588	-1.52092	0.150944	0.321182	-15.2096	5.4486e-10	3.85703e-08	-1.1693	0.262159	0.541301	-0.652608	-0.268418	-4.52236	-0.324745	-3.79913	0.00201387	0.028274	-0.988265	0.340099	0.532022	-16.6505	1.66722e-10	2.32003e-07
A0A087WQS0~Tns1~1402	31.5943	31.5754	31.4143	31.1042	31.5333	31.6788	31.4034	31.1562	23.4375	31.7034	31.2345	31.0925	31.4786	31.4947	31.1393	31.0128	31.717	31.7961	31.8045	31.7605	23.5516	31.8033	31.5693	31.311	-2.21074	0.0208493	1.91438	-1.41827	0.1717	0.350541	0.0133756	0.989462	0.996594	1.22815	0.233829	0.503764	-0.347506	-2.40258	1.88408	1.72253	-0.222939	0.825873	0.929539	-1.54135	0.139104	0.298026	1.20871	0.241049	0.658088
A0A087WQS0~Tns1~1427	NA	NA	NA	NA	NA	NA	NA	NA	28.2639	NA	NA	NA	NA	NA	NA	28.2122	28.8865	28.8209	28.9578	28.8865	23.3136	23.1656	22.4792	22.7505	NA	NA	NA	NA	NA	NA	NA	NA	NA	NA	NA	NA	NA	-0.624034	NA	5.28492	NA	NA	NA	NA	NA	NA	NA	NA	NA
A0A087WQS0~Tns1~1430	30.8984	30.9404	30.6921	30.9545	30.7926	30.8715	30.6793	30.7653	30.6595	30.9964	30.696	30.7108	30.5974	30.4563	30.4901	30.434	30.491	30.9357	30.5594	30.9671	30.6718	30.7397	30.7742	30.9903	0.0557183	-0.0941712	-0.271233	0.471723	0.642295	0.793357	-0.797273	0.434775	0.702786	-2.29632	0.0327424	0.126041	0.133063	0.0273889	-0.0168262	-0.299563	1.12654	0.273441	0.524722	0.23188	0.819017	0.896002	-0.142455	0.888164	0.97493
A0A087WQS0~Tns1~1440	28.2473	28.0759	28.0086	27.9033	27.9856	27.92	27.5208	27.9347	27.8702	27.8584	27.6682	27.7215	27.5778	27.7972	27.384	27.1721	28.1589	28.4199	28.564	28.4865	27.9463	28.0716	27.7619	27.5847	-0.566248	-0.218463	-0.296805	-3.90029	0.000905827	0.00633561	-1.50476	0.148213	0.380526	-2.04438	0.0544806	0.185135	-0.348574	-0.627743	-0.000788607	-0.3583	-2.40096	0.0263308	0.14149	-4.32386	0.000338471	0.00423089	-0.00543188	0.995721	0.999171
A0A087WQS0~Tns1~1442	24.8755	24.8365	25.3358	24.5981	22.8495	23.0494	23.4109	22.8495	24.9482	24.4015	24.8472	24.9487	NA	NA	NA	24.5489	25.0052	24.8852	24.9715	24.4695	24.3743	24.2897	24.1313	24.2897	-0.561609	-1.87168	-0.237461	-3.13849	0.00607457	0.0295597	-10.4596	9.28264e-09	4.33575e-07	-0.839284	0.413131	0.696117	0.0786289	-0.0464421	-1.23144	0.277706	0.439408	0.665983	0.838086	-0.259536	0.798385	0.884173	-6.88175	2.8835e-06	0.000625534
A0A087WQS0~Tns1~1447	30.6404	30.6932	30.5906	30.4196	30.636	30.815	30.4148	30.4568	30.7603	30.5205	30.4097	30.2541	30.6123	30.4572	30.2018	29.9604	31.0172	31.0526	30.9944	30.8634	30.8823	30.9559	30.6029	30.5067	-0.244993	-0.00531815	-0.178239	-1.67525	0.109649	0.259435	-0.0363652	0.971356	0.990707	-1.21879	0.237285	0.508927	-0.395977	-0.495777	-0.156302	-0.429023	-2.70767	0.0136472	0.0951204	-3.3901	0.00294677	0.0207617	-1.06879	0.298057	0.709568
A0A087WQS0~Tns1~1460	NA	NA	NA	NA	NA	NA	NA	NA	NA	NA	NA	25.6543	NA	NA	NA	NA	NA	NA	NA	NA	24.9912	NA	NA	NA	NA	NA	NA	NA	NA	NA	NA	NA	NA	NA	NA	NA	NA	NA	NA	NA	NA	NA	NA	NA	NA	NA	NA	NA	NA
A0A087WQS0~Tns1~1461	25.3837	25.3719	25.334	25.461	25.1457	25.1614	24.7708	25.1614	NA	NA	25.3501	NA	24.914	25.4421	24.9953	25.0477	NA	NA	25.8184	NA	NA	NA	24.5588	NA	-1.2596	-0.327817	-0.250305	-4.38372	0.001154	0.00780751	-2.28177	0.0439271	0.165172	-1.1019	0.294571	0.579153	-0.430745	-0.468322	0.501036	0.540971	-1.89623	0.0851162	0.273308	-1.62988	0.132056	0.28789	2.20567	0.0501429	0.36104
A0A087WQS0~Tns1~150	25.109	25.4668	25.1312	24.4136	24.4846	24.4191	24.1836	24.5323	24.4812	24.8896	24.648	24.4812	24.8917	24.0348	24.7662	24.229	25.0057	25.1694	23.6144	25.5166	24.3328	24.9608	24.5006	24.3478	-0.291025	-0.625263	-0.144563	-0.938817	0.359167	0.563818	-2.01703	0.0574933	0.200489	-0.466347	0.64607	0.865158	0.203623	-0.201523	-0.130615	-0.0550617	0.656866	0.518849	0.73761	-0.650094	0.523123	0.693818	-0.42135	0.67805	0.913074
A0A087WQS0~Tns1~1514	29.8217	29.3879	29.2179	29.0536	29.6219	29.4231	29.3129	29.0946	29.4363	29.2988	29.2314	29.0155	29.4448	29.2745	29.0903	28.985	29.7971	29.8572	29.7894	29.5756	30.0639	29.6707	29.4637	29.2425	-0.144668	-0.00713956	-0.0468428	-0.8103	0.427425	0.6274	-0.0399894	0.968503	0.98961	-0.262371	0.795753	0.938082	-0.384564	-0.509329	-0.247035	-0.411503	-2.15398	0.043781	0.187663	-2.8528	0.00991878	0.0496493	-1.38367	0.181902	0.597317
A0A087WQS0~Tns1~1533	24.8722	24.6005	24.6263	24.4155	24.6916	24.7408	24.8051	24.2976	24.5342	24.6077	24.7928	24.5755	24.1736	24.1268	24.1819	24.1453	24.8708	24.7979	24.5394	24.9842	24.4249	24.6974	24.4931	24.738	-0.209674	0.00521044	-0.470627	-1.64844	0.115081	0.268488	0.0409642	0.967736	0.989519	-3.70005	0.00144159	0.0100567	-0.169458	-0.170524	0.0454262	-0.431478	-1.33227	0.197943	0.439112	-1.34065	0.195253	0.371135	0.357139	0.724776	0.929717
A0A087WQS0~Tns1~154	25.7807	25.8724	25.5333	25.9644	25.7928	25.7181	25.7288	25.9277	25.9031	26.0341	25.8312	25.6215	26.0874	26.1485	26.1485	25.5885	25.8455	26.222	26.2151	26.0885	25.9263	25.8485	25.9447	25.8888	-0.190711	0.0041404	0.145733	-1.43494	0.166955	0.344725	0.0311529	0.97546	0.992056	1.09652	0.286045	0.569762	-0.305068	-0.245288	-0.110216	0.0911566	-2.29537	0.0328066	0.160357	-1.84558	0.080002	0.206254	-0.829281	0.416858	0.785257
A0A087WQS0~Tns1~156	25.62	24.7084	25.2497	25.923	23.1866	22.3978	24.2651	23.438	25.0952	25.3562	25.4983	25.4983	25.3901	24.3423	25.0026	25.3901	25.4857	25.6633	25.4652	25.2599	NA	NA	25.5422	NA	0.0736554	-2.05343	-0.330716	0.140595	0.889867	0.945247	-6.19745	1.04198e-05	0.000172156	-0.998135	0.332418	0.620115	-0.0932398	-0.106507	-2.22032	-0.510878	-0.281407	0.781845	0.906319	-0.321448	0.751848	0.853579	-4.23818	0.000571008	0.0307184
A0A087WQS0~Tns1~1578	24.4094	24.4084	24.8031	24.7017	24.8325	24.1273	23.8722	24.2754	24.3215	23.931	24.5003	24.1935	24.0946	24.1307	23.6268	24.1621	24.5605	24.3332	24.5484	24.4376	24.3928	24.285	24.5603	24.6031	-0.00963121	-0.303788	-0.233034	-0.054368	0.957188	0.97841	-1.71487	0.10202	0.300584	-1.31547	0.203421	0.463496	0.110727	-0.233334	-0.18343	-0.456737	0.62505	0.539095	0.75333	-1.31716	0.202864	0.38044	-1.03546	0.31297	0.722814
A0A087WQS0~Tns1~163	26.7549	26.5931	26.4447	26.7648	25.2943	25.5981	24.5754	24.8545	26.7945	24.8517	26.7837	26.6127	25.5284	25.6395	25.9925	25.434	26.3046	26.6645	26.6198	26.5846	25.4947	25.3804	24.5344	24.2297	-1.6336	-1.55881	-0.612044	-4.61907	0.000170862	0.00156014	-4.40759	0.000278717	0.00275846	-1.73058	0.0991244	0.284451	0.0959828	-0.282749	0.170775	0.738805	0.271395	0.788904	0.911395	-0.799483	0.433522	0.618792	0.482873	0.634496	0.894546
A0A087WQS0~Tns1~166	26.0437	25.898	25.8044	27.1665	24.0989	25.4621	26.7076	24.8545	26.3105	26.2982	26.3362	26.0395	24.9817	25.3171	25.3171	26.9534	25.785	27.1445	26.2434	26.9975	26.9461	24.7637	27.87	26.5158	-0.018701	-0.947365	-0.603812	-0.0316892	0.975038	0.987432	-1.60533	0.124294	0.340897	-1.02317	0.318597	0.605159	-0.314454	-0.296498	-1.24312	-0.881609	-0.532849	0.600084	0.796519	-0.502423	0.620926	0.764996	-2.10649	0.0481584	0.352317
A0A087WQS0~Tns1~167	NA	NA	NA	25.6961	25.0594	26.0666	24.8681	24.5587	25.7868	25.7051	26.0295	25.4198	23.0652	23.0652	23.1641	22.9465	23.1357	23.3754	23.3754	25.4828	26.0933	25.318	23.0119	24.644	0.924506	-0.557859	-2.67505	1.6565	0.116236	0.270199	-0.632171	0.535811	0.778256	-4.79306	0.000176212	0.00171246	1.85378	1.89301	0.371414	-1.70655	2.10072	0.0511251	0.203081	3.39183	0.00352933	0.0235225	0.665486	0.514801	0.835719
A0A087WQS0~Tns1~169	26.6871	26.4137	26.261	26.261	27.0413	NA	NA	NA	NA	NA	NA	NA	NA	NA	26.8903	NA	23.6296	24.2794	21.4672	22.9689	26.8854	26.8817	26.8581	26.8854	NA	NA	NA	NA	NA	NA	NA	NA	NA	NA	NA	NA	3.31942	NA	0.163613	0.0126426	NA	NA	NA	NA	NA	NA	NA	NA	NA
A0A087WQS0~Tns1~1715	23.3289	23.3519	23.3591	23.3591	24.9007	25.0169	24.5062	21.4868	NA	24.2612	NA	NA	NA	NA	NA	NA	24.0356	NA	NA	NA	23.8928	23.0695	23.1528	23.1528	NA	NA	NA	NA	NA	NA	NA	NA	NA	NA	NA	NA	-0.6858	0.22561	0.660691	NA	NA	NA	NA	NA	NA	NA	NA	NA	NA
A0A087WQS0~Tns1~1720	NA	23.6948	NA	NA	NA	NA	NA	NA	NA	NA	NA	NA	23.9626	NA	NA	NA	NA	23.7159	NA	NA	NA	NA	NA	NA	NA	NA	NA	NA	NA	NA	NA	NA	NA	NA	NA	NA	-0.0210618	NA	NA	NA	NA	NA	NA	NA	NA	NA	NA	NA	NA
A0A087WQS0~Tns1~1721	24.133	24.133	24.1412	24.1793	23.322	21.6324	22.8964	24.8345	24.3955	24.2339	24.8213	24.8575	23.9172	23.9021	24.3858	24.2052	23.6233	23.6233	24.2332	25.4729	23.2063	24.3173	21.2507	22.8231	-1.33884	-0.97535	-0.474492	-2.33753	0.0300617	0.101437	-1.70291	0.104275	0.305155	-0.828438	0.417323	0.699875	-0.0915341	0.338866	0.271952	1.20321	-0.159814	0.874651	0.950936	0.591642	0.560803	0.722214	0.474814	0.640129	0.897946
A0A087WQS0~Tns1~509	26.9669	27.2072	26.2457	26.1844	26.8606	27.2231	26.3833	26.1039	27.1382	26.9546	26.292	26.2	27.0802	26.789	26.4673	26.1374	27.345	27.5162	27.0589	26.8488	27.3232	27.0548	26.8676	26.445	-0.269546	-0.00837252	-0.0277382	-0.902527	0.377654	0.579978	-0.028034	0.977916	0.992691	-0.0928765	0.926937	0.980404	-0.541133	-0.546001	-0.27996	-0.304193	-1.81189	0.0852394	0.273425	-1.82819	0.0826693	0.210867	-0.937398	0.359878	0.754891
A0A087WQS0~Tns1~545	27.0607	27.1975	26.7551	26.5965	26.3377	26.3244	26.49	26.4483	27.1551	26.7318	26.6723	26.4751	26.3112	26.3112	26.3059	26.3655	27.214	26.4528	26.9762	26.9409	26.4639	26.4575	26.4639	26.4998	-0.424678	-0.502369	-0.435103	-2.72261	0.0132091	0.0543722	-3.22068	0.00433976	0.0272718	-2.78944	0.0114079	0.0548966	0.00651551	-0.137382	-0.0711748	-0.147807	0.0417709	0.967101	0.989499	-0.880758	0.389043	0.578319	-0.456301	0.653152	0.902274
A0A087WQS0~Tns1~563	24.7077	24.7077	24.3835	24.6049	25.243	25.1808	24.798	24.9074	22.6953	23.2575	22.6016	25.1198	24.4953	25.0496	25.5328	25.0496	25.1277	25.1277	24.3877	25.4641	26.7133	26.9256	26.2898	25.8812	1.42571	0.431343	1.61329	3.57538	0.00192347	0.011797	1.08172	0.292412	0.569425	4.04579	0.00064589	0.0051895	-0.42582	-1.60821	-1.42019	-1.42063	-1.06787	0.298462	0.548403	-4.03306	0.000665302	0.00706152	-3.56153	0.00198597	0.0712302
A0A087WQS0~Tns1~572	25.6901	24.3704	21.9586	21.0528	28.6507	25.8474	28.3426	28.0925	24.938	24.7092	24.4723	24.938	28.6689	28.2219	28.4924	28.0963	24.688	24.688	24.6755	24.9366	29.1338	29.1909	28.8846	28.7251	4.23657	4.46532	3.60548	6.06048	6.69837e-06	9.87484e-05	6.38769	3.3159e-06	6.44405e-05	5.15768	4.97651e-05	0.00058052	-1.47904	0.0173906	-1.2503	-0.613707	-2.11579	0.0472719	0.195212	0.0248775	0.980402	0.989203	-1.78857	0.0890383	0.456676
A0A087WQS0~Tns1~574	24.7366	NA	NA	NA	25.243	25.1808	24.798	27.5816	24.2443	NA	NA	NA	27.4233	28.7178	24.0322	29.1374	25.1516	22.672	22.6275	22.6011	25.6837	27.0849	25.6048	27.9723	3.32335	0.964179	3.08341	3.19366	0.00663179	0.0315744	0.586003	0.56737	0.797651	1.87402	0.0823392	0.250274	1.47359	0.981203	-0.885583	0.741261	0.895608	0.385876	0.633123	0.59635	0.560634	0.722065	-0.851023	0.409336	0.779304
A0A087WQS0~Tns1~575	25.2451	NA	NA	NA	29.0352	27.7821	28.0133	28.0925	24.631	24.7092	24.4723	24.631	28.3065	28.3065	28.0539	28.3397	24.7038	24.7316	24.6755	24.7038	28.6621	28.7039	28.6669	28.4478	3.91648	2.98572	3.64079	20.7094	2.28142e-13	5.78965e-11	9.98507	1.82462e-08	7.71732e-07	19.2516	7.39302e-13	1.8755e-10	0.541381	-0.0927907	-0.389382	-0.368482	1.81053	0.0881922	0.2793	-0.490655	0.630037	0.772119	-2.05896	0.0554	0.376499
A0A087WQS0~Tns1~604	22.4966	22.0166	21.6794	23.4629	24.906	24.7562	24.5422	24.4232	21.6233	22.8255	23.4822	23.3151	25.7237	26.1239	25.9033	25.5932	NA	NA	NA	NA	NA	24.6913	NA	NA	NA	NA	NA	NA	NA	NA	NA	NA	NA	NA	NA	NA	NA	NA	-0.0343464	1.14475	NA	NA	NA	NA	NA	NA	NA	NA	NA
A0A087WQS0~Tns1~616	23.3778	23.4367	23.1637	23.8592	23.4758	23.5283	23.7128	23.763	23.0379	23.1532	23.5221	23.4626	23.6624	23.7029	23.531	23.7049	23.2192	23.9604	23.4169	23.205	24.0176	23.6331	23.9128	23.701	0.365735	0.160613	0.356351	2.16364	0.0429363	0.132558	0.950163	0.353515	0.631009	2.10812	0.0480018	0.16857	0.00896485	-0.156432	-0.196157	-0.165816	0.0530348	0.958237	0.986097	-0.925432	0.365913	0.557594	-1.16044	0.259707	0.674988
A0A087WQS0~Tns1~636	NA	NA	NA	NA	NA	NA	NA	NA	22.7885	23.4478	23.6969	22.6318	24.0757	23.7154	24.0447	24.1168	NA	NA	NA	NA	NA	NA	NA	NA	NA	NA	NA	NA	NA	NA	NA	NA	NA	NA	NA	NA	NA	NA	NA	NA	NA	NA	NA	NA	NA	NA	NA	NA	NA
A0A087WQS0~Tns1~790	NA	NA	NA	NA	NA	NA	NA	NA	NA	NA	NA	NA	NA	NA	NA	NA	24.4364	24.2783	24.2783	28.955	21.6514	23.8248	23.4768	21.3642	NA	NA	NA	NA	NA	NA	NA	NA	NA	NA	NA	NA	NA	NA	NA	NA	NA	NA	NA	NA	NA	NA	NA	NA	NA
A0A087WQS0~Tns1~792	29.4409	29.5668	29.4834	29.3486	29.258	29.3018	29.2758	29.2261	29.3531	29.2778	29.4548	29.2116	28.9767	29.0901	29.2743	28.9544	28.6188	29.7695	29.824	29.8008	28.7787	29.3782	29.2901	29.4586	-0.276886	-0.194495	-0.250452	-1.37185	0.185494	0.368447	-0.963644	0.346878	0.624649	-1.24088	0.229188	0.497391	-0.0433722	-0.178966	0.0390183	-0.152532	-0.214891	0.832056	0.931231	-0.886702	0.385911	0.575632	0.19332	0.848683	0.965142
A0A087WQS0~Tns1~836	28.0499	27.8087	27.6675	27.3125	27.6549	27.4794	27.5333	27.5552	27.9586	27.5668	27.6104	27.4392	27.5829	27.4323	27.5737	27.3158	28.1537	28.0509	28.0579	27.8182	27.9352	27.7114	27.6472	27.1707	-0.404031	-0.153926	-0.167568	-2.5051	0.0211256	0.0775701	-0.954384	0.351427	0.628884	-1.03897	0.311376	0.597007	-0.310524	-0.376407	-0.060419	-0.139943	-1.92533	0.0687121	0.240671	-2.33382	0.0302945	0.108247	-0.374615	0.71194	0.925446
A0A087WQS0~Tns1~847	24.8375	25.0186	23.7467	23.9056	24.3005	24.8194	24.0495	23.5874	24.2576	24.724	24.0891	24.0629	24.4083	24.9098	25.0402	25.0402	23.4671	24.7423	24.2408	24.6149	23.8146	24.0654	23.5414	24.0654	-0.394572	-0.18792	0.566233	-1.25245	0.225036	0.417712	-0.596497	0.557621	0.79219	1.79734	0.0875929	0.261341	0.110831	0.0171159	0.317482	0.977921	0.351799	0.728715	0.875487	0.0543294	0.957219	0.977199	1.00775	0.325763	0.7323
A0A087WQS0~Tns1~851	23.4481	23.9462	23.9841	23.9841	NA	23.3437	NA	NA	NA	NA	NA	NA	NA	23.2401	NA	NA	NA	23.7233	NA	NA	NA	NA	NA	NA	NA	NA	NA	NA	NA	NA	NA	NA	NA	NA	NA	NA	0.1173	NA	NA	NA	NA	NA	NA	NA	NA	NA	NA	NA	NA
A0A087WQS0~Tns1~854	23.4481	23.9462	23.4389	23.4389	NA	23.3437	NA	NA	NA	NA	NA	NA	NA	23.2401	NA	NA	NA	23.7233	NA	NA	NA	NA	NA	NA	NA	NA	NA	NA	NA	NA	NA	NA	NA	NA	NA	NA	-0.155264	NA	NA	NA	NA	NA	NA	NA	NA	NA	NA	NA	NA
A0A087WQS0~Tns1~867	25.4174	26.32	26.1733	25.6378	26.0514	26.1044	25.6836	25.6261	25.8258	26.5196	24.8207	25.7976	26.438	24.9848	25.3903	24.9323	25.9692	27.0961	26.0285	26.0321	26.1888	26.6462	25.5581	25.208	-0.381172	-0.0207474	-0.304535	-0.982665	0.337659	0.541887	-0.053487	0.957881	0.986534	-0.785095	0.441716	0.720305	-0.394311	-0.540534	-0.0338863	-0.463898	-1.01654	0.321667	0.573683	-1.3935	0.178955	0.351789	-0.0873594	0.931266	0.98487
A0A087WQS0~Tns1~874	24.9512	25.6919	25.3022	24.3971	23.8983	25.0843	23.9911	24.4557	23.83	25.967	23.9664	24.9198	25.7591	21.5231	24.2408	25.4185	25.672	26.5776	24.7548	25.13	25.5967	26.0638	24.5611	25.208	-0.176212	-0.728275	-0.435379	-0.253638	0.802397	0.898231	-1.04828	0.307173	0.585773	-0.626682	0.538046	0.798671	-0.447981	-0.862834	-1.00004	-1.122	-0.644822	0.526463	0.742913	-1.24196	0.2288	0.411603	-1.43946	0.165685	0.581202
A0A087WQS0~Tns1~877	NA	NA	25.0605	NA	NA	NA	NA	22.2823	26.22	25.4698	26.22	24.9198	NA	21.5231	NA	NA	NA	25.281	NA	NA	NA	24.0579	NA	NA	-1.22302	-2.77828	-4.1843	-1.61539	0.170241	0.348833	-3.66961	0.0158374	0.0766233	-6.9908	0.00113733	0.00828211	-0.220431	0.426432	-1.77569	-2.53485	-0.29115	0.783225	0.907071	0.71245	0.509655	0.684323	-2.34537	0.0686848	0.40949
A0A087WQS0~Tns1~897	25.0311	25.0377	25.0377	24.9528	22.9361	22.8852	22.4654	21.0302	NA	NA	NA	NA	24.7544	NA	NA	NA	NA	25.1176	NA	NA	NA	NA	24.6246	NA	NA	NA	NA	NA	NA	NA	NA	NA	NA	NA	NA	NA	-0.102782	NA	-2.2954	0.129713	NA	NA	NA	NA	NA	NA	NA	NA	NA
A0A087WQS0~Tns1~899	25.0311	24.5342	24.5416	24.9528	25.1361	24.6902	25.0315	24.8081	24.7046	24.6094	24.415	24.3254	24.7544	24.5527	24.7595	24.6348	24.6463	25.1176	24.816	24.4404	24.9302	24.9151	24.6246	24.4109	-0.0348932	0.151555	0.161691	-0.214447	0.832397	0.914461	0.93143	0.362879	0.638763	0.993722	0.33238	0.620115	0.0098094	-0.241471	0.196258	-0.0448866	0.0602868	0.952533	0.984899	-1.48403	0.153587	0.317954	1.20616	0.242007	0.658639
A0A087WQS0~Tns1~928	24.4766	24.7354	24.7584	23.7458	21.6993	24.3733	22.4104	22.0007	NA	24.6153	NA	NA	NA	24.8052	NA	NA	NA	NA	NA	NA	NA	NA	NA	NA	NA	NA	NA	NA	NA	NA	NA	NA	NA	NA	NA	NA	NA	NA	NA	NA	NA	NA	NA	NA	NA	NA	NA	NA	NA
A0A087WQS0~Tns1~930	26.4343	26.1615	26.4266	25.8197	26.1326	26.2708	25.8206	25.6805	26.0334	26.0417	25.7791	25.9329	25.9243	25.8523	25.6872	25.8388	25.3152	26.0501	25.9743	26.0796	25.7944	25.9846	25.6513	25.6001	-0.0972016	-0.234401	-0.121131	-0.55978	0.581925	0.751163	-1.34991	0.192317	0.448142	-0.697585	0.493569	0.764827	0.355703	0.0919731	0.218504	0.0680441	2.04848	0.0540413	0.209952	0.529669	0.602246	0.7518	1.25835	0.222939	0.640933
A0A087WQS0~Tns1~952	24.1991	23.7974	23.2615	22.8545	26.7282	25.8527	25.5273	25.6537	26.0373	25.6662	25.9977	26.1053	25.5089	25.5987	25.672	25.672	26.7281	NA	NA	NA	26.7528	27.119	26.8934	27.119	0.242971	2.4123	-0.338734	0.584275	0.566823	0.740204	9.172	6.14292e-08	2.16289e-06	-1.28793	0.215284	0.479081	-3.19992	-0.776455	-1.0306	-1.35816	-7.69489	6.80475e-07	0.000113653	-1.86715	0.079486	0.205396	-3.91851	0.00113434	0.0482813
A0A087WQS0~Tns1~956	28.214	NA	NA	NA	NA	NA	NA	NA	NA	NA	28.1824	NA	NA	NA	NA	NA	NA	NA	NA	NA	NA	NA	NA	NA	NA	NA	NA	NA	NA	NA	NA	NA	NA	NA	NA	NA	NA	NA	NA	NA	NA	NA	NA	NA	NA	NA	NA	NA	NA
A0A087WQS0~Tns1~963	28.7396	28.8253	29.0756	28.5729	28.8132	28.7977	27.5227	28.3808	29.1308	28.5864	27.3121	28.1494	28.6731	26.4412	27.3459	26.4033	28.886	28.816	28.9692	28.5511	25.98	28.7785	27.9233	25.272	-1.81715	-0.424775	-1.07881	-2.97869	0.00749425	0.0348179	-0.696297	0.494357	0.748775	-1.7684	0.0924408	0.270996	-0.002223	-0.51091	1.39015	0.227427	-0.00364396	0.997129	0.999198	-0.83749	0.412339	0.599498	2.27875	0.0339509	0.302455
A0A087WQS0~Tns1~966	28.214	28.2557	28.6897	28.1671	28.2164	28.3401	28.3181	27.6728	28.6593	28.0571	28.1824	28.5575	28.1875	27.599	25.2871	27.0698	28.4037	28.3054	28.2909	28.0927	26.7528	28.1661	25.9335	26.8479	-1.3481	-0.194763	-1.32821	-2.95976	0.00781825	0.0359875	-0.427602	0.673568	0.859045	-2.91609	0.0086184	0.0438497	0.0584287	0.0908844	1.21177	0.110779	0.12828	0.899224	0.961413	0.199537	0.843883	0.911547	2.66044	0.0151249	0.206098
A0A087WQS0~Tns1~971	NA	NA	NA	25.9045	25.6663	25.8614	25.9659	25.8614	21.6829	22.224	23.5616	21.5527	25.6492	25.898	25.5669	25.5669	25.191	25.2785	25.4743	25.191	25.3545	25.329	25.8443	25.4026	0.198903	-0.0656939	3.41492	0.660426	0.517962	0.703081	-0.137955	0.891921	0.963975	11.3387	2.81567e-09	1.46786e-07	0.620756	-3.0284	0.35616	0.187619	1.30357	0.210016	0.453042	-10.0553	1.64847e-08	1.77375e-06	1.18257	0.253496	0.667953
A0A087WR50~Fn1~2384	26.0282	26.5207	26.4564	26.4513	25.9497	26.4713	26.4575	25.8946	26.3352	26.5422	26.2879	26.3938	26.3425	26.4172	26.1426	26.4803	27.086	28.1357	28.1397	28.5288	26.2336	26.143	26.4527	26.4578	-1.65077	-0.170888	-0.0441337	-7.46044	3.65051e-07	8.25198e-06	-0.772305	0.449079	0.712697	-0.199457	0.843945	0.954219	-1.60843	-1.58279	-0.128555	0.0238426	-7.26912	5.34976e-07	9.72373e-05	-7.15323	6.75968e-07	3.62222e-05	-0.58099	0.56782	0.863788
A0A087WRN1~Bclaf1~2	22.7665	23.9917	23.0996	22.7665	23.2138	23.534	22.8932	23.2138	23.3984	23.397	23.3998	23.3984	23.1216	23.129	23.168	23.1216	23.6365	23.6365	23.8223	23.476	23.3595	23.5388	23.3604	23.4602	-0.213105	0.057591	-0.263319	-1.11113	0.27986	0.48196	0.300278	0.767103	0.909435	-1.37294	0.185163	0.434955	-0.486725	-0.24441	-0.216029	-0.294623	-2.53777	0.0197026	0.119369	-1.27435	0.217333	0.397542	-1.12637	0.273512	0.68691
A0A087WSQ0~Myc~72	24.0028	23.3976	23.7489	23.6197	NA	24.0272	NA	NA	23.9373	23.6856	23.5804	23.6856	24.0684	23.8489	24.1324	24.3335	23.12	23.1984	23.1638	23.1638	NA	23.6488	NA	NA	0.487268	0.334987	0.373591	2.19569	0.0457999	0.139463	1.5095	0.15381	0.389805	2.66177	0.0188274	0.0820573	0.530755	0.560692	0.378474	0.447015	3.78153	0.00208443	0.0290524	3.99483	0.00137514	0.0120965	1.34828	0.199365	0.617278
A0A087WSQ0~Myc~76	24.0028	23.3976	23.7489	23.6197	NA	24.0272	NA	NA	23.9373	23.8784	23.5804	23.8784	24.0684	23.8489	24.1324	24.3335	23.12	23.1984	23.1287	23.1287	NA	23.6488	NA	NA	0.504803	0.334987	0.277188	2.25435	0.0410401	0.128202	1.49599	0.157258	0.394391	1.95724	0.0709394	0.225564	0.54829	0.67463	0.378474	0.447015	3.8715	0.00174831	0.0256153	4.7636	0.000317926	0.00404114	1.33621	0.203177	0.621865
A0A0A0MQ90~S100a13~94	26.0246	26.012	25.6878	25.239	25.4832	25.0661	24.7827	24.8376	26.0566	25.8958	26.096	25.9812	25.7925	25.7349	25.3734	25.0297	26.0521	26.0415	25.9325	25.566	25.5572	25.493	25.2585	25.0551	-0.557057	-0.698418	-0.524818	-2.78038	0.0116375	0.049285	-3.48594	0.0023641	0.0165783	-2.61947	0.0165285	0.0739794	-0.157198	0.109402	-0.298559	0.141641	-0.784607	0.441995	0.68081	0.546049	0.591148	0.743983	-1.49016	0.151981	0.560604
A0A0A0MQ99~Swi5~24	23.1802	23.1897	23.9167	23.1802	22.9005	23.1416	23.2665	23.0567	23.9536	23.8176	23.8343	24.0383	23.8206	24.2246	23.6454	23.2621	23.9543	23.9543	23.9968	23.7866	23.3459	23.3459	23.5561	23.3703	-0.51847	-0.275383	-0.17278	-2.97345	0.00758255	0.0351431	-1.57934	0.130144	0.352341	-0.990901	0.333721	0.621423	-0.556306	-0.012047	-0.313219	0.333643	-3.19044	0.00464854	0.0481274	-0.06909	0.945613	0.970901	-1.79633	0.0877581	0.45463
A0A0A0MQ99~Swi5~36	28.7423	28.646	28.8657	28.9443	28.7817	28.6511	28.6186	28.5713	29.062	28.5284	28.5286	28.5374	28.5188	27.9173	28.7776	28.5197	28.8567	28.9314	28.8317	29.2361	28.8071	29.109	28.8202	29.1645	0.0112369	-0.1439	-0.230776	0.0687319	0.945894	0.972385	-0.880186	0.389345	0.662285	-1.41157	0.173639	0.41749	-0.164406	-0.29984	-0.319543	-0.541853	-1.00561	0.326767	0.578792	-1.83401	0.0817681	0.209362	-1.95453	0.0649459	0.401621
A0A0A0MQC2~Plekhg5~202	26.1132	26.1821	26.3419	26.4112	26.2489	26.217	26.1286	26.1481	25.9472	25.7776	25.9285	26.0342	25.8476	25.3724	25.4924	25.8283	26.2764	26.8021	26.5363	26.4192	26.268	26.3004	26.5985	26.2103	-0.164177	-0.0764564	-0.286742	-1.26037	0.222226	0.414431	-0.586949	0.563889	0.796152	-2.2013	0.0397821	0.146554	-0.246386	-0.586598	-0.158665	-0.709164	-1.89148	0.07332	0.250272	-4.50326	0.000223311	0.00309089	-1.21806	0.237556	0.655232
A0A0A0MQC2~Plekhg5~906	26.4007	25.5378	25.4246	25.6399	26.2488	25.7478	25.0363	24.8418	25.7818	25.4969	25.4946	25.0732	25.6846	25.6989	25.2082	24.997	25.9566	25.9394	26.1089	25.5759	26.3352	25.3744	25.2303	25.3217	-0.329825	-0.282077	-0.0644559	-1.09393	0.287151	0.489555	-0.935567	0.360797	0.637503	-0.213781	0.83291	0.950464	-0.14448	-0.433619	-0.0967324	-0.16825	-0.479196	0.637063	0.819035	-1.43818	0.166042	0.334612	-0.320833	0.751708	0.939661
A0A0A0MQC2~Plekhg5~930	NA	NA	23.299	NA	23.626	23.8077	23.209	22.4842	23.1941	NA	NA	NA	23.269	23.3387	23.1393	22.6722	24.2845	24.2814	23.7556	23.141	23.4251	23.253	22.8423	23.3278	-0.653562	-0.0173378	-0.0893418	-2.14709	0.0501301	0.14904	-0.0360235	0.971781	0.990732	-0.18563	0.855446	0.958712	-0.566596	-0.671501	0.0696292	-0.107281	-1.17724	0.259079	0.510791	-1.39521	0.185084	0.358907	0.228746	0.822434	0.957686
A0A0A0MQC2~Plekhg5~932	27.0818	26.9795	26.3619	26.3841	26.7583	27.1365	26.606	26.3436	26.5475	26.8431	26.5955	26.6799	26.8905	26.8703	26.2581	26.2532	27.1879	27.4337	27.1733	26.8735	26.9375	27.0392	26.5454	26.6347	-0.377922	0.00926211	-0.0984683	-1.82577	0.0830464	0.213571	0.044746	0.964759	0.988821	-0.475708	0.639503	0.861744	-0.465291	-0.500612	-0.0781073	-0.221158	-2.24786	0.0361753	0.168845	-2.4185	0.0253778	0.095638	-0.377343	0.709944	0.924409
A0A0A0MQD7~Ralgapa2~1020	23.2977	23.0909	22.1932	23.2447	23.2429	22.2254	22.7102	22.258	23.8202	22.683	23.7418	23.6333	23.4995	23.4995	22.81	23.2187	22.0492	23.2838	23.4964	22.9805	22.9552	22.5156	23.4374	21.771	-0.282694	-0.347543	-0.212622	-0.755676	0.458763	0.655237	-0.929024	0.364095	0.639799	-0.568364	0.576195	0.823748	0.00415621	0.51708	-0.0606921	0.587152	0.01111	0.991247	0.996329	1.38222	0.182341	0.355742	-0.162237	0.872768	0.971703
A0A0A0MQD7~Ralgapa2~362	26.0904	23.8813	25.545	24.1585	24.2476	23.7431	24.112	24.2576	26.0834	24.0676	25.0265	24.0193	26.8302	23.8811	25.7132	24.7584	26.4355	25.4977	26.3865	25.8624	25.1836	25.4219	23.6844	24.3649	-1.38183	-0.828732	0.496514	-2.32844	0.0306354	0.102934	-1.39645	0.178079	0.427858	0.836647	0.412801	0.696023	-1.12673	-1.24632	-0.573637	0.632022	-1.89859	0.0723305	0.248809	-2.1001	0.0487771	0.148934	-0.966602	0.345433	0.745871
A0A0A0MQD7~Ralgapa2~364	NA	NA	NA	24.1585	23.77	23.7431	23.717	23.717	24.8226	24.0676	23.6803	24.0193	23.5383	23.8811	23.5383	23.2632	24.9553	NA	NA	NA	24.2642	23.6135	23.6844	23.6135	-1.16138	-0.421668	-0.592246	-3.31795	0.00518922	0.0261209	-1.20467	0.248662	0.520708	-2.67528	0.0183398	0.0804424	-0.796822	-0.807831	-0.0571121	-0.238699	-1.79969	0.0938879	0.288704	-2.3079	0.037105	0.124029	-0.257985	0.80024	0.953202
A0A0A0MQD7~Ralgapa2~365	24.6349	NA	NA	NA	NA	NA	NA	NA	NA	NA	NA	NA	23.8391	NA	NA	NA	23.7312	21.5448	23.2076	22.5361	24.3802	24.2751	24.3448	24.3448	NA	NA	NA	NA	NA	NA	NA	NA	NA	NA	NA	NA	1.88002	NA	NA	-0.497139	NA	NA	NA	NA	NA	NA	NA	NA	NA
A0A0A0MQD7~Ralgapa2~368	25.0047	25.5727	24.866	24.866	24.2476	NA	NA	NA	NA	NA	NA	NA	NA	NA	NA	NA	23.7992	21.7408	24.0416	22.2561	23.7149	25.8252	23.1846	23.1846	NA	NA	NA	NA	NA	NA	NA	NA	NA	NA	NA	NA	2.11787	NA	0.270217	NA	NA	NA	NA	NA	NA	NA	NA	NA	NA
A0A0A0MQD7~Ralgapa2~373	30.0601	30.0917	29.4333	29.4908	29.4672	29.7004	29.2747	29.0363	29.7691	29.7733	28.8269	29.2037	29.7767	29.6273	28.8074	29.0657	30.4257	29.9261	29.8273	29.4183	30.0189	30.1542	29.6829	29.1444	-0.149296	-0.399323	-0.0739897	-0.526939	0.604105	0.76741	-1.40941	0.174267	0.421472	-0.261147	0.796683	0.938329	-0.130367	-0.506124	-0.380394	-0.430819	-0.46013	0.650449	0.827691	-1.78637	0.0894036	0.222188	-1.3426	0.194631	0.612765
A0A0A0MQD7~Ralgapa2~375	29.9525	29.5664	22.7747	29.1742	29.4672	29.4399	29.0608	28.8638	29.5925	29.2301	28.8269	29.1045	29.7767	29.317	29.151	28.8907	28.4775	28.4775	29.7209	29.114	29.6141	29.9468	29.4623	28.9067	0.535027	1.34095	0.0953559	0.547989	0.589841	0.757621	1.37344	0.185009	0.437171	0.097666	0.923182	0.979372	-1.08049	0.241019	-0.274562	-0.198653	-1.10666	0.281739	0.53282	0.246858	0.807567	0.890017	-0.281213	0.781472	0.947346
A0A0A0MQD7~Ralgapa2~376	27.9507	27.9164	27.5609	27.1181	26.3769	26.7826	26.1373	26.0213	26.6367	27.8389	25.537	25.5469	28.3301	27.1527	26.2994	25.4571	28.9857	26.8776	27.9069	26.2643	27.0645	28.6459	25.9351	28.4818	0.0232468	-1.30701	0.419937	0.034184	0.973074	0.986601	-1.92193	0.0691637	0.228619	0.61751	0.543954	0.802917	0.127922	-1.11872	-1.20233	-0.722028	0.188106	0.852713	0.941238	-1.64505	0.115784	0.264126	-1.76801	0.092508	0.461238
A0A0A0MQD7~Ralgapa2~379	26.7733	27.9164	26.6066	26.5673	26.3769	27.1154	23.2237	23.6646	26.6367	27.1791	23.9921	24.0307	27.9267	26.3105	23.952	24.4066	28.5484	23.4071	27.5919	26.2643	27.0645	28.0431	26.2953	26.1602	0.437895	-1.87072	0.189321	0.395178	0.696948	0.830214	-1.68823	0.107097	0.310577	0.170852	0.866078	0.961207	0.512983	-0.99326	-1.79564	-1.24183	0.462941	0.648468	0.826563	-0.896367	0.380854	0.571806	-1.62047	0.120991	0.514258
A0A0A0MQD7~Ralgapa2~486	23.4519	24.6974	23.9345	23.5926	23.4009	23.5887	23.1642	23.6851	22.5061	23.7938	23.7042	23.9666	23.3245	23.017	22.945	22.945	24.4665	23.3062	22.0046	24.9756	24.0046	24.2392	23.2747	23.5905	0.0890256	-0.459389	-0.434785	0.192183	0.849561	0.924414	-0.9917	0.333341	0.61309	-0.938587	0.359282	0.647267	0.230882	-0.195572	-0.317532	-0.719383	0.498414	0.623698	0.811632	-0.422189	0.677448	0.804597	-0.68547	0.501016	0.830282
A0A0A0MQD7~Ralgapa2~696	23.5657	23.2066	23.9932	23.9932	25.1332	24.8116	24.4285	23.8366	23.402	23.4666	23.4116	23.4116	24.7161	24.587	23.8725	24.2978	23.4233	23.7234	23.4777	23.4777	24.9441	24.9017	24.2844	24.5922	1.15507	0.862793	0.94539	4.80427	0.000111533	0.00108468	3.58861	0.00186558	0.0135808	3.93216	0.000841167	0.00647941	0.16417	-0.102566	-0.128105	-0.312243	0.682833	0.502645	0.726241	-0.426601	0.674285	0.802805	-0.532825	0.6001	0.878626
A0A0A0MQD7~Ralgapa2~715	22.4324	NA	NA	NA	27.3233	27.0917	27.1045	27.0734	NA	23.4185	NA	NA	26.9829	26.851	26.6844	26.7674	NA	23.611	NA	NA	27.2678	27.5569	27.2133	27.2462	3.71009	4.71585	3.40297	19.1152	1.21426e-09	6.48086e-08	24.2971	9.73291e-11	9.21884e-09	17.5328	2.99261e-09	1.5481e-07	-1.1786	-0.192521	-0.172836	-0.499638	-4.80067	0.000590083	0.0129472	-0.784174	0.449876	0.633463	-1.40798	0.187398	0.603281
A0A0A0MQD7~Ralgapa2~765	28.0202	28.1316	28.0491	28.0491	NA	28.4076	NA	NA	24.2903	23.6376	22.9573	22.4088	28.2569	28.131	28.2822	28.3074	28.546	28.0061	27.5954	26.7726	29.014	28.7656	28.3791	29.1586	1.09928	0.345062	4.92087	3.09934	0.00660356	0.0314957	0.615299	0.546629	0.784992	13.874	1.3071e-10	1.07856e-08	0.332504	-4.40652	-0.421719	-0.584929	0.937465	0.361843	0.611713	-12.4238	7.10947e-10	1.82384e-07	-0.751989	0.462496	0.808852
A0A0A0MQD7~Ralgapa2~857	29.0261	29.4146	28.7964	28.7285	28.5157	28.6915	28.3513	28.3227	28.9891	28.9918	28.9966	28.6465	29.3576	28.8224	28.7994	28.5407	29.801	29.5197	29.1938	28.4473	28.9804	29.2101	28.5374	28.4417	-0.44804	-0.521083	-0.0259652	-1.81879	0.0841433	0.215239	-2.1153	0.0473178	0.173982	-0.105404	0.917118	0.977204	-0.24905	-0.334453	-0.322092	0.0876222	-1.011	0.324244	0.575693	-1.35769	0.189876	0.364417	-1.30751	0.206058	0.624876
A0A0A0MQD7~Ralgapa2~858	28.9481	29.0187	28.6884	28.6464	28.446	28.2009	27.8888	28.3681	28.8543	28.4792	28.9292	28.5555	29.2901	28.7249	28.7419	28.4198	29.7176	29.4405	29.2166	28.4562	29.0113	29.2612	28.0229	28.3476	-0.546958	-0.599445	0.0896332	-2.0357	0.0554216	0.160506	-2.23104	0.0374417	0.146095	0.333601	0.742197	0.915075	-0.382329	-0.503185	-0.434816	0.133407	-1.42297	0.170351	0.403769	-1.87278	0.0759813	0.199094	-1.61832	0.121456	0.514258
A0A0A6YVW2~Dcaf6~27	25.6197	25.9119	25.6197	25.5601	NA	NA	NA	24.9854	NA	NA	NA	24.7096	NA	NA	NA	24.9651	NA	25.9691	NA	NA	25.1987	26.0532	25.1987	25.4694	-0.489112	-0.692401	0.255534	-1.43453	0.190527	0.374853	-2.03076	0.077919	0.248167	0.592504	0.570397	0.820708	-0.291271	-1.25952	-0.49456	-0.514876	-0.854279	0.418581	0.660598	-2.92044	0.0199603	0.0809564	-1.45051	0.186166	0.602367
A0A0A6YVW2~Dcaf6~37	NA	NA	NA	NA	25.6052	NA	NA	NA	25.8628	25.6457	25.2981	25.6457	21.6884	21.0425	24.7763	22.6633	NA	NA	NA	NA	NA	NA	NA	NA	NA	NA	NA	NA	NA	NA	NA	NA	NA	NA	NA	NA	NA	NA	NA	NA	NA	NA	NA	NA	NA	NA	NA	NA	NA
A0A0A6YW53~Map4k4~175	24.7511	24.7511	24.6046	25.1004	24.5002	24.4996	24.5138	24.5002	22.7676	22.5214	25.272	22.2851	24.1562	24.3072	23.9292	24.3504	24.3448	24.8037	24.7144	24.7144	24.2032	24.0819	24.3531	23.9477	-0.497854	-0.298372	0.974239	-1.23757	0.230388	0.424549	-0.741697	0.467001	0.728095	2.42178	0.0252031	0.103003	0.157502	-1.4328	0.356984	0.0392973	0.39152	0.699606	0.857012	-3.56166	0.00198536	0.0158845	0.887395	0.385547	0.766272
A0A0A6YW53~Map4k4~181	24.7237	24.8723	24.6492	24.6492	22.1893	20.585	25.8048	22.7448	24.9737	24.763	24.6473	24.6815	NA	24.215	NA	NA	25.2236	25.2236	25.1657	25.1081	20.7611	25.4894	21.4651	22.1581	-2.71184	-1.89266	-0.551371	-2.98115	0.0084889	0.0382627	-2.08062	0.0531437	0.189096	-0.383349	0.706284	0.896688	-0.456641	-0.413892	0.362534	1.74657	-0.501989	0.622211	0.81061	-0.454995	0.654955	0.788926	0.398537	0.69527	0.919435
A0A0A6YW53~Map4k4~604	22.6043	24.9224	24.9147	23.1545	24.3108	24.4775	24.0411	23.5853	25.357	24.9611	25.6818	25.2812	24.1848	23.943	23.9671	23.7959	25.5145	25.6661	25.6088	25.4039	24.534	24.4423	24.2514	23.7254	-1.31003	0.204687	-1.34757	-3.44993	0.00256837	0.0148771	0.539037	0.595887	0.816278	-3.54879	0.00204525	0.0135377	-1.64934	-0.22803	-0.134623	-0.26557	-4.34349	0.000323396	0.00876952	-0.60051	0.554996	0.718174	-0.354525	0.726703	0.930518
A0A0A6YW53~Map4k4~611	26.6809	26.2337	26.2104	24.4442	26.8367	26.4702	26.5808	26.8525	26.3667	26.379	26.0905	25.8904	26.7367	26.4402	26.4834	26.0011	27.0756	27.0946	27.1342	26.6563	27.1434	26.4137	26.9472	26.3219	-0.28359	0.792729	0.233673	-0.861257	0.399434	0.601543	2.4075	0.0259714	0.110683	0.70966	0.486211	0.758266	-1.09785	-0.808477	-0.0215344	-0.291214	-3.33416	0.00334974	0.039771	-2.45533	0.0234802	0.0905534	-0.0653994	0.948514	0.987729
A0A0A6YW53~Map4k4~616	25.1589	25.081	24.933	24.4442	24.4686	24.4547	24.6383	24.4686	24.5413	24.5044	24.4007	24.0663	24.4848	24.152	23.7978	24.2829	25.7856	25.8037	25.8677	25.5942	24.7127	22.5445	24.5174	23.6674	-1.90227	-0.396757	-0.198807	-6.09341	6.23688e-06	9.3e-05	-1.27091	0.21853	0.481924	-0.636824	0.531553	0.794465	-0.858484	-1.38459	0.647027	0.318866	-2.74993	0.0124424	0.0897063	-4.43518	0.000261448	0.0034543	2.07258	0.0515232	0.365499
A0A0A6YW53~Map4k4~674	NA	NA	NA	NA	NA	NA	NA	24.9135	27.6667	21.1705	21.1705	24.8929	27.6986	22.7184	22.7184	25.398	28.4058	27.9705	27.9705	25.0523	28.3088	NA	NA	NA	NA	NA	NA	NA	NA	NA	NA	NA	NA	NA	NA	NA	NA	-3.62466	-3.39532	-3.67542	NA	NA	NA	NA	NA	NA	NA	NA	NA
A0A0A6YW53~Map4k4~676	26.6202	26.5051	26.6086	26.3185	26.3967	26.3163	26.296	26.659	28.2794	26.8155	26.1878	26.4746	28.1571	25.2655	26.0595	27.0288	28.7566	26.6446	27.2989	25.0523	28.708	26.5558	26.4413	26.5481	0.125191	-0.0961223	-0.311602	0.184093	0.855818	0.926966	-0.141347	0.889028	0.963143	-0.458207	0.651806	0.8679	-0.425005	0.00123026	-0.646319	-0.435563	-0.624965	0.539149	0.75333	0.00180909	0.998575	0.999095	-0.950405	0.353395	0.749946
A0A0A6YW53~Map4k4~684	25.6027	25.2589	25.1473	24.7605	25.9407	25.1878	25.0039	24.8832	25.5395	24.7061	24.194	24.0455	24.4899	24.5122	24.4289	24.153	26.611	26.2126	25.8064	25.8235	25.5348	25.911	25.0408	24.4367	-0.882572	0.0615521	-0.225246	-2.67479	0.0146606	0.0586862	0.186545	0.853921	0.947808	-0.682648	0.50276	0.771551	-0.921035	-1.49212	0.023089	-0.834794	-2.79136	0.0113598	0.0849774	-4.52214	0.000213766	0.00300926	0.0699753	0.944917	0.986734
A0A0A6YW53~Map4k4~694	NA	NA	23.6421	NA	NA	NA	NA	NA	NA	24.2581	NA	NA	NA	NA	NA	NA	NA	24.1031	NA	NA	NA	NA	NA	NA	NA	NA	NA	NA	NA	NA	NA	NA	NA	NA	NA	NA	-0.46104	0.154972	NA	NA	NA	NA	NA	NA	NA	NA	NA	NA	NA
A0A0A6YW53~Map4k4~701	25.6149	25.9095	25.611	25.2211	26.6079	26.6076	26.6122	26.6079	25.701	25.7045	23.7954	25.2346	26.984	27.0082	26.9826	26.8692	26.2327	26.2571	24.2822	26.8731	26.6679	26.927	26.699	26.3461	0.748721	1.01978	1.85214	1.80057	0.0870647	0.220253	2.45244	0.0236239	0.103634	4.45415	0.000250209	0.00230817	-0.322139	-0.802414	-0.0510769	0.301004	-0.7747	0.447694	0.685337	-1.9297	0.0681368	0.184617	-0.122833	0.903481	0.979527
A0A0A6YW53~Map4k4~702	25.5533	NA	NA	NA	26.599	NA	NA	NA	NA	NA	NA	NA	NA	NA	26.8142	NA	NA	NA	25.8741	NA	NA	NA	NA	NA	NA	NA	NA	NA	NA	NA	NA	NA	NA	NA	NA	NA	-0.320744	NA	NA	NA	NA	NA	NA	NA	NA	NA	NA	NA	NA
A0A0A6YW53~Map4k4~704	24.2887	24.8802	24.6339	24.1042	24.4953	24.9784	23.9204	24.4953	23.8024	24.5883	25.4802	24.9351	24.9157	24.1401	23.5147	23.5499	24.0194	25.3455	25.1738	24.0382	23.4534	23.3668	24.2785	23.4534	-1.00619	-0.00440732	-0.671405	-2.59483	0.0174313	0.0672549	-0.0113659	0.991046	0.996594	-1.73146	0.0989639	0.284051	-0.167468	0.0573024	0.834314	0.392087	-0.431877	0.67051	0.840422	0.147775	0.884019	0.934863	2.15158	0.043993	0.33961
A0A0A6YW53~Map4k4~744	NA	NA	NA	NA	NA	27.7617	NA	NA	NA	27.2059	NA	NA	27.1744	27.1894	27.1672	27.1672	NA	NA	NA	27.9763	NA	NA	24.4809	NA	NA	NA	NA	NA	NA	NA	NA	NA	NA	NA	NA	NA	NA	-0.77035	3.28077	2.69367	NA	NA	NA	NA	NA	NA	NA	NA	NA
A0A0A6YW53~Map4k4~746	NA	NA	NA	NA	NA	NA	NA	NA	27.1372	27.1372	27.0998	27.1244	NA	NA	26.9999	NA	NA	NA	NA	NA	28.1699	NA	NA	NA	NA	NA	NA	NA	NA	NA	NA	NA	NA	NA	NA	NA	NA	NA	NA	-1.17005	NA	NA	NA	NA	NA	NA	NA	NA	NA
A0A0A6YW53~Map4k4~849	27.5223	27.5223	27.6462	25.2467	NA	NA	NA	27.4913	25.5434	25.5434	25.4728	25.0795	27.3087	27.295	24.4625	24.7191	26.6454	25.286	26.6454	27.6254	27.6004	25.3175	27.3981	27.6597	0.443402	0.506932	0.53651	0.600155	0.556438	0.732155	0.433956	0.669859	0.856507	0.72618	0.477756	0.751761	0.433853	-1.14074	0.497384	-1.04763	0.58723	0.564883	0.769244	-1.54402	0.141268	0.300975	0.425782	0.675688	0.911444
A0A0A6YW53~Map4k4~850	27.9813	27.6592	24.0382	27.3275	28.0226	27.4245	27.35	27.4913	27.7705	27.5645	27.445	27.3536	27.5668	23.7503	27.4341	27.6097	28.0398	28.0385	27.773	27.6254	28.3659	27.7171	23.8377	27.6597	-0.974062	0.820543	-0.943226	-1.04623	0.308094	0.510801	0.881335	0.388738	0.661933	-1.01311	0.323262	0.610265	-1.11761	-0.335732	0.676992	-0.304897	-1.20041	0.244181	0.494316	-0.360606	0.722222	0.834426	0.727149	0.475668	0.817133
A0A0A6YW53~Map4k4~854	25.2453	NA	NA	NA	24.8316	NA	NA	NA	24.7172	NA	NA	NA	24.957	NA	NA	NA	25.1754	25.286	25.202	25.202	24.8739	25.3583	23.9706	23.9706	-0.672992	-0.413699	0.239765	-2.0977	0.0703093	0.190676	-0.644746	0.53771	0.77992	0.373672	0.718666	0.904554	0.0290028	-0.499112	0.288296	0.413645	0.0571749	0.955853	0.985907	-0.983926	0.354877	0.546121	0.568333	0.585899	0.872023
A0A0A6YW53~Map4k4~879	25.0952	25.1997	25.2303	25.1701	23.8329	23.7446	23.7934	23.6226	25.317	25.317	25.3612	25.4869	24.566	24.768	24.2477	24.1001	25.3969	25.0819	25.3105	25.2931	24.2203	22.123	22.5451	22.7542	-2.35992	-1.42546	-0.950059	-8.51382	4.85876e-08	1.47518e-06	-5.14261	5.14959e-05	0.000677048	-3.42751	0.00270423	0.0170041	-0.0967507	0.0999235	0.837701	1.50978	-0.349045	0.73075	0.876501	0.360492	0.722307	0.834426	3.02216	0.00679838	0.14514
A0A0A6YW53~Map4k4~891	26.0579	25.9159	25.6268	25.5321	24.2359	23.6402	23.9265	23.3248	25.7681	25.6543	25.6156	25.259	24.5812	23.9744	24.3266	23.5571	25.7589	25.9855	25.9563	25.2082	24.6126	24.1634	23.9559	23.1961	-1.74521	-2.00129	-1.46447	-6.36255	3.49831e-06	5.76622e-05	-7.29615	5.06707e-07	1.3031e-05	-5.33905	3.30302e-05	0.000414418	0.0559205	-0.152939	-0.200162	0.1278	0.20387	0.840541	0.934835	-0.557573	0.583402	0.738804	-0.729733	0.474122	0.81648
A0A0A6YW53~Map4k4~949	28.2741	28.3819	28.0252	28.1435	26.4385	26.3058	26.3267	26.3412	27.8603	28.5108	27.7216	28.111	27.0632	26.6271	26.6813	26.8658	27.8445	28.0655	28.4498	27.7653	26.0234	25.8581	25.8819	25.8581	-2.12588	-1.85313	-1.24158	-13.2356	2.82867e-11	2.92659e-09	-11.5375	3.1636e-10	2.43145e-08	-7.73001	2.1484e-07	5.4418e-06	0.174925	0.0196618	0.447673	0.903965	1.08908	0.289233	0.53968	0.122414	0.903809	0.946304	2.78719	0.0114645	0.182057
A0A0A6YW54~Dcaf6~111	NA	NA	NA	NA	NA	NA	NA	NA	NA	NA	25.1784	NA	NA	NA	NA	NA	NA	NA	NA	25.9223	NA	NA	25.5629	NA	NA	NA	NA	NA	NA	NA	NA	NA	NA	NA	NA	NA	NA	-0.743895	NA	NA	NA	NA	NA	NA	NA	NA	NA	NA	NA
A0A0A6YW54~Dcaf6~116	25.5989	25.1978	25.364	25.4394	24.9443	25.402	25.3973	24.8986	25.805	25.3565	25.3651	25.1826	25.6491	25.4374	24.6806	24.5948	25.0909	25.7495	26.0508	25.7559	25.3303	25.1992	25.46	25.6142	-0.260869	-0.239507	-0.336834	-1.12671	0.273372	0.474984	-1.03444	0.313432	0.592836	-1.4548	0.161436	0.397134	-0.261737	-0.234454	-0.240375	-0.310419	-1.13045	0.271829	0.522706	-1.01262	0.323489	0.514772	-1.03819	0.311728	0.722458
A0A0A6YWM8~Map4k4~875	27.7656	27.4709	27.5118	25.8995	25.7138	24.7161	24.3623	24.8317	27.3098	27.4631	27.4428	26.6184	25.2082	25.4058	25.3496	24.4637	26.7123	26.5202	26.5813	26.5996	25.4815	24.8663	24.0557	24.8663	-1.78588	-2.25596	-2.1017	-4.821	0.000107328	0.00105063	-6.08999	6.28332e-06	0.000110761	-5.67357	1.56463e-05	0.000214956	0.558589	0.605178	0.08851	0.289354	1.50792	0.147408	0.370794	1.63369	0.118168	0.267739	0.238934	0.813619	0.955983
A0A0A6YWM8~Map4k4~878	26.6412	26.9943	26.9943	26.4301	22.5681	22.0179	24.3318	23.1831	NA	NA	NA	NA	NA	NA	NA	NA	24.1868	NA	NA	NA	26.0476	26.2853	26.0839	26.0476	NA	NA	NA	NA	NA	NA	NA	NA	NA	NA	NA	NA	2.57814	NA	-3.09087	NA	NA	NA	NA	NA	NA	NA	NA	NA	NA
A0A0A6YWM8~Map4k4~879	26.5019	27.5514	27.6476	28.2491	26.7283	26.4035	26.1768	26.0161	27.2361	27.6149	27.4793	26.4366	26.4448	26.3019	26.1235	26.5618	27.1222	26.9114	26.6417	26.3481	27.0596	26.1615	26.1615	25.9936	-0.411782	-1.15634	-0.83368	-1.29299	0.210938	0.401347	-3.63089	0.00169188	0.0125307	-2.61774	0.0165904	0.0742184	0.731664	0.435868	-0.0128936	0.0139691	2.29741	0.0326684	0.159979	1.36862	0.186488	0.360376	-0.0404857	0.968112	0.991048
A0A0A6YWX1~Usp19~221	26.731	26.8193	26.7055	27.1413	26.6609	26.5972	26.5755	26.9577	27.088	27.088	27.0889	27.0953	26.0312	26.943	26.2504	26.0312	26.2074	27.0433	27.0433	26.9801	26.7604	27.1898	27.3047	27.411	0.347947	-0.151418	-0.776087	1.68817	0.107109	0.255533	-0.734649	0.471188	0.731304	-3.76542	0.00123887	0.00885848	0.0307329	0.271526	-0.468632	-0.852508	0.14911	0.882979	0.954294	1.31739	0.202789	0.380352	-2.27371	0.0343048	0.303752
A0A0A6YY32~Nup214~56	23.7583	23.7351	23.7568	23.7568	23.4381	23.334	23.2755	23.2755	23.9469	23.4726	23.6338	23.6338	23.6538	NA	NA	NA	24.5387	24.4632	23.835	24.4632	24.126	23.682	23.9967	23.9967	-0.37463	-0.420969	-0.0179915	-2.54521	0.0210823	0.0774536	-2.86003	0.010962	0.057414	-0.077307	0.939295	0.983094	-0.573241	-0.653217	-0.61958	-0.296578	-3.89456	0.00119439	0.0199065	-4.43791	0.000372939	0.00457249	-4.20938	0.00060731	0.0313144
A0A0B4J1E2~Snw1~14	NA	NA	NA	NA	NA	NA	NA	22.2278	22.7511	19.274	22.5188	23.0574	21.5935	20.2368	23.0527	21.5935	NA	NA	NA	NA	NA	NA	18.6129	NA	NA	NA	NA	NA	NA	NA	NA	NA	NA	NA	NA	NA	NA	NA	3.6149	3.00623	NA	NA	NA	NA	NA	NA	NA	NA	NA
A0A0B4J1E2~Snw1~224	30.9554	31.2531	30.9345	31.028	30.7467	31.0541	30.7658	30.9159	31.1261	31.0692	31.0677	31.0002	31.2263	30.9584	30.8828	31.1098	31.4038	31.5021	31.3886	31.3445	31.1575	31.2279	31.1022	31.0891	-0.265597	-0.172111	-0.0214306	-2.67898	0.0145277	0.0582406	-1.73602	0.0981382	0.292544	-0.216162	0.831078	0.950219	-0.367011	-0.343965	-0.273524	-0.0997985	-3.7019	0.00143543	0.0224233	-3.46945	0.00245559	0.0183474	-2.75894	0.0121989	0.188089
A0A0B4J1E2~Snw1~232	30.9009	31.205	30.875	30.974	30.6893	31.0069	30.7553	30.9159	31.0665	31.0077	31.0128	30.9407	31.182	30.8987	30.8282	31.0581	31.3497	31.4521	31.335	31.2824	31.1173	31.1789	31.062	31.051	-0.2525	-0.146893	-0.0152144	-2.51275	0.0207843	0.076715	-1.4618	0.159527	0.398384	-0.151405	0.881192	0.966538	-0.366078	-0.347876	-0.260471	-0.11059	-3.64301	0.00164509	0.0246123	-3.46188	0.00249876	0.0185784	-2.59207	0.017535	0.222917
A0A0G2JDV2~NA~75	NA	22.5701	NA	NA	NA	NA	NA	NA	NA	NA	NA	NA	NA	NA	NA	NA	NA	23.3542	NA	NA	NA	23.3381	NA	NA	NA	NA	NA	NA	NA	NA	NA	NA	NA	NA	NA	NA	-0.784094	NA	NA	NA	NA	NA	NA	NA	NA	NA	NA	NA	NA
A0A0G2JFP3~NA~92	NA	NA	NA	NA	NA	NA	NA	NA	NA	NA	NA	NA	25.0223	NA	NA	NA	25.7318	26.0493	25.4526	25.4526	24.9627	25.4245	25.507	25.4245	NA	NA	NA	NA	NA	NA	NA	NA	NA	NA	NA	NA	NA	NA	NA	-0.307383	NA	NA	NA	NA	NA	NA	NA	NA	NA
A0A0G2JFP3~NA~93	25.7529	26.0158	25.8416	25.6383	25.2442	25.6325	25.3439	25.2832	26.1278	26.1359	25.7237	25.3722	25.5644	25.325	24.6231	24.9993	24.4485	26.5196	23.1874	26.1629	24.0266	22.4102	24.9938	25.2869	-0.900241	-0.436219	-0.711919	-1.53981	0.139478	0.304691	-0.746127	0.464381	0.725699	-1.2177	0.237691	0.509635	0.732546	0.760292	1.19657	0.948615	1.25298	0.224848	0.472208	1.30044	0.208425	0.387412	2.04666	0.0542359	0.374168
A0A0G2JFV5~Lrrfip2~113	25.5097	25.8545	26.0492	24.9126	25.3861	25.1403	25.3829	24.954	NA	25.3589	NA	NA	25.001	25.038	24.9832	24.9832	24.9108	25.434	24.7168	24.7168	24.901	NA	NA	NA	-0.0436517	-0.365669	-0.357525	-0.123157	0.903765	0.95122	-1.63123	0.12553	0.343375	-1.0087	0.330543	0.618017	0.636884	0.414267	0.314866	0.100394	2.8411	0.0132702	0.0935945	1.16879	0.262356	0.449228	0.888347	0.389633	0.768073
A0A0G2JFV5~Lrrfip2~114	25.5097	26.1519	26.1519	24.9126	25.3861	25.1403	25.0504	24.954	NA	25.3589	NA	NA	25.001	25.038	24.9819	24.9819	24.9108	25.434	24.8879	24.8879	24.901	NA	NA	NA	-0.12918	-0.54879	-0.358221	-0.344735	0.735511	0.857321	-2.3156	0.0365688	0.143188	-0.95596	0.355602	0.643721	0.651356	0.328739	0.231746	0.0996976	2.74838	0.0159069	0.103758	0.877281	0.395407	0.584448	0.618444	0.546394	0.852255
A0A0G2JFV5~Lrrfip2~121	24.8826	28.1202	24.8826	24.1296	24.2854	23.2811	23.5957	22.8876	NA	NA	NA	NA	NA	NA	NA	NA	NA	27.9862	NA	NA	NA	NA	25.1737	NA	NA	NA	NA	NA	NA	NA	NA	NA	NA	NA	NA	NA	-2.48248	NA	-1.66123	NA	NA	NA	NA	NA	NA	NA	NA	NA	NA
A0A0G2JFV5~Lrrfip2~122	28.1454	27.8718	27.8592	28.4294	27.7142	26.1827	25.6359	24.9817	27.6179	NA	NA	NA	27.1668	25.293	26.1616	27.2402	NA	NA	NA	NA	NA	NA	NA	25.564	NA	NA	NA	NA	NA	NA	NA	NA	NA	NA	NA	NA	NA	NA	0.564629	0.901356	NA	NA	NA	NA	NA	NA	NA	NA	NA
A0A0G2JFV5~Lrrfip2~125	29.0435	24.3805	27.367	27.1605	25.5557	NA	NA	NA	27.6179	27.3378	27.3673	27.9274	25.7626	25.0799	25.2592	24.9004	NA	NA	28.0309	NA	27.7896	25.2697	26.2059	26.2059	-1.66309	-1.4322	-2.31204	-1.41121	0.180411	0.362788	-1.21529	0.244715	0.515572	-3.102	0.00794585	0.0411678	-1.04297	-0.468261	-0.812084	-1.11721	-0.885014	0.391366	0.637504	-0.397342	0.697216	0.817863	-0.689093	0.50223	0.830542
A0A0G2JFV5~Lrrfip2~128	28.8397	28.1202	27.8592	27.4176	25.5996	25.5996	25.6359	24.9817	27.3014	27.3378	27.3673	26.8744	25.7626	25.293	25.2592	24.9004	27.3118	27.3118	28.0309	27.5733	25.634	25.2697	25.634	25.564	-2.03152	-2.605	-1.91641	-8.08484	1.08516e-07	2.89318e-06	-10.3671	1.96479e-09	1.1159e-07	-7.62675	2.6291e-07	6.35997e-06	0.502237	-0.336724	-0.0712399	-0.221618	1.99875	0.0595899	0.221895	-1.34006	0.195442	0.371285	-0.283513	0.779735	0.947203
A0A0G2JFV5~Lrrfip2~129	29.7849	28.7349	29.7849	24.1296	NA	25.5134	NA	NA	28.9124	NA	NA	NA	NA	28.0691	NA	NA	29.2469	27.9862	29.2469	29.177	24.9576	24.9576	25.1737	28.064	-3.12604	-2.59516	-0.843312	-2.64205	0.0233141	0.0835084	-1.38721	0.193472	0.449739	-0.356373	0.728458	0.909433	-0.805685	-0.0018123	-0.274809	2.28092	-0.680945	0.510311	0.731285	-0.000968738	0.999245	0.999319	-0.146895	0.885934	0.97493
A0A0G2JFV5~Lrrfip2~133	28.5488	28.273	28.2108	28.2686	28.4042	28.3259	28.1012	28.2066	28.6601	28.236	28.2509	28.3597	28.1219	28.1051	27.9722	28.0556	28.0438	28.6619	28.508	28.5005	28.2086	28.1684	28.2782	28.3176	-0.185366	-0.0658282	-0.312986	-1.45872	0.160366	0.335238	-0.518027	0.610195	0.825168	-2.46301	0.0231013	0.0960003	-0.103256	-0.05187	0.0162822	-0.17949	-0.81256	0.426159	0.667268	-0.408185	0.68753	0.81152	0.128131	0.899341	0.979286
A0A0G2JFV5~Lrrfip2~136	NA	24.7076	NA	NA	NA	NA	NA	NA	NA	NA	NA	NA	NA	NA	NA	NA	NA	NA	NA	24.8056	NA	NA	NA	NA	NA	NA	NA	NA	NA	NA	NA	NA	NA	NA	NA	NA	-0.0979946	NA	NA	NA	NA	NA	NA	NA	NA	NA	NA	NA	NA
A0A0G2JFV5~Lrrfip2~137	NA	24.7076	NA	NA	NA	23.6874	NA	NA	NA	24.9869	NA	NA	23.5978	NA	NA	NA	25.1166	25.0741	24.9687	24.8056	24.5706	22.1663	26.3702	23.3786	-0.869825	-1.02021	-1.38904	-1.09102	0.308031	0.510801	-0.639825	0.540741	0.782096	-0.871132	0.409863	0.693852	-0.283657	-0.00438183	-0.434047	-0.523595	-0.225021	0.827784	0.930678	-0.00347604	0.997314	0.998326	-0.344323	0.739762	0.936389
A0A0G2JFV5~Lrrfip2~138	NA	24.5798	NA	NA	NA	NA	NA	NA	24.8461	NA	NA	NA	24.066	24.8422	24.2352	24.066	24.8938	24.6527	24.8032	24.8032	24.3506	22.2609	24.9208	24.8553	NA	NA	NA	NA	NA	NA	NA	NA	NA	NA	NA	NA	-0.208435	0.0578922	NA	0.205464	NA	NA	NA	NA	NA	NA	NA	NA	NA
A0A0J9YUP5~N4bp2~546	NA	23.4534	NA	NA	NA	NA	NA	NA	NA	NA	NA	NA	NA	NA	NA	NA	NA	NA	NA	NA	24.0923	NA	NA	NA	NA	NA	NA	NA	NA	NA	NA	NA	NA	NA	NA	NA	NA	NA	NA	NA	NA	NA	NA	NA	NA	NA	NA	NA	NA
A0A0J9YUR2~Specc1~275	27.6187	27.4316	27.5032	27.4118	26.1557	26.0996	26.7694	27.2388	27.7103	26.3635	27.4078	27.2748	27.034	26.3765	27.2786	25.5779	27.5543	27.6037	27.5356	26.3701	27.4304	27.2154	26.77	26.3649	-0.32075	-0.925443	-0.622346	-0.85486	0.402882	0.604704	-2.46648	0.022932	0.101426	-1.65867	0.112982	0.310123	0.225419	-0.0768179	-0.379274	-0.378414	0.600786	0.554816	0.763549	-0.204734	0.839875	0.908868	-1.01084	0.32432	0.73116
A0A0J9YUR2~Specc1~277	25.7138	25.7138	26.0462	25.7136	26.3078	26.0768	26.29	26.29	26.5073	25.6555	26.3501	25.9875	25.3431	25.956	25.78	25.4388	27.1096	25.4003	26.0194	26.9749	26.1916	25.5214	26.388	26.1759	-0.306834	0.444309	-0.495622	-1.05114	0.305887	0.509111	1.5221	0.143837	0.375216	-1.69788	0.105233	0.295407	-0.579238	-0.25096	0.171905	-0.439748	-1.98433	0.0612909	0.225113	-0.859732	0.400254	0.589253	0.588908	0.5626	0.862039
A0A0J9YUR2~Specc1~280	26.3413	25.2422	26.0462	25.7136	25.8046	26.7595	25.2925	26.0889	25.9508	26.7517	25.764	25.9875	25.3431	25.3123	25.78	25.4388	26.5133	25.7836	26.0194	26.2831	26.1916	25.5214	26.1351	27.02	0.067189	0.150557	-0.644953	0.208661	0.83685	0.91718	0.467566	0.645213	0.844175	-2.00295	0.0591023	0.197154	-0.31402	-0.0363314	-0.230652	-0.748473	-0.975215	0.34125	0.593612	-0.11283	0.911304	0.951338	-0.716309	0.482187	0.820834
A0A0J9YUR2~Specc1~53	23.5131	23.987	23.6463	23.6463	24.1343	24.493	24.4579	24.1395	NA	23.889	NA	NA	24.1992	23.7202	23.4827	24.3612	24.4214	24.1672	24.1243	24.3757	24.9577	25.0337	24.541	25.1603	0.651026	0.60803	0.0518762	3.46822	0.0029943	0.0169115	3.23917	0.00489794	0.0302051	0.174786	0.863344	0.960063	-0.574012	-0.383203	-0.617007	-0.982352	-3.05794	0.00721196	0.0632339	-1.29112	0.2142	0.394008	-3.28699	0.00442072	0.113255
A0A0J9YUR2~Specc1~737	NA	NA	NA	NA	23.293	NA	NA	NA	24.1671	NA	NA	NA	24.4078	24.4292	24.4143	24.4143	23.7057	24.2189	23.9382	23.9382	21.6538	23.7899	22.5308	23.0795	NA	NA	NA	NA	NA	NA	NA	NA	NA	NA	NA	NA	NA	0.216884	0.529559	1.65295	NA	NA	NA	NA	NA	NA	NA	NA	NA
A0A0J9YUR2~Specc1~758	NA	22.807	NA	NA	23.6533	23.7309	23.3185	23.3124	21.7869	23.6289	23.4167	24.6979	24.0968	23.5229	24.2142	23.8221	22.7361	22.7617	22.7617	22.7617	23.3189	23.7038	24.0772	23.9553	1.00849	0.696746	0.531405	2.54406	0.0211319	0.0775701	1.11163	0.282	0.558272	1.34055	0.19797	0.454928	0.0517156	0.627301	-0.260027	0.150218	0.0825105	0.935219	0.977724	1.58246	0.132244	0.288186	-0.655957	0.520763	0.840143
A0A0J9YUR2~Specc1~825	24.9331	25.1887	25.323	25.505	24.7909	24.8088	24.8088	24.713	24.9436	24.8411	25.5786	25.2717	NA	NA	24.579	NA	NA	25.7964	NA	NA	24.7352	24.894	25.2296	24.6837	-0.910723	-0.457062	-0.579773	-3.26372	0.00577538	0.0284122	-2.58984	0.0216429	0.0972268	-2.07771	0.0569743	0.19172	-0.558904	-0.637578	-0.105243	-0.306627	-2.00292	0.0653111	0.233068	-2.28486	0.038752	0.127561	-0.596335	0.560644	0.861002
A0A0J9YUR2~Specc1~846	NA	NA	NA	NA	NA	NA	NA	NA	22.8268	NA	NA	NA	NA	NA	NA	NA	22.8934	NA	NA	NA	NA	NA	NA	NA	NA	NA	NA	NA	NA	NA	NA	NA	NA	NA	NA	NA	NA	-0.0666006	NA	NA	NA	NA	NA	NA	NA	NA	NA	NA	NA
A0A0J9YUZ0~Tcf4~3	24.7622	NA	NA	NA	21.8897	NA	NA	NA	22.1431	NA	NA	NA	NA	NA	NA	NA	NA	NA	NA	NA	24.7543	NA	NA	NA	NA	NA	NA	NA	NA	NA	NA	NA	NA	NA	NA	NA	NA	NA	-2.8646	NA	NA	NA	NA	NA	NA	NA	NA	NA	NA
A0A0J9YUZ0~Tcf4~347	25.2191	24.7807	25.258	25.5959	NA	NA	24.9089	NA	25.1827	24.8658	25.1123	24.8357	25.33	25.496	24.927	25.4458	25.1355	25.4882	25.2084	25.2084	24.9129	24.9182	25.2341	25.1336	-0.210429	-0.304505	0.300593	-1.25986	0.224995	0.417693	-1.15303	0.265091	0.540373	1.79967	0.0899537	0.266171	-0.046681	-0.261022	-0.140757	0.250001	-0.279483	0.783297	0.907071	-1.56276	0.136807	0.295117	-0.532984	0.601046	0.878942
A0A0J9YUZ0~Tcf4~490	26.8981	27.2035	27.0123	26.9078	26.4471	26.788	26.9355	26.9729	26.7351	27.1999	27.2436	26.6926	27.1336	27.0986	26.8122	26.6153	26.7342	27.6094	27.3536	27.5687	26.8207	26.9171	26.864	26.9244	-0.434954	-0.219573	-0.0528399	-2.37075	0.0280505	0.0963184	-1.1968	0.245556	0.516476	-0.288008	0.776342	0.930442	-0.311056	-0.348704	-0.0956746	0.0334098	-1.69544	0.105704	0.309001	-1.90064	0.0720471	0.192078	-0.521483	0.60783	0.881995
A0A0J9YV30~NA~4	21.6219	22.5519	23.4048	23.9261	24.0255	24.1626	23.8011	24.0506	NA	NA	NA	NA	NA	NA	NA	NA	22.3039	23.1743	21.5617	23.3186	24.1419	24.5367	23.8414	24.0157	NA	NA	NA	NA	NA	NA	NA	NA	NA	NA	NA	NA	0.286569	NA	-0.123985	NA	NA	NA	NA	NA	NA	NA	NA	NA	NA
A0A0N4SUH8~Nfu1~248	21.2121	NA	NA	NA	NA	NA	NA	NA	NA	NA	NA	NA	NA	NA	NA	NA	NA	24.7519	NA	NA	NA	24.3543	NA	NA	NA	NA	NA	NA	NA	NA	NA	NA	NA	NA	NA	NA	-3.53975	NA	NA	NA	NA	NA	NA	NA	NA	NA	NA	NA	NA
A0A0N4SV80~Zfml~1099	24.652	24.9396	24.6	24.7391	24.7685	24.8965	24.7739	24.7492	25.0059	24.9675	24.6387	24.4162	24.4958	25.0916	24.8062	24.5577	24.9769	25.225	24.9558	24.7896	24.9849	24.923	24.8015	24.6576	-0.145074	0.0643604	-0.0192387	-0.985852	0.336132	0.540463	0.437362	0.666594	0.854891	-0.130737	0.897306	0.971733	-0.254139	-0.229742	-0.0447045	-0.103907	-1.727	0.0997773	0.298821	-1.56122	0.134356	0.291278	-0.30379	0.764466	0.942177
A0A0N4SV80~Zfml~1105	23.9988	24.1483	24.0228	24.0689	24.3092	24.4133	24.1163	24.4133	24.3727	NA	NA	NA	24.0487	24.1803	24.1803	24.2268	24.4564	24.4389	24.5208	24.4389	NA	NA	NA	24.5142	0.050475	0.253288	-0.213718	0.333272	0.743957	0.861417	2.64428	0.0194774	0.0899007	-1.41112	0.180438	0.42727	-0.404053	-0.0910182	-0.20124	-0.355211	-4.21824	0.000892963	0.0164487	-0.600968	0.557641	0.719967	-1.32873	0.205571	0.624876
A0A0N4SV80~Zfml~128	24.8687	25.0053	24.5863	24.4393	24.893	25.3352	24.8176	24.8892	25.0238	25.0978	24.2325	24.4273	25.3995	25.1138	25.226	25.2765	24.7696	25.0942	25.2924	25.0942	25.3097	25.5663	25.0972	25.1312	0.213498	0.258848	0.558597	1.13246	0.271006	0.472337	1.37301	0.185141	0.437253	2.96297	0.00776246	0.0404358	-0.337696	-0.367228	-0.292346	-0.0221287	-1.79124	0.0885952	0.279654	-1.94789	0.065786	0.180834	-1.55069	0.136854	0.539476
A0A0N4SV80~Zfml~1400	23.1291	23.3143	23.5632	23.0051	23.8759	23.9797	23.9535	24.1105	22.8761	23.0705	23.0108	23.0705	24.5121	24.2493	24.2297	23.9879	23.8549	23.6812	23.4783	23.3864	24.0428	24.2277	24.0246	23.5935	0.371924	0.726982	1.23778	2.49883	0.0214095	0.0782492	4.88434	9.28144e-05	0.00110572	8.31622	7.01406e-08	2.17873e-06	-0.347292	-0.593257	0.00776508	0.272598	-2.33334	0.030325	0.153001	-3.98589	0.000742402	0.0076689	0.0521709	0.958917	0.989674
A0A0N4SV80~Zfml~1569	25.0366	25.0769	24.7585	25.0068	25.3257	25.0385	24.8273	24.9877	25.1619	24.8729	25.1395	24.7647	25.3852	25.3425	25.0616	25.2453	25.3056	25.5085	25.2406	25.0755	25.399	25.47	25.0939	24.7652	-0.100539	0.0751099	0.273868	-0.65317	0.52118	0.705644	0.487965	0.630949	0.836497	1.77923	0.0905991	0.267326	-0.312863	-0.297811	-0.137214	0.0765967	-2.03257	0.0557642	0.213571	-1.93478	0.0674729	0.183632	-0.891433	0.383431	0.764726
A0A0N4SV80~Zfml~1571	22.28	23.9786	22.0382	21.9543	23.0513	23.0749	23.0513	23.2029	24.2137	21.8137	21.8357	21.5095	23.6017	24.1131	23.9242	23.9242	22.9667	NA	NA	NA	NA	NA	23.6823	NA	0.715575	0.532332	1.54767	0.672993	0.512107	0.698489	1.00131	0.333977	0.613311	2.91115	0.0115673	0.0554651	-0.403958	-0.623589	-0.587201	0.208509	-0.480565	0.638383	0.819726	-0.741846	0.470665	0.651282	-0.698558	0.496477	0.828383
A0A0N4SV80~Zfml~254	NA	NA	NA	NA	NA	NA	NA	NA	23.2621	23.6686	22.6771	23.4723	25.0424	25.2651	25.1567	25.1567	NA	NA	NA	NA	NA	NA	NA	NA	NA	NA	NA	NA	NA	NA	NA	NA	NA	NA	NA	NA	NA	NA	NA	NA	NA	NA	NA	NA	NA	NA	NA	NA	NA
A0A0N4SV80~Zfml~381	NA	NA	NA	NA	NA	24.0267	NA	NA	23.3963	22.1577	21.3718	23.5349	24.8731	24.3514	24.2215	24.2135	NA	NA	NA	NA	23.9455	NA	NA	NA	NA	NA	NA	NA	NA	NA	NA	NA	NA	NA	NA	NA	NA	NA	0.0811326	0.469332	NA	NA	NA	NA	NA	NA	NA	NA	NA
A0A0N4SV80~Zfml~486	28.6436	NA	NA	NA	NA	NA	NA	NA	NA	NA	NA	NA	NA	NA	NA	NA	NA	NA	NA	NA	29.2409	NA	NA	NA	NA	NA	NA	NA	NA	NA	NA	NA	NA	NA	NA	NA	NA	NA	NA	NA	NA	NA	NA	NA	NA	NA	NA	NA	NA
A0A0N4SV80~Zfml~488	28.6436	NA	NA	NA	NA	NA	NA	NA	NA	NA	NA	NA	NA	NA	NA	NA	NA	NA	NA	NA	29.2409	NA	NA	NA	NA	NA	NA	NA	NA	NA	NA	NA	NA	NA	NA	NA	NA	NA	NA	NA	NA	NA	NA	NA	NA	NA	NA	NA	NA
A0A0N4SV80~Zfml~490	28.6436	NA	NA	NA	NA	NA	NA	NA	NA	NA	NA	NA	NA	NA	NA	NA	NA	NA	NA	NA	29.2409	NA	NA	NA	NA	NA	NA	NA	NA	NA	NA	NA	NA	NA	NA	NA	NA	NA	NA	NA	NA	NA	NA	NA	NA	NA	NA	NA	NA
A0A0N4SV80~Zfml~560	27.2923	27.2923	28.1911	27.4956	27.8462	27.9293	27.7939	27.8953	27.8436	27.8887	27.7406	27.6096	27.9752	27.8222	27.7768	27.4687	28.072	28.072	28.1042	27.8901	28.0058	28.0058	27.9693	27.7262	-0.107763	0.298372	-0.00990943	-0.684556	0.50158	0.691356	1.89538	0.0727754	0.23689	-0.0629488	0.95044	0.986834	-0.466741	-0.263922	-0.0606064	-0.166069	-2.96494	0.00772839	0.0662926	-1.67655	0.109392	0.255869	-0.384997	0.704355	0.923709
A0A0N4SV80~Zfml~562	27.6954	27.6954	28.1911	27.4956	27.858	27.9293	27.7939	27.8953	27.8319	27.8887	27.7406	27.6096	27.7676	27.8222	27.7768	27.4687	28.1333	28.1333	28.1042	27.8901	27.9644	27.9644	27.9693	27.7262	-0.159163	0.0997634	-0.0588842	-1.25054	0.225718	0.418285	0.783838	0.442436	0.708172	-0.462651	0.648672	0.866097	-0.295854	-0.297506	-0.0369269	-0.197227	-2.32451	0.030886	0.154948	-2.3375	0.0300641	0.107572	-0.290134	0.774739	0.946698
A0A0N4SV80~Zfml~606	26.9196	26.8627	26.5482	26.2817	26.757	26.6997	26.5576	26.0825	27.0714	26.738	26.5558	26.1862	27.0868	26.7054	26.2508	26.0962	27.7094	27.4328	27.1058	26.9476	27.3178	26.968	26.6175	26.3371	-0.488811	-0.128851	-0.103063	-1.90159	0.0719158	0.19357	-0.501261	0.62173	0.831818	-0.40094	0.69277	0.89023	-0.645846	-0.661038	-0.285885	-0.27529	-2.5125	0.0207954	0.123432	-2.5716	0.0183244	0.0759753	-1.11216	0.279425	0.69264
A0A0N4SV80~Zfml~881	25.7847	25.7159	25.6745	25.3381	25.6117	25.9518	25.8358	25.4182	25.6152	25.6299	25.9484	25.2859	25.4716	25.8237	25.3096	25.4716	25.9076	26.2072	26.0254	25.7452	26.4033	26.2029	25.7823	25.7125	0.0539064	0.0760512	-0.100708	0.302816	0.765197	0.875906	0.427214	0.673846	0.859315	-0.565723	0.577954	0.82486	-0.343014	-0.351483	-0.320869	-0.506097	-1.92686	0.0685101	0.240151	-1.97443	0.062484	0.174721	-1.80247	0.0867572	0.452614
A0A0N4SV96~Chn2~3	NA	24.0573	NA	NA	25.5262	24.7701	24.4718	25.0431	25.4239	25.1631	25.1631	24.7644	21.8818	22.4364	22.6152	24.3059	NA	NA	NA	NA	NA	NA	NA	NA	NA	NA	NA	NA	NA	NA	NA	NA	NA	NA	NA	NA	NA	NA	NA	NA	NA	NA	NA	NA	NA	NA	NA	NA	NA
A0A0N4SVC2~Tra2a~14	26.7125	27.8808	27.027	26.936	26.4693	27.0502	26.8918	26.7737	27.0835	27.4321	27.1926	26.5092	27.8933	27.0582	27.1647	26.4244	28.3994	28.165	27.5219	26.923	27.4649	28.1333	26.9485	26.5174	-0.48633	-0.342806	0.08081	-1.30864	0.205682	0.394639	-0.922441	0.367432	0.642064	0.217448	0.83009	0.950145	-0.61331	-0.69801	-0.469786	-0.130871	-1.65033	0.114692	0.322316	-1.87825	0.0751946	0.197717	-1.26413	0.220903	0.63827
A0A0N4SVC2~Tra2a~2	27.6188	28.3073	27.027	26.936	27.5162	27.9523	27.8332	26.7737	27.8294	28.0743	27.1926	26.5092	28.4712	27.6302	28.1276	26.4244	28.8991	28.6124	27.5219	26.923	28.2387	28.7398	26.9485	26.5174	-0.37803	0.0465905	0.262011	-0.686993	0.500076	0.689813	0.0846688	0.933377	0.979398	0.476151	0.639192	0.861744	-0.516851	-0.587763	-0.0922308	0.0522778	-0.939273	0.358939	0.608227	-1.06814	0.298342	0.4884	-0.167611	0.868594	0.971078
A0A0N4SVC2~Tra2a~20	27.5012	27.4846	25.0674	24.7173	25.0985	25.2429	25.0985	24.7211	21.6025	22.32	25.2613	21.6025	25.6291	25.3789	25.1279	24.8024	26.687	27.478	27.7487	27.7487	26.0261	27.8688	24.6484	24.7456	-1.5934	-1.15236	2.538	-2.03792	0.0551787	0.159981	-1.47385	0.156286	0.392833	3.24604	0.00409631	0.0240381	-1.223	-4.71906	-0.78196	-0.587652	-1.56419	0.133658	0.349588	-6.03556	7.07067e-06	0.000215159	-1.00011	0.329357	0.734756
A0A0N4SVC2~Tra2a~200	27.2481	27.0812	27.2018	27.2714	26.9559	27.2206	27.2422	26.8389	27.5063	27.3146	27.0809	27.2676	27.3155	27.1051	27.1541	26.9582	27.2958	27.6124	27.6134	27.5523	26.9291	27.2963	27.2046	27.1879	-0.364042	-0.136209	-0.159114	-2.95823	0.00784505	0.0360368	-1.10684	0.281663	0.558115	-1.29298	0.210942	0.472862	-0.317887	-0.226161	-0.0900535	-0.0212339	-2.58317	0.0178741	0.112603	-1.83781	0.0811849	0.208544	-0.731782	0.472898	0.815759
A0A0N4SVC2~Tra2a~236	25.0031	24.3963	24.7012	23.8817	26.7871	26.6844	26.2215	25.8087	25.7372	25.7098	25.1992	25.3797	27.1629	27.3908	27.3645	26.3561	25.063	24.4903	24.5959	24.1534	27.5759	26.833	26.5891	26.1722	2.21693	1.87985	1.5621	7.11665	7.28031e-07	1.49269e-05	6.03457	7.08585e-06	0.0001225	5.01456	6.89169e-05	0.000766693	-0.0800733	0.930857	-0.417156	0.276027	-0.257047	0.799802	0.917951	2.98818	0.00733665	0.040287	-1.33913	0.195741	0.613685
A0A0N4SVC2~Tra2a~82	28.0793	28.6926	27.2201	26.2678	27.657	28.1427	26.7513	26.5456	27.6029	28.0178	27.5844	26.5552	28.7909	27.5911	27.5497	26.3218	30.604	25.9462	27.9371	26.6421	29.2635	28.8902	27.4561	26.845	0.33133	-0.290767	0.123301	0.408057	0.687622	0.823262	-0.358101	0.724067	0.886856	0.151854	0.880843	0.966499	-0.217434	-0.34228	-0.839531	-0.550309	-0.267785	0.791642	0.912622	-0.421542	0.677912	0.804972	-1.03394	0.31366	0.722962
A0A0N4SVC2~Tra2a~84	28.0793	28.6926	27.2201	26.2678	27.657	28.1427	26.7513	26.5456	27.6029	28.0178	27.5844	26.5552	28.7909	27.5911	27.5497	26.3218	30.604	24.3163	27.9371	26.6421	29.2635	28.8902	27.4561	26.845	0.7388	-0.290767	0.123301	0.79607	0.435457	0.635214	-0.313307	0.757332	0.903666	0.132859	0.89565	0.971412	0.190036	0.06519	-0.839531	-0.550309	0.204767	0.83985	0.934756	0.0702434	0.944706	0.970613	-0.90461	0.376576	0.761747
A0A0N4SVC2~Tra2a~86	28.0793	28.6926	27.2201	26.2678	27.657	28.1427	26.7513	26.5456	27.6029	28.0178	27.5844	26.5552	28.7909	27.5911	27.5497	26.3218	30.604	29.9352	27.9371	26.6421	29.2635	28.8902	27.4561	26.845	-0.66592	-0.290767	0.123301	-0.866545	0.396599	0.59895	-0.378368	0.709194	0.877372	0.160448	0.874158	0.963796	-1.21468	-1.33953	-0.839531	-0.550309	-1.58064	0.129846	0.345114	-1.7431	0.0968679	0.235176	-1.09246	0.28778	0.69945
A0A0N4SVC2~Tra2a~96	26.3617	NA	NA	NA	25.8041	NA	NA	NA	25.9217	NA	NA	NA	NA	NA	NA	NA	26.5434	NA	NA	NA	26.7711	NA	NA	NA	NA	NA	NA	NA	NA	NA	NA	NA	NA	NA	NA	NA	-0.18169	-0.621662	-0.966958	NA	NA	NA	NA	NA	NA	NA	NA	NA	NA
A0A0N4SVC2~Tra2a~98	26.3617	NA	NA	NA	25.8041	NA	NA	NA	25.9217	NA	NA	NA	NA	NA	NA	NA	26.5434	NA	NA	NA	26.7711	NA	NA	NA	NA	NA	NA	NA	NA	NA	NA	NA	NA	NA	NA	NA	-0.18169	-0.621662	-0.966958	NA	NA	NA	NA	NA	NA	NA	NA	NA	NA
A0A0N4SVX9~Dysf~164	23.4054	24.0374	23.3178	23.3178	24.1705	24.0381	24.0266	24.0266	21.6107	23.4431	23.8959	21.8352	24.6106	23.7681	23.7025	23.7025	24.3056	24.5477	24.3027	24.3027	24.3887	23.9517	24.5647	24.5647	0.00274523	0.545879	1.24969	0.00746577	0.994118	0.997009	1.48454	0.153453	0.389449	3.39858	0.00288993	0.0179619	-0.845102	-1.66845	-0.301967	-0.42151	-2.29829	0.0326094	0.159979	-4.53743	0.000206335	0.00293053	-0.821213	0.421329	0.788268
A0A0N4SVX9~Dysf~167	23.4054	24.0374	24.2973	24.2973	24.1705	24.0381	24.1658	24.1658	23.2396	22.8432	24.1494	21.9775	24.6106	23.7681	23.2493	23.2493	24.3056	24.5477	24.4262	24.4262	24.3887	23.9517	24.0975	24.0975	-0.292568	0.125746	0.666895	-0.865921	0.396932	0.599185	0.372174	0.713727	0.880055	1.97383	0.0625582	0.205572	-0.41707	-1.37401	0.00124438	-0.414546	-1.23441	0.231538	0.480214	-4.06669	0.00061526	0.00666284	0.00368302	0.997098	0.999484
A0A0N4SVX9~Dysf~198	NA	NA	NA	NA	NA	25.6843	NA	NA	25.59	25.0882	24.5998	24.5998	NA	25.7338	NA	NA	24.8921	NA	NA	NA	NA	25.6085	NA	NA	NA	NA	NA	NA	NA	NA	NA	NA	NA	NA	NA	NA	NA	0.0773711	0.0757951	0.125313	NA	NA	NA	NA	NA	NA	NA	NA	NA
A0A0N4SVX9~Dysf~225	25.7777	25.7684	26.1774	25.5667	22.7653	26.048	25.5995	25.573	25.9497	25.6865	25.9686	26.0323	25.6469	26.1183	25.6196	25.4976	26.1462	22.6673	26.0432	25.7592	25.866	25.3666	26.1767	25.9977	0.697766	-0.826096	-0.188669	1.09235	0.287828	0.490087	-1.29325	0.210851	0.472264	-0.295359	0.770802	0.927942	0.668563	0.755293	-0.855299	-0.131142	1.04663	0.307913	0.55807	1.18241	0.251087	0.435644	-1.33896	0.195793	0.613706
A0A0N4SW73~NA~626	22.2352	24.7273	23.0228	21.4468	24.5091	24.5928	24.371	24.2354	NA	22.0501	NA	NA	24.7503	24.712	24.7331	24.7734	21.3363	23.4172	25.2223	23.1362	24.2817	24.4519	24.2228	24.2821	1.03162	1.56907	2.69206	1.60985	0.126116	0.286142	2.44855	0.0256712	0.10976	2.65693	0.0167496	0.0748195	-0.419992	-1.22789	0.117459	0.432545	-0.655402	0.521111	0.739898	-1.21187	0.242383	0.426238	0.183296	0.856767	0.967631
A0A0N4SW73~Rab11fip5~1203	23.3194	23.7685	23.6929	23.4603	23.81	24.0942	23.8682	23.6473	NA	22.7696	NA	NA	24.0019	24.0508	24.0108	24.0108	23.6158	24.4364	24.3816	24.6049	24.1995	24.2087	24.1135	24.1995	-0.0793972	0.294664	1.24891	-0.464887	0.648	0.797839	1.72532	0.102872	0.302301	4.6249	0.000250959	0.00231192	-0.699425	-1.49007	-0.325363	-0.16176	-4.09528	0.000775637	0.0152636	-5.51795	3.97118e-05	0.000829797	-1.90507	0.0740896	0.425857
A0A0N4SW73~Rab11fip5~176	26.1728	25.9682	26.1204	26.2032	26.0811	26.5103	26.1032	25.7719	25.821	26.424	25.8021	25.7825	25.4911	25.9012	25.8247	25.9617	26.2202	26.2617	26.2882	26.4371	26.0117	25.9326	25.9751	26.3347	-0.238276	0.000451336	-0.162715	-1.48451	0.153463	0.324846	0.00281192	0.997785	0.999047	-1.01375	0.322964	0.610094	-0.185657	-0.344421	0.0530697	-0.26886	-1.15668	0.261203	0.512799	-2.14581	0.0445072	0.140459	0.330635	0.744403	0.937298
A0A0N4SW73~Rab11fip5~188	24.7938	25.2246	24.6319	24.7074	24.5822	24.7384	24.9981	25.0228	24.3137	24.6391	23.6458	23.8434	23.9793	23.8469	23.9793	24.1714	25.74	25.0372	25.5624	25.5627	25.3112	24.51	25.157	24.7152	-0.552221	-0.00407522	-0.116272	-2.54314	0.0194778	0.0732186	-0.0187675	0.985215	0.995074	-0.535468	0.598306	0.836769	-0.63613	-1.36508	-0.0879846	-0.929131	-2.92956	0.00836347	0.0699253	-6.28658	4.11462e-06	0.000140105	-0.405195	0.689691	0.917682
A0A0N4SW73~Rab11fip5~207	23.7171	21.2082	21.8007	24.2805	25.5635	25.5212	25.4604	25.5635	25.312	25.312	25.3611	25.4889	NA	NA	NA	24.5847	NA	NA	NA	NA	NA	NA	NA	25.3885	NA	NA	NA	NA	NA	NA	NA	NA	NA	NA	NA	NA	NA	NA	0.138666	-0.803816	NA	NA	NA	NA	NA	NA	NA	NA	NA
A0A0N4SW73~Rab11fip5~209	NA	25.548	NA	NA	NA	NA	NA	25.446	NA	NA	NA	NA	NA	NA	NA	NA	NA	NA	26.1085	NA	NA	25.2288	NA	NA	NA	NA	NA	NA	NA	NA	NA	NA	NA	NA	NA	NA	-0.560486	NA	0.217219	NA	NA	NA	NA	NA	NA	NA	NA	NA	NA
A0A0N4SW73~Rab11fip5~296	25.165	25.1328	24.6227	24.8772	25.4421	25.2863	25.3292	25.3792	25.1799	24.2964	24.3154	25.117	22.7541	24.6882	24.6435	22.4034	25.9207	25.3542	25.2349	25.1578	25.4849	25.6986	25.3495	25.4849	0.0875644	0.40974	-1.10485	0.226272	0.823315	0.909909	1.0588	0.302473	0.581346	-2.85502	0.00987014	0.0490442	-0.467482	-0.689744	-0.145306	-1.88216	-1.20801	0.241314	0.491321	-1.78235	0.0900761	0.223298	-0.375482	0.711305	0.92491
A0A0N4SW73~Rab11fip5~307	27.0133	26.8906	26.715	26.1103	26.8382	26.6352	26.5004	25.7342	26.5129	26.8892	26.6684	26.3195	26.5924	26.6732	26.4115	26.2537	27.2483	27.4919	26.9752	26.822	27.2369	26.9181	26.3179	26.3358	-0.432185	-0.255321	-0.114758	-1.71926	0.101203	0.245347	-1.01569	0.322063	0.60192	-0.456518	0.652999	0.86847	-0.452022	-0.536847	-0.275158	-0.219421	-1.79818	0.0874553	0.277685	-2.13562	0.0454287	0.142197	-1.0946	0.286864	0.699403
A0A0N4SW73~Rab11fip5~480	22.5021	21.55	21.9919	22.4861	24.9559	25.0422	25.0244	25.0422	23.9123	23.9069	24.1894	23.9069	23.6507	NA	NA	NA	26.1175	26.0402	26.0402	25.6669	25.1209	25.0008	25.1492	25.1749	-0.854767	2.88362	-0.328139	-4.98619	0.0001178	0.00113415	16.8212	6.37609e-12	9.74528e-10	-1.21062	0.24285	0.51609	-3.83367	-1.98734	-0.0952859	-1.46071	-22.3633	6.57468e-14	2.94765e-10	-11.5929	2.02104e-09	3.72369e-07	-0.555839	0.585671	0.872023
A0A0N4SW93~NA~866	26.4337	26.0817	26.2756	26.0172	25.7045	25.6595	25.5735	25.7317	26.0721	26.2314	26.0748	26.0818	25.6383	25.9092	25.7409	25.5819	26.1888	26.5295	26.5846	26.148	26.0465	26.0017	26.1043	25.8611	-0.359332	-0.534746	-0.397477	-3.05583	0.00630263	0.0304217	-4.54758	0.000201547	0.00210445	-3.38022	0.00301429	0.0185974	-0.160673	-0.247695	-0.336087	-0.28584	-1.3664	0.187173	0.426326	-2.10645	0.0481627	0.147906	-2.85815	0.00980196	0.171216
A0A0R4IZY0~Thop1~16	NA	NA	25.4697	NA	NA	25.3614	NA	NA	NA	25.6616	NA	NA	NA	25.6653	NA	NA	24.8205	26.1477	25.9371	25.2068	NA	25.7035	NA	NA	0.175491	-0.108263	0.00375841	0.298425	0.777997	0.881852	-0.145545	0.890256	0.963859	0.00505271	0.996174	0.999273	-0.0583869	0.133532	-0.34214	-0.0381999	-0.0992879	0.924965	0.973719	0.227074	0.829818	0.902732	-0.459965	0.665835	0.907192
A0A0R4IZY9~Dus3l~260	25.7202	25.6096	25.0868	25.2297	24.8704	24.8279	25.4184	24.8704	25.6504	25.6516	25.3504	25.6516	24.9407	25.059	24.968	24.968	25.3388	25.7589	25.0028	25.5732	25.5832	25.4196	25.5832	25.5858	0.124505	-0.414794	-0.592095	0.751321	0.46132	0.65798	-2.50307	0.0212175	0.0958922	-3.57299	0.00193413	0.0129295	-0.00687344	0.157568	-0.546172	-0.559032	-0.0414776	0.967332	0.989551	0.950841	0.353179	0.544441	-3.29586	0.00365622	0.102025
A0A0R4IZY9~Dus3l~263	25.7202	25.6096	25.5864	25.2297	25.4471	24.8279	25.4184	25.4471	25.6504	25.6432	25.3504	25.6432	24.9407	25.059	24.8307	24.8307	25.3412	25.7589	25.0028	25.5732	25.5719	25.4196	25.5719	25.5858	0.118272	-0.251334	-0.656509	0.739096	0.468544	0.663948	-1.57062	0.132156	0.355622	-4.10262	0.000565953	0.00463868	0.117427	0.152748	-0.252179	-0.622033	0.733814	0.471685	0.703932	0.954544	0.351348	0.542758	-1.5759	0.130934	0.529663
A0A0R4IZY9~Dus3l~264	25.7202	NA	NA	NA	NA	NA	25.4184	NA	NA	NA	NA	NA	NA	NA	NA	NA	23.1659	24.108	25.6909	24.4041	25.5022	25.4196	25.5022	25.5858	NA	NA	NA	NA	NA	NA	NA	NA	NA	NA	NA	NA	1.37797	NA	-0.0840583	NA	NA	NA	NA	NA	NA	NA	NA	NA	NA
A0A0R4J007~Pald1~347	24.6693	22.3522	21.1419	23.4946	24.6493	24.4377	23.9525	24.2798	23.4278	21.7594	24.6304	25.0411	25.2184	24.7203	24.9923	25.566	22.558	22.598	22.3915	22.5019	23.9026	24.2017	23.8267	23.8948	1.4441	1.41529	1.40956	2.40105	0.0263258	0.0917062	2.35315	0.0291004	0.120505	2.34361	0.0296843	0.116741	0.402184	1.20232	0.373374	1.16777	0.668695	0.511432	0.732173	1.99904	0.0595565	0.169695	0.620793	0.541836	0.850511
A0A0R4J045~Rrp36~48	23.4883	23.4164	23.1004	23.5398	23.5994	23.7513	23.6896	23.6896	NA	23.4155	NA	NA	24.3468	24.0495	24.1794	24.1794	24.1918	24.9664	24.0588	24.0588	24.187	24.1007	23.3292	23.5323	-0.531654	0.296255	0.773275	-2.56896	0.0200803	0.0748352	1.43151	0.170682	0.416261	2.36315	0.0304943	0.119403	-0.932753	-0.903453	-0.104844	0.401476	-4.50708	0.000322003	0.00874938	-2.76098	0.013491	0.0611161	-0.50661	0.619033	0.887349
A0A0R4J065~Atg4b~383	18.2814	16.0744	24.0481	18.2814	NA	17.6082	NA	NA	22.5092	22.1249	23.4208	23.6564	23.8976	25.6557	15.9527	25.6557	22.9332	25.133	22.9332	15.7671	15.3487	24.2753	15.4269	17.7934	-3.48058	-1.56319	-0.137429	-1.41024	0.176772	0.358232	-0.400574	0.693798	0.870173	-0.0556826	0.956254	0.988302	-2.52029	1.23621	-0.602898	4.57936	-1.02115	0.321707	0.573683	0.500881	0.622974	0.766676	-0.154495	0.879066	0.973083
A0A0R4J079~Acbd3~330	25.2622	25.5513	25.8922	25.5857	24.9927	25.4432	25.3327	24.6928	25.5446	25.5227	25.5273	25.4081	25.2022	25.3348	25.0804	25.2883	25.5888	25.6595	25.6361	25.4454	25.2809	25.3691	25.565	25.3638	-0.187716	-0.457492	-0.274231	-1.29794	0.209266	0.399521	-3.16327	0.00494423	0.0304069	-1.89613	0.0726713	0.229444	-0.00956613	-0.081772	-0.279342	-0.168287	-0.0661437	0.947928	0.983465	-0.565402	0.578169	0.734729	-1.93148	0.067904	0.407546
A0A0R4J0B3~Ulk1~450	25.0039	24.6754	25.2377	25.1029	28.4155	28.3237	28.2767	28.1623	25.0892	24.7987	24.7706	24.5423	27.7564	27.5892	27.5781	27.2368	25.0688	25.125	24.9477	24.7233	28.9187	28.6093	28.4814	28.3182	3.61569	3.28959	2.73991	23.3578	7.4432e-16	5.88889e-13	21.2511	4.49527e-15	2.87911e-12	17.7002	1.39894e-13	4.70393e-11	0.0387628	-0.166004	-0.287342	-1.04178	0.250413	0.804855	0.919502	-1.07241	0.296468	0.486339	-1.85626	0.0784009	0.436824
A0A0R4J0B3~Ulk1~465	23.8934	NA	NA	NA	22.9918	NA	NA	NA	23.5243	NA	NA	NA	NA	NA	NA	NA	23.7671	NA	NA	NA	23.4984	NA	NA	NA	NA	NA	NA	NA	NA	NA	NA	NA	NA	NA	NA	NA	0.126333	-0.242748	-0.506637	NA	NA	NA	NA	NA	NA	NA	NA	NA	NA
A0A0R4J0B3~Ulk1~467	24.1792	24.4963	24.1337	24.2769	NA	24.7026	NA	NA	24.1697	23.9022	23.725	24.214	24.8169	24.2054	24.015	23.7486	23.9091	24.268	23.8004	24.1076	24.8124	25.2795	24.7575	24.7824	0.886659	0.431128	0.193765	4.44979	0.000363644	0.00294285	1.36842	0.18926	0.443847	0.97243	0.344674	0.633141	0.250226	-0.0185656	-0.205305	-0.711459	1.25578	0.226433	0.474363	-0.0931731	0.926872	0.960507	-0.651648	0.523471	0.842425
A0A0R4J0B3~Ulk1~468	25.0165	25.0943	24.9618	24.9618	NA	25.4904	NA	NA	26.3081	22.8664	26.7546	23.5827	25.4309	25.4001	25.3663	25.4309	24.6876	NA	NA	NA	NA	NA	NA	NA	NA	NA	NA	NA	NA	NA	NA	NA	NA	NA	NA	NA	0.320981	0.190341	NA	NA	NA	NA	NA	NA	NA	NA	NA	NA	NA
A0A0R4J0B3~Ulk1~469	24.1792	24.4963	24.1337	24.8189	25.3144	24.7026	25.2668	25.0953	24.1697	25.8432	25.3442	25.0583	26.3135	24.2054	24.015	23.0993	23.9091	25.7139	25.4086	25.5737	26.1382	26.4599	25.9341	26.0471	0.993501	0.687783	-0.69557	1.9774	0.0621248	0.17499	1.36892	0.186397	0.438816	-1.38442	0.181677	0.429599	-0.744321	-0.0474692	-1.05004	-1.73654	-1.48145	0.154269	0.381279	-0.0944795	0.92568	0.960012	-2.08993	0.0497765	0.359556
A0A0R4J0B3~Ulk1~477	NA	24.4254	NA	NA	27.2609	27.2158	27.4495	26.879	26.4851	26.3322	26.4851	25.6255	27.071	26.3041	27.0532	26.0658	26.9586	30.5942	30.5942	24.2003	27.2284	27.5066	27.2286	27.2584	-0.781305	2.77592	0.391553	-0.816923	0.425441	0.625923	1.83569	0.0842249	0.262654	0.409403	0.687433	0.887114	-3.66143	-1.85484	-0.104203	-0.681985	-2.42126	0.0271284	0.143651	-1.9394	0.0694883	0.187111	-0.108953	0.914534	0.981448
A0A0R4J0B3~Ulk1~479	NA	24.4254	NA	NA	27.2609	27.2158	26.9368	26.879	26.0154	26.3322	26.0154	25.6255	27.071	27.7037	27.0532	26.0658	26.9586	21.9848	21.9848	24.2003	27.4655	27.5066	27.2286	27.2584	3.58266	2.64775	0.976293	4.79735	0.000174635	0.0015892	2.24235	0.0387789	0.149792	1.3073	0.208774	0.47059	0.643267	2.21502	-0.29164	-0.391344	0.544775	0.593089	0.790281	2.96602	0.00876527	0.0456772	-0.39052	0.701075	0.922082
A0A0R4J0B3~Ulk1~521	25.859	25.9653	26.0652	26.0903	26.5089	26.3977	26.7858	26.5635	26.2196	26.0596	26.1915	26.2654	26.5137	26.7785	26.7575	26.5858	25.7881	26.1223	26.1581	25.8759	26.7431	26.6915	26.6808	26.8415	0.753098	0.569013	0.474849	6.97027	9.81525e-07	1.93005e-05	5.26648	3.89022e-05	0.000532283	4.39495	0.000287007	0.00259502	0.00884093	0.197911	-0.175244	-0.0803382	0.0818269	0.935608	0.977836	1.83176	0.082116	0.209894	-1.62197	0.120669	0.514258
A0A0R4J0B3~Ulk1~532	NA	NA	NA	NA	NA	24.2721	NA	NA	NA	NA	NA	NA	22.9424	NA	NA	NA	22.8356	22.959	23.6344	22.3237	24.9052	24.758	25.1476	25.1056	NA	NA	NA	NA	NA	NA	NA	NA	NA	NA	NA	NA	NA	NA	-0.706954	-2.0367	NA	NA	NA	NA	NA	NA	NA	NA	NA
A0A0R4J0B3~Ulk1~538	NA	NA	NA	NA	24.9031	NA	NA	NA	23.2622	NA	NA	NA	24.1633	NA	NA	NA	23.766	22.5936	21.4286	21.2842	25.4259	25.4662	23.4978	25.4822	NA	NA	NA	NA	NA	NA	NA	NA	NA	NA	NA	NA	NA	0.994043	-0.0648831	-0.804662	NA	NA	NA	NA	NA	NA	NA	NA	NA
A0A0R4J0B3~Ulk1~543	21.0283	23.586	22.1598	21.4764	26.0315	26.602	26.0646	26.313	20.6094	24.1986	21.3022	23.7296	25.5242	25.4877	24.9947	25.4877	23.8821	23.0132	22.3356	24.6467	27.0915	26.8836	26.23	24.0566	2.59601	4.19016	2.91363	3.43646	0.00264916	0.0152661	5.5467	2.07426e-05	0.000313469	3.85691	0.00100187	0.00745717	-1.4068	-1.00947	0.18735	-0.691854	-1.86224	0.0775172	0.259351	-1.33629	0.196651	0.372849	0.248003	0.806693	0.954735
A0A0R4J0B3~Ulk1~555	24.6288	24.713	24.7605	24.6073	24.9703	25.0408	25.0354	24.9973	24.5082	24.2709	24.3747	24.2696	24.999	24.6238	24.0948	23.4685	24.5927	25.4731	23.6849	24.4837	25.3075	24.9229	25.243	24.6457	0.471189	0.333557	-0.0593525	1.59889	0.125723	0.285349	1.13186	0.27125	0.547058	-0.201401	0.842445	0.953939	0.118789	-0.202755	-0.0188432	-0.733297	0.403087	0.691215	0.8525	-0.68801	0.499449	0.675932	-0.0639409	0.94966	0.987743
A0A0R4J0B3~Ulk1~614	NA	22.7233	NA	NA	26.7182	26.8892	26.7701	26.4259	23.2898	23.5077	23.5897	23.421	27.0865	26.8519	27.3928	27.287	NA	21.5299	NA	NA	26.9957	26.7344	26.6779	26.3079	5.149	3.97757	3.70249	19.9129	1.56222e-11	1.78067e-09	15.3826	4.70193e-10	3.38187e-08	22.6399	2.8103e-12	4.86545e-10	1.19336	1.9221	0.0219304	0.475586	3.64858	0.00270526	0.0341893	7.4334	3.55239e-06	0.000125078	0.1341	0.895267	0.976827
A0A0R4J0B3~Ulk1~622	25.8425	25.7249	25.5105	25.4866	27.5798	27.7589	27.691	27.476	26.4105	26.1565	26.134	26.3953	27.7949	27.6089	27.8155	27.7259	25.1143	25.4649	25.3007	25.2572	27.731	27.6415	27.6845	27.5126	2.35812	1.98531	1.46221	21.5013	3.60056e-15	1.9371e-12	18.102	9.20305e-14	3.05176e-11	13.3324	2.48373e-11	2.80724e-09	0.356844	0.989802	-0.0159617	0.0938969	3.25369	0.00402551	0.0442346	9.02498	1.9237e-08	2.00572e-06	-0.145538	0.885761	0.97493
A0A0R4J0B3~Ulk1~635	22.3374	23.4769	23.7461	22.5698	23.9116	25.0811	25.2102	22.6685	NA	NA	NA	22.2139	24.3048	22.397	24.4601	24.0624	21.7106	24.4718	21.9225	22.8551	25.0662	25.7424	24.8244	24.9419	2.4037	1.18533	1.59222	3.75003	0.00163094	0.0103229	1.84924	0.0821538	0.257989	1.57104	0.134873	0.352309	0.292527	-0.526145	-0.925848	-1.33763	0.456373	0.653985	0.830203	-0.519147	0.610451	0.757714	-1.44442	0.167069	0.583381
A0A0R4J0B3~Ulk1~637	26.8624	26.729	26.7542	25.7746	27.2686	27.4799	27.449	26.9921	26.3533	26.6906	26.6166	26.8044	27.3533	27.0509	26.8199	25.6456	27.2856	27.4533	27.1703	26.9616	27.5611	27.6341	27.3908	27.3759	0.272767	0.767363	0.101175	0.982966	0.337515	0.54178	2.76533	0.0120288	0.0618476	0.364603	0.719283	0.904992	-0.687671	-0.601475	-0.193074	-0.773067	-2.47815	0.0223718	0.129142	-2.16753	0.0426003	0.136293	-0.695779	0.494675	0.827386
A0A0R4J0B3~Ulk1~638	NA	NA	NA	NA	NA	24.0248	NA	NA	NA	NA	NA	NA	NA	NA	NA	NA	NA	NA	NA	NA	NA	25.7424	NA	NA	NA	NA	NA	NA	NA	NA	NA	NA	NA	NA	NA	NA	NA	NA	-1.71756	NA	NA	NA	NA	NA	NA	NA	NA	NA	NA
A0A0R4J0B3~Ulk1~659	28.3522	28.4459	28.5719	28.1187	28.6366	28.8498	28.5534	28.5756	28.0547	27.7196	27.5777	27.9302	28.4292	27.8106	27.6567	28.0654	28.3568	28.8647	28.3795	28.2386	28.9081	29.0912	28.8116	28.425	0.34908	0.281677	0.169937	1.9483	0.0657338	0.18188	1.5721	0.131812	0.355214	0.948456	0.354361	0.641979	-0.0877507	-0.639344	-0.155154	-0.818488	-0.489757	0.629703	0.815002	-3.56833	0.00195507	0.0157083	-0.865951	0.396916	0.771532
A0A0R4J0B3~Ulk1~676	24.0095	23.4519	24.9715	24.0095	21.6174	23.6461	26.0327	24.2781	23.923	NA	NA	NA	NA	NA	NA	NA	25.2543	25.0159	25.4028	25.2543	24.5836	22.577	22.6501	24.0778	NA	NA	NA	NA	NA	NA	NA	NA	NA	NA	NA	NA	-1.12123	-1.30885	0.42145	NA	NA	NA	NA	NA	NA	NA	NA	NA	NA
A0A0R4J0B3~Ulk1~713	25.7421	25.1362	26.7186	25.6446	24.9013	24.8532	24.9013	24.9491	24.4836	24.5813	24.7686	24.613	24.876	NA	NA	NA	26.1318	25.8321	25.6217	25.5254	24.9273	25.1703	24.9297	24.9297	-0.788446	-0.909181	0.264411	-3.42365	0.00329582	0.0182724	-3.94791	0.00106477	0.00844905	0.72615	0.477774	0.751761	0.0326644	-1.16611	-0.0880706	-0.113255	0.141838	0.888901	0.956598	-5.06357	0.000100356	0.00168513	-0.382427	0.706955	0.923945
A0A0R4J0B3~Ulk1~715	26.522	26.8559	26.9387	25.5203	26.2717	26.7187	25.9751	26.5317	25.6237	25.2321	25.5011	26.0039	26.9546	26.1085	25.2574	25.2196	27.2311	26.0733	25.8677	25.9125	26.9246	27.4319	26.082	24.2398	-0.101598	-0.0849035	0.294842	-0.190526	0.850842	0.925349	-0.159219	0.875114	0.958414	0.552914	0.586528	0.829963	0.188044	-0.680997	0.204739	-0.284557	0.352637	0.728096	0.875277	-1.27707	0.216391	0.39652	0.383944	0.705122	0.923709
A0A0R4J0B3~Ulk1~718	25.2516	26.1049	25.7558	26.7073	24.9571	25.6436	25.4639	25.5137	25.0122	25.2321	25.5011	24.9231	26.293	25.0666	25.2574	26.8014	26.7546	27.0567	26.3478	26.8947	25.7945	26.8242	26.082	25.4875	-0.716376	-0.560301	0.68747	-1.99804	0.0596729	0.170044	-1.56273	0.133999	0.358634	1.91742	0.069766	0.222807	-0.808555	-1.59631	-0.652481	-0.192469	-2.25514	0.0356395	0.16801	-4.45227	0.000251299	0.00335314	-1.81983	0.0839788	0.44751
A0A0R4J0B3~Ulk1~747	24.1399	24.1399	24.3719	24.1461	25.6984	25.9121	25.7582	25.8159	23.861	NA	NA	NA	25.5869	25.8697	25.4897	25.6659	24.5506	24.5549	24.5476	24.5506	25.8184	25.3902	25.7211	25.4754	1.05034	1.59669	1.79208	9.34857	4.68989e-08	1.43362e-06	14.2114	9.00524e-11	8.5901e-09	10.0879	1.57289e-08	6.27754e-07	-0.351449	-0.689961	0.194905	0.0517771	-3.12807	0.0062111	0.0579127	-3.88391	0.00122211	0.0111515	1.73476	0.101148	0.476735
A0A0R4J0B3~Ulk1~757	24.6335	24.461	25.4066	25.0946	26.6638	26.8943	26.9562	26.8985	23.861	24.6652	25.1923	25.1183	26.6685	26.6852	25.311	26.5977	25.5181	25.5026	25.515	25.1282	26.7786	26.4519	25.779	26.6701	1.00393	1.95426	1.60641	3.17349	0.00483095	0.0246402	6.17752	5.2007e-06	9.46247e-05	5.07794	5.96502e-05	0.000674197	-0.517042	-0.706778	0.433287	-0.104304	-1.6344	0.118018	0.327461	-2.23416	0.0372041	0.124173	1.36964	0.186174	0.602367
A0A0R4J0M1~NA~162	24.1611	24.7849	24.3083	24.1737	24.5183	25.0466	24.7786	24.5416	24.0712	24.6886	24.6448	24.5749	24.4058	24.5413	25.1623	24.8558	24.2719	25.0503	24.7364	25.1876	24.8254	24.9221	25.1433	25.0505	0.173768	0.364313	0.246409	0.827593	0.417791	0.619212	1.73509	0.0983062	0.292721	1.17356	0.254533	0.531498	-0.45456	-0.316654	-0.264015	-0.244013	-2.16491	0.0428264	0.185483	-1.50811	0.14736	0.309492	-1.25741	0.223274	0.641255
A0A0R4J0M1~Tbcc~17	21.1443	21.3759	22.0462	23.8481	23.9447	24.1433	24.1433	24.266	NA	NA	NA	NA	NA	NA	NA	NA	22.2395	20.3172	23.7818	22.812	23.9277	24.1173	24.0648	24.0648	NA	NA	NA	NA	NA	NA	NA	NA	NA	NA	NA	NA	-0.184023	NA	0.0806233	NA	NA	NA	NA	NA	NA	NA	NA	NA	NA
A0A0R4J0T4~Ikbkb~672	26.4162	26.873	26.9187	26.8777	26.4644	26.6026	26.8594	26.9714	26.8843	27.0774	26.7658	26.7407	26.5093	26.5852	26.8782	26.8574	26.7454	27.0712	27.2557	27.1012	26.9252	27.1206	26.967	26.8498	-0.0777151	-0.0469355	-0.159543	-0.531912	0.60072	0.765087	-0.321245	0.7514	0.900248	-1.09197	0.287989	0.572066	-0.271996	-0.176325	-0.241216	-0.258152	-1.86165	0.0776046	0.259389	-1.20683	0.241755	0.425777	-1.65098	0.114557	0.501572
A0A0R4J0T4~Ikbkb~692	NA	25.1641	NA	NA	NA	NA	NA	NA	26.3538	24.2035	26.3538	25.2926	23.3563	23.2953	23.9608	23.0303	NA	NA	NA	NA	NA	NA	NA	NA	NA	NA	NA	NA	NA	NA	NA	NA	NA	NA	NA	NA	NA	NA	NA	NA	NA	NA	NA	NA	NA	NA	NA	NA	NA
A0A0R4J0T4~Ikbkb~697	24.2201	24.9219	24.1529	24.1529	25.0453	NA	NA	NA	NA	NA	NA	NA	24.1446	NA	NA	NA	24.0557	NA	NA	NA	24.6235	NA	NA	NA	NA	NA	NA	NA	NA	NA	NA	NA	NA	NA	NA	NA	0.306259	NA	0.42184	-0.478877	NA	NA	NA	NA	NA	NA	NA	NA	NA
A0A0R4J0T8~Arfgap3~241	26.4023	26.5125	26.2609	26.4013	26.2496	26.7024	26.5908	26.5465	26.6308	27.0252	26.9599	26.9949	26.8395	26.7189	26.1809	26.8395	26.7364	27.0824	26.6299	26.3547	26.3975	26.3083	26.4476	26.404	-0.311506	0.12807	-0.257978	-1.97615	0.0622763	0.175257	0.812456	0.426216	0.69503	-1.63657	0.117559	0.318785	-0.306615	0.201846	0.132962	0.255375	-1.94511	0.0661399	0.235028	1.28048	0.215214	0.395224	0.843489	0.409057	0.779304
A0A0R4J0T8~Arfgap3~331	25.6561	25.6354	25.5243	24.9394	26.4075	26.6581	26.2751	26.288	25.7483	25.9765	25.1884	25.1352	26.8523	26.8758	26.6605	26.59	26.3441	26.3758	26.378	26.2683	26.7038	27.2028	26.568	26.9999	0.527042	0.968394	1.23257	2.77186	0.0118577	0.0498706	5.09304	5.76352e-05	0.000744017	6.48239	2.71232e-06	4.70111e-05	-0.902777	-0.829469	-0.461426	-0.123946	-4.74795	0.000126951	0.00482341	-4.3624	0.000309514	0.00395728	-2.42676	0.0249399	0.26407
A0A0R4J0T8~Arfgap3~351	25.9498	26.1522	25.8432	25.9744	NA	25.57	NA	NA	NA	NA	26.1473	NA	NA	NA	NA	25.5776	NA	NA	NA	NA	NA	NA	NA	NA	NA	NA	NA	NA	NA	NA	NA	NA	NA	NA	NA	NA	NA	NA	NA	NA	NA	NA	NA	NA	NA	NA	NA	NA	NA
A0A0R4J0T8~Arfgap3~460	23.4484	24.5335	23.2257	24.5383	25.3371	25.3113	25.3238	25.3238	26.2185	NA	NA	NA	26.7992	26.3677	26.4654	26.4654	NA	26.2156	NA	NA	24.7568	24.5963	24.5824	24.5963	-1.58263	1.38752	0.305948	-3.96948	0.00144456	0.00935453	5.50253	8.31553e-05	0.00101216	0.767363	0.455844	0.732946	-2.27909	0.0028733	0.69106	1.89146	-5.71631	5.71916e-05	0.00269934	0.00569738	0.995536	0.997539	2.74056	0.0161513	0.213815
A0A0R4J0T8~Arfgap3~462	NA	25.9924	NA	NA	25.7042	25.2248	25.2752	25.5159	NA	NA	24.7395	NA	25.7951	26.2022	25.8824	25.8824	NA	NA	NA	25.8188	25.9919	NA	NA	NA	0.173127	-0.562413	1.20103	0.536562	0.606629	0.769249	-2.20481	0.0596281	0.206063	4.70836	0.00166346	0.0113513	0.173669	-1.0793	-0.561871	-0.0513932	0.538242	0.605523	0.800893	-3.34501	0.0106365	0.0520791	-2.20269	0.0598235	0.388364
A0A0R4J0T8~Arfgap3~463	26.4039	25.3024	25.8159	26.2788	NA	25.3166	NA	NA	26.2586	26.2262	26.2586	26.6816	25.3032	25.5013	24.7877	25.7325	25.8603	26.3873	25.2239	25.696	25.8742	25.8833	25.8742	25.7148	0.0447783	-0.633643	-1.02506	0.172825	0.864861	0.932777	-1.54673	0.140616	0.369138	-3.95628	0.00104575	0.00772394	0.158396	0.564378	-0.520025	-0.505459	0.611342	0.549182	0.759438	2.17826	0.0439792	0.139327	-1.26938	0.221661	0.639617
A0A0R4J0T8~Arfgap3~465	NA	NA	NA	25.5264	NA	NA	NA	NA	NA	25.0216	NA	NA	NA	25.3187	NA	NA	NA	NA	NA	NA	NA	NA	NA	NA	NA	NA	NA	NA	NA	NA	NA	NA	NA	NA	NA	NA	NA	NA	NA	NA	NA	NA	NA	NA	NA	NA	NA	NA	NA
A0A0R4J0X8~Arhgef7~340	29.6981	29.5605	29.5394	29.5379	29.6085	29.5693	29.5133	29.173	29.6575	29.5868	29.7059	29.501	29.5071	29.4469	29.3756	29.1919	30.0727	29.9021	29.7725	29.6991	29.5152	29.726	29.5206	29.3926	-0.323015	-0.117954	-0.232415	-2.83503	0.0103166	0.0447805	-1.03526	0.313061	0.592468	-2.03985	0.05497	0.18637	-0.277626	-0.248805	-0.0725653	-0.158204	-2.43666	0.0244249	0.135526	-2.1837	0.0412286	0.13306	-0.636888	0.531512	0.846006
A0A0R4J0X8~Arhgef7~516	26.1781	25.9182	25.9191	25.9216	26.9023	27.0103	26.5474	26.2732	25.9203	25.8814	25.7701	25.6754	27.1814	27.212	26.8924	26.677	26.0853	26.2064	26.1212	26.1275	26.9411	27.0085	26.6496	26.2597	0.579611	0.699055	1.17889	3.41612	0.00277591	0.0159012	4.1201	0.000543408	0.00487581	6.94817	1.02708e-06	2.01961e-05	-0.150848	-0.323301	-0.0314031	0.275981	-0.889067	0.38467	0.632247	-1.90547	0.0713835	0.19078	-0.185084	0.855051	0.967295
A0A0R4J0X8~Arhgef7~525	25.1447	24.8595	24.6672	24.7266	25.5016	25.4454	25.6222	25.1754	24.4445	24.7195	24.5985	24.8219	25.4118	25.3189	25.0814	25.3551	25.4442	25.4372	25.0808	25.3307	25.5693	25.6127	25.4969	25.4114	0.199344	0.586676	0.645702	1.55009	0.136999	0.30103	4.56198	0.000194951	0.00204227	5.02096	6.79181e-05	0.000756833	-0.473719	-0.677125	-0.0863867	-0.230767	-3.68363	0.00149748	0.0229659	-5.2653	3.90056e-05	0.00082101	-0.67174	0.509532	0.833984
A0A0R4J0X8~Arhgef7~526	25.1447	24.8595	24.6672	24.7266	25.5016	25.4454	25.6222	25.1754	24.4445	24.7195	24.5985	24.8219	25.4118	25.3189	25.0814	25.3551	25.2353	25.4372	25.0808	25.3307	25.5693	25.6127	25.4969	25.4114	0.251581	0.586676	0.645702	1.98354	0.0613863	0.173455	4.62553	0.000168332	0.00181706	5.09091	5.7916e-05	0.000659028	-0.421482	-0.624888	-0.0863867	-0.230767	-3.32309	0.00343563	0.0403927	-4.9268	8.42156e-05	0.00147104	-0.681098	0.503719	0.831546
A0A0R4J0X8~Arhgef7~560	25.0222	24.8444	24.7805	24.8321	24.0749	24.0062	24.0062	23.9312	24.8858	24.9338	24.9247	24.7202	24.4964	24.5148	24.3017	24.1691	24.9755	24.7685	25.1222	24.8141	23.8224	24.018	23.982	23.9076	-0.987559	-0.865188	-0.495653	-9.64406	6.54113e-09	2.70702e-07	-8.44904	5.47711e-08	1.97415e-06	-4.84033	0.000102672	0.00108873	-0.0502543	-0.0539158	0.0721165	0.43799	-0.49076	0.629005	0.814606	-0.526517	0.604393	0.753461	0.704258	0.489495	0.82556
A0A0R4J0X8~Arhgef7~579	23.4242	NA	NA	NA	22.9263	NA	NA	NA	22.417	NA	NA	NA	22.6791	NA	NA	NA	NA	NA	NA	NA	NA	NA	NA	NA	NA	NA	NA	NA	NA	NA	NA	NA	NA	NA	NA	NA	NA	NA	NA	NA	NA	NA	NA	NA	NA	NA	NA	NA	NA
A0A0R4J0X8~Arhgef7~7	26.3448	26.4968	26.2357	26.2286	26.7888	26.9283	26.8865	26.8524	26.0448	26.0552	25.8013	25.5827	26.5476	26.5659	26.5476	26.9157	26.0118	26.54	26.1185	26.6236	26.5616	27.2228	26.9915	26.943	0.606217	0.537473	0.773209	3.87233	0.000966614	0.00669807	3.43322	0.00266897	0.01825	4.93903	8.18938e-05	0.000891158	0.00299846	-0.452495	-0.0657449	-0.285502	0.0191533	0.984911	0.99456	-2.8904	0.00912514	0.0470359	-0.419959	0.67905	0.913694
A0A0R4J124~Srpk2~10	27.4959	27.6945	26.5308	27.0969	27.1078	27.337	27.5865	27.0051	27.0629	27.0823	27.133	27.0833	26.5953	26.9812	26.9812	26.9029	28.4193	27.1896	27.6561	27.755	26.9333	27.8573	27.228	27.3387	-0.415675	0.0546087	-0.225246	-1.66234	0.112236	0.26382	0.218388	0.829368	0.93794	-0.90079	0.378555	0.665912	-0.550502	-0.664607	-0.0802184	-0.474178	-2.20154	0.0397626	0.177441	-2.65786	0.01521	0.06668	-0.320805	0.751728	0.939661
A0A0R4J124~Srpk2~332	25.6129	25.9193	24.0736	24.2804	24.3001	24.3839	24.0895	24.4205	24.4791	23.1941	24.3968	24.346	25.9091	24.2545	23.9028	24.2416	27.5801	26.4173	24.7962	24.6257	26.3089	26.0525	24.9356	24.3759	-0.436577	-0.673052	0.472979	-0.712806	0.484304	0.676136	-1.0989	0.285028	0.560882	0.772239	0.449117	0.726211	-0.883273	-1.75083	-1.11975	-0.84127	-1.44213	0.164938	0.396377	-2.8586	0.00979219	0.0491803	-1.82823	0.0826629	0.445664
A0A0R4J124~Srpk2~333	25.3379	25.1269	25.1743	25.1743	21.8778	22.7135	24.168	23.3512	23.8441	25.1027	24.3797	24.3797	25.1377	NA	NA	NA	27.37	25.9339	25.8212	25.8212	25.5416	25.5613	25.5372	25.5372	-0.692247	-2.17573	0.711102	-1.70335	0.106986	0.255361	-5.35363	5.53716e-05	0.00072026	1.10664	0.284094	0.567929	-1.03322	-1.81003	-2.5167	-0.406682	-2.54235	0.0212063	0.125153	-4.45378	0.000360569	0.00445694	-6.19263	1.05169e-05	0.00168395
A0A0R4J124~Srpk2~379	NA	NA	NA	NA	NA	20.5797	NA	NA	25.1723	24.2184	25.3873	22.6775	23.9626	22.3785	22.5011	23.6056	NA	23.3573	NA	NA	24.9686	23.1831	20.2382	24.9686	NA	NA	NA	NA	NA	NA	NA	NA	NA	NA	NA	NA	NA	1.00658	-2.75991	-0.227676	NA	NA	NA	NA	NA	NA	NA	NA	NA
A0A0R4J124~Srpk2~477	NA	25.6264	NA	NA	NA	NA	NA	NA	NA	NA	NA	NA	NA	NA	NA	NA	NA	26.0156	NA	NA	NA	NA	NA	NA	NA	NA	NA	NA	NA	NA	NA	NA	NA	NA	NA	NA	-0.389238	NA	NA	NA	NA	NA	NA	NA	NA	NA	NA	NA	NA
A0A0R4J124~Srpk2~478	23.458	NA	NA	NA	26.4751	25.391	26.4751	23.5158	23.693	23.9224	24.1621	23.8258	NA	23.7057	NA	NA	NA	NA	NA	NA	NA	NA	NA	25.3883	NA	NA	NA	NA	NA	NA	NA	NA	NA	NA	NA	NA	NA	NA	0.0759268	-1.68266	NA	NA	NA	NA	NA	NA	NA	NA	NA
A0A0R4J124~Srpk2~484	23.2159	23.4887	23.263	23.8362	25.5879	25.7503	25.2919	25.5879	NA	NA	NA	NA	25.6298	NA	NA	NA	NA	NA	NA	NA	NA	NA	NA	NA	NA	NA	NA	NA	NA	NA	NA	NA	NA	NA	NA	NA	NA	NA	NA	NA	NA	NA	NA	NA	NA	NA	NA	NA	NA
A0A0R4J124~Srpk2~488	26.1244	26.3157	25.5987	25.6103	27.4366	27.6025	27.2732	27.1964	25.5986	26.2491	25.6338	25.2124	28.261	27.4869	27.5926	27.4163	26.4141	26.4938	26.0515	26.9234	27.9084	23.3111	27.4455	27.6697	0.112979	1.46488	2.01573	0.17518	0.862722	0.931343	2.27138	0.0344695	0.137449	3.12551	0.00538555	0.0302067	-0.55843	-0.797247	0.793468	1.1055	-0.865881	0.396954	0.641942	-1.23618	0.230894	0.41418	1.23032	0.233032	0.650921
A0A0R4J124~Srpk2~490	NA	25.0443	NA	NA	NA	NA	NA	NA	NA	NA	24.3801	NA	NA	NA	NA	27.3063	NA	NA	25.3477	NA	NA	NA	NA	NA	NA	NA	NA	NA	NA	NA	NA	NA	NA	NA	NA	NA	-0.303412	-0.967579	NA	NA	NA	NA	NA	NA	NA	NA	NA	NA	NA
A0A0R4J124~Srpk2~491	26.6631	26.3157	26.1594	26.4396	27.6064	27.6972	27.1609	27.3931	24.5652	26.7667	25.6338	25.2124	28.304	27.5552	27.6367	23.8898	26.9474	26.4375	26.0515	26.2524	27.9084	27.7988	27.5626	27.7431	1.33099	1.06996	1.30189	2.12226	0.0466633	0.141548	1.70604	0.103681	0.303946	2.07585	0.0511898	0.17663	-0.0277857	-0.877691	-0.288821	-0.906796	-0.0443041	0.965107	0.988852	-1.39947	0.177185	0.349383	-0.460521	0.650173	0.901825
A0A0R4J139~Msrb3~177	25.8917	25.1215	25.0869	25.7352	25.3416	24.9057	24.872	24.9543	25.0082	24.8413	24.7929	24.9444	25.5392	25.1123	24.3567	25.5664	26.8385	25.8866	26.0201	25.5993	25.5761	25.0383	25.3655	25.7433	-0.655304	-0.440412	0.246951	-2.40795	0.0259469	0.0907729	-1.61832	0.121456	0.335971	0.907434	0.375118	0.661991	-0.627296	-1.18942	-0.412405	-0.287162	-2.30503	0.0321578	0.158578	-4.37058	0.000303697	0.00390587	-1.5154	0.145514	0.550892
A0A0R4J139~Msrb3~2	22.7076	22.5313	22.7213	22.7213	21.0038	22.1597	22.8524	22.2026	NA	NA	NA	22.2056	NA	NA	NA	NA	23.4668	23.7353	23.0797	23.3954	22.7779	22.7448	22.4879	22.354	NA	NA	NA	NA	NA	NA	NA	NA	NA	NA	NA	NA	-0.74891	-1.21373	-0.536569	NA	NA	NA	NA	NA	NA	NA	NA	NA	NA
A0A0R4J140~Cluh~1338	27.2254	27.5199	27.2455	27.4752	27.8682	27.5345	27.9824	27.8742	27.8508	27.9219	27.7263	27.5758	27.9471	28.1382	28.1378	28.1716	28.0893	27.7567	28.2138	27.7788	27.8839	27.8282	27.954	28.057	-0.0288619	0.448304	0.33	-0.229196	0.821074	0.908895	3.56004	0.00199283	0.0143412	2.62058	0.0164892	0.0738279	-0.59313	-0.190944	-0.115964	0.167918	-4.71012	0.000138502	0.00513181	-1.51631	0.145286	0.306909	-0.920887	0.368224	0.756706
A0A0R4J140~Cluh~725	23.7562	24.3013	23.7615	23.7615	23.0364	22.8121	23.1919	24.9457	NA	NA	NA	NA	NA	NA	NA	NA	23.3915	23.6626	23.9771	23.9771	23.2938	25.0272	22.7029	23.7639	NA	NA	NA	NA	NA	NA	NA	NA	NA	NA	NA	NA	0.143045	NA	-0.200411	NA	NA	NA	NA	NA	NA	NA	NA	NA	NA
A0A0R4J1L2~Eef1d~41	27.0057	27.0057	27.0136	26.8188	26.9656	26.6781	26.6015	26.5943	27.0536	26.9284	26.8135	26.6486	26.7006	26.9491	26.6412	26.4703	27.6312	26.8701	27.2639	26.9755	27.0036	26.502	27.1116	26.7266	-0.349203	-0.251065	-0.170725	-2.13197	0.0457633	0.139383	-1.53281	0.141187	0.369729	-1.04231	0.309859	0.595182	-0.224222	-0.324142	-0.126084	-0.145664	-1.36893	0.186394	0.42513	-1.97896	0.0619358	0.174057	-0.769771	0.450546	0.803161
A0A0R4J205~Trmt10a~23	28.4371	28.3594	27.798	28.0969	28.4784	28.2797	28.0584	27.9448	28.7857	28.2002	28.6066	27.8655	28.1304	28.2636	28.1111	27.6697	28.2849	28.9696	28.7058	28.0767	28.4099	28.4924	28.1616	28.2225	-0.187641	0.0174546	-0.320779	-0.866854	0.396433	0.59895	0.080636	0.936543	0.98045	-1.48192	0.154144	0.386438	-0.336398	-0.144748	-0.131302	-0.277886	-1.55407	0.136048	0.353457	-0.668698	0.51143	0.685056	-0.606582	0.551039	0.854554
A0A0R4J205~Trmt10a~24	26.8766	27.3025	27.2395	26.9383	27.1066	26.8473	23.7298	26.9436	27.2475	27.0822	24.325	26.696	27.5529	27.1683	27.0986	26.6543	27.8405	27.6425	23.9916	26.903	26.995	27.4128	26.8448	26.8661	0.435263	-0.932426	0.78087	0.559753	0.581943	0.751163	-1.19911	0.244677	0.515572	1.00421	0.327426	0.614809	0.494859	-0.256753	-0.872829	0.0888547	0.636394	0.531828	0.747448	-0.330187	0.744736	0.850025	-1.12247	0.275126	0.688038
A0A0R4J205~Trmt10a~325	NA	NA	NA	NA	NA	NA	NA	26.3646	26.3448	26.3571	26.3448	26.35	NA	NA	NA	26.5442	NA	NA	NA	NA	NA	NA	NA	NA	NA	NA	NA	NA	NA	NA	NA	NA	NA	NA	NA	NA	NA	NA	NA	NA	NA	NA	NA	NA	NA	NA	NA	NA	NA
A0A0R4J205~Trmt10a~326	26.7402	26.7402	26.5627	26.4083	26.3802	26.4119	26.3193	26.4119	26.4122	26.3571	26.8297	26.6294	26.9017	26.6377	26.613	26.5442	26.6079	26.9125	26.4023	26.4774	22.8022	25.5093	26.0183	26.495	-1.39384	-0.231994	0.117078	-2.95308	0.00793588	0.0363251	-0.491517	0.628479	0.835364	0.248049	0.806658	0.94131	0.0127966	-0.0429574	1.17464	1.46796	0.0271116	0.978643	0.99334	-0.0910122	0.9284	0.96135	2.48868	0.0218771	0.246674
A0A0R4J206~Mocs2~23	22.3619	24.3926	24.2205	24.5555	26.0052	24.0415	25.3288	26.0052	24.2086	24.45	24.8058	24.3426	NA	NA	NA	25.1758	25.5573	25.5573	24.9337	24.3705	NA	23.7107	NA	NA	-1.39406	1.46255	0.724013	-1.74199	0.103826	0.250127	2.88966	0.0120656	0.061987	0.904717	0.381197	0.669146	-1.22209	-0.652969	1.63451	1.4651	-2.41458	0.0303046	0.153001	-1.29012	0.21829	0.398425	2.04246	0.0607732	0.390784
A0A0R4J215~NA~13	23.3984	23.6144	21.6631	20.2183	24.8865	25.5569	25.4137	25.0666	25.5643	25.7398	25.7398	25.7156	25.2769	25.1786	25.1375	25.1375	NA	NA	NA	26.0576	25.247	NA	NA	NA	-0.810598	3.00737	-0.507211	-0.745432	0.468565	0.663948	5.5312	7.90558e-05	0.000968398	-0.93287	0.366983	0.654545	-3.83407	-0.367753	-0.0161042	-0.0643658	-4.45987	0.000562803	0.0126386	-0.427779	0.675438	0.803577	-0.0187328	0.985323	0.996241
A0A0R4J2B5~2310022A10Rik~135	23.829	23.829	24.8316	23.922	23.9257	25.6009	24.3012	23.8783	23.7005	24.3856	23.7005	22.8946	25.4057	24.9652	24.7728	24.7728	24.7885	24.1981	25.2014	25.1176	24.877	23.4556	24.9095	24.9699	-0.273386	0.323633	1.30885	-0.677405	0.506009	0.693905	0.801908	0.432151	0.700546	3.24311	0.00412381	0.0241784	-0.723499	-1.15611	-0.12648	0.426125	-1.79271	0.0883532	0.279516	-2.86464	0.00966189	0.0487626	-0.313396	0.757266	0.940755
A0A0R4J2B5~2310022A10Rik~139	NA	NA	23.5646	NA	24.1119	25.1512	24.3012	24.1119	NA	NA	NA	22.8946	24.9882	24.9652	24.9913	24.9913	23.8378	24.4763	24.4754	24.3794	24.6812	23.4556	24.9095	24.9699	0.211859	0.854445	2.08936	0.677191	0.509521	0.696803	1.72735	0.106493	0.309358	4.22385	0.000883374	0.00676231	-0.727616	-1.39757	-0.085029	0.479936	-1.47095	0.163822	0.395049	-2.82532	0.0136865	0.061649	-0.271789	0.789823	0.950804
A0A0U1RNP7~NA~104	24.8846	24.8846	24.945	24.7462	NA	NA	24.7108	NA	24.7019	24.7304	24.6527	24.8357	NA	NA	23.4588	NA	24.5945	24.6907	24.9332	24.6907	24.3966	24.3673	24.4247	24.4247	-0.323962	-0.154296	-1.2714	-3.31616	0.00520761	0.0261938	-0.998905	0.335099	0.614799	-8.23099	1.11381e-06	2.17427e-05	0.13784	0.00291866	0.307506	-0.944517	1.41096	0.180484	0.416478	0.0298761	0.976595	0.987758	1.99079	0.0667651	0.405198
A0A0U1RNP7~NA~97	25.7137	25.7505	25.8249	25.5031	30.3523	29.8328	29.982	29.7281	26.6218	26.7099	25.9034	26.6738	30.1747	30.6968	29.962	30.4938	24.9091	25.5942	25.6525	25.9634	30.2237	29.9788	29.6993	29.5922	4.34371	4.27577	3.85462	19.119	3.3061e-14	1.3006e-11	18.82	4.44426e-14	1.79683e-11	16.9663	3.07315e-13	8.98563e-11	0.168212	0.947398	0.100275	0.458308	0.740394	0.467773	0.701265	4.17001	0.000483875	0.00559598	0.441365	0.663743	0.906199
A0A0U1RNV5~Olfr1508~3	23.4944	23.4944	24.6682	24.012	NA	NA	NA	24.2753	NA	NA	24.011	NA	NA	NA	24.1326	NA	24.0206	24.0206	24.1633	24.6679	NA	NA	24.2436	NA	0.0254945	0.358048	0.121646	0.0541858	0.958158	0.978834	0.760993	0.469187	0.730035	0.204399	0.843309	0.954194	-0.300857	-0.207156	0.0316968	-0.111004	-1.01104	0.342526	0.594756	-0.440287	0.671754	0.80077	0.0532592	0.958873	0.989674
A0A0U1RNV5~Olfr1508~5	24.2492	24.2492	24.6682	24.012	NA	NA	NA	24.2753	NA	NA	24.011	NA	NA	NA	24.1326	NA	24.8691	24.8691	24.1633	24.6679	NA	NA	24.2436	NA	-0.398739	-0.0193223	0.121646	-1.17417	0.275154	0.476665	-0.0568988	0.956066	0.986126	0.283193	0.784448	0.933851	-0.347719	-0.631389	0.0316968	-0.111004	-1.61898	0.145342	0.367521	-1.85926	0.101252	0.242289	0.0737901	0.943047	0.985806
A0A0U1RNV5~Olfr1508~7	24.1448	24.1448	24.6682	24.012	NA	NA	NA	24.2753	NA	NA	24.011	NA	NA	NA	24.1326	NA	24.2647	24.2647	24.1633	24.6679	NA	NA	24.2436	NA	-0.096552	0.0328768	0.121646	-0.320706	0.756913	0.870613	0.109203	0.915817	0.972521	0.319436	0.757839	0.922212	-0.097732	-0.329202	0.0316968	-0.111004	-0.513277	0.622069	0.810561	-1.09347	0.307016	0.497814	0.083234	0.935776	0.984883
A0A140LI34~NA~23	23.4396	23.604	23.6598	23.6083	23.0898	23.557	23.0898	23.1108	23.7246	23.5823	23.737	23.6469	23.2901	23.4931	23.5577	23.7337	22.3047	23.7998	24.3047	23.1624	22.1452	23.6021	22.4124	23.2068	-0.551265	-0.366064	-0.154016	-1.71591	0.101827	0.246407	-1.13944	0.268153	0.543914	-0.479401	0.63692	0.860443	0.185027	0.279778	0.370229	0.677028	0.57593	0.571168	0.773637	0.870859	0.394295	0.583579	1.1524	0.262916	0.678338
A0A140LI34~NA~500	25.9019	25.417	26.4397	25.417	25.5956	25.5216	25.7572	26.0891	NA	NA	24.4417	NA	24.9459	25.8083	25.5116	25.5116	24.4561	25.1109	23.9377	24.4561	24.7216	25.155	24.5093	24.5093	0.233609	-0.0530356	1.00262	0.868657	0.397313	0.599383	-0.197209	0.846038	0.945352	2.35791	0.0308165	0.120209	1.3037	-0.0484869	1.01706	0.720528	4.84772	0.00015717	0.0055484	-0.114029	0.910571	0.950942	3.78185	0.0015228	0.0586867
A0A140LI34~NA~501	NA	NA	26.2012	NA	25.6118	NA	NA	NA	NA	NA	NA	NA	NA	NA	NA	NA	26.1887	25.1109	26.1439	25.4827	26.257	25.7371	26.3007	25.5138	NA	NA	NA	NA	NA	NA	NA	NA	NA	NA	NA	NA	0.469616	NA	-0.34039	NA	NA	NA	NA	NA	NA	NA	NA	NA	NA
A0A140LI34~NA~504	NA	NA	23.7255	NA	NA	NA	NA	23.5368	NA	NA	24.4417	NA	24.9459	NA	NA	NA	24.2703	25.1109	23.9377	24.2703	24.7216	25.155	24.6827	24.6827	0.413168	-0.188662	0.504223	1.57213	0.15579	0.328069	-0.358936	0.729228	0.889924	0.959299	0.366385	0.653908	-0.671852	0.0444003	-1.27368	0.135455	-1.61683	0.145807	0.367972	0.106851	0.917622	0.954969	-3.06516	0.0160694	0.213372
A0A140LI54~Pnpla6~1309	25.7075	25.6196	25.4601	25.4587	26.0965	25.8325	25.8506	25.4218	25.5781	25.6209	25.5892	25.3386	26.2004	25.2098	25.8429	24.9487	26.0054	25.6117	26.2373	26.0497	25.7349	25.9833	25.5999	25.9668	-0.154816	0.238883	0.0187711	-0.727955	0.475185	0.669513	1.12324	0.274805	0.551373	0.088263	0.930557	0.981011	-0.414552	-0.444342	-0.0208538	-0.270755	-1.94925	0.0656123	0.233771	-2.08933	0.049836	0.151206	-0.0980561	0.922876	0.983089
A0A140LI54~Pnpla6~346	NA	23.2383	NA	NA	23.9239	24.0094	24.0094	23.5946	21.98	23.937	22.4263	23.4564	24.8686	24.8686	25.0633	24.7076	NA	25.018	NA	NA	23.9308	24.6542	23.6149	24.1314	-0.935163	0.646004	1.9271	-1.69312	0.11296	0.26529	1.16959	0.262044	0.535882	5.51663	8.11124e-05	0.000884086	-1.77967	-2.06806	-0.198505	0.794206	-2.5473	0.0234951	0.133393	-3.74422	0.0022424	0.0173535	-0.568251	0.579029	0.869738
A0A140LI54~Pnpla6~421	25.9403	25.6205	25.5308	25.6205	23.2157	24.1904	25.6104	25.8935	22.8085	25.6297	20.5295	25.6687	23.5123	25.864	26.1437	26.2213	23.0698	23.3793	25.3941	25.59	24.0005	25.7344	23.6105	25.8413	0.438413	-0.950538	1.77621	0.449146	0.658217	0.804729	-0.973808	0.341931	0.620057	1.81969	0.0840008	0.253767	1.31976	-0.699155	-0.0691937	0.638641	1.35207	0.191637	0.431457	-0.716271	0.48221	0.661606	-0.0708876	0.9442	0.986416
A0A140LI54~Pnpla6~436	NA	NA	NA	NA	NA	NA	NA	NA	25.5773	23.1406	22.8388	23.3332	24.4426	25.214	24.4426	24.0849	23.3084	23.077	21.6536	24.2403	24.6625	25.0696	24.758	24.5676	NA	NA	NA	NA	NA	NA	NA	NA	NA	NA	NA	NA	NA	0.652596	NA	-0.218381	NA	NA	NA	NA	NA	NA	NA	NA	NA
A0A140LJ04~Zzef1~1464	28.1546	27.8373	28.3697	28.3979	28.6636	28.9544	29.1053	28.9081	27.9929	25.2366	28.074	28.2541	29.1538	26.9074	28.068	29.1235	27.9822	27.9682	28.6509	28.3352	29.0062	28.7915	29.2514	29.2763	0.84722	0.717986	0.923759	1.63926	0.116993	0.271349	1.38921	0.180236	0.430506	1.78736	0.0892395	0.264727	-0.0442458	-0.844707	-0.17348	-0.768169	-0.08561	0.932639	0.976946	-1.6344	0.118016	0.267496	-0.335661	0.740667	0.936803
A0A140LJ04~Zzef1~1475	25.0113	25.2774	25.2751	25.2944	24.6667	24.6863	24.6351	24.6194	24.8937	25.1433	24.8503	24.8503	24.5465	24.8489	24.7075	24.7075	25.6281	25.8098	25.6093	25.6281	23.8823	24.6811	23.4059	23.4059	-1.82501	-0.562658	-0.231809	-9.57675	7.3387e-09	2.97306e-07	-2.95256	0.0079452	0.0446006	-1.21642	0.238165	0.510326	-0.454285	-0.734444	0.808063	0.858752	-2.38387	0.0272914	0.144068	-3.85401	0.00100863	0.00969008	4.24032	0.000410935	0.0241357
A0A140LJ04~Zzef1~1488	23.544	21.4634	21.8014	22.963	25.6162	25.9936	25.8905	25.535	24.7569	25.2366	24.9064	24.9064	26.818	26.9074	26.5646	26.6697	NA	24.2604	NA	NA	25.6343	25.8537	26.1273	26.1024	1.66906	3.31585	1.78837	3.26089	0.00467516	0.0240435	10.2431	1.25998e-08	5.53817e-07	5.52448	3.91928e-05	0.000477052	-1.81739	0.691192	-0.170596	0.810501	-3.55069	0.00250685	0.0327433	1.3504	0.194855	0.37085	-0.52699	0.605112	0.880532
A0A140LJ04~Zzef1~1515	27.3739	27.3058	24.8877	27.2244	28.2434	26.8253	28.3693	28.1808	27.2915	26.9648	27.4954	27.0663	28.4542	27.7333	27.8912	27.8515	27.1216	27.6599	27.5802	25.1232	27.4256	28.131	28.2288	28.2562	1.13917	1.20678	0.778043	2.12996	0.0459476	0.139818	2.25637	0.0355496	0.140345	1.45474	0.161452	0.397134	-0.173277	0.333306	-0.105672	-0.0278223	-0.323984	0.749357	0.886571	0.623198	0.540286	0.706686	-0.197579	0.845394	0.964832
A0A140LJ04~Zzef1~1519	25.6074	26.2533	24.8877	25.6292	27.4645	27.4952	27.3957	27.6438	25.323	25.5933	25.5661	25.5804	28.1291	27.7333	27.8912	27.8515	25.2932	25.3167	25.3167	25.1232	27.4256	27.5033	27.4952	27.7271	2.27533	1.90542	2.38557	12.3698	9.37959e-11	7.88472e-09	10.3588	1.99156e-09	1.1161e-07	12.9691	4.06313e-11	4.12283e-09	0.331909	0.25324	-0.0380025	0.363486	1.80442	0.0864412	0.27544	1.37674	0.184003	0.357499	-0.2066	0.838438	0.962611
A0A140LJ04~Zzef1~1538	27.6333	27.6236	27.5952	27.321	26.3124	26.3311	26.4868	22.9674	28.4873	28.3808	28.4345	28.1795	27.299	27.1999	27.4368	27.2125	27.5338	27.6078	27.6793	27.4221	26.5063	26.4006	26.3169	26.2776	-1.18541	-2.01885	-1.08349	-2.4671	0.0229022	0.0823841	-4.20167	0.000449551	0.00417584	-2.25498	0.0356509	0.134654	-0.0174752	0.809798	-0.850918	0.911718	-0.0363697	0.971353	0.991385	1.68536	0.107657	0.25305	-1.77094	0.0920052	0.460888
A0A140LJ04~Zzef1~2435	26.5641	26.5135	26.7247	26.1072	26.441	26.5132	26.55	26.1913	26.3994	26.1284	26.6421	26.3957	26.6256	26.6685	26.6656	26.6656	26.865	27.1068	26.4661	26.5092	26.6999	26.5741	26.575	26.6484	-0.112403	-0.0535046	0.264909	-0.758836	0.456913	0.653636	-0.361212	0.721777	0.885111	1.78841	0.0890643	0.264382	-0.259423	-0.345389	-0.200525	0.0319222	-1.75138	0.0953991	0.291949	-2.33174	0.030426	0.108578	-1.35375	0.191108	0.608378
A0A140LJ04~Zzef1~2436	25.7826	26.5135	25.7826	26.1072	26.2008	26.5132	26.55	26.1913	NA	NA	NA	26.3957	26.6256	26.6685	26.58	26.5469	26.865	27.1068	26.4661	26.7575	26.6999	26.5741	26.575	26.6492	-0.174291	0.317329	0.209584	-1.08523	0.293196	0.495723	1.97586	0.0648837	0.219344	0.825342	0.420779	0.703129	-0.752397	-0.403183	-0.260776	-0.0193076	-4.68482	0.000221185	0.00706637	-1.58773	0.131046	0.28657	-1.62373	0.123104	0.515446
A0A140T8J4~Hebp1~111	24.8283	24.9363	24.8154	25.2143	24.5276	24.6433	25.0756	25.1302	25.1196	25.0565	25.2259	24.8822	24.7786	25.0256	24.9726	25.1549	24.62	25.1671	24.8888	25.2628	24.8115	24.9645	24.8075	25.0592	-0.0740155	-0.104362	-0.0881639	-0.472083	0.642043	0.793119	-0.665636	0.513344	0.762926	-0.562324	0.580223	0.826258	-0.0361331	0.0863766	-0.0664795	0.0722281	-0.230463	0.820103	0.926689	0.550924	0.587865	0.741493	-0.424017	0.676137	0.911866
A0A1B0GS41~Gab1~266	24.0353	23.0438	23.9768	23.9768	24.997	26.811	25.1418	26.9973	23.5273	NA	NA	NA	27.0396	27.18	25.0659	25.7074	24.4492	NA	NA	NA	25.6069	24.9589	25.1382	25.8954	0.950653	2.2286	2.72087	1.11664	0.283286	0.485871	4.13898	0.00104024	0.00830835	3.19593	0.00660208	0.0355619	-0.691003	-0.92184	0.586949	0.848374	-0.811652	0.430821	0.671364	-0.856024	0.406658	0.594881	1.09009	0.294414	0.704604
A0A1B0GS41~Gab1~355	23.3808	23.4884	23.2102	23.3808	NA	NA	NA	23.909	NA	NA	NA	NA	NA	24.8427	NA	NA	NA	NA	23.6815	NA	NA	NA	NA	NA	NA	NA	NA	NA	NA	NA	NA	NA	NA	NA	NA	NA	-0.316411	NA	NA	NA	NA	NA	NA	NA	NA	NA	NA	NA	NA
A0A1B0GS41~Gab1~388	22.0275	23.1422	22.7237	22.5189	25.6723	25.6098	24.88	24.6295	NA	NA	22.508	NA	25.3702	25.1751	24.9342	25.0707	NA	22.3833	NA	NA	25.7024	25.6841	24.8622	25.2293	2.98621	2.59482	2.62951	6.66344	1.17539e-05	0.000161152	9.15493	3.18886e-07	8.78898e-06	5.8675	4.40578e-05	0.000523941	0.21981	0.124765	-0.171583	-0.231935	0.490484	0.631527	0.815819	0.220095	0.829032	0.90256	-0.60537	0.554796	0.857818
A0A1B0GS41~Gab1~390	NA	NA	NA	NA	NA	NA	NA	NA	22.6338	22.4944	21.2158	22.9135	25.506	25.4964	25.5041	25.2913	NA	NA	NA	NA	24.2405	NA	NA	NA	NA	NA	NA	NA	NA	NA	NA	NA	NA	NA	NA	NA	NA	NA	NA	1.20893	NA	NA	NA	NA	NA	NA	NA	NA	NA
A0A1B0GS41~Gab1~403	23.5854	24.0157	23.8125	23.8125	NA	23.6079	NA	NA	23.7565	23.6226	23.5754	23.5754	23.4796	24.1872	24.0543	24.3743	22.8792	NA	NA	NA	NA	23.7482	NA	NA	0.868947	-0.198645	0.391359	2.37454	0.0373509	0.119214	-0.686632	0.506859	0.758476	2.13891	0.0562815	0.189911	0.927317	0.753289	-0.140274	0.275701	3.20534	0.00861223	0.0713706	2.6038	0.0249451	0.0944836	-0.383323	0.708954	0.924252
A0A1B0GS41~Gab1~420	24.2553	23.9594	22.8162	24.18	26.6175	26.2821	25.6409	26.098	23.8128	23.725	23.7665	23.725	26.3635	26.2546	25.8864	26.087	23.7629	24.3973	23.6452	23.909	26.7818	26.5795	26.4578	26.2267	2.58284	2.35693	2.39058	10.0177	3.48752e-09	1.60593e-07	9.14147	1.56471e-08	6.76699e-07	9.27196	1.24397e-08	5.1481e-07	-0.125888	-0.171304	-0.351795	-0.363566	-0.488262	0.630742	0.81551	-0.66441	0.514112	0.687192	-1.36445	0.187774	0.603584
A0A1B0GS41~Gab1~440	NA	24.0474	NA	NA	25.3113	25.3113	25.2329	25.3588	NA	NA	NA	NA	24.8471	NA	NA	NA	NA	NA	24.1009	NA	NA	NA	25.4083	NA	NA	NA	NA	NA	NA	NA	NA	NA	NA	NA	NA	NA	-0.0535022	NA	-0.104698	-0.561182	NA	NA	NA	NA	NA	NA	NA	NA	NA
A0A1B0GS41~Gab1~455	27.3024	26.9929	27.5565	27.2637	27.0858	27.0398	27.4551	25.3588	27.2001	26.9541	27.1411	27.0431	27.3364	27.1015	27.1043	26.9699	26.7567	27.312	27.3779	26.3947	27.0369	27.0345	27.5406	27.3203	0.272732	-0.543997	0.0434277	0.868916	0.395332	0.597977	-1.73316	0.0986559	0.293372	0.138359	0.891358	0.969729	0.318533	0.124243	-0.498197	-0.105062	1.01483	0.322458	0.574446	0.395834	0.696472	0.817341	-1.58724	0.128342	0.524518
A0A1B0GS41~Gab1~504	26.0187	26.1837	26.1585	25.8356	26.7052	26.7728	26.5813	26.401	25.7976	26.1024	25.9382	26.1163	26.7607	26.8148	26.4838	26.4164	26.5799	26.6938	26.3488	26.321	26.609	26.9114	26.6167	26.5502	0.185956	0.565926	0.630324	1.41919	0.171436	0.350163	4.31906	0.000342264	0.00331119	4.81054	0.000109938	0.00115611	-0.43675	-0.497289	-0.0567803	-0.0529215	-3.33321	0.00335701	0.0397813	-3.79524	0.00115608	0.0107607	-0.433339	0.669465	0.90855
A0A1B0GS41~Gab1~582	NA	NA	NA	NA	NA	NA	24.5688	NA	NA	NA	NA	NA	24.7159	NA	NA	NA	NA	NA	NA	NA	NA	23.397	NA	NA	NA	NA	NA	NA	NA	NA	NA	NA	NA	NA	NA	NA	NA	NA	1.17184	1.31889	NA	NA	NA	NA	NA	NA	NA	NA	NA
A0A1B0GS41~NA~548	23.5659	24.181	24.0456	23.7897	23.9203	23.9203	23.8589	24.1025	24.4557	24.3105	24.0289	24.4691	23.731	23.5192	24.0399	23.9317	24.1451	24.1451	24.2075	23.9251	24.2531	24.4404	23.9636	24.5398	0.193503	0.0549694	-0.510618	1.25567	0.223891	0.41616	0.356704	0.725097	0.887564	-3.31347	0.00351207	0.0211447	-0.210181	0.210349	-0.348714	-0.493772	-1.36389	0.187948	0.427409	1.36498	0.18761	0.361667	-2.26286	0.0350792	0.305875
A0A1B0GSX7~Nup98~1027	26.2436	26.4196	25.8146	25.7577	26.6295	26.7483	25.9957	26.1423	26.4617	26.088	25.9364	25.7231	26.9142	26.8722	26.4922	26.5329	26.3657	26.7004	26.1096	26.1497	26.5612	26.9305	26.0906	26.4716	0.182141	0.320058	0.650578	0.832932	0.414844	0.616357	1.46363	0.159033	0.397508	2.97509	0.00755479	0.0395531	-0.272425	-0.279032	-0.134508	0.189404	-1.2458	0.227416	0.475699	-1.27602	0.216755	0.396819	-0.615106	0.545508	0.852141
A0A1B0GSX7~Nup98~1035	NA	23.7072	NA	NA	23.8551	23.8193	23.8193	24.6963	22.5281	22.6089	23.6567	23.4327	23.6471	23.847	23.9031	23.8923	23.4123	23.5309	23.4123	23.6362	23.3123	23.2614	23.6129	23.1184	-0.171685	0.340326	0.765757	-0.719125	0.481979	0.674585	0.901567	0.38007	0.653785	3.20748	0.00524178	0.0295111	0.209237	-0.441335	0.721248	0.496107	0.554296	0.586703	0.785523	-1.84859	0.0822514	0.21016	3.02105	0.0078001	0.153098
A0A1B0GSX7~Nup98~1037	NA	24.6535	NA	NA	23.8551	23.8707	23.2806	25.2943	24.3409	22.6089	22.8459	23.4327	23.6471	23.847	23.9031	24.0676	23.6652	23.5309	23.7508	23.6362	23.2578	23.2614	23.6129	23.1184	-0.333168	-0.578387	0.559095	-0.919308	0.370987	0.573728	-1.00936	0.327164	0.606779	1.54271	0.141586	0.364944	1.00774	-0.338687	0.762526	0.553576	1.75864	0.0968952	0.294156	-0.934537	0.363307	0.554966	2.10403	0.0507996	0.362907
A0A1B0GSX7~Nup98~1059	22.1161	20.9947	22.0948	20.8828	23.7064	23.8864	23.8727	23.8864	22.4929	22.4036	23.9955	22.938	24.3689	24.3825	24.4257	24.4295	NA	NA	NA	NA	24.0614	NA	NA	NA	NA	NA	NA	NA	NA	NA	NA	NA	NA	NA	NA	NA	NA	NA	-0.223375	0.340257	NA	NA	NA	NA	NA	NA	NA	NA	NA
A0A1B0GSX7~Nup98~1063	NA	NA	NA	NA	NA	NA	NA	NA	25.2824	24.2909	24.7228	25.2824	24.1762	NA	NA	NA	24.813	24.7924	24.8182	24.8182	NA	24.1328	NA	NA	NA	NA	NA	NA	NA	NA	NA	NA	NA	NA	NA	NA	NA	0.0841691	NA	0.0433291	NA	NA	NA	NA	NA	NA	NA	NA	NA
A0A1B0GSX7~Nup98~1771	27.0497	26.9745	27.0703	27.1158	26.9788	27.0871	26.8335	27.0623	27.2644	27.1239	26.9247	27.2199	27.2799	26.9885	26.9748	27.1547	26.8662	27.3266	26.9799	27.2039	27.0457	27.2769	26.9497	26.9857	-0.0296726	-0.0621604	-0.0337363	-0.254804	0.801509	0.89776	-0.533783	0.59945	0.818455	-0.2897	0.775066	0.929543	-0.0415972	0.0390337	-0.074085	0.0349701	-0.357203	0.724729	0.873468	0.33519	0.741016	0.84729	-0.636182	0.531963	0.846006
A0A1B0GSX7~Nup98~612	26.1865	24.4093	24.371	25.479	23.4063	22.1028	22.4708	23.2305	24.8244	NA	NA	NA	26.9871	26.8026	27.0851	26.7884	26.097	24.8396	25.9326	25.3902	26.6177	26.7022	25.2707	26.1768	0.62695	-2.30886	2.0914	1.48554	0.155983	0.328218	-5.47077	4.36742e-05	0.000592156	3.13414	0.00613125	0.0333733	-0.453425	-0.740474	-3.38924	0.723978	-1.07437	0.297891	0.547954	-1.10966	0.282825	0.470734	-8.03068	3.8455e-07	0.000126151
A0A1B0GSX7~Nup98~623	29.2959	29.1116	29.3161	29.4911	29.4522	29.4683	29.7843	30.1224	29.042	29.4328	29.3482	29.397	29.6272	29.8973	30.0967	30.1232	28.8879	29.2005	29.5114	29.5949	29.5924	29.9058	29.8066	30.103	0.553255	0.403131	0.631092	3.13356	0.00528844	0.0265013	2.28328	0.0336356	0.135044	3.57442	0.00192776	0.0129061	0.0049833	0.0063252	-0.145141	0.0841624	0.0282247	0.977766	0.99334	0.035825	0.971782	0.98526	-0.822057	0.42086	0.787941
A0A1B0GSX7~Nup98~653	26.2408	26.5132	26.4176	26.3493	26.0499	26.4415	26.1401	25.761	26.3819	26.4553	26.2222	26.2067	26.6242	26.4546	26.3675	25.712	26.2468	26.5304	26.7314	26.6302	26.2789	26.5883	26.5637	26.4943	-0.0533933	-0.282088	-0.0269454	-0.313336	0.757311	0.870645	-1.65542	0.113645	0.322134	-0.158128	0.875962	0.96438	-0.154477	-0.218173	-0.383172	-0.191725	-0.906541	0.375579	0.623955	-1.28034	0.215262	0.39526	-2.24863	0.0361185	0.309771
A0A1B0GSX7~Nup98~670	27.8243	27.8092	27.8694	27.6919	28.5482	28.5477	28.8603	28.9283	28.0251	27.8575	28.0475	28.038	28.9415	29.2689	29.3958	29.5736	27.9451	27.6716	27.8483	27.762	28.6135	28.5767	28.6362	28.8762	0.868942	0.922431	1.30292	6.86912	1.20864e-06	2.32232e-05	7.29196	5.10991e-07	1.30662e-05	10.2998	2.19217e-09	1.18412e-07	-0.0080604	0.185299	0.0454288	0.619276	-0.0637186	0.949835	0.98402	1.46482	0.158711	0.325207	0.359121	0.723316	0.929188
A0A1B0GSX7~Nup98~673	26.4825	27.5559	26.7913	26.456	26.0984	27.236	26.9771	26.8168	26.9006	26.816	26.7171	26.7029	25.9817	26.9648	26.9618	26.9349	27.0922	27.1542	26.9782	26.8911	26.327	27.5201	26.956	26.8888	-0.105921	-0.0393531	-0.0733586	-0.375053	0.711619	0.840138	-0.139345	0.890589	0.963859	-0.259754	0.797743	0.938681	-0.207484	-0.244756	-0.140916	-0.212194	-0.734673	0.471174	0.703625	-0.866652	0.396541	0.585582	-0.498965	0.623317	0.89015
A0A1B0GSX7~Nup98~680	NA	NA	NA	NA	24.6788	NA	NA	NA	23.8535	NA	NA	NA	24.2637	NA	NA	NA	NA	24.7521	NA	NA	NA	24.0978	NA	NA	NA	NA	NA	NA	NA	NA	NA	NA	NA	NA	NA	NA	NA	-0.898585	0.581069	0.165946	NA	NA	NA	NA	NA	NA	NA	NA	NA
A0A1B0GSX7~Nup98~888	28.8763	28.7651	28.3665	27.8666	28.6652	28.8798	28.2493	27.9816	28.7176	28.6734	27.94	27.7897	28.7959	28.2285	28.1337	27.6501	29.1771	29.297	28.9344	28.2107	28.9163	28.9468	28.4485	28.0718	-0.308972	-0.024699	-0.0781237	-0.986571	0.335788	0.540097	-0.0788658	0.937933	0.98045	-0.249455	0.805585	0.940965	-0.436156	-0.624626	-0.151884	-0.393778	-1.39268	0.1792	0.414771	-1.99448	0.0600894	0.170569	-0.484976	0.63303	0.89426
A0A1B0GSX7~Nup98~934	29.5611	29.6326	29.3503	29.4932	29.3288	29.4558	29.2159	29.2961	29.5474	29.3833	29.4157	29.3885	29.2995	29.5149	29.2292	29.2607	29.3257	29.8695	29.7212	29.6371	29.4989	29.6504	29.6082	29.4955	-0.0751078	-0.185112	-0.107659	-0.684293	0.501743	0.691503	-1.68652	0.107432	0.311236	-0.980861	0.338526	0.626642	-0.129073	-0.204634	-0.239077	-0.237185	-1.17596	0.253594	0.505685	-1.86438	0.0772031	0.201159	-2.17818	0.0416919	0.331753
A0A1D5RLD1~NA~717	NA	23.7394	NA	NA	NA	NA	NA	NA	NA	23.45	NA	NA	NA	NA	NA	NA	NA	NA	NA	NA	NA	NA	NA	NA	NA	NA	NA	NA	NA	NA	NA	NA	NA	NA	NA	NA	NA	NA	NA	NA	NA	NA	NA	NA	NA	NA	NA	NA	NA
A0A1D5RLD1~NA~718	23.8676	21.7541	22.909	24.9019	24.2032	24.5031	24.457	24.1981	21.1142	19.7772	25.1515	24.9884	24.5076	24.619	24.346	24.631	23.8137	23.7291	23.8456	23.7905	24.1241	24.1937	24.0229	24.046	0.301961	0.982228	1.7681	0.358474	0.723792	0.849107	1.16606	0.257483	0.530994	2.099	0.0488842	0.170644	-0.436573	-1.03692	0.243694	0.429214	-0.518279	0.610022	0.803543	-1.23098	0.23279	0.41631	0.289302	0.775366	0.946698
A0A1L1SSC9~NA~233	NA	NA	NA	NA	NA	NA	NA	NA	NA	NA	NA	NA	NA	NA	NA	NA	19.8762	22.0096	23.3932	21.6531	23.8515	23.778	23.7049	23.778	NA	NA	NA	NA	NA	NA	NA	NA	NA	NA	NA	NA	NA	NA	NA	NA	NA	NA	NA	NA	NA	NA	NA	NA	NA
A0A1L1SSC9~NA~234	NA	NA	NA	NA	NA	NA	NA	NA	NA	NA	NA	NA	NA	NA	NA	NA	24.7558	23.7758	22.6006	23.5137	23.8515	23.6519	23.7049	23.6519	NA	NA	NA	NA	NA	NA	NA	NA	NA	NA	NA	NA	NA	NA	NA	NA	NA	NA	NA	NA	NA	NA	NA	NA	NA
A0A1L1SSC9~NA~238	NA	NA	NA	NA	NA	NA	NA	NA	NA	NA	NA	NA	NA	NA	NA	NA	21.9012	22.3814	24.3969	21.1879	23.8515	23.8119	23.7049	23.8119	NA	NA	NA	NA	NA	NA	NA	NA	NA	NA	NA	NA	NA	NA	NA	NA	NA	NA	NA	NA	NA	NA	NA	NA	NA
A0A1L1SSC9~NA~240	24.0428	23.9591	24.3126	24.1343	24.0395	24.0738	23.6901	24.0366	23.8698	24.1718	24.1592	23.9533	24.2989	24.4099	23.7121	23.9128	23.7887	24.6871	24.24	24.1134	23.919	24.1663	24.0703	23.8318	-0.21043	-0.152191	0.0449076	-1.20927	0.240837	0.436793	-0.874595	0.392307	0.665024	0.258071	0.799023	0.938735	-0.0951105	-0.16877	-0.0368719	0.086567	-0.546571	0.590797	0.788706	-0.969871	0.343841	0.535758	-0.211892	0.834363	0.961709
A0A1L1STC6~Syne1~5869	24.9048	24.7878	24.8959	24.8959	22.3291	24.715	21.7645	22.7514	24.5496	23.1536	23.5328	23.5328	24.8077	24.5811	24.8077	24.7988	21.1368	24.8456	22.8088	21.1368	24.665	24.6127	24.6092	24.6092	2.14204	-1.9811	1.0566	3.41626	0.00277501	0.0159012	-3.15958	0.00498571	0.030606	1.68513	0.107702	0.300237	2.38909	1.21019	-1.73405	0.124751	3.81028	0.00111642	0.0192511	1.93009	0.0680862	0.184517	-2.76556	0.0120227	0.18756
A0A1L1STC6~Syne1~8204	25.1295	24.9116	25.4018	25.185	24.8098	25.4582	25.2236	24.7201	25.2734	25.0156	23.0794	24.6758	25.0723	24.9729	25.1113	24.4058	25.3589	25.3286	25.7145	25.3873	25.1145	25.1689	25.2165	24.7832	-0.376555	-0.104044	0.379521	-1.1699	0.255969	0.454492	-0.323249	0.749904	0.899832	1.17911	0.252365	0.528284	-0.290366	-0.936261	-0.0178554	-0.180185	-0.902123	0.377864	0.626127	-2.90882	0.00875893	0.0456619	-0.0554739	0.956318	0.989275
A0A1L1STC6~Syne1~8282	NA	NA	NA	NA	NA	NA	NA	NA	NA	NA	NA	NA	NA	NA	NA	NA	NA	NA	NA	27.0889	27.6486	NA	NA	NA	NA	NA	NA	NA	NA	NA	NA	NA	NA	NA	NA	NA	NA	NA	NA	NA	NA	NA	NA	NA	NA	NA	NA	NA	NA
A0A1L1STC6~Syne1~8285	27.4065	27.4103	27.4311	27.3878	27.2488	27.542	27.3165	27.2045	27.4014	27.4235	27.3547	27.182	27.4	27.264	27.1852	27.3387	27.3431	27.5357	27.4197	27.3431	27.2181	27.2181	27.1968	27.0415	-0.2418	-0.0809738	-0.0434472	-2.62477	0.0163403	0.063648	-0.878981	0.389982	0.662866	-0.471625	0.642364	0.863455	-0.00152488	-0.0700284	0.159301	0.128325	-0.0165528	0.98696	0.994634	-0.760167	0.456135	0.639277	1.72924	0.099369	0.475983
A0A1L1STE4~Ilf3~395	27.3442	27.118	27.3767	26.8403	26.9459	27.1709	26.4307	26.6997	26.8132	27.0132	26.9428	26.8413	26.6433	26.9905	26.8145	26.818	25.9019	27.415	27.5315	26.8809	27.0415	27.2055	27.2634	25.8729	-0.0865102	-0.358013	-0.0860503	-0.283469	0.779768	0.882892	-1.17311	0.254709	0.527768	-0.281962	0.780906	0.93196	0.23748	-0.0297028	-0.0340233	-0.029243	0.778155	0.445702	0.683474	-0.0973278	0.923447	0.958827	-0.111485	0.912357	0.981253
A0A1L1STE4~Ilf3~482	25.1826	NA	NA	NA	NA	NA	NA	NA	24.5355	NA	NA	NA	NA	NA	NA	NA	NA	NA	NA	NA	NA	NA	NA	NA	NA	NA	NA	NA	NA	NA	NA	NA	NA	NA	NA	NA	NA	NA	NA	NA	NA	NA	NA	NA	NA	NA	NA	NA	NA
A0A1L1STE4~Ilf3~490	NA	NA	NA	NA	NA	NA	NA	NA	NA	22.9139	NA	NA	NA	22.9341	NA	NA	NA	NA	23.2626	NA	NA	NA	NA	NA	NA	NA	NA	NA	NA	NA	NA	NA	NA	NA	NA	NA	NA	-0.348767	NA	NA	NA	NA	NA	NA	NA	NA	NA	NA	NA
A0A1L1STE4~Ilf3~495	25.9811	25.8806	23.5218	23.2961	25.2525	25.3329	23.2133	24.8173	25.4867	25.1301	23.2581	23.8459	26.1785	24.3683	22.8614	19.3609	26.5097	26.4248	23.9873	23.1726	25.9576	26.3379	23.8773	25.8518	0.482575	-0.0159087	-1.23794	0.427948	0.67332	0.815061	-0.0141078	0.988886	0.996517	-1.09781	0.285493	0.569125	-0.353692	-0.593404	-0.852175	-2.31392	-0.313655	0.757073	0.891005	-0.526232	0.604588	0.753541	-0.755711	0.458743	0.807709
A0A1L1STE4~Ilf3~499	25.9366	27.2193	26.7644	25.7751	20.9978	26.1978	21.5908	22.9834	26.8979	26.5718	26.4402	26.5718	26.5808	26.5808	26.5675	26.5385	27.4413	27.9653	27.593	27.187	27.1985	27.5508	27.1787	27.3656	-0.223244	-3.4814	-0.0535429	-0.327997	0.746366	0.863111	-5.11497	5.48326e-05	0.000713938	-0.0786667	0.938089	0.98282	-1.1228	-0.92621	-4.38096	-0.756509	-1.64964	0.114833	0.322578	-1.36081	0.188903	0.363475	-6.43662	2.98851e-06	0.000630188
A0A1L1STE4~Ilf3~73	26.409	26.3292	26.5837	26.4094	26.1463	26.2918	26.2589	26.0243	26.3575	26.4804	26.5246	26.2029	26.466	25.866	26.3443	26.3534	25.9943	26.5366	26.5212	26.5608	25.7644	26.1833	26.5259	26.3269	-0.203091	-0.252533	-0.133927	-1.24623	0.227261	0.420506	-1.54962	0.137111	0.364095	-0.821816	0.420994	0.7034	0.0296119	-0.0118658	-0.0198294	0.0572991	0.181708	0.857664	0.943374	-0.0728126	0.942688	0.969873	-0.121679	0.904383	0.979621
A0A1L1STE4~Ilf3~80	26.543	26.8103	26.4468	26.7359	26.4333	26.5855	26.1244	26.2867	26.4739	26.6086	26.3904	26.3503	26.5642	26.2494	26.466	26.3304	26.6781	27.0668	27.2325	27.0729	26.3079	27.0495	26.3219	26.7001	-0.41772	-0.276507	-0.0533156	-2.6259	0.0163005	0.0635483	-1.73819	0.0977461	0.291569	-0.335156	0.741042	0.914657	-0.378568	-0.556771	-0.237355	-0.192366	-2.37978	0.0275259	0.144902	-3.50001	0.00228873	0.0176106	-1.49208	0.151483	0.559431
A0A1L1STE4~Ilf3~86	25.0607	25.4077	24.7431	25.1738	24.5758	25.094	24.9319	24.9599	25.4859	25.327	24.553	24.4633	24.7535	24.7219	25.1431	24.7418	24.9813	25.4815	25.34	25.6718	24.6238	25.0762	24.673	25.2928	-0.452242	-0.205952	-0.117186	-1.9859	0.0611045	0.172913	-0.904383	0.376694	0.651029	-0.514591	0.612551	0.844313	-0.272319	-0.411391	-0.0260299	-0.0763358	-1.19582	0.245931	0.49614	-1.80651	0.0861024	0.216836	-0.114303	0.910152	0.981222
A0A1L1SUP5~NA~8	25.5816	25.2127	25.6162	25.5196	25.6273	25.6795	25.7403	25.5767	25.9298	25.4934	25.5521	25.705	26.0235	26.0295	25.9712	25.7851	25.242	26.001	25.7975	25.9573	25.5502	26.148	25.7888	24.1983	-0.328138	0.173404	0.282221	-1.19664	0.245616	0.441827	0.632363	0.534403	0.777304	1.02919	0.315831	0.601604	-0.266934	-0.0793858	0.234608	0.530973	-0.973444	0.342107	0.594411	-0.289501	0.775216	0.867297	0.85556	0.402503	0.77482
A0A1L1SV73~Usp47~832	26.1077	25.71	26.4107	25.5848	25.6617	25.8023	25.6748	25.8425	25.4526	25.4612	25.6895	25.5651	NA	NA	NA	25.7819	25.7627	25.4033	25.2568	25.9711	25.613	25.5005	25.6709	25.6553	0.0114378	-0.207961	0.239779	0.0666555	0.947645	0.973493	-1.21192	0.242364	0.512788	0.88376	0.389337	0.675775	0.354829	-0.0563624	0.13543	0.171979	2.06782	0.054467	0.21105	-0.32846	0.746635	0.850966	0.789237	0.441005	0.798504
A0A1L1SV73~Usp47~837	NA	NA	25.5968	NA	NA	25.7895	NA	NA	22.7434	20.6932	23.8295	21.8248	25.0217	25.5582	24.9331	24.9331	NA	NA	25.9778	NA	NA	NA	24.6039	NA	-1.37393	0.192668	2.83883	-1.12575	0.293932	0.496484	0.157865	0.8786	0.959667	4.65208	0.00178623	0.0120704	-0.381014	-3.70513	1.18558	0.507633	-0.31219	0.763132	0.894159	-3.84009	0.00525607	0.0316305	0.971428	0.360683	0.75493
A0A1L1SV73~Usp47~911	25.4186	25.1414	25.5271	24.8692	25.9303	25.0566	24.9715	25.0566	25.1823	25.3326	24.9077	25.3835	25.8357	25.9728	25.9088	25.9921	25.2364	24.9095	25.0904	25.1727	25.5633	25.6011	25.6011	25.7376	0.523532	0.0146314	0.725863	2.92549	0.00843976	0.0381178	0.0817599	0.935661	0.980182	4.05611	0.000630586	0.00509698	0.136836	0.0992643	-0.372065	0.301594	0.764636	0.453529	0.689184	0.554687	0.585337	0.740063	-2.07909	0.050861	0.362907
A0A1L1SV73~Usp47~919	NA	NA	NA	NA	24.4505	NA	NA	NA	23.1184	22.8279	23.6733	22.7948	24.4968	23.6061	22.1335	23.6061	NA	NA	NA	NA	24.7414	NA	NA	NA	NA	NA	NA	NA	NA	NA	NA	NA	NA	NA	NA	NA	NA	NA	-0.290881	-1.28081	NA	NA	NA	NA	NA	NA	NA	NA	NA
A0A1L1SV73~Usp47~933	28.6793	28.8126	28.4759	28.8126	28.4887	28.643	28.5669	28.5669	28.537	28.1888	28.234	28.3962	27.9948	28.1931	28.0624	27.9948	28.5746	28.6048	29.0318	28.6048	28.6167	28.6855	28.516	28.5955	-0.100586	-0.128735	-0.277736	-0.887967	0.385246	0.588012	-1.13646	0.269367	0.545433	-2.45184	0.0236542	0.097922	-0.0089069	-0.365001	-0.0370555	-0.542151	-0.0786296	0.938119	0.978965	-3.22221	0.00432476	0.0274126	-0.327123	0.747017	0.938071
A0A1L1SV73~Usp47~934	24.9589	25.2905	25.7421	25.1356	25.5822	25.836	24.9282	25.0579	25.2927	25.7834	25.1816	24.8115	25.0937	24.7996	25.2379	24.826	25.7995	25.3786	25.8868	25.7064	24.9765	25.5781	25.2233	24.4982	-0.623829	0.0692607	-0.278022	-2.51398	0.0207297	0.0765972	0.279115	0.783059	0.915599	-1.12041	0.275981	0.559077	-0.411074	-0.425559	0.282015	-0.0797532	-1.6566	0.113405	0.320846	-1.71497	0.102002	0.243594	1.1365	0.269352	0.684233
A0A1L1SV73~Usp47~941	25.6543	NA	NA	NA	25.8391	NA	NA	NA	NA	NA	NA	25.9704	26.6201	NA	NA	NA	26.4516	26.4581	26.4509	26.4509	23.5694	22.3947	21.1886	22.1152	-4.13586	0.184851	0.649653	-9.327	1.7614e-05	0.000227141	0.208434	0.840265	0.943063	0.732535	0.485411	0.757744	-0.798583	-0.482427	3.52212	4.30308	-1.13901	0.288691	0.538964	-0.688079	0.511475	0.685056	5.02356	0.00112598	0.0482285
A0A1L1SV73~Usp47~945	26.766	27.1935	27.0573	27.0573	25.8474	NA	NA	NA	26.2367	26.6822	27.0443	26.2367	26.8168	26.2564	26.4759	26.1309	27.1308	27.5977	26.6647	27.5977	27.0191	26.9365	26.9992	26.9992	-0.259257	-1.17115	-0.130018	-1.191	0.250262	0.448112	-3.40269	0.00344779	0.0225988	-0.597288	0.558305	0.812069	-0.229166	-0.697727	-1.14106	-0.568488	-1.05276	0.307402	0.55767	-3.20528	0.00526653	0.0316534	-3.31527	0.00416041	0.110153
A0A1L1SV73~Usp47~947	NA	NA	26.5938	NA	NA	NA	NA	NA	NA	NA	NA	NA	NA	NA	26.0911	NA	NA	26.9641	NA	NA	NA	NA	26.1786	NA	NA	NA	NA	NA	NA	NA	NA	NA	NA	NA	NA	NA	-0.370292	NA	NA	-0.0874791	NA	NA	NA	NA	NA	NA	NA	NA	NA
A0A1N9PTV1~Fbrs~948	23.1783	22.5912	23.1251	22.7004	22.4608	23.4699	23.1107	23.2124	23.0401	23.4519	23.348	23.4519	22.8838	23.1886	22.7244	23.0484	23.2253	23.2434	23.2574	23.0157	22.8301	22.6814	22.6031	23.2359	-0.347785	0.164719	-0.361627	-1.79262	0.0883679	0.2227	0.849023	0.406044	0.677747	-1.86396	0.0772641	0.239392	-0.286704	0.137514	0.2258	0.123672	-1.47778	0.155238	0.382499	0.708801	0.486732	0.665503	1.16386	0.258351	0.674276
A0A1W2P6N2~NA~59	26.5923	26.6811	26.2457	26.2047	26.66	26.49	26.5785	27.0723	26.2816	26.1851	26.2816	26.3172	26.5117	26.665	26.5917	26.6333	25.9533	26.2003	26.6026	26.5871	26.927	26.4384	26.6134	26.4889	0.281059	0.269257	0.334045	1.76837	0.0924461	0.229494	1.69411	0.105958	0.308339	2.10174	0.0486174	0.170062	0.0951211	-0.0694397	0.0833194	-0.0164538	0.598483	0.556321	0.764713	-0.436901	0.666924	0.797628	0.524229	0.605954	0.881281
A0A1W2P7B3~NA~83	24.0756	23.0108	23.8495	24.2188	24.2317	23.4755	23.2064	24.4775	23.4459	24.2164	24.1054	24.1232	20.0542	22.8781	24.4091	22.3643	24.5827	20.336	23.6435	23.8525	24.122	21.0358	24.1124	23.6687	0.13105	0.0590877	-1.54627	0.151499	0.881119	0.941592	0.0683077	0.946228	0.982355	-1.78755	0.0892075	0.26469	0.685006	0.869026	0.613044	-0.808292	0.791895	0.437832	0.677704	1.00463	0.327228	0.518705	0.708704	0.486791	0.824706
A0A1W2P7G0~NA~146	26.0929	26.0506	26.0506	25.9567	26.3628	26.7201	26.4236	26.536	25.8609	25.8684	25.8609	25.822	26.4409	26.3792	26.4004	26.5558	25.7362	25.7362	25.5836	26.0227	NA	26.5194	NA	NA	0.749667	0.47293	0.591033	4.55483	0.000291024	0.00244489	4.54329	0.000298217	0.00293632	5.67787	2.88278e-05	0.000366825	0.267992	0.0833504	-0.00874394	-0.0752828	2.57452	0.0198524	0.120114	0.800722	0.434506	0.619461	-0.0531265	0.95826	0.989674
A0A1W2P7G0~NA~149	26.0929	26.1092	26.1092	25.9567	26.3628	26.7201	26.4236	26.536	25.9128	25.8684	25.9128	25.822	26.4562	26.3792	26.4004	26.5558	25.8157	25.8157	25.5836	26.0227	NA	26.5194	NA	NA	0.709918	0.443604	0.568871	4.27502	0.000527755	0.00403542	4.22373	0.000588945	0.00521499	5.41644	4.8745e-05	0.000570324	0.25757	0.0695677	-0.00874394	-0.071479	2.45242	0.0254706	0.139031	0.662381	0.51674	0.689089	-0.0526547	0.95863	0.989674
A0A1W2P7K6~Rab3ip~149	23.2327	24.0419	20.3574	22.527	23.2046	23.2065	23.2599	23.2065	NA	22.2967	NA	NA	NA	22.689	NA	NA	23.0082	22.6577	25.746	22.366	23.3047	23.4244	23.2376	23.1025	-0.177168	0.679592	0.392335	-0.239995	0.813876	0.90483	0.920589	0.373138	0.647723	0.265733	0.794389	0.937958	-0.904733	-1.1478	-0.0479735	-0.578302	-1.22557	0.240943	0.490715	-0.983367	0.342418	0.534159	-0.0649859	0.949121	0.987743
A0A1W2P7K6~Rab3ip~272	26.6374	26.6967	26.6705	26.6967	26.5782	26.9557	26.5057	27.069	26.5107	26.7588	26.7452	26.6601	NA	NA	NA	26.8099	26.6129	27.2173	26.9935	27.2173	26.5541	26.8383	26.7841	26.7653	-0.274802	0.101807	0.141209	-1.87348	0.0785608	0.205413	0.694075	0.497151	0.750612	0.608865	0.550785	0.807511	-0.334913	-0.341587	0.0416959	0.0744241	-2.28329	0.0357611	0.168238	-2.32879	0.0326648	0.114447	0.284265	0.779692	0.947203
A0A1W2P7K6~Rab3ip~273	25.3588	25.5519	25.6845	25.5702	23.5937	24.2642	24.2642	25.6211	NA	NA	25.7205	NA	NA	25.4024	NA	NA	22.942	25.2792	25.2792	26.3218	23.8178	NA	NA	NA	-1.13777	-1.10554	-0.318071	-1.1432	0.277782	0.479302	-1.75636	0.10744	0.311236	-0.252658	0.8053	0.940965	0.585843	0.764976	0.61807	1.58467	0.930721	0.372433	0.620949	0.768627	0.458672	0.641216	0.62102	0.547531	0.852644
A0A1W2P7K6~Rab3ip~280	25.3588	25.9899	25.6845	25.5702	23.5937	25.2671	24.791	25.6211	25.4171	25.2101	25.7205	25.4728	25.4699	25.4024	25.4853	25.2055	25.7539	25.7457	25.9531	26.3218	25.818	26.0969	26.1119	25.8646	0.0292311	-0.832628	-0.0643537	0.102968	0.919027	0.959302	-2.93297	0.00830008	0.0461879	-0.226689	0.822995	0.946956	-0.292754	-0.488476	-1.15461	-0.582061	-1.03124	0.314894	0.565759	-1.72068	0.100941	0.241876	-4.06718	0.000614551	0.0314286
A0JNY3~Gphn~188	29.3955	29.1086	29.8936	29.7631	30.5081	30.3227	30.5698	30.6773	29.6758	29.4159	29.5676	29.4728	30.8403	30.7689	30.9248	31.0889	29.1017	29.5839	29.772	29.8226	30.3222	30.3954	30.6613	30.8156	0.978592	0.979297	1.37266	5.64948	1.65046e-05	0.00021448	5.65355	1.63563e-05	0.000254621	7.92445	1.47459e-07	3.94299e-06	-0.0298298	-0.036984	-0.0291249	0.357082	-0.172209	0.865026	0.946595	-0.213511	0.833117	0.904294	-0.16814	0.868183	0.971078
A0JNY3~Gphn~194	29.1995	28.9239	29.7576	29.67	30.5686	30.3327	30.5721	30.703	29.5362	29.3031	29.3336	29.2654	30.8627	30.8149	30.9452	31.1289	29.0311	29.4787	29.7614	29.6699	30.3994	30.3449	30.6956	30.8494	1.08703	1.15634	1.57832	6.01926	7.3256e-06	0.000106634	6.40308	3.20915e-06	6.29199e-05	8.73972	3.21306e-08	1.13427e-06	-0.097538	-0.125695	-0.0282242	0.365596	-0.540103	0.595165	0.792104	-0.696021	0.494527	0.672401	-0.156287	0.877393	0.97308
A0JNY3~Gphn~198	25.1538	25.2509	25.1538	23.9597	25.517	NA	NA	NA	22.0783	25.4665	24.2213	21.9686	23.609	24.7052	24.052	25.6673	25.8738	NA	NA	NA	NA	NA	NA	NA	NA	NA	NA	NA	NA	NA	NA	NA	NA	NA	NA	NA	-0.994266	-2.44014	NA	NA	NA	NA	NA	NA	NA	NA	NA	NA	NA
A0JNY3~Gphn~200	NA	NA	NA	NA	NA	NA	NA	24.6193	26.3326	26.3326	26.6389	26.2702	23.151	22.4939	23.6248	24.707	23.2331	23.7434	21.9185	23.5586	25.9709	26.2534	24.7207	24.2151	NA	NA	NA	NA	NA	NA	NA	NA	NA	NA	NA	NA	NA	3.28016	-0.670722	-1.79585	NA	NA	NA	NA	NA	NA	NA	NA	NA
A0JNY3~Gphn~298	NA	NA	NA	NA	NA	NA	NA	NA	NA	NA	NA	NA	NA	NA	23.4126	NA	24.0126	22.818	20.9145	22.6179	24.2054	24.2054	24.1919	23.8484	NA	NA	NA	NA	NA	NA	NA	NA	NA	NA	NA	NA	NA	NA	NA	-0.70015	NA	NA	NA	NA	NA	NA	NA	NA	NA
A0JNY3~Gphn~304	NA	24.5365	NA	NA	NA	NA	NA	NA	NA	NA	NA	NA	NA	NA	NA	NA	24.7475	NA	NA	NA	NA	NA	NA	24.7229	NA	NA	NA	NA	NA	NA	NA	NA	NA	NA	NA	NA	-0.210964	NA	NA	NA	NA	NA	NA	NA	NA	NA	NA	NA	NA
A0JNY3~Gphn~306	NA	NA	24.0076	NA	24.4936	23.5552	24.8697	24.3029	24.1758	23.4878	24.082	24.1758	25.0512	24.5772	24.26	24.2068	24.2078	24.7832	24.3163	24.2807	25.5257	25.1623	25.0836	25.3144	0.874498	0.297804	0.543445	3.43259	0.00323302	0.0179835	0.739305	0.469958	0.730486	2.13313	0.0480176	0.168582	-0.389448	-0.416653	-0.966142	-0.747707	-0.966813	0.347393	0.599612	-1.63545	0.120609	0.271359	-3.79231	0.00148886	0.0578044
A0JNY3~Gphn~322	23.6425	23.2498	23.5136	23.3263	25.4772	23.3416	21.9132	23.5153	NA	NA	22.6398	NA	NA	NA	NA	NA	23.9306	23.8701	23.8573	23.8701	23.5664	NA	NA	NA	NA	NA	NA	NA	NA	NA	NA	NA	NA	NA	NA	NA	-0.448998	-1.24221	-0.00456224	NA	NA	NA	NA	NA	NA	NA	NA	NA	NA
A1A549~Tcf7l1~165	24.02	23.4444	24.1041	22.2815	24.7054	24.5215	24.8659	24.8659	NA	24.9378	NA	NA	25.0035	24.8485	24.9058	24.9058	NA	25.1944	NA	NA	NA	24.7926	NA	NA	-0.401874	1.27717	-0.0219479	-0.605286	0.557554	0.732837	3.84726	0.00282876	0.0192253	-0.0418143	0.967413	0.991894	-1.73194	-0.256619	-0.0528885	0.123307	-3.29961	0.00729795	0.0636255	-0.386509	0.706662	0.824194	-0.100761	0.921595	0.982971
A1A549~Tcf7l1~167	NA	25.2413	NA	NA	24.7054	24.5215	24.5613	24.5613	NA	24.9378	NA	NA	25.0035	24.8485	24.9501	24.9501	25.1086	25.1944	25.1552	25.1552	24.7251	24.7926	24.7552	24.7552	-0.396386	-0.65389	0.000206931	-4.68955	0.00036506	0.00295076	-4.89269	0.00025024	0.00252493	0.00154835	0.998787	0.999396	0.0878595	-0.215576	-0.169645	0.181016	0.657403	0.521777	0.740207	-1.61304	0.129448	0.284026	-2.00703	0.0648253	0.401621
A1A549~Tcf7l1~169	23.6199	25.2413	24.7998	24.7998	25.1443	24.5215	25.3103	25.3103	23.517	24.9378	23.3568	23.3568	25.0035	24.8485	24.9795	24.9795	25.7047	25.8137	25.6343	25.6343	25.2661	25.4922	25.3972	25.3972	-0.308533	0.456392	1.16066	-0.986853	0.335653	0.54008	1.45978	0.160076	0.399077	3.7124	0.00140093	0.00981418	-1.08157	-1.90466	-0.316645	-0.435467	-3.45944	0.00251281	0.0327433	-6.09211	6.25453e-06	0.000193833	-1.0128	0.323405	0.730445
A1A550~Tcf7l1~139	24.6051	22.7128	22.6902	22.3074	25.7727	24.4992	25.5897	25.5897	25.3582	22.4154	25.5305	25.5305	24.1788	24.1788	23.5073	24.4104	23.8022	23.8022	23.3341	22.5668	25.9259	23.0945	24.0753	23.5283	0.77965	2.28394	-0.639834	1.16951	0.256121	0.454702	3.42601	0.00271354	0.0185359	-0.959781	0.34877	0.636308	-0.297431	1.33233	1.20685	-0.0871546	-0.44616	0.660335	0.835351	1.99856	0.0596125	0.169726	1.81034	0.0854879	0.450493
A1A550~Tcf7l1~165	24.293	22.101	24.9502	22.2321	26.4792	26.8336	26.82	26.0226	NA	NA	NA	NA	NA	27.3113	NA	NA	27.7201	27.6372	27.8305	27.1766	NA	27.1294	NA	NA	NA	NA	NA	NA	NA	NA	NA	NA	NA	NA	NA	NA	-4.19706	NA	-0.590485	0.181917	NA	NA	NA	NA	NA	NA	NA	NA	NA
A1A550~Tcf7l1~167	27.1734	25.7054	25.8413	25.9361	26.2785	25.468	25.5387	25.3741	26.0598	25.5144	25.5667	25.5904	25.6087	26.0321	25.8174	25.7641	26.2138	26.2564	25.9887	25.4697	26.1011	25.6869	25.9417	25.7912	-0.101912	-0.499221	0.122796	-0.38052	0.707622	0.837367	-1.86399	0.0772605	0.246771	0.458496	0.651602	0.8679	0.18192	-0.29931	-0.215389	-0.0746019	0.679252	0.504862	0.727518	-1.11756	0.277166	0.464649	-0.804217	0.430847	0.793763
A1A550~Tcf7l1~169	28.1218	27.8348	27.6973	27.6941	27.858	27.4626	27.5806	27.3411	27.7666	27.6419	27.4772	27.7004	27.4268	27.6077	27.3346	27.5336	28.1947	28.2144	28.1094	27.915	27.9878	27.8064	27.8294	27.7056	-0.276091	-0.276439	-0.170837	-2.21789	0.0384603	0.12183	-2.22068	0.0382421	0.148486	-1.37237	0.185338	0.435195	-0.271367	-0.461865	-0.271715	-0.356611	-2.17994	0.0415435	0.181931	-3.71025	0.00140792	0.0123124	-2.18273	0.0413094	0.3309
A1A550~Tcf7l1~78	25.8005	25.9465	25.5673	25.3027	25.6434	25.7359	25.3735	25.2812	25.2355	25.8235	25.4643	25.0312	25.7348	25.5256	25.1002	25.4069	26.0759	26.394	26.3874	25.6163	26.2706	25.9617	26.0239	25.4879	-0.182389	-0.145745	0.0532629	-0.85054	0.40522	0.607063	-0.679655	0.504613	0.756133	0.248382	0.806404	0.941222	-0.464158	-0.729781	-0.427514	-0.494129	-2.16452	0.04286	0.185487	-3.4032	0.00285946	0.0203168	-1.99363	0.060189	0.388731
A1A5B6~Tbc1d25~560	27.0465	26.3609	26.3431	26.2041	26.2679	26.4935	26.0994	26.0028	26.726	26.3715	26.38	26.0432	26.4799	26.4543	26.2413	25.7943	26.7969	26.7373	26.8554	26.5353	26.4955	26.383	26.4608	26.3522	-0.308331	-0.27277	-0.137739	-1.67804	0.109095	0.258561	-1.4845	0.153463	0.389449	-0.749625	0.462318	0.738856	-0.242564	-0.351044	-0.207002	-0.180452	-1.32011	0.201896	0.443853	-1.9105	0.070699	0.189611	-1.12657	0.273427	0.68691
A1L341~Dyrk1a~312	28.7972	28.5055	28.5716	28.3705	28.6862	28.6139	28.4132	28.1994	28.4948	28.2484	28.387	28.3268	28.631	28.4026	28.1885	28.279	29.2289	28.8695	28.6215	28.3693	28.93	28.833	28.3144	28.3915	-0.155091	-0.0830425	0.011026	-0.87884	0.390057	0.592597	-0.47057	0.643104	0.843076	0.0624801	0.950809	0.986834	-0.2111	-0.408079	-0.139052	-0.241962	-1.19622	0.245775	0.495976	-2.31242	0.0316697	0.111917	-0.787952	0.440081	0.798504
A1L341~Dyrk1a~529	NA	24.5319	NA	NA	NA	24.6469	NA	NA	24.8186	24.01	24.4846	24.127	24.599	25.1302	24.6397	24.5667	24.4278	24.6285	24.3702	24.4278	NA	24.6775	NA	NA	0.213868	0.114997	0.373831	0.696153	0.501111	0.690922	0.295927	0.772925	0.912076	1.924	0.0812276	0.247605	0.0683116	-0.103539	-0.0305594	0.0564236	0.222359	0.828204	0.930766	-0.532887	0.604955	0.753812	-0.0786402	0.938764	0.985281
A1L341~Dyrk1a~739	24.7145	25.363	25.6651	24.6386	25.0909	25.1819	25.1952	25.1952	24.6327	NA	NA	NA	23.6373	25.2069	24.5935	24.5935	NA	25.593	NA	NA	NA	NA	NA	NA	NA	NA	NA	NA	NA	NA	NA	NA	NA	NA	NA	NA	-0.497666	-0.960303	NA	NA	NA	NA	NA	NA	NA	NA	NA	NA	NA
A1L341~Dyrk1a~749	24.569	24.2318	24.0594	24.0594	24.7425	NA	NA	NA	24.9881	NA	NA	NA	25.0585	NA	NA	NA	24.1773	NA	NA	NA	24.4022	NA	NA	NA	0.224865	0.512567	0.070401	0.601837	0.574862	0.746106	1.73527	0.146327	0.378526	0.188424	0.858332	0.959032	0.0525954	0.810797	0.340297	0.656333	0.178059	0.866023	0.946974	2.17005	0.0850462	0.215071	0.910784	0.406279	0.776769
A1L3P4~Slc9a6~545	23.6565	23.9658	24.0374	24.0374	NA	24.2366	NA	NA	23.7176	23.9204	23.8319	23.8319	24.3659	24.5874	23.5063	23.8626	24.5064	23.5827	23.1667	23.6157	23.9137	NA	NA	NA	0.195826	0.312338	0.255108	0.465311	0.648994	0.798121	0.742159	0.470482	0.730798	0.958442	0.354394	0.641979	0.20643	0.107576	0.322942	0.166858	0.775558	0.451146	0.68766	0.404165	0.692309	0.814879	0.606647	0.553972	0.857366
A1L3P4~Slc9a6~622	26.2938	26.6613	26.2149	25.4196	26.142	26.2784	26.0796	25.5869	26.232	26.4417	26.2071	26.2876	24.6337	26.5417	26.4729	26.0971	27.0969	26.7329	26.4579	26.1137	26.307	26.4334	26.0252	26.4113	-0.306171	-0.125693	-0.355793	-0.929196	0.364007	0.567871	-0.381467	0.706931	0.876414	-1.0798	0.293246	0.57756	-0.452968	-0.308264	-0.272491	-0.357887	-1.37471	0.184621	0.422664	-0.935551	0.360805	0.552274	-0.826981	0.418129	0.786191
A1L3P4~Slc9a6~657	24.8946	24.641	24.8147	24.8167	24.3678	24.5754	24.8786	24.7942	25.1913	25.071	25.0717	24.5028	25.1433	24.9928	24.9205	24.3933	24.7421	24.8069	24.9783	24.7421	24.9938	24.9568	25.0298	24.8085	0.129917	-0.137732	-0.096732	0.80712	0.429212	0.629131	-0.855666	0.402446	0.674673	-0.600953	0.554707	0.809638	-0.025576	0.141873	-0.293225	-0.0847768	-0.158892	0.875367	0.951409	0.881392	0.388708	0.578013	-1.82168	0.0836879	0.446564
A1L3P4~Slc9a6~658	27.0239	27.0572	26.9224	26.4835	26.6939	26.7089	26.5541	26.3113	26.9822	26.6139	26.6216	26.2088	26.3778	26.5649	26.5611	26.0231	27.0754	27.1506	27.1168	26.733	26.6507	26.4604	26.3772	26.0653	-0.630519	-0.304701	-0.224903	-3.53667	0.00210322	0.0126967	-1.70911	0.1031	0.302695	-1.26151	0.221823	0.48771	-0.147198	-0.412321	0.17862	-0.00670435	-0.825657	0.418863	0.660598	-2.31277	0.0316472	0.111867	1.0019	0.32851	0.733963
A1L3P4~Slc9a6~687	27.6982	27.6494	27.4008	27.288	27.6267	27.2333	26.4615	27.1801	27.8692	27.412	27.1262	25.7885	25.887	27.2639	27.089	26.6882	28.2996	27.9952	27.781	27.4794	27.8331	26.5974	27.3289	27.1973	-0.649634	-0.383747	-0.31697	-1.71902	0.101248	0.24539	-1.01545	0.322173	0.60192	-0.838749	0.411649	0.694913	-0.379699	-0.839847	-0.113812	-0.507184	-1.00474	0.327177	0.579094	-2.22235	0.038112	0.126164	-0.301162	0.766439	0.943407
A1L3P4~Slc9a6~693	26.9694	26.6492	26.7237	26.2055	26.762	26.5663	26.7554	26.7131	26.4525	26.4024	25.6999	26.4525	25.8894	25.7515	25.7678	25.7515	26.6305	24.569	26.511	26.401	26.6169	24.5573	26.6922	25.1976	-0.261894	0.0622544	-0.46176	-0.616001	0.544929	0.723453	0.146429	0.885067	0.961465	-1.08611	0.290513	0.57504	0.609112	0.223961	0.93326	0.0240949	1.43269	0.167587	0.399866	0.526779	0.604215	0.753308	2.19512	0.0402841	0.326919
A1L3P4~Slc9a6~697	26.2064	28.4376	30.9831	30.9193	30.1197	26.2123	30.8891	30.6195	25.6662	25.8748	25.6999	25.6662	25.8894	30.8546	30.5115	31.3388	26.2715	26.935	26.511	26.401	26.0518	27.2081	30.9106	30.8517	2.22594	0.323533	3.92179	1.69145	0.106472	0.254315	0.245847	0.808338	0.929163	2.98011	0.00747043	0.039249	2.60699	-0.80284	0.704585	0.893019	1.98101	0.0616893	0.22571	-0.610066	0.548775	0.713625	0.535404	0.598349	0.877814
A1L3P4~Slc9a6~700	27.3766	27.4584	27.3434	26.3251	27.1814	27.2201	25.8934	25.3833	27.6461	27.1579	27.0982	25.2786	25.859	26.3995	26.2846	25.4315	27.7136	25.8732	27.5444	27.0652	27.4592	25.6968	27.333	27.1901	-0.12935	-0.706321	-0.801563	-0.239463	0.813214	0.904356	-1.3076	0.20603	0.465966	-1.48392	0.153618	0.385837	0.0767808	-0.253888	-0.50019	-0.926101	0.142143	0.888407	0.956591	-0.470017	0.643492	0.781487	-0.925991	0.36563	0.756107
A2A432~Cul4b~118	NA	NA	NA	NA	NA	NA	NA	NA	23.2116	22.201	21.9443	23.914	26.3828	26.5017	26.5017	26.4478	NA	NA	NA	NA	NA	NA	NA	NA	NA	NA	NA	NA	NA	NA	NA	NA	NA	NA	NA	NA	NA	NA	NA	NA	NA	NA	NA	NA	NA	NA	NA	NA	NA
A2A432~Cul4b~122	NA	25.9068	NA	NA	NA	NA	NA	NA	NA	NA	25.8469	NA	NA	NA	NA	NA	NA	NA	NA	NA	NA	26.1885	NA	NA	NA	NA	NA	NA	NA	NA	NA	NA	NA	NA	NA	NA	NA	NA	NA	NA	NA	NA	NA	NA	NA	NA	NA	NA	NA
A2A432~Cul4b~139	NA	NA	28.6513	NA	NA	NA	NA	NA	NA	NA	NA	NA	NA	NA	NA	NA	NA	NA	NA	NA	NA	NA	28.6405	NA	NA	NA	NA	NA	NA	NA	NA	NA	NA	NA	NA	NA	NA	NA	NA	NA	NA	NA	NA	NA	NA	NA	NA	NA	NA
A2A432~Cul4b~140	27.1438	27.2132	26.8293	27.1106	26.9385	26.7176	26.7613	26.7588	27.0927	27.2245	26.9869	26.8424	27.3951	26.8867	26.6353	26.6881	26.8768	27.4259	27.5863	27.1096	26.8291	27.0462	27.2494	27.0603	-0.203424	-0.280181	-0.135349	-1.21713	0.237902	0.433047	-1.67638	0.109425	0.314144	-0.809823	0.427693	0.707855	-0.175421	-0.213024	-0.252178	-0.14495	-1.04958	0.306589	0.557234	-1.27457	0.217257	0.397458	-1.50883	0.147176	0.552573
A2A432~Cul4b~147	NA	NA	NA	NA	NA	NA	NA	NA	NA	NA	NA	NA	NA	NA	NA	NA	NA	NA	25.5313	NA	NA	25.4633	NA	NA	NA	NA	NA	NA	NA	NA	NA	NA	NA	NA	NA	NA	NA	NA	NA	NA	NA	NA	NA	NA	NA	NA	NA	NA	NA
A2A432~Cul4b~149	30.1777	29.9564	29.9254	29.7989	30.1224	29.8457	29.8918	29.8024	30.0892	30.0948	29.8433	29.7861	30.0146	29.9164	29.6694	29.6944	30.1408	30.1791	30.272	30.0778	29.9501	29.7888	29.7836	29.8156	-0.332909	-0.0490292	-0.129669	-2.97061	0.00763102	0.0353069	-0.437497	0.666499	0.854891	-1.15706	0.261053	0.53968	-0.202864	-0.214088	0.081015	-0.0108486	-1.8102	0.0855105	0.273705	-1.91035	0.0707191	0.189628	0.722912	0.478209	0.818099
A2A482~Zmynd8~381	25.9689	26.0055	25.7892	25.7962	25.7725	25.9461	25.9456	25.6289	26.0754	25.9326	25.7775	25.5585	26.1573	25.6899	25.7562	25.6722	25.9654	26.4317	26.1574	25.9354	25.7153	25.8569	25.8767	25.7708	-0.317557	-0.0666874	-0.0170891	-2.31304	0.0316291	0.105509	-0.485741	0.632497	0.837671	-0.124475	0.902198	0.973095	-0.232529	-0.286514	0.0183413	0.0139539	-1.69371	0.106037	0.309477	-2.08693	0.0500743	0.15161	0.133595	0.895075	0.976696
A2A482~Zmynd8~400	24.325	24.157	23.5424	23.3534	26.9078	25.5247	26.2668	26.173	25.4036	26.002	26.1366	26.1576	27.2346	26.7953	26.759	27.4754	24.9555	24.1744	23.9063	23.642	26.3339	26.8487	24.8035	26.3277	1.90889	2.37361	1.14111	4.96759	7.67177e-05	0.000787073	6.17697	5.20694e-06	9.46247e-05	2.96958	0.00764858	0.0399819	-0.325103	1.7554	0.139623	0.98763	-0.846031	0.407671	0.65175	4.56817	0.000192181	0.00278014	0.363349	0.720205	0.928918
A2A482~Zmynd8~407	27.1513	27.3966	26.0366	25.7806	26.6586	26.1102	27.332	26.5924	27.3476	26.9132	27.4707	26.5641	27.9311	27.6057	26.7911	26.8363	27.867	27.4902	26.6214	27.2956	27.1961	26.0947	27.1254	27.3816	-0.369083	0.0820344	0.217136	-0.935131	0.361016	0.565467	0.207847	0.837477	0.941819	0.550149	0.588387	0.830758	-0.727278	-0.244636	-0.276161	0.341583	-1.84267	0.0804422	0.265248	-0.619825	0.54246	0.708491	-0.699697	0.492278	0.827386
A2A482~Zmynd8~409	23.3746	24.9292	23.3968	23.6493	25.3086	NA	NA	NA	25.3903	24.0659	25.0963	25.0963	24.9926	23.4345	23.9139	23.9139	23.8881	25.4748	24.7824	24.7824	24.1003	23.8822	23.8822	23.8176	-0.811344	1.47118	-0.84851	-2.01598	0.0601354	0.170926	2.31195	0.0337806	0.135586	-2.10833	0.0503796	0.174501	-0.894451	0.180287	1.38808	0.143122	-2.22248	0.0403266	0.179067	0.447968	0.659917	0.792773	2.18135	0.0437141	0.339344
A2A482~Zmynd8~417	24.8167	24.974	25.0001	25.0001	24.2287	NA	NA	NA	23.6266	25.2531	24.302	25.4051	24.4301	24.8689	24.2848	24.1988	24.5641	24.8698	24.6416	24.3956	24.6582	23.7044	23.7044	25.5593	-0.211214	-0.718976	-0.201023	-0.544241	0.593449	0.759772	-1.17169	0.257721	0.53116	-0.517983	0.611245	0.843898	0.329927	0.0289228	-0.177835	0.0391131	0.850133	0.407241	0.651454	0.0745261	0.941475	0.969101	-0.289812	0.775518	0.946698
A2A482~Zmynd8~419	26.4851	26.4512	26.0366	26.3077	25.7486	26.1102	26.7058	25.6636	26.7814	26.9132	26.9065	25.4943	27.6416	27.0608	27.0196	25.9029	27.1278	26.6576	25.9749	26.1261	27.1139	27.2844	26.2529	26.8427	0.401856	-0.263108	0.382376	1.08585	0.290624	0.492925	-0.710939	0.485435	0.741859	1.03321	0.313993	0.599824	-0.151435	0.0522661	-0.816399	0.0327862	-0.409189	0.686805	0.849428	0.141227	0.889121	0.937715	-2.20598	0.0394053	0.324755
A2A482~Zmynd8~461	27.6385	28.0723	27.8426	27.3809	26.9395	26.3349	26.5805	26.6955	27.4752	26.2403	27.5137	27.4422	27.663	27.5207	27.1796	26.4543	28.2329	28.2629	28.4626	27.1588	27.4558	28.0361	26.4797	27.3772	-0.692088	-1.09599	0.0365715	-1.96245	0.0639565	0.178246	-3.10772	0.00560658	0.0336946	0.1037	0.918453	0.978161	-0.295722	-0.861462	-0.699621	-0.132803	-0.838532	0.411768	0.655805	-2.44271	0.0241145	0.0923135	-1.98381	0.0613539	0.392397
A2A482~Zmynd8~463	26.4549	26.671	24.8376	25.3877	26.7045	25.0726	26.9075	25.8512	NA	NA	NA	NA	NA	NA	NA	NA	27.6249	25.5635	25.3311	27.467	24.9364	25.2654	25.2477	25.2654	NA	NA	NA	NA	NA	NA	NA	NA	NA	NA	NA	NA	-0.658789	NA	0.955235	NA	NA	NA	NA	NA	NA	NA	NA	NA	NA
A2A482~Zmynd8~465	27.667	28.46	28.0826	27.3588	27.4158	27.5371	27.3838	27.6955	28.0314	27.3843	27.5137	27.9782	28.2012	28.1522	27.6821	27.4959	26.693	28.2629	28.7388	26.0024	28.2439	28.575	26.4797	27.9535	0.388747	-0.384008	0.155921	0.807827	0.428815	0.628754	-0.797979	0.434374	0.702373	0.324007	0.749339	0.918913	0.467789	0.302612	-0.304966	0.0697858	0.972079	0.342769	0.595023	0.628836	0.536663	0.704545	-0.633727	0.533531	0.846449
A2A482~Zmynd8~470	27.6643	27.3455	27.288	27.027	26.8551	27.1412	26.7728	26.0891	26.9615	27.4214	27.0374	27.3174	27.4294	27.5507	27.3823	25.8188	27.5393	27.9244	27.8428	26.8765	27.2408	27.9347	27.8267	27.339	0.0395315	-0.616638	-0.139158	0.121727	0.904345	0.951459	-1.89878	0.0723046	0.236043	-0.428501	0.672924	0.878866	-0.214555	-0.361292	-0.870725	-0.539981	-0.660667	0.51646	0.735965	-1.1125	0.279282	0.467072	-2.68117	0.0144586	0.20194
A2A482~Zmynd8~524	25.4225	24.833	25.0906	24.5047	26.4414	25.9284	26.1762	25.9701	25.0928	25.1839	24.9789	24.8552	26.4014	26.6386	26.5769	26.4406	24.6208	24.9172	24.8125	24.6476	25.9201	25.9557	25.973	26.0644	1.22878	1.16634	1.48667	7.93703	1.43937e-07	3.66658e-06	7.53371	3.15758e-07	8.72062e-06	9.60284	7.01813e-09	3.16601e-07	0.213195	0.278184	0.150754	0.536079	1.37708	0.183898	0.421812	1.79687	0.0876695	0.219746	0.973764	0.341952	0.741843
A2A482~Zmynd8~627	25.1161	25.3991	25.1208	25.1208	24.6352	24.6735	24.6604	24.6604	24.921	24.7117	28.3322	28.3312	24.9616	NA	NA	NA	25.7447	25.7483	25.2645	24.2813	25.3429	25.0944	25.097	25.1635	-0.0852212	-0.531837	-1.61244	-0.131491	0.896954	0.948057	-0.820592	0.423406	0.69263	-1.57348	0.134308	0.351379	-0.070476	1.31437	-0.517092	-0.212851	-0.10874	0.914701	0.969834	2.02799	0.0587771	0.168238	-0.797841	0.43613	0.796463
A2A482~Zmynd8~629	25.1161	25.3991	26.3191	28.2481	28.561	24.6735	28.0497	28.0665	28.5725	24.7117	24.4851	23.1162	28.4717	27.742	28.1571	28.2044	28.9146	28.9438	28.9016	28.5196	25.3429	28.4122	28.4082	28.2006	-1.22893	1.06708	2.92246	-1.23007	0.233123	0.427897	1.06807	0.298373	0.576681	2.92517	0.00844575	0.0431593	-2.5493	-3.59852	-0.253293	0.552864	-2.55167	0.0191249	0.117509	-3.60187	0.0018093	0.0148385	-0.253528	0.802481	0.953669
A2A482~Zmynd8~632	NA	NA	NA	23.8786	24.2601	NA	NA	NA	24.0498	24.2618	24.3123	24.2618	24.3985	24.2006	24.1396	24.0614	24.5146	24.4083	24.5146	24.5173	24.4645	NA	NA	NA	-0.024218	0.381473	-0.0214108	-0.136631	0.893849	0.947142	1.70143	0.117575	0.32918	-0.190991	0.852093	0.957447	-0.610096	-0.267278	-0.204405	-0.264471	-3.44197	0.00568981	0.054984	-2.3842	0.0367235	0.123236	-0.911676	0.381934	0.764045
A2A482~Zmynd8~645	29.2923	29.2334	26.9551	24.6599	28.5384	29.0283	26.7659	24.6635	29.2719	28.6248	26.6638	24.8686	29.0157	28.0925	26.531	24.8436	29.6318	29.2805	28.4995	25.3736	29.2674	28.8472	27.2212	24.5276	-0.730546	-0.286153	-0.236583	-0.535018	0.598611	0.763665	-0.209565	0.836154	0.94122	-0.173262	0.864209	0.96055	-0.66117	-0.839089	-0.216776	-0.345125	-0.48421	0.633564	0.817064	-0.614509	0.545895	0.711531	-0.158757	0.875473	0.972752
A2A482~Zmynd8~734	28.5422	28.4289	28.415	28.4372	28.393	28.3083	28.2942	28.2669	28.6817	28.4466	28.3629	28.553	28.2624	28.4936	28.1803	28.1659	28.1885	28.7627	28.7496	28.8489	28.2001	28.5477	28.6748	28.4559	-0.167827	-0.140215	-0.235523	-1.26187	0.221698	0.413957	-1.05426	0.304494	0.583367	-1.77087	0.0920186	0.27017	-0.181636	-0.126391	-0.154024	-0.194087	-1.36569	0.18739	0.426653	-0.950314	0.35344	0.544719	-1.15809	0.260644	0.675956
A2A4P3~Gm27029~201	26.3712	26.4069	26.2777	26.1755	26.8754	26.7779	26.8134	26.2471	27.0812	26.8849	26.8521	26.1661	27.8409	27.7383	27.6894	27.8863	25.8061	26.3664	26.4892	26.273	26.4588	26.2574	26.4486	26.0194	0.0623731	0.370646	1.04264	0.338333	0.738683	0.858143	2.01051	0.058234	0.202389	5.65564	1.62806e-05	0.000221859	0.0741354	0.512425	0.382408	1.49269	0.402136	0.691904	0.85291	2.77957	0.0116584	0.0554281	2.07431	0.0513464	0.364822
A2A4P3~Gm27029~520	NA	NA	NA	NA	NA	NA	NA	NA	23.0378	23.2086	22.4711	22.1245	28.5761	29.4394	29.4394	29.3921	29.2372	NA	NA	NA	NA	NA	NA	NA	NA	NA	NA	NA	NA	NA	NA	NA	NA	NA	NA	NA	NA	-6.52673	NA	NA	NA	NA	NA	NA	NA	NA	NA	NA	NA
A2A4P3~Gm27029~522	30.3313	30.2855	30.336	30.4427	30.2124	30.2449	30.1682	29.9621	30.1228	30.3971	30.4715	30.1789	30.217	30.3473	30.4875	30.1378	29.498	29.9916	30.2258	30.361	29.8769	29.9781	30.2183	30.208	0.0512629	-0.201966	0.00481199	0.340745	0.736894	0.857628	-1.34246	0.194676	0.451836	0.0319853	0.974805	0.994322	0.329793	0.273492	0.0765646	0.227041	2.19213	0.0405294	0.179493	1.8179	0.084284	0.21385	0.508925	0.616444	0.886343
A2A4P5~Ptges3l~147	27.8506	28.4349	27.6727	27.4605	27.4449	27.632	27.2584	27.0981	27.6114	27.8938	27.6112	27.1468	28.1068	27.3459	27.3511	27.0863	27.8646	28.953	27.9298	27.3537	28.4864	28.5598	27.5157	27.3135	-0.0564353	-0.496305	-0.0933176	-0.170809	0.866112	0.933222	-1.50214	0.148885	0.381574	-0.282439	0.780546	0.93196	-0.170611	-0.459458	-0.61048	-0.496341	-0.516378	0.611325	0.803981	-1.39062	0.179816	0.353091	-1.8477	0.0796812	0.439621
A2A4P5~Ptges3l~149	NA	NA	NA	NA	NA	NA	NA	NA	NA	NA	NA	NA	NA	NA	27.011	NA	28.5373	NA	NA	NA	NA	NA	24.6144	NA	NA	NA	NA	NA	NA	NA	NA	NA	NA	NA	NA	NA	NA	NA	NA	2.39656	NA	NA	NA	NA	NA	NA	NA	NA	NA
A2A5K6~Znf335~976	NA	NA	NA	NA	NA	NA	NA	23.2842	23.916	23.8459	23.9993	22.296	23.9109	23.9303	23.5658	23.7277	NA	NA	NA	NA	NA	NA	NA	23.3785	NA	NA	NA	NA	NA	NA	NA	NA	NA	NA	NA	NA	NA	NA	-0.0942986	0.405121	NA	NA	NA	NA	NA	NA	NA	NA	NA
A2A5R2~Arfgef2~1022	24.7603	25.0131	24.8234	24.8234	24.991	25.2678	24.9336	24.9336	25.0201	NA	NA	NA	25.6944	25.33	25.1645	25.1645	24.3032	24.6267	25.1413	24.3032	25.8229	25.1393	25.0945	25.2953	0.74443	0.176477	0.318246	3.83271	0.00136466	0.00892303	0.908596	0.376454	0.65089	1.03627	0.314807	0.600759	0.261434	0.426533	-0.306519	0.000348371	1.346	0.196242	0.436894	1.38888	0.183064	0.35643	-1.57812	0.133239	0.533378
A2A5R2~Arfgef2~1518	29.8852	30.1159	29.7286	29.5449	29.4025	29.5741	29.5139	28.8599	29.5592	29.5942	29.595	29.4654	29.9205	29.2205	28.8645	28.9917	30.2497	30.3903	29.9596	29.8339	29.6561	29.7525	29.3574	29.4142	-0.563346	-0.481066	-0.304149	-2.76862	0.0119424	0.0501796	-2.36425	0.0284342	0.118476	-1.49477	0.150784	0.381358	-0.289754	-0.554959	-0.207474	-0.295761	-1.42402	0.170051	0.403383	-2.7274	0.0130716	0.0597189	-1.01965	0.320224	0.728486
A2A5R2~Arfgef2~1520	27.6085	27.7363	27.2729	27.6085	27.5497	27.2547	27.2532	26.709	27.0022	NA	NA	NA	NA	NA	NA	NA	27.203	27.203	27.6175	27.2321	NA	NA	NA	26.8743	NA	NA	NA	NA	NA	NA	NA	NA	NA	NA	NA	NA	0.242629	-0.311711	0.317414	NA	NA	NA	NA	NA	NA	NA	NA	NA	NA
A2A5R2~Arfgef2~1521	29.5416	23.626	22.849	29.1834	29.0491	29.2294	29.1441	28.8599	29.2037	29.2024	29.2042	29.1063	22.5644	28.8018	28.8645	28.6374	30.0437	23.2258	29.5878	29.533	29.3449	25.0811	28.9919	29.1136	0.0353008	2.77063	-1.96211	0.0210287	0.983434	0.991617	1.65046	0.114664	0.324338	-1.16883	0.25639	0.533845	-1.79758	1.0816	0.937757	-0.915808	-1.07081	0.297167	0.547132	0.64431	0.526788	0.696892	0.558621	0.5827	0.871262
A2A5R2~Arfgef2~214	25.4746	25.7539	25.3877	24.9921	22.7403	22.6871	23.8613	23.816	25.641	24.9574	25.0562	25.3596	23.291	25.5174	21.4679	23.6084	25.6749	25.5369	25.4461	25.4461	20.5243	25.0661	23.6033	21.7128	-2.7994	-2.1259	-1.78237	-3.71571	0.00139023	0.00905937	-2.82175	0.0106237	0.0559687	-2.36578	0.0283436	0.112954	-0.123955	-0.272478	0.549547	0.744554	-0.164529	0.870987	0.94918	-0.361666	0.721443	0.834035	0.729427	0.474304	0.816615
A2A5R2~Arfgef2~218	27.7238	27.897	27.2773	27.4697	27.8435	27.9471	27.5942	27.6342	27.7903	27.5138	27.6703	27.8136	28.4479	28.005	28.2316	27.8864	27.8082	27.7757	27.2813	27.2154	28.1367	28.0378	27.8152	27.7623	0.417859	0.162822	0.4457	2.49967	0.0213714	0.0781509	0.974017	0.341829	0.620041	2.66621	0.0149366	0.0680544	0.0717998	0.176876	-0.183237	0.204716	0.429512	0.6722	0.841773	1.05809	0.302787	0.493216	-1.09614	0.286206	0.698863
A2A5R2~Arfgef2~224	23.8399	22.3479	23.4895	21.2079	27.1943	27.9471	27.1943	27.6342	29.5919	29.5919	27.6703	30.8125	NA	28.005	NA	NA	NA	NA	NA	NA	NA	NA	NA	30.8593	NA	NA	NA	NA	NA	NA	NA	NA	NA	NA	NA	NA	NA	NA	-3.36679	-2.85428	NA	NA	NA	NA	NA	NA	NA	NA	NA
A2A5R2~Arfgef2~227	31.2757	31.2566	31.187	31.1191	31.2078	31.0408	31.0429	31.0304	31.2388	30.957	31.0815	28.0125	31.1339	31.0393	30.9597	30.8698	31.5884	31.5884	31.4758	31.4484	31.3337	31.28	31.1957	31.0272	-0.316077	-0.129133	0.67819	-0.727376	0.475532	0.669513	-0.29717	0.76944	0.910646	1.5607	0.134479	0.351622	-0.315645	-1.20276	-0.128702	-0.208496	-0.726382	0.476127	0.70777	-2.76788	0.0119618	0.0563616	-0.296176	0.770188	0.945425
A2A5R2~Arfgef2~240	24.9457	24.9757	25.0075	24.9766	24.2779	24.0949	24.1848	24.1848	25.6709	25.1574	24.3445	25.1649	24.0145	23.6769	23.7872	23.7813	24.7937	NA	NA	NA	24.5528	24.0184	24.5641	24.5641	-0.36887	-0.790716	-1.26947	-1.15722	0.263423	0.463263	-3.92223	0.0011253	0.0088666	-6.29699	8.60944e-06	0.00012753	0.182654	0.29074	-0.239193	-0.609857	0.573022	0.574244	0.775797	0.912109	0.374655	0.566319	-1.18648	0.251993	0.667712
A2A5R2~Arfgef2~243	NA	NA	NA	NA	NA	NA	NA	NA	NA	NA	24.3445	NA	NA	NA	NA	NA	NA	25.126	NA	NA	NA	NA	NA	NA	NA	NA	NA	NA	NA	NA	NA	NA	NA	NA	NA	NA	NA	-0.781466	NA	NA	NA	NA	NA	NA	NA	NA	NA	NA	NA
A2A5R2~Arfgef2~244	24.9457	24.9757	25.0075	24.9855	24.2779	24.0949	24.5405	24.5405	25.6709	25.1574	24.3445	25.2228	24.0145	23.6769	23.7872	23.6478	24.7937	25.126	24.7025	24.7025	24.5528	24.0184	23.9943	23.9943	-0.691252	-0.615097	-1.31733	-3.38228	0.00300008	0.0169187	-3.00966	0.00699183	0.0402811	-6.44566	2.93177e-06	4.97882e-05	0.147413	0.267756	0.223567	-0.358321	0.721286	0.479187	0.709562	1.31012	0.20519	0.383466	1.09391	0.28716	0.699403
A2A5R2~Arfgef2~276	29.6	29.088	26.3081	26.6949	30.0808	28.5406	26.9204	26.7229	30.1444	28.2711	26.5894	26.5522	29.8252	28.228	26.9606	26.5642	29.865	29.618	27.6865	27.096	30.3551	28.4332	26.7628	26.9283	-0.446495	0.14346	0.00521232	-0.417742	0.680643	0.819088	0.134222	0.894586	0.965277	0.00487667	0.996158	0.999273	-0.643634	-0.677101	-0.0536792	-0.225394	-0.602186	0.553903	0.762694	-0.633498	0.533678	0.702276	-0.0502224	0.96045	0.989837
A2A5R2~Arfgef2~355	25.1477	25.2912	25.9638	26.2196	25.1269	25.107	26.5881	25.107	25.3984	NA	NA	NA	25.7925	26.1428	25.8676	25.8676	25.3385	NA	NA	NA	25.1291	NA	NA	NA	-0.209316	-0.173289	0.519261	-0.297273	0.771925	0.878598	-0.492214	0.632468	0.837671	0.932819	0.371396	0.659356	0.317101	0.059896	0.353128	0.788473	0.569652	0.580625	0.78066	0.0850648	0.933774	0.964568	0.634372	0.539106	0.849042
A2A5R2~Arfgef2~356	25.1477	25.2912	26.1854	25.0593	26.759	26.8289	26.5881	26.8289	26.9172	25.9102	27.5017	27.5017	25.7925	26.1428	25.9973	26.0266	26.5988	26.0731	26.0731	26.1547	25.1291	25.496	26.6203	25.496	-0.539538	1.33035	-0.967912	-1.65365	0.114008	0.267006	4.07745	0.000600056	0.00527718	-2.96659	0.00769985	0.0402343	-0.804016	0.732788	1.06587	0.304414	-2.46426	0.0230403	0.131654	2.24595	0.036317	0.122545	3.26684	0.00390665	0.105723
A2A5R2~Arfgef2~621	27.847	24.4555	27.554	27.6375	27.3308	27.5093	27.3485	27.3914	24.3982	27.5043	24.1537	24.1537	24.6903	27.6612	26.8055	27.3866	27.3854	25.8541	28.1316	27.9883	28.0724	27.8467	27.6772	27.9153	0.538067	0.521506	1.58345	0.678459	0.505354	0.693681	0.657577	0.518402	0.765453	1.9966	0.0598414	0.199225	-0.466354	-2.28737	-0.482916	-1.24199	-0.588035	0.563174	0.767757	-2.88419	0.00925188	0.0474006	-0.608918	0.549521	0.854062
A2A5R2~Arfgef2~623	28.9841	24.4555	28.9841	27.6375	27.3308	NA	NA	NA	24.3982	24.4526	24.453	24.453	24.6903	27.6612	25.2513	25.2513	28.1056	25.8541	28.1316	28.3899	28.0724	27.8244	27.6772	27.9153	0.252032	-0.184503	1.27436	0.301462	0.766774	0.876949	-0.139576	0.89066	0.963859	1.5243	0.146095	0.372792	-0.105028	-3.18111	-0.541563	-2.15878	-0.125627	0.901523	0.962065	-3.805	0.00144866	0.0125667	-0.40969	0.687226	0.916554
A2A5R2~Arfgef2~624	NA	NA	NA	27.6375	27.3308	NA	NA	NA	24.3982	NA	NA	NA	24.6903	27.6612	30.5772	30.5772	25.793	25.2325	25.2325	27.9883	28.0724	27.7921	27.6772	27.7921	1.77186	-0.306697	3.97833	1.52052	0.157239	0.3305	-0.131596	0.897735	0.966659	2.1592	0.0543435	0.184953	1.57587	-1.66343	-0.502691	0.543037	0.855289	0.411053	0.655132	-0.902809	0.386415	0.576003	-0.272831	0.790154	0.950928
A2A5V4~Sh3bp1~262	26.9461	26.5433	26.4131	26.2021	26.9149	26.6305	26.6145	26.241	26.89	26.7164	26.7007	26.6499	27.1199	26.8442	27.1179	26.8311	26.565	26.7562	26.7732	26.6343	26.8161	26.5341	26.9044	26.3555	-0.029677	0.0740725	0.239015	-0.185032	0.855091	0.926757	0.461833	0.649249	0.846162	1.49023	0.151965	0.383477	-0.156046	0.0570581	-0.0522967	0.32575	-0.972928	0.342357	0.594615	0.35575	0.7258	0.836578	-0.326063	0.747807	0.938191
A2A5V4~Sh3bp1~534	24.5985	24.62	24.62	24.6257	NA	NA	NA	24.2382	24.4121	24.435	24.435	24.4452	24.6544	NA	NA	NA	25.1453	NA	NA	NA	NA	NA	NA	24.2893	-0.856021	-0.377821	0.22257	-4.22183	0.0031262	0.017476	-2.35702	0.0471685	0.173622	1.38849	0.203602	0.463671	-0.529282	-0.713522	-0.051082	0.365069	-3.3019	0.0113275	0.0848948	-4.45127	0.00231156	0.0177154	-0.251933	0.807647	0.954735
A2A5V4~Sh3bp1~535	27.9175	27.9785	27.8927	27.8779	27.8548	27.9141	27.8686	27.9285	27.8155	27.7177	27.5111	27.4942	27.8763	27.6702	27.4736	27.4969	28.501	28.3616	28.4359	28.1919	28.0185	28.1124	28.0214	27.8615	-0.369187	-0.0251711	-0.00536389	-3.52693	0.00215101	0.012933	-0.240466	0.812448	0.931579	-0.0512426	0.959647	0.989435	-0.455965	-0.738006	-0.111949	-0.374184	-4.35595	0.000314182	0.0086108	-7.05036	8.33213e-07	4.16271e-05	-1.06948	0.297752	0.709568
A2A5V4~Sh3bp1~577	24.9164	23.8824	25.5868	24.4047	24.7006	23.8044	24.0274	24.2903	24.5143	24.5143	24.7756	24.3187	24.577	24.2212	24.6373	24.577	24.37	24.0669	24.2969	24.2969	NA	NA	24.8968	NA	0.639108	-0.491924	-0.027619	1.49208	0.154275	0.325849	-1.81588	0.0873347	0.269335	-0.101952	0.920005	0.978455	0.439916	0.273075	-0.691117	-0.393653	1.6239	0.123069	0.335279	1.00802	0.327787	0.519408	-1.6135	0.125317	0.518143
A2A5V4~Sh3bp1~587	24.9164	23.8824	23.6577	24.4047	24.7006	24.385	24.385	24.2903	24.4591	24.4591	24.7756	24.3187	24.5276	24.2212	24.6373	24.5276	24.37	24.0669	23.9811	23.9811	NA	NA	24.8968	NA	0.796991	0.224928	-0.0247116	2.37057	0.0300439	0.101403	1.05782	0.305158	0.583795	-0.116217	0.908863	0.974237	0.1155	0.403371	-0.456563	-0.418332	0.543191	0.594155	0.791148	1.89703	0.075206	0.197717	-1.358	0.192479	0.609804
A2A5V4~Sh3bp1~589	24.8095	NA	NA	NA	NA	NA	NA	NA	22.833	22.8032	22.833	24.9422	24.5485	24.638	24.638	25.0624	24.9296	24.6099	24.2185	24.8622	23.9179	23.9179	24.2598	25.164	NA	NA	NA	NA	NA	NA	NA	NA	NA	NA	NA	NA	0.154454	-1.30221	NA	0.40683	NA	NA	NA	NA	NA	NA	NA	NA	NA
A2A5V4~Sh3bp1~632	26.246	25.4458	25.7757	25.7813	28.6588	28.4093	28.1284	28.2182	26.4052	26.1417	26.1508	25.8858	29.0929	28.9043	28.613	28.5967	25.1292	25.9967	25.6624	25.8729	28.2853	28.5092	28.4999	28.4277	2.76521	2.54146	2.65586	14.5398	5.21567e-12	6.55615e-10	13.3633	2.38328e-11	2.76338e-09	13.9648	1.08154e-11	1.48436e-09	0.146897	0.480552	-0.0768528	0.37121	0.772399	0.449024	0.685982	2.5268	0.0201703	0.0815912	-0.4041	0.690482	0.917697
A2A5V4~Sh3bp1~677	NA	NA	NA	NA	NA	23.8489	NA	NA	NA	NA	NA	NA	NA	25.4704	NA	NA	NA	NA	NA	NA	NA	NA	NA	NA	NA	NA	NA	NA	NA	NA	NA	NA	NA	NA	NA	NA	NA	NA	NA	NA	NA	NA	NA	NA	NA	NA	NA	NA	NA
A2A654~Bptf~1302	24.8493	25.2806	24.9955	25.0953	25.551	25.8879	25.3454	25.3493	25.2162	25.252	25.1739	24.9958	26.1665	26.3293	25.9835	25.4572	24.7636	25.5022	25.3784	25.2044	25.6933	25.8167	25.8657	25.9072	0.608599	0.478256	0.824652	3.40823	0.00282663	0.0161232	2.67829	0.0145494	0.0717074	4.61816	0.000171221	0.00167242	-0.156977	-0.0526507	-0.28732	0.163402	-0.879094	0.389922	0.636459	-0.294851	0.771185	0.865734	-1.60903	0.12348	0.515751
A2A654~Bptf~1312	24.9475	NA	NA	NA	NA	NA	NA	NA	24.918	NA	NA	NA	NA	25.3686	NA	NA	25.4157	NA	NA	NA	25.2174	NA	NA	NA	NA	NA	NA	NA	NA	NA	NA	NA	NA	NA	NA	NA	-0.468143	-0.497644	NA	0.151217	NA	NA	NA	NA	NA	NA	NA	NA	NA
A2A654~Bptf~2462	24.9813	26.3831	24.8257	25.0088	25.1821	26.2925	25.0564	25.7445	25.3546	25.0989	25.8633	25.0731	26.4079	25.0423	26.0747	24.4206	24.9361	26.5249	26.3349	25.5568	25.7433	26.4542	25.1159	25.1134	-0.231464	0.269137	0.1389	-0.499722	0.622794	0.779869	0.581055	0.567777	0.797889	0.299879	0.767403	0.925987	-0.538425	-0.490688	-0.0378244	-0.120323	-1.16244	0.258914	0.51069	-1.05937	0.302216	0.492704	-0.0816614	0.935738	0.984883
A2A654~Bptf~2468	25.6054	26.5919	26.2517	26.5055	26.4004	26.5752	26.4517	26.3162	26.3985	26.4347	26.097	25.3744	25.6039	25.6179	26.3495	25.0488	26.4783	26.7729	26.8567	26.7772	26.4509	26.7098	26.4518	25.7355	-0.384288	0.19725	-0.42114	-1.39902	0.177317	0.358903	0.7181	0.481106	0.73963	-1.53319	0.141095	0.364197	-0.48265	-0.6451	0.0988876	-0.681952	-1.75712	0.0943923	0.289792	-2.34853	0.0293817	0.105948	0.360007	0.722664	0.929188
A2A654~Bptf~585	24.4752	24.2376	24.8976	24.2376	24.175	24.0696	23.4994	24.0696	24.8223	NA	NA	NA	NA	NA	NA	NA	25.1861	NA	NA	NA	24.7819	NA	NA	NA	NA	NA	NA	NA	NA	NA	NA	NA	NA	NA	NA	NA	-0.724065	-0.363801	-0.828551	NA	NA	NA	NA	NA	NA	NA	NA	NA	NA
A2A690~Tanc2~1446	24.0886	24.434	24.1128	24.1419	26.2823	26.3579	26.423	26.4662	24.3998	24.5062	24.9678	24.7555	26.9559	26.5631	26.8493	26.5825	23.8524	24.1451	23.7686	24.4889	26.3618	26.5629	26.7056	26.6281	2.50084	2.18803	2.08039	16.1285	7.83341e-13	1.53967e-10	14.1111	8.96253e-12	1.29619e-09	13.417	2.21839e-11	2.61731e-09	0.130576	0.593579	-0.182236	0.173132	0.842116	0.409807	0.654076	3.82814	0.00107107	0.0101094	-1.17529	0.253857	0.668305
A2A690~Tanc2~1449	24.0886	24.434	24.1128	24.1111	26.2823	26.3579	26.423	26.4662	24.3998	25.3069	24.9678	24.7555	26.9559	26.5631	26.948	26.5825	23.8524	24.381	24.381	24.4889	26.3618	26.6151	26.7056	26.6281	2.30181	2.19571	1.90487	13.4823	2.03373e-11	2.20594e-09	12.8609	4.71492e-11	4.95434e-09	11.1574	5.63704e-10	3.77205e-08	-0.0891908	0.581685	-0.195283	0.184752	-0.522415	0.607193	0.801841	3.40709	0.00283408	0.0202112	-1.14382	0.266373	0.683203
A2A690~Tanc2~1450	NA	NA	NA	NA	NA	NA	NA	NA	NA	24.5062	NA	NA	NA	NA	26.8493	NA	NA	24.1451	NA	NA	NA	26.5629	NA	NA	NA	NA	NA	NA	NA	NA	NA	NA	NA	NA	NA	NA	NA	0.361074	NA	0.286467	NA	NA	NA	NA	NA	NA	NA	NA	NA
A2A690~Tanc2~1462	23.9001	21.7939	23.0534	22.6442	25.3443	25.2703	24.808	25.0569	23.6119	23.4173	23.3264	23.4274	25.2999	25.0648	25.0207	25.5746	22.3625	23.1377	21.8402	21.8402	25.1001	25.0494	25.364	25.2351	2.892	2.27198	1.79425	9.02005	1.94066e-08	6.86892e-07	7.08622	7.74498e-07	1.85027e-05	5.5962	1.8578e-05	0.000248631	0.552737	1.1506	-0.0672851	0.0528469	1.72397	0.100335	0.299842	3.58868	0.00186528	0.0152091	-0.20986	0.835927	0.961802
A2A690~Tanc2~1477	NA	NA	NA	NA	NA	NA	NA	NA	NA	NA	NA	NA	24.301	NA	NA	NA	NA	NA	NA	NA	NA	24.7417	NA	NA	NA	NA	NA	NA	NA	NA	NA	NA	NA	NA	NA	NA	NA	NA	NA	-0.440717	NA	NA	NA	NA	NA	NA	NA	NA	NA
A2A690~Tanc2~1534	23.9717	23.038	24.2161	24.7732	24.5699	24.6157	25.0113	24.8676	23.7311	23.7108	23.9788	24.3382	25.0137	25.1575	24.9309	24.8512	23.854	24.3856	25.0665	24.6288	24.3387	23.7693	24.6182	24.8776	-0.0827798	0.766385	1.04859	-0.273722	0.787141	0.8881	2.53415	0.0198557	0.0913023	3.46731	0.00246773	0.0157228	-0.48398	-0.544012	0.365185	0.58736	-1.60034	0.1254	0.338344	-1.79885	0.0873464	0.219222	1.20753	0.241492	0.658303
A2A690~Tanc2~1538	23.9717	23.038	24.2161	24.7732	24.5699	24.6157	25.0113	24.8676	23.7311	23.7108	23.9788	24.3382	24.7248	25.1575	24.9309	24.8512	23.854	24.3856	25.0665	24.6288	24.0448	23.7693	24.6182	24.8776	-0.156246	0.766385	0.976371	-0.506289	0.61826	0.777024	2.48335	0.022126	0.0988029	3.16377	0.00493856	0.0281575	-0.48398	-0.544012	0.438651	0.588605	-1.56826	0.132705	0.348067	-1.76278	0.0934077	0.229342	1.42138	0.170808	0.586377
A2A690~Tanc2~21	25.862	24.6709	21.8861	22.108	25.5935	25.3865	26.1427	25.5322	NA	NA	NA	NA	NA	NA	26.3389	NA	NA	NA	NA	NA	NA	NA	NA	NA	NA	NA	NA	NA	NA	NA	NA	NA	NA	NA	NA	NA	NA	NA	NA	NA	NA	NA	NA	NA	NA	NA	NA	NA	NA
A2A690~Tanc2~238	24.3973	24.4327	24.2626	23.5904	23.3714	NA	NA	NA	24.4213	24.2518	23.8895	23.8459	23.7913	23.8335	23.8191	23.8335	24.8223	24.3268	24.3448	24.1322	NA	24.1819	NA	NA	-0.22463	-0.799317	-0.282752	-0.704547	0.492856	0.683323	-2.50704	0.0253879	0.108924	-1.40223	0.183024	0.431713	-0.235773	-0.304407	-0.81046	-0.362529	-1.16925	0.262179	0.513111	-1.50962	0.153779	0.318238	-2.00962	0.0645216	0.401024
A2A690~Tanc2~400	NA	25.054	NA	NA	24.528	24.4748	24.5438	24.528	NA	24.7583	NA	NA	NA	NA	24.8966	NA	25.0375	24.3293	24.7616	24.8679	23.4873	22.8856	23.3997	23.2451	-1.49464	-0.53528	0.138372	-8.62098	3.73803e-06	6.04843e-05	-1.95269	0.0773832	0.247014	0.399062	0.697662	0.892969	0.304882	0.00918176	1.26424	1.64219	1.1122	0.290312	0.540865	0.0334948	0.973894	0.986149	7.29205	1.77186e-05	0.00259038
A2A690~Tanc2~404	NA	25.054	NA	NA	24.4719	24.4748	24.5438	24.4719	NA	24.7583	NA	NA	NA	NA	24.8966	NA	25.0375	24.3293	24.7564	24.8679	23.8386	24.3009	23.2483	22.7812	-1.20552	-0.563374	0.138372	-4.20752	0.00154303	0.00988744	-1.24359	0.240093	0.510232	0.241474	0.813733	0.942758	0.306178	0.0104776	0.948328	1.35437	0.675856	0.513412	0.73329	0.0231282	0.981972	0.99026	3.30985	0.00716807	0.148874
A2A699~Fam171a2~445	23.7366	23.6908	24.1288	23.6391	23.2726	23.9283	23.6847	23.6847	23.5245	23.7162	23.757	23.757	NA	23.6423	NA	NA	23.7652	23.8168	24.2822	24.1301	23.1983	25.0859	22.2144	23.1749	-0.580208	-0.156254	-0.0463861	-1.4883	0.155259	0.327412	-0.400811	0.693627	0.870173	-0.0752534	0.940905	0.983865	-0.199801	-0.309901	0.224152	0.223921	-0.512514	0.614984	0.806255	-0.794933	0.437774	0.622219	0.574978	0.57295	0.866939
A2A699~Fam171a2~785	NA	NA	NA	NA	23.872	NA	NA	NA	23.9562	NA	NA	NA	23.7761	NA	NA	NA	NA	24.3809	NA	NA	NA	NA	23.4852	NA	NA	NA	NA	NA	NA	NA	NA	NA	NA	NA	NA	NA	NA	-0.424733	0.386828	0.2909	NA	NA	NA	NA	NA	NA	NA	NA	NA
A2A6A1~Gpatch8~1013	25.6048	25.0805	24.162	23.9694	24.6256	24.8419	24.3693	24.2405	24.9529	24.8126	25.0461	24.9529	25.3491	25.1507	24.4416	24.2093	26.0542	24.4879	24.8703	24.7113	25.3184	24.0916	24.0916	24.5204	-0.525413	-0.184886	-0.153431	-1.39999	0.177032	0.358607	-0.492638	0.627701	0.835105	-0.408824	0.687068	0.887114	-0.326736	-0.089849	0.0137911	0.282133	-0.870603	0.394431	0.63994	-0.239407	0.813257	0.892632	0.0367472	0.971056	0.992077
A2A6A1~Gpatch8~1018	25.6048	25.0805	24.162	23.9694	24.6959	24.8419	24.3693	24.2405	25.1075	24.8126	25.0461	25.1075	25.3491	25.1507	24.4416	24.2093	26.0542	25.3961	24.8703	24.7113	25.3184	24.9825	24.9825	24.5204	-0.307038	-0.167324	-0.230746	-0.903242	0.377284	0.579741	-0.492232	0.627983	0.835282	-0.678809	0.505138	0.773727	-0.55378	-0.239578	-0.414066	-0.163286	-1.62911	0.119139	0.32922	-0.704789	0.489172	0.66809	-1.2181	0.237541	0.655232
A2A6A1~Gpatch8~1037	22.6669	23.658	22.4506	22.3374	24.4006	25.4885	25.4458	25.4458	NA	NA	NA	26.3206	NA	26.7869	NA	NA	26.4047	NA	NA	NA	NA	NA	NA	NA	NA	NA	NA	NA	NA	NA	NA	NA	NA	NA	NA	NA	-3.62643	-0.0840586	NA	NA	NA	NA	NA	NA	NA	NA	NA	NA	NA
A2A6A1~Gpatch8~1039	27.3084	27.2109	27.1404	26.5458	27.1387	27.3911	26.8499	26.4793	27.2612	26.9724	26.7298	26.7771	27.1427	27.0663	26.7493	26.5335	28.087	27.5973	27.2179	26.968	27.3231	26.9473	27.1581	26.7722	-0.417373	-0.0866279	-0.0621869	-1.73862	0.0976693	0.239368	-0.36086	0.722036	0.885186	-0.259048	0.79828	0.938735	-0.416182	-0.532427	-0.0854366	-0.177241	-1.73366	0.098565	0.297275	-2.21789	0.0384603	0.12688	-0.355898	0.725691	0.930018
A2A6A1~Gpatch8~451	27.5128	26.9147	27.4296	27.4296	24.2346	NA	NA	NA	24.4083	NA	NA	NA	24.0761	NA	NA	NA	25.423	24.5089	24.0667	24.0667	24.0837	24.5857	24.4163	24.4163	-0.140833	-3.08709	-0.332273	-0.494593	0.630842	0.784978	-6.85683	3.08122e-05	0.00043994	-0.583457	0.571626	0.821276	2.80538	-0.107955	-0.140881	-0.299395	9.85224	1.03335e-06	0.0001463	-0.239782	0.815011	0.893827	-0.312916	0.760333	0.941167
A2A6A1~Gpatch8~648	26.1507	26.1507	26.2625	24.9929	25.1466	25.4644	24.8367	25.5326	25.2064	25.5337	25.9352	25.363	26.2098	25.5773	25.4566	25.1331	25.5079	25.5079	25.575	25.5225	26.0985	25.4027	25.3463	25.6058	0.0850058	-0.644133	0.0846226	0.31897	0.753099	0.867884	-2.417	0.0254579	0.109105	0.317532	0.754173	0.920641	0.360879	-0.0187295	-0.36826	-0.0191127	1.35414	0.190988	0.430643	-0.0702794	0.944678	0.970613	-1.38183	0.182457	0.597317
A2A6A1~Gpatch8~733	23.6024	26.4622	22.9178	23.6818	23.2269	25.9034	25.8848	26.0336	23.4639	25.7009	26.1392	25.9912	26.0989	25.7705	25.581	23.5393	24.4162	26.4906	26.0172	26.6068	24.5983	26.2591	26.0518	23.999	-0.655659	1.09613	-0.0763647	-0.771465	0.449565	0.647254	1.28973	0.212044	0.473595	-0.0898527	0.929309	0.980967	-1.71667	-0.558916	0.0351205	0.0203781	-2.01988	0.0571734	0.216371	-0.657635	0.518366	0.690319	0.0413237	0.967453	0.991048
A2A6A1~Gpatch8~735	26.2123	23.5584	25.8862	26.0757	23.2269	23.8447	23.5699	23.5699	23.4639	23.1497	22.9753	22.9753	24.3875	NA	NA	NA	24.4162	24.263	25.798	26.2054	23.5647	23.8282	25.7683	26.0937	-0.356914	-1.88029	1.24646	-0.568818	0.577029	0.747778	-2.99663	0.00821476	0.0458079	1.25637	0.226226	0.493792	0.262496	-2.02959	-1.26088	-0.426222	0.418342	0.681012	0.846219	-3.23458	0.00494629	0.0302673	-2.00947	0.0608837	0.390876
A2A6A1~Gpatch8~753	24.8946	NA	NA	NA	24.6917	23.9862	25.8351	24.0215	25.3377	25.8197	25.652	25.8197	24.5396	24.6177	24.1802	24.4914	25.7172	24.5912	25.3388	26.1904	26.3948	26.9828	24.2333	24.112	-0.0286575	-0.260937	-1.20005	-0.0510745	0.95987	0.98007	-0.294125	0.772277	0.911832	-2.13877	0.0474955	0.167417	-0.564801	0.197885	-0.797081	-0.973504	-0.636636	0.532968	0.748348	0.352678	0.72873	0.838898	-1.42059	0.173788	0.589668
A2A6J2~Tnnt3~6	NA	NA	NA	NA	NA	NA	NA	NA	NA	NA	NA	NA	NA	NA	NA	NA	24.3216	NA	NA	NA	28.9481	NA	NA	NA	NA	NA	NA	NA	NA	NA	NA	NA	NA	NA	NA	NA	NA	NA	NA	NA	NA	NA	NA	NA	NA	NA	NA	NA	NA
A2A6P4~Fam104a~62	26.3626	26.4763	26.5109	26.5649	26.6076	26.2364	26.5271	26.5122	26.2843	26.5023	26.7114	26.6687	26.7597	26.4884	26.7164	26.5015	27.1966	26.6802	26.9625	26.719	26.851	26.4941	26.8628	26.6904	-0.165046	-0.00783671	0.074808	-1.24555	0.227506	0.420844	-0.0591413	0.953434	0.985497	0.564553	0.578735	0.825543	-0.410927	-0.34791	-0.253718	-0.108056	-3.10114	0.00569059	0.054984	-2.62557	0.0163121	0.0700055	-1.91473	0.0701275	0.414444
A2A6P4~Fam104a~64	26.3626	26.4763	26.5109	26.5649	26.6076	26.2364	26.5271	26.5122	26.2843	26.5023	26.7114	26.6687	26.7597	26.4884	26.7164	26.5015	27.1966	26.6802	26.9625	26.719	26.851	26.4941	26.8628	26.3336	-0.25424	-0.00783671	0.074808	-1.77168	0.0918801	0.228553	-0.0546103	0.956998	0.986407	0.521301	0.607955	0.842445	-0.410927	-0.34791	-0.164523	-0.0188621	-2.86355	0.00968535	0.0775405	-2.42442	0.0250633	0.0948247	-1.14648	0.265298	0.681485
A2A6P4~Fam104a~82	25.3174	25.2625	25.3802	25.0891	24.6702	24.9175	25.2763	25.2915	25.0135	24.9567	25.1666	25.2003	25.1806	25.6863	25.766	25.7041	25.4466	25.4466	25.4374	24.2144	25.7071	25.3193	25.8962	25.5233	0.475231	-0.223433	0.499997	2.08356	0.0504114	0.149577	-0.979599	0.339134	0.618253	2.19214	0.0405289	0.148979	0.126043	-0.0520051	-0.572621	-0.027239	0.552611	0.586731	0.785523	-0.228006	0.821986	0.897525	-2.51055	0.0208821	0.241463
A2A6Q5~Cdc27~365	23.5035	21.0075	24.5871	22.834	26.4088	25.8552	26.0103	25.6689	22.7319	22.9525	22.7074	21.0308	26.8384	27.432	26.7347	27.1101	23.503	20.8859	22.7842	23.2548	25.6336	25.837	25.7994	26.0816	3.23095	3.00277	4.67317	5.38617	2.97095e-05	0.000354232	5.00579	7.03087e-05	0.000882604	7.79043	1.91024e-07	4.9193e-06	0.376047	-0.251312	0.147876	1.19091	0.626892	0.537911	0.752147	-0.418952	0.679773	0.806186	0.246517	0.807827	0.954735
A2A6T1~Cdr2l~179	25.7086	25.4597	25.5661	25.6071	25.3585	25.5641	25.5536	25.4976	25.3357	25.5997	25.4545	25.2549	25.487	25.1766	24.9298	25.3291	25.766	26.3322	26.2669	26.1958	25.4474	25.6469	25.715	25.6783	-0.518344	-0.0919312	-0.180597	-3.91524	0.000874899	0.00616094	-0.69439	0.495527	0.7497	-1.36412	0.187877	0.439012	-0.554875	-0.729039	-0.128462	-0.391293	-4.19117	0.000460659	0.0110694	-5.5067	2.26796e-05	0.000543745	-0.970321	0.343622	0.743759
A2A791~Zmym4~1182	25.0431	24.2628	22.7646	21.2207	23.6888	23.4634	23.2474	23.4634	23.4898	22.3078	23.1708	24.5429	24.7391	24.5539	24.6512	24.5539	21.1219	20.5079	23.4059	22.6214	24.1531	24.2501	23.9699	24.3885	2.27612	0.142949	1.24668	3.48632	0.00236206	0.0139463	0.218954	0.828933	0.937928	1.90953	0.0708304	0.225377	1.40852	1.46356	-0.72465	0.434121	2.15742	0.043478	0.186977	2.24173	0.0366326	0.123065	-1.10994	0.280359	0.693456
A2A791~Zmym4~121	28.9028	29.19	28.8525	28.8401	28.9034	28.923	28.6799	28.5598	28.6313	28.9697	29.0157	28.6681	29.1781	28.7769	28.9942	28.5972	29.4257	29.5554	29.5108	28.7465	29.1205	29.3555	28.9087	28.7587	-0.273731	-0.179811	0.0653859	-1.5214	0.144012	0.311144	-0.999391	0.329695	0.609204	0.363415	0.720157	0.90513	-0.363252	-0.488372	-0.269332	-0.149255	-2.01895	0.0572772	0.216642	-2.71437	0.0134491	0.0609675	-1.49695	0.150221	0.555397
A2A7B5~Prdm2~334	24.901	25.114	25.7518	24.901	24.5137	25.0378	24.5043	24.5043	25.2778	25.2105	25.2842	25.286	24.9049	25.1888	25.3798	25.146	25.6656	25.7137	25.8588	25.1496	24.502	24.8851	24.9203	24.9203	-0.790001	-0.526985	-0.109742	-4.21768	0.000433131	0.00340679	-2.81349	0.0108192	0.0567928	-0.585893	0.564584	0.816698	-0.429928	-0.332282	-0.166912	0.347977	-2.29531	0.0328105	0.160357	-1.774	0.0914848	0.225899	-0.891114	0.383597	0.764726
A2A7B5~Prdm2~440	28.866	29.3327	23.9333	22.1477	28.6273	24.2924	28.6164	28.1399	28.8295	29.0514	28.8085	28.6669	29.3656	NA	NA	NA	29.4268	23.3608	26.5539	24.47	29.0912	28.8578	28.7163	28.8578	2.92792	1.34906	0.526508	1.97983	0.0643987	0.179107	0.912226	0.374595	0.649182	0.225167	0.824574	0.947341	0.117051	2.8862	-1.4618	0.484789	0.0791487	0.937852	0.978965	1.95162	0.067913	0.184135	-0.98846	0.336994	0.74002
A2A7B5~Prdm2~441	28.866	29.3327	23.9333	28.521	28.6273	24.2924	28.6164	27.414	28.8295	29.0514	29.1396	28.6669	29.3656	NA	NA	NA	29.4268	23.3608	25.3102	24.47	29.0912	28.5005	28.7163	28.5005	3.06021	-0.42573	0.443747	2.43368	0.0264561	0.0920896	-0.338568	0.739143	0.895144	0.223192	0.826086	0.948349	2.0213	3.27989	-1.46464	0.663427	1.60747	0.12664	0.340345	2.60838	0.0185164	0.0766449	-1.16478	0.260433	0.675956
A2A7B5~Prdm2~454	28.866	29.2888	28.6647	28.6647	28.5704	24.2924	28.5513	31.0487	28.7989	29.0514	28.5901	28.6669	29.3656	NA	NA	NA	29.3953	NA	NA	NA	29.0912	28.6375	28.7163	28.6375	-0.624661	-0.755334	0.588759	-0.420248	0.680799	0.819088	-0.803471	0.435375	0.703399	0.396095	0.698115	0.893231	-0.524261	-0.618462	-0.654935	0.594958	-0.352703	0.72966	0.875931	-0.416078	0.683776	0.809362	-0.696673	0.497619	0.828954
A2A7B5~Prdm2~638	23.934	23.8077	23.6609	23.9207	23.7159	24.0226	23.5751	23.6219	23.5274	24.0646	23.614	24.4545	23.8266	24.2241	23.5334	24.3209	23.9063	24.3156	24.3736	24.0139	23.6941	24.0624	23.9382	23.7382	-0.294142	-0.0969229	0.0611037	-1.49665	0.150297	0.320261	-0.493162	0.627338	0.834754	0.310907	0.759129	0.922545	-0.32153	-0.23722	-0.124311	0.118025	-1.63601	0.117678	0.327275	-1.20702	0.241684	0.425777	-0.632517	0.534305	0.846957
A2A7B5~Prdm2~735	25.3442	26.9351	26.2598	26.1576	26.0769	25.0902	26.6799	26.1902	26.4571	26.7898	25.1521	26.6901	26.6871	25.2687	26.4832	26.3165	27.1636	27.227	27.2824	26.8471	25.5168	26.4583	23.4335	25.2922	-1.95482	-0.16486	-0.0833914	-3.76994	0.00122597	0.00819547	-0.317938	0.753869	0.901453	-0.160823	0.873866	0.963796	-0.955853	-0.857756	0.834104	1.01367	-1.8434	0.0803323	0.265248	-1.65421	0.113893	0.261632	1.6086	0.123575	0.515751
A2A7B5~Prdm2~738	25.9892	NA	NA	NA	25.0904	25.0902	25.0904	24.9483	NA	NA	NA	NA	NA	NA	NA	25.4296	26.6133	25.9229	26.9366	26.9366	NA	NA	25.0538	NA	NA	NA	NA	NA	NA	NA	NA	NA	NA	NA	NA	NA	-0.613156	NA	0.00101184	0.375768	NA	NA	NA	NA	NA	NA	NA	NA	NA
A2A7B5~Prdm2~739	26.3674	26.9351	26.8541	25.4153	26.0769	25.0902	25.709	26.1902	26.4571	26.2351	25.1521	25.9638	26.6871	25.2687	26.4832	25.4296	25.5056	27.227	26.7234	26.8471	25.5168	26.4583	25.4601	26.1575	-0.677593	-0.626393	0.0150943	-1.57848	0.130341	0.291647	-1.45921	0.160233	0.39932	0.0351628	0.972303	0.993348	-0.182807	-0.62374	-0.131607	0.0689473	-0.425855	0.674819	0.843054	-1.45303	0.161924	0.329408	-0.306584	0.762369	0.941499
A2A7B5~Prdm2~743	25.3902	25.8479	25.2875	24.8435	25.1282	25.0902	25.6501	24.9483	24.9999	25.1422	25.1521	25.3519	25.5191	25.2687	25.335	25.4296	25.5056	25.9229	25.6441	25.4513	25.5168	25.4236	25.4601	25.2922	-0.207825	-0.138092	0.226557	-1.18707	0.249285	0.446875	-0.788767	0.439616	0.705667	1.29407	0.210572	0.472269	-0.288712	-0.469481	-0.21898	-0.0350988	-1.64909	0.114947	0.322683	-2.68162	0.0144446	0.0641187	-1.25079	0.225629	0.642684
A2A7B5~Prdm2~777	NA	NA	22.9332	NA	23.3022	23.0413	23.1583	23.3022	NA	22.9705	NA	NA	NA	NA	NA	NA	23.5032	23.062	23.1929	23.1929	23.4305	NA	NA	NA	NA	NA	NA	NA	NA	NA	NA	NA	NA	NA	NA	NA	-0.304512	-0.26724	-0.229546	NA	NA	NA	NA	NA	NA	NA	NA	NA	NA
A2A7B5~Prdm2~781	NA	NA	NA	NA	NA	NA	NA	NA	NA	NA	NA	NA	NA	NA	NA	NA	23.5032	NA	NA	NA	23.4305	NA	NA	NA	NA	NA	NA	NA	NA	NA	NA	NA	NA	NA	NA	NA	NA	NA	NA	NA	NA	NA	NA	NA	NA	NA	NA	NA	NA
A2A7B5~Prdm2~792	24.1338	24.8948	24.1766	24.2446	24.4534	24.6452	24.4804	24.1823	24.4895	24.5572	24.943	24.6894	24.5703	24.6289	24.9021	24.4798	24.9898	25.1199	24.9301	24.8104	24.6438	24.7088	24.5683	24.583	-0.336594	0.0778581	-0.0245048	-2.18851	0.0408281	0.127736	0.506229	0.618301	0.829438	-0.159329	0.875028	0.964209	-0.600095	-0.292783	-0.185643	0.0193064	-3.90178	0.00090269	0.0165186	-1.90366	0.0716323	0.191313	-1.20704	0.241678	0.658409
A2A7S8~Kiaa1522~213	23.4751	23.8585	23.6206	23.4751	22.5788	24.3756	23.5407	24.003	23.6211	23.8098	24.1629	23.299	NA	NA	NA	23.8816	23.2777	24.4862	24.5227	24.8063	21.5162	21.8883	22.6572	23.5149	-1.8791	0.017188	0.158367	-4.37102	0.000430001	0.00338613	0.0399814	0.968581	0.98961	0.232984	0.818597	0.944914	-0.665904	-0.550025	1.23038	1.48744	-1.54897	0.140077	0.359687	-1.27943	0.21819	0.398297	2.86202	0.0109162	0.178183
A2A7S8~Kiaa1522~402	24.5894	25.0347	24.9823	24.3607	24.4266	24.4927	24.9115	24.1868	24.8278	24.9265	25.0651	24.8928	24.8545	24.9236	24.9464	24.7257	24.876	25.1833	24.7671	24.4651	24.6691	24.5523	24.5917	24.7599	-0.179607	-0.237365	-0.065516	-1.08022	0.293063	0.495625	-1.42759	0.169032	0.414415	-0.394036	0.697777	0.892969	-0.0810773	0.10522	-0.138836	0.21931	-0.487626	0.631184	0.815664	0.632828	0.534106	0.702658	-0.835006	0.413703	0.783263
A2A7S8~Kiaa1522~543	23.3074	23.2251	23.5788	23.4496	23.1909	23.2516	23.1909	23.0386	NA	23.1936	NA	NA	23.3771	23.1558	23.1558	23.2454	24.0578	23.9056	23.6292	23.1582	23.6062	23.6073	23.2577	23.1989	-0.270178	-0.222192	0.0398674	-1.64616	0.118366	0.273825	-1.35379	0.193792	0.450251	0.153628	0.879739	0.965974	-0.297522	-0.494102	-0.249537	-0.184056	-1.81276	0.0878328	0.278555	-1.90401	0.0742363	0.196165	-1.5204	0.147066	0.552371
A2A7S8~Kiaa1522~667	24.5919	24.9735	24.7103	24.8819	24.8797	25.1392	25.2601	25.1133	24.6995	24.6686	25.2496	25.1713	25.1958	25.0424	25.0806	25.0806	24.7763	25.3218	25.0033	24.7122	25.0415	24.7667	25.3585	24.5538	-0.0232608	0.308676	0.152641	-0.133025	0.89552	0.947212	1.76527	0.0929789	0.281308	0.872927	0.393194	0.679435	-0.163989	-0.00614412	0.167947	0.169757	-0.937828	0.359662	0.609022	-0.0351372	0.972323	0.98542	0.960464	0.348435	0.746608
A2A7S8~Kiaa1522~671	24.5919	24.9735	24.7103	24.4486	24.8797	25.1392	25.2601	25.1133	24.6995	24.6686	25.2496	25.194	25.1958	25.0424	25.2875	25.2875	24.7763	25.3218	25.0033	24.7831	25.0415	24.5092	25.3585	24.5538	-0.105361	0.41699	0.250381	-0.557792	0.583255	0.752395	2.20759	0.0392757	0.151207	1.32555	0.200122	0.458174	-0.29003	-0.0181959	0.232321	0.337546	-1.53545	0.140541	0.360141	-0.0963313	0.924228	0.959351	1.22993	0.233174	0.650921
A2A7S8~Kiaa1522~838	24.4235	24.4682	24.3268	24.1916	24.7416	22.7877	23.2571	22.7877	23.9318	24.5948	24.1999	24.0607	NA	NA	23.5592	NA	24.8673	24.849	24.8673	24.8851	24.1769	24.2636	24.4798	24.3971	-0.537862	-0.959005	-0.637608	-1.77496	0.0940814	0.232823	-3.16474	0.00574341	0.034379	-1.33076	0.201103	0.459536	-0.514692	-0.670414	-0.935835	-0.770161	-1.69849	0.107914	0.312475	-2.21238	0.0411351	0.132932	-3.08828	0.00676101	0.144802
A2A7S8~Kiaa1522~842	24.4235	24.4682	24.4298	24.1916	24.7416	25.2004	23.2571	25.2004	24.237	24.5948	24.1999	24.0607	NA	NA	23.5592	NA	24.8585	24.849	24.8585	24.8851	24.1769	24.2636	24.3167	24.3971	-0.574196	0.221614	-0.71392	-1.94079	0.0693078	0.188855	0.749059	0.464213	0.725699	-1.52615	0.145635	0.372209	-0.484492	-0.589666	0.311318	-0.72939	-1.63759	0.120158	0.331172	-1.99308	0.0628061	0.175258	1.05226	0.307627	0.718331
A2A7S8~Kiaa1522~883	NA	NA	NA	NA	NA	NA	NA	24.9527	NA	NA	NA	NA	26.707	NA	NA	NA	NA	NA	NA	NA	NA	NA	NA	NA	NA	NA	NA	NA	NA	NA	NA	NA	NA	NA	NA	NA	NA	NA	NA	NA	NA	NA	NA	NA	NA	NA	NA	NA	NA
A2A7S8~Kiaa1522~886	NA	NA	NA	NA	NA	NA	NA	24.9527	NA	NA	NA	NA	26.707	NA	NA	NA	NA	NA	NA	NA	NA	NA	NA	NA	NA	NA	NA	NA	NA	NA	NA	NA	NA	NA	NA	NA	NA	NA	NA	NA	NA	NA	NA	NA	NA	NA	NA	NA	NA
A2A7S8~Kiaa1522~909	25.1044	25.1676	25.1446	25.103	25.3565	25.3901	25.3872	25.3872	25.4906	24.858	25.1204	25.0848	23.9466	24.9179	24.0894	24.0894	25.1498	24.2047	24.6336	24.6336	25.0001	24.2961	24.5818	24.5818	-0.0404959	0.25035	-0.877648	-0.197655	0.845336	0.921524	1.22192	0.236123	0.50595	-4.28367	0.000371572	0.00322429	0.474448	0.482994	0.765295	-0.354158	2.31571	0.0314546	0.15669	2.35742	0.028842	0.104675	3.73529	0.00132853	0.0536597
A2A7S8~Kiaa1522~952	23.4919	23.5057	22.7182	23.3943	NA	NA	NA	23.9499	NA	NA	NA	NA	24.1739	NA	NA	NA	22.9824	23.4172	23.0199	23.0199	23.69	23.8407	23.8407	24.1289	NA	NA	NA	NA	NA	NA	NA	NA	NA	NA	NA	NA	0.167642	NA	0.0748243	0.298807	NA	NA	NA	NA	NA	NA	NA	NA	NA
A2A7S8~Kiaa1522~959	23.4551	23.5057	22.7182	23.3943	NA	NA	NA	23.9499	NA	NA	NA	NA	24.1739	NA	NA	NA	22.9824	23.4172	23.2433	23.2433	23.69	23.711	23.711	24.1289	NA	NA	NA	NA	NA	NA	NA	NA	NA	NA	NA	NA	0.046789	NA	0.139646	0.363629	NA	NA	NA	NA	NA	NA	NA	NA	NA
A2A7Y5~Miip~307	NA	NA	NA	NA	NA	NA	22.7205	NA	NA	NA	NA	23.4661	NA	NA	NA	NA	NA	NA	22.6821	NA	NA	NA	NA	NA	NA	NA	NA	NA	NA	NA	NA	NA	NA	NA	NA	NA	NA	0.783989	NA	NA	NA	NA	NA	NA	NA	NA	NA	NA	NA
A2A870~Fbf1~206	NA	NA	NA	NA	NA	NA	NA	NA	20.8547	21.7719	23.0351	24.978	23.9703	24.2773	24.1341	24.1341	NA	NA	23.0847	NA	NA	NA	NA	NA	NA	NA	NA	NA	NA	NA	NA	NA	NA	NA	NA	NA	NA	-0.424721	NA	NA	NA	NA	NA	NA	NA	NA	NA	NA	NA
A2A8U2~Tmem201~441	24.0242	23.9186	24.1068	23.674	24.1544	24.1252	24.0859	24.0829	23.8031	23.9832	23.809	23.6878	24.3588	23.9426	23.7135	23.5975	24.4892	24.3081	24.1263	23.908	24.2447	24.3857	23.8532	24.0404	-0.0769245	0.181198	0.0823455	-0.48354	0.634031	0.787198	1.13899	0.268336	0.544074	0.517615	0.610477	0.84368	-0.277005	-0.387158	-0.0188822	-0.227888	-1.74122	0.0972026	0.294852	-2.43364	0.0245809	0.0936848	-0.118692	0.906719	0.980217
A2A8Z1~Osbpl9~322	NA	26.3392	NA	NA	NA	NA	NA	NA	NA	NA	NA	NA	NA	NA	NA	NA	NA	NA	NA	NA	NA	25.1071	NA	NA	NA	NA	NA	NA	NA	NA	NA	NA	NA	NA	NA	NA	NA	NA	NA	NA	NA	NA	NA	NA	NA	NA	NA	NA	NA
A2A8Z1~Osbpl9~324	NA	NA	26.3105	NA	25.6573	26.2944	26.0103	25.6573	25.8247	25.2182	25.2381	25.2381	NA	24.9573	NA	NA	NA	NA	NA	NA	NA	NA	NA	NA	NA	NA	NA	NA	NA	NA	NA	NA	NA	NA	NA	NA	NA	NA	NA	NA	NA	NA	NA	NA	NA	NA	NA	NA	NA
A2A8Z1~Osbpl9~325	24.6275	24.5763	24.6589	24.6589	24.8115	25.2503	25.4815	25.4815	23.3844	26.0573	23.0549	23.3844	25.1027	25.1027	24.283	25.4985	24.0498	NA	NA	NA	25.3961	26.0665	26.0665	26.4309	1.94018	0.625824	1.02645	2.56183	0.0203764	0.0755826	1.30656	0.209021	0.469856	2.14297	0.0471095	0.166349	0.580549	-0.0795794	-0.733811	-0.993312	0.766559	0.454014	0.689509	-0.105077	0.917563	0.954969	-1.53201	0.144192	0.549339
A2A8Z1~Osbpl9~326	27.6484	26.1817	27.2313	27.0987	27.0995	26.4217	26.6656	26.8959	25.5289	25.185	25.3135	26.1639	25.996	26.2666	24.7729	25.1948	26.0909	26.0848	26.1791	25.7157	25.7083	26.5915	25.7514	25.2698	-0.187363	-0.26934	0.00970202	-0.548278	0.589646	0.757506	-0.788168	0.439958	0.705969	0.0283909	0.977635	0.995177	1.02242	-0.469768	0.940444	-0.272703	2.9919	0.00727572	0.0635747	-1.37468	0.184631	0.35839	2.75201	0.0123856	0.188975
A2A8Z1~Osbpl9~329	27.6144	27.5717	27.5965	25.0879	26.8695	27.5346	27.326	27.289	25.5048	26.7203	26.6802	26.4712	25.4534	26.3197	26.6056	24.973	26.849	25.4132	27.057	27.0548	26.9099	25.5842	26.7251	26.9123	-0.060641	0.287168	-0.506167	-0.115404	0.90929	0.954198	0.546501	0.590844	0.81331	-0.963271	0.34706	0.634877	0.37411	-0.2494	0.72192	-0.694926	0.711958	0.484818	0.714608	-0.474626	0.64026	0.77918	1.37386	0.18488	0.600056
A2A935~Prdm16~711	26.0309	26.0745	25.7281	25.2177	25.7362	25.6294	25.9416	25.6627	25.668	25.6492	25.7894	25.7059	25.7281	25.6025	25.5777	25.2531	26.0555	26.0713	26.2955	26.0713	25.8418	25.8034	26.0491	25.2427	-0.389165	-0.0202931	-0.16278	-2.21794	0.0384567	0.12183	-0.115655	0.909094	0.97118	-0.927723	0.364752	0.651811	-0.360597	-0.420278	0.00827485	-0.193893	-2.05513	0.0533361	0.208175	-2.39526	0.0266475	0.0989808	0.0471603	0.962859	0.990185
A2A9A2~Dmrta2~204	25.1962	25.3495	25.1962	25.108	24.7116	24.7262	24.6823	24.7262	NA	24.8128	NA	NA	24.9858	24.3481	24.4895	24.7676	25.7573	25.6585	25.7173	25.6706	24.5776	24.9834	24.3252	24.3252	-1.14806	-0.500898	-0.16506	-7.78209	5.85915e-07	1.22942e-05	-3.39532	0.00350291	0.022871	-0.707624	0.488911	0.760829	-0.488462	-0.888144	0.1587	0.0948565	-3.31103	0.00419846	0.0453568	-3.80754	0.00144074	0.0125262	1.07574	0.297296	0.709248
A2A9A2~Dmrta2~214	23.0285	NA	NA	NA	23.282	NA	NA	NA	22.5272	NA	NA	NA	NA	NA	NA	NA	24.7938	NA	NA	NA	NA	NA	NA	NA	NA	NA	NA	NA	NA	NA	NA	NA	NA	NA	NA	NA	-1.76529	-2.26656	NA	NA	NA	NA	NA	NA	NA	NA	NA	NA	NA
A2A9C3~Szt2~1395	24.5231	24.831	25.3349	24.7955	24.8557	24.481	23.9051	24.481	24.4862	24.8519	24.8546	24.5196	23.4735	23.6312	24.0815	24.5515	NA	NA	24.8583	NA	NA	NA	24.771	NA	-0.0873521	-0.440454	-0.743666	-0.170989	0.866723	0.933341	-1.72436	0.107044	0.310536	-2.91142	0.0115612	0.0554637	0.0127884	-0.18025	-0.340314	-0.836564	0.0316644	0.975195	0.992295	-0.446304	0.662327	0.7942	-0.842628	0.413857	0.783445
A2A9C3~Szt2~1641	25.5408	25.9299	25.3763	25.3584	26.1568	26.4659	26.5397	26.3964	25.582	25.7497	25.1732	25.3668	26.3361	26.169	26.472	26.1397	25.3045	25.7393	25.3965	25.3666	25.2586	26.3573	26.7557	26.5441	0.777201	0.838349	0.811222	3.32109	0.00345137	0.0189783	3.58238	0.00189261	0.0137153	3.46647	0.00247249	0.0157458	0.0996078	0.0162359	0.160755	0.0502564	0.425638	0.674974	0.843169	0.0693785	0.945386	0.970901	0.68693	0.500115	0.830131
A2A9C3~Szt2~1644	25.5408	25.6836	25.3763	25.3584	25.3285	25.7971	25.964	25.7944	25.3054	25.4903	25.1732	25.3668	25.7513	25.6683	25.8855	25.6349	25.3045	25.7393	25.3965	25.3666	26.0809	26.3573	26.0916	25.8969	0.654965	0.231245	0.401064	4.70708	0.000139474	0.00130762	1.66191	0.112325	0.31932	2.88235	0.00928966	0.0467262	0.0380361	-0.117775	-0.385684	-0.371676	0.273357	0.787417	0.91025	-0.846424	0.407457	0.595266	-2.77182	0.0118586	0.18604
A2A9C3~Szt2~1650	24.3736	24.3171	24.2348	23.8549	24.8056	24.6712	24.5331	24.6232	24.4711	24.5731	24.3752	24.5136	24.9516	25.1414	25.5033	25.0909	23.9457	24.3781	24.8615	24.4403	24.8182	24.8175	24.7087	24.6142	0.333285	0.463198	0.688561	2.09667	0.049112	0.146888	2.91394	0.0086596	0.0477734	4.33169	0.000332379	0.00292572	-0.211287	0.0768447	-0.0813736	0.432121	-1.32919	0.198939	0.440449	0.483424	0.634111	0.7755	-0.511915	0.614388	0.884839
A2A9C3~Szt2~2135	23.4586	22.0988	23.3526	21.3334	24.1777	25.1712	24.3503	23.6359	20.5302	21.1614	22.0492	22.3653	24.7955	25.3799	25.4151	24.7445	20.2216	25.0115	25.2448	22.121	24.8491	24.5869	24.3793	24.4963	1.42816	1.77292	3.55719	1.80849	0.0857851	0.218112	2.24505	0.0363844	0.142674	4.50448	0.000222682	0.00210329	-0.588897	-1.62319	-0.244145	0.505835	-0.745721	0.464621	0.698617	-2.05545	0.0533014	0.158083	-0.309161	0.760437	0.941167
A2A9C3~Szt2~2288	NA	NA	NA	25.3822	25.5066	25.6998	25.5619	25.4529	25.5413	26.0462	25.848	25.661	25.1813	25.4442	25.4482	25.3145	25.2159	25.4356	26.0721	26.3112	24.8358	26.0531	25.934	25.7159	-0.124015	0.173078	-0.427045	-0.495442	0.626726	0.782535	0.437311	0.667472	0.855244	-1.70605	0.106473	0.297913	-0.376513	0.0154085	-0.0794191	-0.287621	-0.951322	0.35497	0.605072	0.0615571	0.951644	0.973725	-0.31728	0.754953	0.940387
A2A9C3~Szt2~3230	24.0787	23.5763	23.8199	24.3435	27.4131	27.101	26.8299	27.1978	24.173	24.085	24.6337	23.7313	26.6374	26.1872	26.3109	26.325	23.7519	25	25	24.3246	27.2198	27.0992	26.9002	27.4339	2.64414	3.18086	2.20934	10.6716	1.20498e-09	6.47964e-08	12.8377	4.86815e-11	5.0757e-09	8.91674	2.33427e-08	8.74753e-07	-0.564542	-0.363372	-0.0278224	-0.798171	-2.27845	0.0339718	0.164419	-1.46654	0.158245	0.32455	-0.112289	0.911728	0.981253
A2A9C3~Szt2~717	26.7957	26.9135	26.19	26.7957	26.9902	26.792	26.5055	26.9902	26.5642	26.5518	26.5703	26.5642	26.8465	26.7543	26.6428	22.9503	23.7104	25.8266	26.6152	25.8266	26.3319	26.6804	26.4125	26.3319	0.944447	0.145739	-0.764138	1.47394	0.156262	0.328703	0.227445	0.822416	0.935543	-1.19254	0.247183	0.520935	1.17898	1.0679	0.380275	-0.64069	1.83996	0.0808553	0.266023	1.66659	0.111378	0.258729	0.593471	0.559603	0.859905
A2A9C3~Szt2~722	25.5579	24.5307	25.3344	25.0995	25.0546	25.3165	25.2937	25.1671	25.3678	25.3677	25.447	25.1467	25.1632	25.1395	25.3317	24.9298	25.4831	25.8272	25.0308	25.4524	25.3889	25.0582	25.3027	25.459	-0.146188	0.0773416	-0.191242	-0.79667	0.435117	0.635018	0.421483	0.677955	0.861862	-1.0422	0.309912	0.595182	-0.317738	-0.116054	-0.0942086	-0.161108	-1.73155	0.0989471	0.297461	-0.632452	0.534347	0.70273	-0.513402	0.613367	0.884428
A2AA85~Szrd1~101	25.9464	25.508	25.0129	25.1527	25.5455	25.2053	25.1331	25.2228	26.1691	25.5291	25.6734	25.5656	26.3095	25.4556	25.6529	25.4864	26.1965	25.4025	25.4882	25.4268	25.5682	25.5132	25.5479	25.1184	-0.191571	-0.128327	-0.0082011	-0.832614	0.415019	0.616456	-0.557737	0.583292	0.808742	-0.0356439	0.971924	0.993348	-0.22353	0.105773	-0.160285	0.289143	-0.971514	0.343043	0.595407	0.459714	0.650742	0.786673	-0.696638	0.494149	0.827386
A2AA85~Szrd1~31	26.1606	24.5025	24.6838	23.8266	23.7292	23.7297	23.7297	24.0721	23.9253	NA	NA	NA	24.9385	NA	NA	NA	24.6728	24.6712	24.425	24.4793	NA	NA	24.1388	NA	-0.423279	-0.97818	1.01319	-0.694201	0.502286	0.6919	-2.53657	0.0280888	0.117437	1.31368	0.216306	0.480403	0.231284	-0.636815	-0.323618	0.799652	0.599755	0.561101	0.76662	-1.04441	0.319218	0.51063	-0.530751	0.606385	0.881435
A2AA85~Szrd1~33	26.464	27.0106	26.1574	26.5445	26.6778	26.2852	26.2128	26.2631	26.8191	26.7399	26.2907	26.4503	26.6779	26.1905	26.4562	26.2409	26.373	26.8174	26.479	26.8216	26.4808	26.4806	26.8304	26.4234	-0.0689296	-0.184369	-0.183638	-0.384917	0.704413	0.834582	-1.02956	0.315664	0.594967	-1.02547	0.317538	0.603659	-0.0786384	-0.0477375	-0.194078	-0.162446	-0.439133	0.665333	0.838086	-0.266576	0.79256	0.879816	-1.08377	0.291521	0.702089
A2AAE1~Kiaa1109~1323	24.0437	24.3546	24.0626	24.1369	24.0545	24.0907	24.098	24.098	24.029	24.0757	23.8355	24.2248	23.6291	24.177	23.6622	23.6622	24.2425	24.3163	24.3157	24.3157	24.1759	24.0629	24.0564	24.0564	-0.20967	-0.0641772	-0.258649	-1.82662	0.0829136	0.213403	-0.559105	0.582376	0.808587	-2.25333	0.0357722	0.134918	-0.148106	-0.256314	-0.00261365	-0.305293	-1.29029	0.211856	0.455549	-2.23298	0.0372941	0.124283	-0.0227699	0.982062	0.995478
A2AAE1~Kiaa1109~1355	23.9125	23.8595	23.974	23.8595	24.6188	24.8476	24.4612	24.3503	23.7563	23.9115	23.3452	24.1302	24.9691	24.5246	24.427	24.006	23.6901	23.9492	23.5684	23.6901	24.7899	24.8002	24.5461	24.3338	0.893052	0.668132	0.695856	4.86536	9.6943e-05	0.000962275	3.63999	0.00165664	0.012324	3.79103	0.00116742	0.00847375	0.176894	0.0613518	-0.0480266	-0.135845	0.96372	0.34684	0.598922	0.334245	0.741718	0.847876	-0.261649	0.796302	0.952078
A2AAE1~Kiaa1109~1432	25.0318	25.9123	25.49	25.405	25.3579	25.3579	25.3664	25.3461	24.5351	24.5351	25.0118	24.6585	24.673	24.673	24.9637	24.6086	24.7026	25.2835	25.0586	25.6727	25.2839	25.2839	25.0486	25.2722	0.0427822	-0.102712	0.0443988	0.234469	0.817035	0.906768	-0.562916	0.579828	0.806256	0.243329	0.810261	0.941914	0.280425	-0.494198	0.13493	-0.492581	1.53687	0.140193	0.359714	-2.70846	0.0136237	0.061469	0.739489	0.46831	0.812183
A2AAE1~Kiaa1109~1436	25.0318	25.0534	25.49	25.405	25.3682	25.3682	25.3664	25.3461	25.3978	25.3978	25.0118	24.6585	24.5215	24.5215	24.9637	24.6086	24.7026	25.2835	24.9013	25.6727	25.2796	25.2796	25.0486	25.2722	0.0799674	0.11721	-0.462687	0.420223	0.67886	0.817793	0.615928	0.544977	0.784202	-2.43139	0.0246979	0.101338	0.10499	-0.0235537	0.142233	-0.566208	0.551717	0.587332	0.785953	-0.123773	0.902746	0.945592	0.747422	0.463617	0.809193
A2AAE1~Kiaa1109~2755	27.6987	27.6003	27.6101	27.442	27.2453	27.3233	27.2797	27.3856	27.5503	27.3219	27.4381	27.2487	27.1821	27.2741	27.2762	26.7621	27.5619	27.7306	27.4961	27.5119	27.5237	27.7695	27.6135	27.3558	-0.00950385	-0.279254	-0.266114	-0.0797926	0.937205	0.967489	-2.34457	0.029625	0.122188	-2.23425	0.0371974	0.139283	0.0126554	-0.18535	-0.257095	-0.44196	0.106252	0.916454	0.970423	-1.55617	0.135551	0.293301	-2.15852	0.0433816	0.338251
A2AAE1~Kiaa1109~3653	23.7345	24.5195	22.2008	22.2044	24.2351	24.4066	24.0301	24.127	21.865	21.7934	21.1818	22.3968	25.2628	25.0891	24.5394	24.5836	24.0265	23.3236	22.1035	23.4043	22.717	24.4321	24.349	23.8316	0.617977	1.03492	3.0595	1.28068	0.215144	0.406461	2.14475	0.0446028	0.166966	6.34044	3.66721e-06	6.05945e-05	-0.0496596	-1.40521	0.367285	1.03632	-0.102913	0.91907	0.971212	-2.91212	0.00869491	0.0454488	0.761152	0.45556	0.805886
A2AAE1~Kiaa1109~3835	24.9078	23.4138	24.5952	24.5952	25.2067	25.0254	24.5998	24.0376	24.8412	24.388	24.2143	23.7669	25.0711	NA	NA	NA	26.3252	23.0519	26.0514	24.2555	25.6157	25.2401	24.3558	24.5877	0.0288239	0.339342	0.768533	0.050154	0.960593	0.980325	0.59046	0.562766	0.795368	0.845756	0.409611	0.693774	-0.542973	-0.618402	-0.232454	0.121308	-0.94478	0.358204	0.607645	-1.07603	0.297173	0.487139	-0.404474	0.690983	0.917816
A2AAE1~Kiaa1109~4308	25.4934	25.2576	25.7138	25.25	25.0715	25.4676	25.0875	25.0875	24.8849	25.327	24.9079	24.9079	NA	NA	25.1366	NA	25.2038	25.308	25.7684	25.6251	NA	NA	NA	25.8373	0.360949	-0.250193	0.129666	1.36995	0.192664	0.377855	-1.50142	0.155863	0.392357	0.492133	0.630391	0.856461	-0.0476446	-0.4694	-0.658787	-0.700684	-0.285918	0.779204	0.904904	-2.8169	0.013914	0.062404	-2.50036	0.0257158	0.267077
A2AAE1~Kiaa1109~4613	26.5095	26.3997	26.1669	26.0916	25.9628	25.8366	25.7788	25.7064	26.5423	26.325	26.0443	25.5997	26.0346	25.5489	25.7474	25.9788	26.513	26.3344	26.0127	25.9216	26.2064	25.7858	25.655	25.2597	-0.468707	-0.47078	-0.300393	-2.30009	0.032488	0.107547	-2.31027	0.0318114	0.129342	-1.47413	0.156212	0.389521	0.0965172	-0.0675917	0.0944441	0.100722	0.473641	0.64095	0.821187	-0.331694	0.743615	0.849178	0.463468	0.648097	0.90149
A2AAY5~Sh3pxd2b~499	24.7001	23.7562	24.5692	23.2019	22.0393	23.0858	21.5478	22.5356	24.1551	24.4701	24.2196	24.2196	22.8014	23.1813	24.6986	23.2766	24.7013	24.5536	24.7462	24.7013	24.634	23.4822	21.5331	22.3881	-1.66626	-1.75472	-0.776623	-3.22453	0.00430197	0.022611	-3.39572	0.00290896	0.019602	-1.50292	0.148685	0.377691	-0.618756	-0.40951	-0.70722	0.480123	-1.19741	0.245322	0.495494	-0.792482	0.437497	0.622025	-1.36861	0.186491	0.602424
A2AAY5~Sh3pxd2b~550	26.0777	25.9682	25.9923	25.8187	25.669	25.8268	25.948	25.5162	25.2235	25.2396	25.0021	25.1554	25.4413	25.2426	24.4408	25.0963	25.7989	26.4323	26.6378	26.5923	25.3823	26.201	26.2575	25.5671	-0.513318	-0.224208	-0.0998848	-2.31798	0.0313072	0.104643	-1.01245	0.323568	0.602933	-0.451047	0.656869	0.870616	-0.401093	-1.21015	-0.111982	-0.79672	-1.81121	0.0853489	0.273649	-5.46466	2.49147e-05	0.000578415	-0.505676	0.618682	0.887129
A2AAY5~Sh3pxd2b~551	25.144	25.0322	24.9763	24.9763	25.2173	25.258	25.4222	25.3511	24.6716	23.7992	23.8771	23.8771	22.4961	24.2891	24.4448	22.0503	24.839	25.6799	25.7811	24.4433	24.7778	25.2272	25.2293	24.631	-0.219457	0.279925	-0.736188	-0.530376	0.601765	0.765438	0.676514	0.506562	0.758368	-1.77919	0.0906056	0.267326	-0.153564	-1.12953	0.345819	-1.64626	-0.371128	0.714494	0.866652	-2.72981	0.0130028	0.0594655	0.835762	0.413287	0.782854
A2ABV5~Med14~1117	25.9244	25.3373	24.4483	25.1678	25.4053	25.032	24.8613	24.6332	24.7025	24.4406	24.7775	24.3286	24.6553	24.9045	24.5657	24.5071	24.4133	25.9845	25.2972	25.0837	24.9286	25.9913	24.4333	24.5131	-0.228076	-0.236462	0.0958866	-0.667536	0.512156	0.698489	-0.692083	0.496943	0.750577	0.280643	0.781904	0.932515	0.0247633	-0.632385	0.0163766	-0.308423	0.0724776	0.942951	0.980796	-1.85088	0.0792046	0.204826	0.0479313	0.962252	0.990074
A2ABV5~Med14~1124	24.7181	25.3373	24.4483	24.6189	24.9189	25.032	24.8613	24.9189	24.4583	24.4406	24.7775	24.4583	24.8168	24.9045	24.5657	24.8168	NA	24.9645	NA	NA	24.3435	25.1214	24.4333	24.3435	-0.404054	0.152161	0.242299	-1.35437	0.19361	0.379102	0.806439	0.431293	0.69955	1.28416	0.216566	0.4809	-0.183871	-0.430846	0.372344	0.215508	-0.61633	0.545964	0.757636	-1.44418	0.167137	0.336225	1.97339	0.0651869	0.401621
A2ABV5~Med14~1133	27.6821	27.7309	27.7956	27.7429	27.2982	27.6278	27.8402	27.6077	27.1122	27.4157	27.4115	27.5076	27.5951	27.5964	27.4039	27.5093	26.9441	28.1868	27.8236	27.9175	27.4292	27.3952	27.8358	27.6858	-0.131519	-0.144363	0.164436	-0.69092	0.497658	0.687853	-0.758395	0.457171	0.720022	0.86385	0.398042	0.684087	0.0198443	-0.356266	0.0070003	-0.0603105	0.10425	0.918022	0.970793	-1.8716	0.0761508	0.199382	0.0367753	0.971033	0.992077
A2ABV5~Med14~1138	NA	NA	NA	NA	NA	NA	NA	NA	20.8258	23.3987	21.7725	22.4851	27.2038	27.3268	27.3085	27.3085	NA	NA	NA	NA	NA	NA	NA	NA	NA	NA	NA	NA	NA	NA	NA	NA	NA	NA	NA	NA	NA	NA	NA	NA	NA	NA	NA	NA	NA	NA	NA	NA	NA
A2ABV5~Med14~1141	28.1499	28.1654	28.2188	28.1928	27.9623	28.2014	28.1657	28.1475	27.8695	27.7929	27.9192	27.8905	26.8133	26.8998	27.9838	27.9992	27.8797	28.5197	28.2652	28.1436	27.8386	28.1168	28.0824	27.6858	-0.271163	-0.0624593	-0.444	-1.2582	0.222992	0.415408	-0.289812	0.774981	0.91338	-2.06017	0.0528063	0.181046	-0.0203476	-0.334032	0.188356	-0.506869	-0.0944132	0.925732	0.974188	-1.54992	0.13704	0.295383	0.873977	0.392636	0.768975
A2ABV5~Med14~1147	28.1499	28.1654	28.2188	28.1928	27.9623	27.5454	28.1657	28.1475	27.8695	27.6773	27.9192	28.0434	28.0217	27.4533	27.9838	27.9992	28.2082	28.5197	28.2652	28.1436	26.6429	28.1168	28.0824	27.6192	-0.668845	-0.226467	-0.012838	-2.83228	0.0103795	0.0449302	-0.958995	0.349157	0.626907	-0.0543634	0.957192	0.988689	-0.102476	-0.40684	0.339901	0.249167	-0.433943	0.669034	0.83989	-1.7228	0.10055	0.241501	1.43934	0.165718	0.581202
A2ABV5~Med14~1149	NA	25.4039	NA	NA	24.1644	24.1188	24.5701	24.1644	24.7765	25.3375	24.3994	24.7142	NA	24.6081	NA	NA	27.2535	25.7586	25.6419	25.7586	27.0108	24.6838	23.5014	23.5014	-1.4288	-1.14947	-0.198817	-2.28676	0.0386135	0.122143	-1.16353	0.264414	0.539252	-0.201249	0.843451	0.954195	-0.699285	-1.29626	-0.419952	-0.0662789	-0.707838	0.490874	0.719043	-2.07464	0.0572961	0.165478	-0.672123	0.512644	0.834614
A2ABV5~Med14~983	NA	NA	24.98	NA	26.1791	26.0625	25.8735	26.1791	21.1598	22.5129	24.2552	23.5869	26.0405	26.0287	26.0996	26.0405	24.9904	24.9904	24.9728	24.9989	25.8138	26.1131	25.8138	26.6538	1.11045	1.0936	3.17362	2.58526	0.0194189	0.073038	1.61025	0.126028	0.344318	7.3886	1.16014e-06	2.25501e-05	-0.008199	-2.10945	-0.0250484	-0.0462792	-0.0120725	0.99051	0.996139	-4.91108	0.000137709	0.00216884	-0.0583159	0.954187	0.989043
A2ABV5~Med14~992	NA	NA	26.4783	NA	25.8031	26.0625	25.8735	25.8031	25.6138	25.6298	25.8292	25.9299	26.0923	26.0287	26.0996	26.0923	26.1438	26.1438	26.8178	24.9989	26.5127	26.1131	25.6409	26.6538	0.204014	-0.592752	0.327571	0.731117	0.474814	0.669418	-1.34347	0.197041	0.454424	1.1739	0.25686	0.534462	0.452169	-0.275438	-0.344598	-0.151882	1.02484	0.320014	0.57191	-0.987075	0.337653	0.529478	-1.23492	0.233906	0.651189
A2ACM0~Rptor~696	21.2823	23.6197	22.5894	24.5359	24.5413	25.1815	24.8038	24.7205	24.532	22.5197	24.5197	24.719	25.7935	25.7177	26.012	25.8659	23.0925	22.5831	24.4149	23.3473	23.7079	24.1256	24.1149	24.1149	0.656327	1.80494	1.77464	1.21947	0.237031	0.431909	3.35362	0.00320372	0.0212162	3.29733	0.00364404	0.0217456	-0.35263	0.71317	0.795984	1.83148	-0.655195	0.519903	0.738717	1.32509	0.200271	0.377155	1.47896	0.154927	0.566549
A2ACM0~Rptor~721	22.3324	22.9238	23.1679	23.3141	24.4494	24.4494	27.3426	23.7857	26.9371	27.2039	27.2039	27.3191	24.9827	NA	NA	NA	27.5067	27.5067	27.13	27.4635	27.4897	27.5	27.508	27.5	0.0976951	2.07226	-2.18325	0.194316	0.848266	0.923664	4.12173	0.000732828	0.00620298	-2.74644	0.0139067	0.0643726	-4.46716	-0.235717	-2.4926	-2.51666	-8.88521	9.5962e-08	2.74615e-05	-0.468843	0.645227	0.782552	-4.9578	0.000124954	0.0114357
A2ACM0~Rptor~722	27.7191	27.457	27.2645	27.2325	27.1589	27.1404	27.0907	26.9683	26.5843	26.8866	27.1554	26.5843	27.3655	27.3515	27.0253	27.073	27.8754	27.737	27.8137	27.8137	27.2299	27.4747	27.2299	27.1799	-0.531351	-0.328671	0.401146	-3.94398	0.000818373	0.00583932	-2.43957	0.0242749	0.105548	2.97753	0.0075137	0.0393939	-0.391662	-1.00727	-0.188982	-0.0747687	-2.90714	0.00879182	0.0721916	-7.47648	3.53615e-07	2.19176e-05	-1.40273	0.176223	0.5927
A2ACM0~Rptor~859	29.4257	29.7467	29.5417	29.4961	29.5901	29.7182	29.5588	29.6313	29.7106	29.5741	29.4093	29.5285	25.6756	29.4667	29.6361	29.6279	29.3727	29.6567	29.7363	29.5068	29.6876	29.6948	29.4857	29.4621	0.0144161	0.0720186	-0.954045	0.0263346	0.979255	0.989234	0.13156	0.896663	0.966279	-1.7428	0.09692	0.280158	-0.015567	-0.0124984	0.0420354	-0.98096	-0.0284371	0.977599	0.99334	-0.0228315	0.982014	0.99026	0.0767883	0.939565	0.985367
A2ACM0~Rptor~863	29.7805	29.9916	29.8151	29.7038	30.6104	30.7999	30.6196	30.6247	30.046	30.0037	29.8436	29.8573	30.8437	30.6053	30.6561	30.6803	29.6487	29.9169	30.0219	29.8258	30.5429	30.8192	30.7094	30.6375	0.823943	0.840936	0.758703	8.11919	1.01662e-07	2.74019e-06	8.28664	7.41355e-08	2.51799e-06	7.47632	3.53729e-07	8.27419e-06	-0.0305921	0.0843062	-0.0135992	0.0190667	-0.301457	0.766218	0.896531	0.830759	0.416041	0.602277	-0.134008	0.894753	0.976696
A2ACM0~Rptor~877	26.8489	27.2728	27.1822	26.9085	27.652	27.873	26.3144	27.5252	27.0296	27.1449	26.665	27.0639	27.4396	27.5762	25.6406	27.2774	27.0373	27.187	27.1643	26.9348	27.6024	27.8852	27.9501	27.7908	0.726275	0.288072	0.00758491	2.16405	0.0429007	0.132558	0.858354	0.400996	0.673585	0.0226004	0.982196	0.996131	-0.0277596	-0.104989	-0.465963	-0.823679	-0.082714	0.934912	0.977684	-0.312832	0.757688	0.857171	-1.38841	0.180477	0.597317
A2ACM0~Rptor~885	NA	NA	NA	NA	NA	NA	NA	NA	NA	NA	NA	24.6941	NA	NA	NA	25.4544	NA	NA	NA	NA	NA	NA	NA	26.5397	NA	NA	NA	NA	NA	NA	NA	NA	NA	NA	NA	NA	NA	NA	NA	-1.08537	NA	NA	NA	NA	NA	NA	NA	NA	NA
A2ACM0~Rptor~887	24.661	24.8636	24.661	24.4082	26.0483	26.8419	26.8419	24.7061	NA	NA	NA	NA	NA	NA	NA	23.5877	22.9494	22.414	21.4028	21.9007	26.41	26.6212	26.5567	26.6212	NA	NA	NA	NA	NA	NA	NA	NA	NA	NA	NA	NA	2.48172	NA	-0.442758	-2.96465	NA	NA	NA	NA	NA	NA	NA	NA	NA
A2ACV6~Soga1~1536	25.0028	24.6987	25.1156	25.0028	24.5668	NA	NA	NA	24.5607	NA	NA	NA	24.348	24.348	24.2153	24.5393	25.1136	25.1136	25.0566	25.1133	25.0627	NA	NA	NA	-0.0365601	-0.388175	-0.198071	-0.192522	0.850923	0.925349	-2.0441	0.0662359	0.222617	-1.04302	0.319832	0.606305	-0.144295	-0.538547	-0.49591	-0.700057	-1.20142	0.255395	0.507208	-2.83594	0.0165409	0.070717	-2.06451	0.0639617	0.399681
A2ACV6~Soga1~173	25.1924	25.249	25.1322	25.0528	24.888	25.1505	25.3321	25.405	25.5556	25.4286	25.1188	25.3996	25.6943	25.8765	25.3462	25.557	24.942	25.883	25.6789	25.4828	24.9384	25.4546	25.7186	25.774	-0.0252889	0.0373046	0.242813	-0.128997	0.898665	0.948748	0.190288	0.851026	0.946948	1.23857	0.230027	0.498127	-0.340084	-0.121019	-0.277491	0.147083	-1.73474	0.0983693	0.296851	-0.617306	0.544086	0.709792	-1.41546	0.172513	0.588013
A2ADY9~Ddi2~120	NA	NA	NA	NA	NA	NA	NA	NA	26.3201	26.7241	26.3201	26.0709	22.2615	20.213	22.9872	23.307	26.3578	NA	NA	NA	26.5172	NA	NA	NA	NA	NA	NA	NA	NA	NA	NA	NA	NA	NA	NA	NA	NA	0.00102609	NA	-4.32502	NA	NA	NA	NA	NA	NA	NA	NA	NA
A2ADY9~Ddi2~121	26.7306	26.5257	26.6261	26.397	26.6258	26.6231	26.6147	26.2457	26.8371	NA	NA	NA	26.7371	26.6089	26.8536	25.9767	26.8832	26.6245	26.6872	26.779	26.403	26.9251	26.6743	26.5373	-0.108556	-0.0425543	-0.29306	-0.637524	0.532404	0.714475	-0.24991	0.805696	0.928237	-1.0885	0.291792	0.575961	-0.173603	0.0936612	-0.107601	-0.0908427	-1.01952	0.322457	0.574446	0.347881	0.732264	0.841227	-0.631911	0.535977	0.847805
A2ADY9~Ddi2~127	26.0511	25.9307	26.0511	26.0507	26.4571	26.8482	27.0256	27.0256	26.455	26.455	26.2151	26.3888	26.859	26.8618	26.8625	26.8625	25.2548	NA	NA	NA	NA	27.198	NA	NA	1.94326	0.818208	0.482998	7.83178	1.97103e-06	3.54892e-05	6.59514	1.31202e-05	0.000208589	3.89319	0.0016759	0.0114247	0.766137	1.12371	-0.358913	-0.336552	3.90568	0.0016356	0.0245796	5.72853	5.5991e-05	0.00107429	-1.8297	0.0890615	0.456676
A2ADY9~Ddi2~128	NA	NA	26.0981	NA	NA	NA	27.0672	NA	NA	26.4029	NA	NA	27.0733	27.0733	27.0639	27.0469	25.8349	25.9373	25.8641	25.8349	26.3562	27.1755	27.0072	27.0786	1.03661	0.969122	0.661398	6.30704	6.41283e-05	0.000678086	2.94822	0.013559	0.0678203	2.5451	0.0276695	0.11076	0.230354	0.535186	0.16287	0.159979	0.886418	0.394795	0.64026	2.05943	0.0645205	0.178266	0.626734	0.543917	0.851691
A2ADY9~Ddi2~194	22.5164	24.2683	21.5354	22.0442	24.0748	24.5183	23.4565	24.6846	24.6267	21.9537	23.6994	22.757	25.5403	25.0506	24.747	24.9883	23.0411	22.6676	23.5893	25.2283	24.4278	24.2806	24.3928	24.3183	0.723246	1.59246	1.82237	1.23754	0.230399	0.424549	2.72485	0.0131445	0.0662646	3.11826	0.00547463	0.0305344	-1.04052	-0.372411	-0.17131	0.726717	-1.78044	0.0903965	0.282982	-0.637232	0.531293	0.700403	-0.293129	0.772482	0.945792
A2AE27~Ampd2~113	28.3044	28.3154	28.2724	27.7746	27.9494	28.1897	28.2542	27.8099	28.5114	28.5013	28.4136	28.1405	28.2595	28.3398	28.208	28.1884	29.1943	28.8148	28.8636	28.4253	28.6894	28.7412	28.484	28.1762	-0.301828	-0.11592	-0.142782	-1.81538	0.0846834	0.216292	-0.697215	0.493795	0.748512	-0.858776	0.400769	0.685968	-0.657796	-0.432813	-0.471888	-0.273766	-3.95639	0.000795098	0.0154538	-2.6032	0.0171194	0.0724302	-2.83823	0.0102439	0.17271
A2AE27~Ampd2~135	24.8579	26.0832	24.7063	24.2861	24.2548	25.2108	23.9123	23.5426	24.2453	24.0749	24.1511	22.1495	24.7345	23.08	23.08	23.3798	23.9002	25.5168	24.3751	23.2045	23.8581	21.7448	22.8641	21.0606	-1.86724	-0.753243	-0.0865875	-2.95289	0.00793918	0.0363251	-1.1912	0.247697	0.519326	-0.136932	0.892471	0.970077	0.734204	-0.593989	1.8482	1.18666	1.16109	0.259449	0.511101	-0.939349	0.358901	0.550172	2.92279	0.00849075	0.158612
A2AE27~Ampd2~45	24.0792	23.0237	23.9123	23.9123	23.3395	NA	NA	NA	23.873	23.8695	23.4382	23.873	23.2659	23.4745	23.3785	23.5064	24.0004	24.0165	23.335	24.0004	23.6389	23.5598	23.3729	23.2943	-0.37159	-0.392331	-0.357045	-1.79457	0.0907929	0.226982	-1.19834	0.247469	0.519179	-1.72433	0.103055	0.291876	-0.106223	-0.0746598	-0.126964	-0.0601155	-0.512997	0.614654	0.805995	-0.360565	0.722932	0.834612	-0.387801	0.703048	0.923038
A2AE27~Ampd2~79	24.2121	24.5171	24.5664	24.556	24.721	24.7471	24.8421	25.0544	24.2129	24.1234	24.1481	24.6006	24.7427	24.4063	24.5645	24.5304	25.299	25.389	19.8497	22.3483	25.1626	25.2716	24.9975	24.9916	1.88437	0.378279	0.289749	2.54099	0.0195674	0.0733708	0.510092	0.615641	0.827789	0.390713	0.700192	0.894103	1.24142	1.04974	-0.264668	-0.544883	1.67401	0.109896	0.315877	1.41553	0.172492	0.342793	-0.356893	0.724958	0.929743
A2AF47~Dock11~1237	26.8505	27.2933	27.2933	27.6226	26.6573	24.9812	25.1916	27.5324	25.4015	25.941	27.5004	26.9654	26.5264	25.4086	27.8318	27.8318	27.5489	28.0074	27.7153	27.8175	27.0613	25.4279	26.0377	27.9203	-1.16047	-1.17428	0.447567	-1.85348	0.0788148	0.205837	-1.87555	0.0755814	0.242907	0.714848	0.483069	0.756113	-0.507385	-1.32022	-0.521201	0.287816	-0.810388	0.427376	0.668163	-2.10864	0.0479527	0.147488	-0.832455	0.415107	0.783467
A2AF47~Dock11~1240	26.8505	28.8381	28.0966	27.6226	24.5215	24.9812	25.1916	27.5324	25.4015	25.941	25.5964	25.5964	26.5264	25.4086	26.0274	26.0274	27.5489	28.0074	27.7792	27.7792	27.0613	25.4279	27.3014	27.9203	-0.850956	-2.29529	0.363656	-1.54621	0.137931	0.302639	-4.17058	0.000483234	0.00444867	0.660771	0.516394	0.781975	0.0732595	-2.1449	-1.37107	-0.930284	0.133114	0.89545	0.95963	-3.89732	0.000912089	0.00904024	-2.49127	0.021757	0.245951
A2AF47~Dock11~1350	25.7716	25.996	25.8232	25.8703	25.3812	25.8544	25.3812	25.4159	25.7731	26.0403	25.8474	25.7172	25.88	25.6933	25.6296	25.6122	26.0044	26.1511	25.9901	25.889	25.4431	25.8411	25.5583	25.8058	-0.346571	-0.357092	-0.1407	-2.81727	0.0107292	0.0461343	-2.9028	0.0088771	0.0486342	-1.14375	0.266404	0.54696	-0.143407	-0.164164	-0.153928	0.0417073	-1.16576	0.257601	0.509595	-1.33449	0.197229	0.373625	-1.25128	0.225453	0.642684
A2AF47~Dock11~158	24.8322	24.6177	24.8322	23.7944	24.6571	24.3663	24.1446	24.1446	23.7176	24.1926	23.9868	23.9868	24.484	NA	NA	NA	25.2419	24.5153	24.6363	24.9528	24.9073	24.7078	24.9507	24.3294	-0.112766	-0.190976	0.51306	-0.494451	0.627411	0.782889	-0.837385	0.414167	0.683303	1.4228	0.173153	0.416708	-0.317426	-0.865609	-0.395636	-0.239783	-1.39184	0.182181	0.418932	-3.7955	0.00147865	0.0127712	-1.73477	0.101145	0.476735
A2AF47~Dock11~23	22.26	24.226	23.4419	24.5398	23.8668	23.9531	24.1776	23.9882	23.357	NA	NA	NA	24.4284	24.0376	24.5415	24.5415	24.8028	22.725	23.7533	21.2141	24.2479	24.2708	24.2391	24.2479	1.12762	0.379474	1.0302	2.0142	0.0603395	0.17137	0.677833	0.507135	0.758568	1.16384	0.260803	0.539559	0.493117	0.233212	-0.255026	0.135796	0.880828	0.390877	0.637325	0.263465	0.795407	0.881818	-0.455539	0.654572	0.902995
A2AF47~Dock11~797	25.4896	22.8943	22.6608	22.6608	24.1456	24.1272	24.1522	24.1522	23.4575	NA	NA	NA	NA	NA	NA	NA	24.4496	NA	NA	NA	23.8812	NA	NA	NA	NA	NA	NA	NA	NA	NA	NA	NA	NA	NA	NA	NA	-1.02323	-0.992078	0.263104	NA	NA	NA	NA	NA	NA	NA	NA	NA	NA
A2AG09~Rbm41~421	26.9632	26.8542	26.9893	26.9245	27.2099	27.3842	27.336	27.2367	26.7447	26.8879	26.8444	26.8054	27.3863	27.1828	26.9855	26.8842	26.6246	26.46	26.5395	26.6006	27.7984	27.4261	27.1887	27.1744	0.84077	0.358926	0.289117	6.71519	1.66336e-06	3.0731e-05	2.86673	0.00961734	0.0518034	2.30916	0.0318843	0.123551	0.376652	0.264463	-0.105192	-0.28719	3.0083	0.00701314	0.0622347	2.11225	0.047607	0.146794	-0.840163	0.410874	0.780545
A2AG09~Rbm41~422	26.9632	26.8542	26.9893	26.9245	27.2099	27.3842	27.336	27.2367	26.7447	26.8879	26.8444	26.8054	27.3863	27.1828	26.9855	26.8842	26.5928	26.46	26.5395	26.6006	27.7984	27.4261	27.1887	27.1744	0.848726	0.358926	0.289117	6.79851	1.39875e-06	2.62023e-05	2.87509	0.0094406	0.051097	2.3159	0.0314426	0.122156	0.384608	0.272419	-0.105192	-0.28719	3.08081	0.00595774	0.0564705	2.18215	0.0413584	0.133334	-0.842614	0.409534	0.77932
A2AG50~Map7d2~248	25.6726	25.4495	24.8831	25.6186	25.2914	25.539	24.9701	25.3919	25.3672	25.0372	25.014	25.014	NA	24.6309	NA	NA	25.4926	26.06	26.1285	25.9759	25.133	25.133	25.2958	25.0534	-0.760486	-0.107868	-0.477251	-4.20779	0.000609388	0.00455855	-0.596836	0.5586	0.79243	-1.67009	0.113484	0.311122	-0.508312	-0.806172	0.144307	-0.522936	-2.8125	0.0121125	0.0882522	-4.46057	0.000355409	0.00440354	0.798453	0.435785	0.796265
A2AG50~Map7d2~699	NA	23.8108	NA	NA	24.6639	24.6126	24.7796	25.0582	NA	24.2803	NA	NA	25.3872	25.3455	25.2492	24.8723	NA	24.7127	NA	NA	24.8537	24.9642	24.8304	24.5933	0.0977182	0.967703	0.93324	0.399067	0.697659	0.83062	3.95196	0.00236813	0.0165969	3.81121	0.00300811	0.0185677	-0.901811	-0.432332	-0.0318259	0.403189	-2.91156	0.0144681	0.0977375	-1.39581	0.190936	0.365951	-0.205504	0.841019	0.963483
A2AG58~A830080D01Rik~15	27.1172	26.9704	26.6234	26.6163	26.8604	26.9076	26.6867	26.6674	26.7016	26.8413	26.7036	26.5992	27.0812	26.8334	26.8854	26.4483	28.0234	27.146	27.3612	26.9397	27.5291	27.2147	27.001	26.837	-0.222143	-0.0513365	0.100686	-1.11655	0.277591	0.479302	-0.25803	0.799054	0.924179	0.506075	0.618407	0.848277	-0.535766	-0.656188	-0.364959	-0.333359	-2.69289	0.0140943	0.0965626	-3.29816	0.00363709	0.0240506	-1.83437	0.081712	0.443513
A2AG58~A830080D01Rik~17	27.1172	27.2185	26.6234	26.6163	22.551	26.9643	26.6867	26.6674	26.4808	26.8413	26.7036	26.5992	27.3035	26.8334	26.8854	26.4483	28.0234	27.4496	27.4289	26.9963	27.5291	27.2147	27.001	26.837	-0.329099	-1.17651	0.211436	-0.531807	0.600792	0.765087	-1.90119	0.0719714	0.235229	0.341671	0.736208	0.912087	-0.580695	-0.818333	-1.42811	-0.277798	-0.938374	0.359389	0.608717	-1.32239	0.201152	0.378391	-2.30776	0.0319771	0.293378
A2AG58~NA~205	26.6428	26.9605	26.8361	26.9605	26.5984	26.6072	26.6756	26.6072	26.6907	26.5032	26.5588	26.2551	27.0212	26.9606	26.7978	26.7596	27.0403	26.8079	26.8832	26.7465	26.9162	26.9954	26.6843	26.3858	-0.12404	-0.227939	0.382872	-0.966887	0.345294	0.549805	-1.77678	0.0910134	0.277329	2.98448	0.00739779	0.0389843	-0.0194586	-0.367526	-0.123358	0.139385	-0.151679	0.880979	0.953456	-2.86486	0.00965736	0.0487626	-0.961571	0.347892	0.746608
A2AG58~NA~307	22.8257	19.8491	21.9305	22.1307	24.9461	24.6316	24.6775	24.8771	23.2217	22.8269	22.9551	22.8269	25.2304	24.4169	24.5461	24.5763	22.4766	NA	NA	NA	24.8981	24.7602	24.8981	24.8701	2.37999	3.09908	1.73481	3.65675	0.00199439	0.0121665	7.52873	9.07469e-07	2.11167e-05	4.21445	0.000600765	0.0048853	-0.792652	0.480981	-0.073568	-0.164207	-1.21787	0.240154	0.489775	0.739005	0.470136	0.65095	-0.178722	0.8603	0.968317
A2AG58~NA~309	NA	NA	NA	NA	NA	NA	NA	NA	NA	NA	NA	NA	NA	NA	NA	24.5763	19.9396	23.215	22.7185	21.8515	24.6644	24.6944	25.0537	24.6944	NA	NA	NA	NA	NA	NA	NA	NA	NA	NA	NA	NA	NA	NA	NA	-0.200458	NA	NA	NA	NA	NA	NA	NA	NA	NA
A2AG58~NA~409	NA	24.9837	NA	NA	NA	NA	NA	NA	NA	NA	NA	NA	25.1508	NA	NA	NA	NA	NA	NA	24.6856	NA	25.3837	NA	NA	NA	NA	NA	NA	NA	NA	NA	NA	NA	NA	NA	NA	0.298078	NA	NA	-0.232899	NA	NA	NA	NA	NA	NA	NA	NA	NA
A2AG58~NA~410	24.7847	24.9837	24.7941	24.1853	25.7877	25.1492	24.4725	24.9241	25.4053	24.3884	24.9912	25.0786	24.6228	24.8584	24.8724	24.5619	25.452	25.0604	24.6103	24.6856	25.4999	25.3837	24.8896	24.6561	0.155219	0.396406	-0.236971	0.566473	0.577454	0.747955	1.44669	0.163673	0.406087	-0.864827	0.397518	0.683362	-0.265128	0.0137906	-0.0239416	-0.3784	-0.967587	0.344952	0.596793	0.0503287	0.960366	0.979074	-0.0873751	0.931253	0.98487
A2AG58~NA~592	24.1077	NA	NA	NA	NA	NA	NA	24.3388	24.2397	24.4018	24.7142	24.5058	24.8678	24.6729	24.4161	24.5381	23.4625	24.9686	24.6697	24.9686	NA	NA	24.8398	NA	0.322437	0.231069	0.158352	0.680159	0.510789	0.697544	0.385344	0.7075	0.876789	0.528152	0.608126	0.842445	-0.409637	-0.0519726	-0.501004	-0.216058	-0.864102	0.406404	0.650963	-0.173345	0.865602	0.924133	-0.835502	0.421621	0.788268
A2AG58~NA~600	21.684	NA	NA	NA	NA	NA	25.7908	NA	24.3694	21.3954	23.6288	19.9096	25.1037	25.1047	25.5517	25.1047	25.4666	NA	NA	NA	25.2354	24.5471	24.9653	24.9653	-0.538381	4.10686	2.89042	-0.435695	0.671679	0.814248	2.6275	0.0239217	0.104514	3.69849	0.00364906	0.0217456	-3.78266	-3.14083	0.862581	0.287969	-2.42008	0.0344823	0.165579	-2.54178	0.0278319	0.102111	0.698061	0.499964	0.830034
A2AG58~NA~78	25.6717	25.9018	25.1294	24.7083	25.4921	25.4314	24.9228	24.79	25.4169	24.854	25.2392	24.7809	25.3735	25.2962	25.1655	24.7734	25.8318	25.6674	25.6618	25.0562	25.7459	25.7659	25.635	25.107	0.00918271	-0.193722	0.0793788	0.0362562	0.971442	0.985642	-0.764877	0.453389	0.717197	0.313412	0.757254	0.922212	-0.201478	-0.481529	-0.404383	-0.411333	-0.7955	0.435781	0.675704	-1.90123	0.0719661	0.191938	-1.59663	0.126227	0.519508
A2AG58~NA~80	25.6717	25.9018	25.1294	24.7083	25.4921	25.4314	24.9228	24.79	25.4169	24.854	25.2392	24.7809	25.3735	25.2962	25.1655	24.7734	25.8318	25.6674	25.6618	25.0562	25.7459	25.7659	25.635	25.107	0.00918271	-0.193722	0.0793788	0.0362562	0.971442	0.985642	-0.764877	0.453389	0.717197	0.313412	0.757254	0.922212	-0.201478	-0.481529	-0.404383	-0.411333	-0.7955	0.435781	0.675704	-1.90123	0.0719661	0.191938	-1.59663	0.126227	0.519508
A2AGH6~Med12~636	25.2597	24.6885	24.0411	25.2498	25.2805	24.6833	25.4499	24.6624	25.8421	25.2338	24.5666	25.8421	24.3775	25.1334	25.5339	25.5339	24.905	25.1833	25.3676	25.3825	24.9426	24.9749	25.3114	25.0907	-0.129647	0.20923	-0.226443	-0.413261	0.683869	0.820973	0.666939	0.512529	0.762443	-0.72181	0.478872	0.752433	-0.39977	0.161568	-0.0608941	0.064771	-1.27431	0.217348	0.463285	0.515013	0.612261	0.759048	-0.194106	0.848076	0.965066
A2AGH6~Med12~699	28.1289	28.0659	28.1923	28.1022	28.0956	27.9913	28.0165	28.012	28.0163	27.9825	27.9976	27.6988	28.0167	27.9102	28.0841	27.7603	28.3592	28.4748	28.4775	28.2249	28.4871	28.2358	28.2253	28.1335	-0.1137	-0.0935007	0.0190177	-1.11213	0.279439	0.481541	-0.914552	0.37146	0.646079	0.186016	0.854329	0.958214	-0.261788	-0.460341	-0.241588	-0.327623	-2.5606	0.0187621	0.11615	-4.5027	0.000223601	0.00309089	-2.36302	0.0285069	0.281304
A2AGH6~Med12~701	26.9661	27.1035	27.1435	27.1199	26.8051	26.9611	26.8482	26.9026	26.8837	26.9204	26.9281	26.5144	27.0723	26.6975	26.9418	26.7624	27.5044	27.3789	27.2764	27.0566	27.3782	27.0856	27.0722	26.9048	-0.193894	-0.203971	0.056871	-1.546	0.13798	0.302697	-1.62635	0.119728	0.33349	0.453457	0.655163	0.869457	-0.220864	-0.492445	-0.230941	-0.24168	-1.76104	0.093709	0.28822	-3.92648	0.000852342	0.00856161	-1.84139	0.0806376	0.441185
A2AH22~Ambra1~1206	26.1082	25.5598	25.713	25.713	24.8861	25.4446	25.6218	24.852	25.6393	25.4244	25.6082	25.6082	25.1458	24.918	24.9419	24.9419	25.6492	25.5847	25.4783	25.6492	NA	NA	25.3473	NA	-0.243023	-0.572378	-0.583136	-0.957457	0.351956	0.556394	-3.56553	0.00242792	0.0168843	-3.63254	0.00210128	0.0138269	0.183148	-0.020335	-0.146207	-0.360447	1.14089	0.269968	0.520811	-0.126673	0.900708	0.944307	-0.576021	0.572261	0.866557
A2AHC3~Camsap1~1069	23.708	23.7941	23.7905	23.7905	25.3821	26.4187	25.4862	24.9432	24.7347	24.4277	23.7877	24.7347	26.2891	25.7453	25.2353	25.0878	20.6459	24.968	22.7237	23.7576	25.4781	26.5641	25.534	25.1725	2.66336	1.78675	1.16816	4.47803	0.000236745	0.00205699	3.00415	0.00707874	0.0406529	1.96408	0.0637537	0.208533	0.746996	1.39741	-0.129611	-0.0977919	1.25596	0.223788	0.47121	2.34952	0.0293209	0.105842	-0.217921	0.829727	0.961308
A2AHC3~Camsap1~1133	26.9663	26.7407	26.804	26.6015	27.782	27.3069	27.5668	27.3083	27.0003	27.0704	27.042	26.7946	27.817	27.6891	27.9417	27.5543	27.0126	27.0251	26.9509	26.8367	28.2206	27.8917	27.7337	27.4406	0.865313	0.712863	0.773693	5.88506	9.81882e-06	0.000137886	4.84823	0.000100826	0.0011861	5.26194	3.93033e-05	0.000477965	-0.178211	0.0204794	-0.330662	-0.071141	-1.21203	0.239805	0.489652	0.139282	0.890638	0.938211	-2.24885	0.0361017	0.309771
A2AHC3~Camsap1~1353	24.4356	24.9383	25.1	24.7461	24.657	24.7042	25.1059	25.041	24.8374	24.7888	24.8325	24.716	24.6966	25.011	25.052	24.9127	23.0402	24.8637	25.0318	25.1089	25.0567	25.1651	25.3535	25.3695	0.725073	0.0720109	0.124417	2.39138	0.0268651	0.093008	0.237501	0.814715	0.932668	0.410342	0.685973	0.886698	0.29385	0.282498	-0.359212	-0.318158	0.969154	0.34419	0.596482	0.931714	0.362737	0.554347	-1.18473	0.250189	0.665965
A2AHC3~Camsap1~469	NA	NA	NA	NA	25.3817	NA	NA	NA	NA	NA	NA	NA	25.8333	NA	NA	NA	NA	NA	NA	NA	NA	NA	NA	NA	NA	NA	NA	NA	NA	NA	NA	NA	NA	NA	NA	NA	NA	NA	NA	NA	NA	NA	NA	NA	NA	NA	NA	NA	NA
A2AHC3~Camsap1~481	NA	NA	NA	NA	NA	NA	NA	NA	NA	24.4808	NA	NA	NA	NA	NA	NA	24.9274	25.5145	25.1015	25.1015	22.4999	22.2313	22.3506	22.2617	NA	NA	NA	NA	NA	NA	NA	NA	NA	NA	NA	NA	NA	-0.680403	NA	NA	NA	NA	NA	NA	NA	NA	NA	NA	NA
A2AHC3~Camsap1~553	25.8315	26.2207	26.0624	25.5932	26.1137	26.4666	26.0033	26.1252	25.7464	25.6851	25.8031	25.9217	26.4315	26.5077	26.201	26.2314	26.0735	26.781	26.4054	26.2804	26.3011	26.5409	26.0543	26.0282	-0.153961	0.250258	0.553847	-0.948533	0.354323	0.558771	1.54181	0.138994	0.366839	3.41219	0.00280109	0.0175313	-0.458123	-0.596012	-0.0539044	0.111797	-2.82244	0.0106076	0.0815498	-3.67195	0.00153851	0.0131134	-0.332098	0.743314	0.937031
A2AHC3~Camsap1~559	26.8382	27.1159	26.8693	26.5968	26.4429	26.9585	26.541	26.8107	26.8175	27.0352	26.8472	26.8892	26.7172	26.6837	26.9247	26.9366	26.955	27.3763	27.2627	26.8506	27.0423	27.0982	26.6455	26.641	-0.254395	-0.166766	-0.0817472	-1.67193	0.11031	0.260567	-1.09601	0.286259	0.562155	-0.537257	0.597092	0.836405	-0.256091	-0.213861	-0.168462	-0.0412137	-1.68307	0.108105	0.312583	-1.40553	0.175401	0.346882	-1.10716	0.281529	0.694272
A2AHC3~Camsap1~560	26.8382	27.1159	27.2328	26.9184	26.4429	26.9585	26.541	26.8107	26.8175	27.3184	26.8472	26.8892	26.9966	27.0935	27.2284	27.2055	26.955	27.5418	27.2627	26.8506	27.0423	27.0982	26.6455	26.641	-0.295785	-0.338029	0.162933	-1.76892	0.0923507	0.229342	-2.02156	0.0569846	0.199128	0.974411	0.341639	0.629914	-0.126218	-0.184468	-0.168462	0.274251	-0.754838	0.459254	0.693962	-1.1032	0.283205	0.471016	-1.00747	0.325893	0.732375
A2AHC3~Camsap1~569	24.7515	24.4925	25.0656	24.5951	22.8672	23.7816	23.9989	23.1595	NA	24.83	NA	NA	24.4913	25.0779	24.8311	24.6489	NA	24.3368	NA	NA	NA	NA	NA	NA	NA	NA	NA	NA	NA	NA	NA	NA	NA	NA	NA	NA	0.389353	0.493185	NA	NA	NA	NA	NA	NA	NA	NA	NA	NA	NA
A2AHG0~Lzts3~343	NA	23.9484	NA	NA	23.8548	24.1866	23.8548	23.9461	24.0887	NA	NA	NA	NA	NA	23.6067	NA	NA	NA	23.9971	NA	NA	23.6027	NA	NA	-0.394384	0.0121975	-0.482006	-1.26174	0.26548	0.465421	0.0493609	0.962641	0.988397	-1.54207	0.186758	0.437155	-0.0487411	0.0915304	0.35784	0.00390872	-0.155936	0.882495	0.954145	0.292831	0.782016	0.872438	1.44811	0.210245	0.629238
A2AHJ4~Brwd3~1576	NA	23.9083	NA	NA	NA	NA	NA	NA	NA	NA	NA	NA	NA	24.5025	NA	NA	24.3629	24.1555	24.3724	24.3724	24.1869	NA	NA	NA	NA	NA	NA	NA	NA	NA	NA	NA	NA	NA	NA	NA	-0.407508	NA	NA	0.315651	NA	NA	NA	NA	NA	NA	NA	NA	NA
A2AI08~Tprn~501	23.2039	24.9528	23.2039	24.1331	22.9236	23.0699	22.3121	22.9598	23.6983	22.7172	22.9321	22.9321	22.7021	22.5704	22.8417	25.0136	NA	25.6063	NA	NA	NA	NA	NA	NA	NA	NA	NA	NA	NA	NA	NA	NA	NA	NA	NA	NA	-1.73289	-2.53641	NA	NA	NA	NA	NA	NA	NA	NA	NA	NA	NA
A2AIV2~Kiaa1429~1081	27.7269	27.3195	27.2238	27.3249	26.7918	26.8413	26.7894	26.7918	27.4807	26.8753	26.5349	27.1205	26.8459	26.865	26.9155	26.8459	27.6068	27.9968	27.0291	26.8502	27.0869	26.9895	26.8257	26.9895	-0.397753	-0.595194	-0.134822	-1.93927	0.0668908	0.184285	-2.90191	0.00889468	0.0486894	-0.657334	0.518555	0.783835	0.0280822	-0.367816	-0.169359	-0.104885	0.136916	0.892483	0.958375	-1.79331	0.0882541	0.220404	-0.825721	0.418827	0.786892
A2AIV2~Kiaa1429~1084	27.7269	27.3265	27.2238	27.3249	26.9209	26.8413	26.7894	26.9209	27.4807	26.8753	26.5349	27.4323	26.8682	26.865	26.9155	26.8682	27.6068	27.2004	27.0291	26.8502	27.0869	27.151	26.8257	27.151	-0.117953	-0.532374	-0.201621	-0.642519	0.527926	0.71065	-2.89998	0.00893289	0.0488206	-1.09828	0.285291	0.569038	0.228901	-0.0908007	-0.18552	-0.174469	1.24689	0.227027	0.475294	-0.494615	0.62633	0.769046	-1.01057	0.324443	0.731316
A2AIV2~Kiaa1429~1089	27.7269	27.3402	27.2238	27.3249	26.786	26.8413	26.7894	26.786	27.4807	26.8753	26.5349	26.2576	26.9301	26.865	26.9155	26.9301	27.6068	27.4527	27.0291	26.8502	27.0869	26.9433	26.8257	26.9433	-0.284836	-0.603214	0.123005	-1.4361	0.166626	0.344364	-3.04133	0.00651171	0.0380959	0.620174	0.542234	0.801611	0.169265	-0.447526	-0.149114	-0.0396857	0.85341	0.403665	0.648429	-2.25637	0.0355496	0.121022	-0.751814	0.461031	0.808169
A2AIV2~Kiaa1429~1091	27.7269	26.8533	27.2238	27.3249	26.798	26.8413	26.7894	26.798	27.4807	26.8753	26.5349	26.3491	26.9168	26.865	26.9155	26.9168	27.6068	27.2146	27.0291	26.8502	27.0869	27.2731	26.8257	27.2731	-0.0604499	-0.47551	0.0934794	-0.287966	0.776373	0.880903	-2.26519	0.034911	0.138609	0.445309	0.66094	0.872645	0.107045	-0.365152	-0.308015	-0.211223	0.50993	0.615753	0.806807	-1.73948	0.0975149	0.236339	-1.4673	0.158042	0.5708
A2AIV2~Kiaa1429~133	26.5358	26.6625	26.5631	26.5358	NA	NA	26.5062	NA	26.3722	26.4343	26.3506	26.3722	26.2795	26.3552	26.2658	26.2795	26.4198	26.6449	26.8419	26.3696	26.576	26.576	26.6111	26.5638	0.0127106	-0.0681506	-0.0872906	0.129741	0.898317	0.948638	-0.439961	0.665591	0.854507	-0.891008	0.385547	0.671836	0.00528143	-0.186742	-0.0755798	-0.286743	0.0539095	0.957645	0.985941	-1.90614	0.073942	0.195695	-0.487921	0.631932	0.894024
A2AIV2~Kiaa1429~138	26.6405	26.6625	26.5631	26.6405	NA	NA	26.5062	NA	26.4668	26.4343	26.3506	26.4668	26.3013	26.3552	26.2658	26.3013	26.4198	26.6449	26.8419	26.3696	26.4886	26.4886	26.6111	26.5638	-0.0310027	-0.120479	-0.123696	-0.312244	0.758709	0.871521	-0.767422	0.453515	0.717197	-1.2458	0.229985	0.498127	0.0576093	-0.139408	-0.0318665	-0.232101	0.580213	0.569496	0.772539	-1.40405	0.178576	0.351405	-0.202983	0.841594	0.963615
A2AIV2~Kiaa1429~1577	27.7208	27.7251	27.7208	27.7553	NA	NA	27.6271	NA	27.7889	27.7889	27.4879	27.6276	NA	NA	27.5511	NA	27.8626	27.9022	28.0233	27.687	27.7183	27.6278	27.686	27.7265	-0.179123	-0.103428	-0.122178	-1.75518	0.101476	0.245786	-0.640971	0.532082	0.776109	-0.75717	0.461729	0.73835	-0.138269	-0.195445	-0.0625743	-0.1385	-1.35487	0.197308	0.438208	-1.91511	0.0765174	0.199958	-0.38779	0.704109	0.923709
A2AIV2~Kiaa1429~1578	27.6723	27.5906	27.4605	27.5906	27.675	27.5593	27.5313	27.5313	NA	27.7537	NA	NA	27.8644	27.7826	27.8644	27.4335	NA	NA	NA	NA	NA	NA	NA	27.6375	NA	NA	NA	NA	NA	NA	NA	NA	NA	NA	NA	NA	NA	NA	-0.0632784	0.0986988	NA	NA	NA	NA	NA	NA	NA	NA	NA
A2AIV2~Kiaa1429~173	27.3745	27.5553	27.395	27.392	27.0961	27.2223	27.6706	27.2462	27.2319	27.4979	27.3218	26.9386	27.2298	27.598	27.4441	23.4504	27.364	27.5582	27.649	27.6935	27.6399	27.6343	27.4104	27.3462	-0.0584533	-0.1204	-0.816955	-0.103593	0.918537	0.958963	-0.213377	0.83322	0.939021	-1.44784	0.163354	0.400075	-0.136968	-0.318623	-0.198915	-1.07712	-0.24274	0.81071	0.923524	-0.564675	0.578654	0.734963	-0.352524	0.72818	0.931079
A2AIW0~Sdccag3~241	25.895	23.63	23.8286	23.8286	26.8782	24.3355	21.5268	26.4914	26.029	25.8276	25.8276	25.7518	26.7787	24.6368	27.0806	26.3085	26.093	26.0949	23.9256	25.126	27.1638	27.3817	27.2649	27.2649	1.95893	0.512447	0.342178	2.3054	0.0321334	0.106714	0.603081	0.553319	0.78962	0.402697	0.691497	0.889332	-1.01435	0.54907	-2.46084	-1.06768	-1.19376	0.246718	0.497057	0.646182	0.525601	0.69597	-2.89608	0.00901075	0.164891
A2AIW0~Sdccag3~245	25.895	NA	NA	NA	26.5441	26.5323	26.5323	26.4914	26.029	25.7761	25.7761	25.7518	26.4384	26.3416	26.3416	26.3085	26.093	26.0949	26.0963	26.0963	27.1638	27.1975	27.1917	27.1917	1.09105	0.630068	0.524259	13.4181	2.18943e-10	1.54989e-08	4.90076	0.000140701	0.0015627	6.44752	6.46777e-06	9.96466e-05	-0.200156	-0.261884	-0.661136	-0.828672	-1.55685	0.138201	0.356572	-3.22074	0.0050951	0.030873	-8.13087	3.25252e-07	0.000109366
A2AIX1~Sec16a~1028	29.3929	29.6028	29.4467	29.5558	29.3641	29.3717	29.1951	29.3179	29.2021	29.2834	29.063	28.9767	29.0717	29.1236	28.588	28.8055	29.773	30.0427	29.8024	29.7096	29.5155	29.722	29.6533	29.5624	-0.218625	-0.18738	-0.234076	-1.87331	0.0759042	0.201228	-1.60558	0.124239	0.340816	-2.00571	0.0587841	0.196531	-0.332389	-0.700653	-0.301143	-0.716105	-2.84811	0.0100224	0.0788968	-6.00362	7.57914e-06	0.000226815	-2.58038	0.0179818	0.225551
A2AIX1~Sec16a~1030	27.1126	26.5831	29.4549	27.2179	26.8616	29.5829	29.3509	27.1303	27.1282	29.2469	29.2144	25.3681	27.1474	26.9373	28.7513	26.7437	29.5827	30.1409	27.5904	27.302	27.0295	27.4018	27.2779	29.4934	-0.853377	0.639277	-0.344499	-0.918553	0.369414	0.572751	0.688101	0.499393	0.752166	-0.370809	0.714727	0.90196	-1.06187	-0.914591	0.430786	-0.405712	-1.14297	0.266721	0.51784	-0.984441	0.336807	0.528904	0.463687	0.647942	0.90149
A2AIX1~Sec16a~1032	25.9645	27.7841	26.6824	26.6824	27.1817	27.2138	27.1905	27.1303	29.4223	27.5315	27.6463	27.0474	26.8134	26.7593	26.8366	26.8134	27.6782	27.6782	27.6908	27.2752	27.0597	27.4639	27.1103	27.2178	-0.367682	0.400717	-1.1062	-1.00155	0.328676	0.533	1.09153	0.288177	0.564765	-3.01325	0.00693575	0.0369595	-0.802222	0.331291	-0.0338227	-0.407229	-2.18522	0.0411021	0.180957	0.902423	0.377708	0.568443	-0.0921315	0.927522	0.984315
A2AIX1~Sec16a~1223	25.5234	25.7462	25.7462	25.6728	25.5925	NA	NA	NA	25.9044	25.7025	25.7025	25.576	24.1544	22.9423	23.811	23.2372	25.2525	25.0274	25.0274	25.0235	25.257	NA	NA	NA	0.174274	-0.0797129	-2.18514	0.530942	0.603931	0.767322	-0.242854	0.811705	0.931203	-10.5261	5.8631e-08	1.85987e-06	0.589472	0.638676	0.335486	-1.72074	2.83955	0.0133106	0.0938303	3.07657	0.00835429	0.0441514	0.808035	0.432831	0.795275
A2AIX1~Sec16a~1232	NA	30.0946	NA	NA	NA	NA	NA	NA	NA	NA	NA	NA	NA	NA	NA	NA	NA	29.3863	NA	NA	29.5883	NA	NA	NA	NA	NA	NA	NA	NA	NA	NA	NA	NA	NA	NA	NA	0.708298	NA	NA	NA	NA	NA	NA	NA	NA	NA	NA	NA	NA
A2AIX1~Sec16a~1238	26.101	28.5534	30.0945	28.8438	29.3831	30.4142	27.5104	25.5956	29.0853	29.7952	29.7427	29.9951	28.3884	28.1832	27.5692	27.6235	30.6187	30.0734	26.2969	29.3616	28.7289	28.2611	26.252	29.8852	-0.805885	-0.172368	-1.71346	-0.789709	0.439078	0.638624	-0.168908	0.867587	0.955039	-1.67907	0.108894	0.303045	-0.689483	0.566897	-0.0559657	-0.340677	-0.675643	0.507103	0.728689	0.555518	0.584779	0.739705	-0.0548424	0.956815	0.989323
A2AIX1~Sec16a~1239	27.6691	28.2437	29.9837	27.7581	29.3831	30.4142	28.0084	28.8778	29.4977	29.6861	29.6643	29.9264	28.3884	27.8455	27.5692	27.3146	30.5189	30.0734	26.2969	29.8391	28.7289	28.2611	26.252	29.8852	-0.900311	0.757235	-1.91419	-1.11778	0.277078	0.478948	0.94014	0.358504	0.635652	-2.37656	0.0277122	0.110865	-0.768446	0.511545	0.889099	-0.502338	-0.95406	0.351587	0.601728	0.635105	0.53265	0.701679	1.10386	0.282926	0.695549
A2AIX1~Sec16a~1242	27.5382	31.241	31.1681	30.6182	27.2172	27.2201	30.7107	30.5452	26.8925	31.1636	31.2311	26.2767	31.5105	26.4301	30.9466	30.4675	27.39	27.6586	26.606	30.8294	27.063	27.4008	26.4373	30.7543	-0.207152	-1.21807	0.947695	-0.145385	0.885881	0.943357	-0.854875	0.402873	0.67491	0.665119	0.513668	0.779954	2.02041	0.769984	1.00949	1.92483	1.41798	0.171785	0.405281	0.540396	0.594967	0.746304	0.708488	0.486922	0.824724
A2AIX1~Sec16a~1244	NA	NA	NA	NA	NA	NA	30.6588	NA	NA	NA	NA	NA	NA	NA	NA	NA	NA	24.4199	NA	NA	NA	NA	NA	NA	NA	NA	NA	NA	NA	NA	NA	NA	NA	NA	NA	NA	NA	NA	NA	NA	NA	NA	NA	NA	NA	NA	NA	NA	NA
A2AIX1~Sec16a~1245	27.2064	30.2317	29.7866	26.1338	29.1706	30.0113	26.2728	25.9739	29.3388	29.6994	29.8409	29.7917	27.2298	26.7947	26.5235	26.4382	30.2385	29.6975	27.007	29.4052	29.8193	26.9628	26.6995	29.4658	-0.850215	-0.4825	-2.92113	-0.854864	0.402879	0.604704	-0.485139	0.632916	0.837784	-2.9371	0.00822404	0.0423481	-0.747412	0.580639	-0.379697	-1.49027	-0.751499	0.461216	0.695677	0.583814	0.565955	0.725813	-0.381773	0.706707	0.923945
A2AIX1~Sec16a~1323	26.8056	26.4892	26.6574	26.3818	26.6589	26.4341	26.2125	25.975	26.5356	26.9177	26.6472	26.5861	26.1422	26.7887	26.6364	26.2833	26.6251	26.3076	26.7156	26.2804	26.4709	26.5463	26.4071	26.5485	0.0110463	-0.263398	-0.209	0.0680952	0.946395	0.972599	-1.62373	0.120289	0.334366	-1.28839	0.212502	0.474953	0.101341	0.1895	-0.173104	-0.0305459	0.624722	0.539305	0.75347	1.16818	0.256643	0.441865	-1.06711	0.298797	0.71029
A2AIX1~Sec16a~1342	28.3168	29.096	28.8038	28.4519	28.5981	28.966	28.379	28.9664	28.7335	29.1707	28.8517	28.7065	28.8074	28.6663	28.187	28.4122	28.0932	29.4255	28.5385	29.0754	28.3198	29.0142	28.7165	28.962	-0.0300372	0.0601967	-0.347342	-0.119881	0.905788	0.95253	0.240251	0.812612	0.931634	-1.38628	0.181117	0.428575	-0.116021	0.0824093	-0.0257876	-0.234895	-0.463054	0.648388	0.82654	0.328904	0.745691	0.85061	-0.102921	0.919064	0.98239
A2AIX1~Sec16a~1362	29.5717	28.0587	27.0496	25.5145	28.9098	27.4151	26.3238	25.9121	29.238	27.229	27.0934	25.599	28.0413	26.8162	26.6942	25.1562	28.6896	28.4081	27.3381	26.5228	29.8335	27.7374	27.1691	25.8658	-0.0882183	-0.408398	-0.612893	-0.0919532	0.927662	0.963107	-0.425689	0.674938	0.859896	-0.638841	0.530267	0.793529	-0.191053	-0.449805	-0.511233	-0.97448	-0.199142	0.844188	0.936599	-0.468849	0.644312	0.7822	-0.532877	0.600065	0.878626
A2AIX1~Sec16a~1365	29.5338	28.0587	27.0496	25.5145	28.9098	27.4151	26.3238	25.9121	29.238	27.229	27.0934	25.599	28.0413	26.8162	26.6942	25.1562	28.6896	28.4081	27.3381	26.5228	29.806	27.7374	27.1691	25.8658	-0.0951035	-0.398932	-0.612893	-0.0995026	0.921742	0.960532	-0.417385	0.6809	0.863646	-0.641243	0.528738	0.792937	-0.200519	-0.449805	-0.504347	-0.967595	-0.209795	0.835977	0.93311	-0.470612	0.643075	0.781192	-0.527677	0.603603	0.879768
A2AIX1~Sec16a~1368	29.5338	27.7611	26.5643	25.1319	28.8965	26.9984	25.3836	25.0408	29.1154	26.8322	26.6865	25.0364	27.7985	26.2942	25.5841	25.1562	28.4434	28.048	26.8309	25.5375	29.806	27.7374	26.7221	25.0068	0.103082	-0.667956	-0.709386	0.0919626	0.927654	0.963107	-0.595905	0.558008	0.79219	-0.632865	0.534082	0.796038	0.0327997	-0.297354	-0.738239	-1.10982	0.0292616	0.97695	0.993019	-0.265279	0.793544	0.880697	-0.658605	0.517755	0.838358
A2AIX1~Sec16a~1371	25.9156	NA	NA	NA	25.7171	NA	NA	NA	26.1363	NA	NA	NA	26.3663	NA	NA	NA	26.7376	26.5971	26.7432	26.7432	26.797	24.0499	25.0281	25.0281	-1.47954	-0.198533	0.229962	-2.87497	0.0213767	0.0781509	-0.19289	0.852005	0.947026	0.223426	0.828983	0.9496	-0.789664	-0.568963	0.491341	1.14054	-0.970464	0.361133	0.61082	-0.699231	0.504854	0.679981	0.603837	0.56321	0.862089
A2AIX1~Sec16a~1374	26.7954	25.7842	25.9116	25.5392	25.7171	25.4557	25.4038	25.4941	27.0063	25.2652	25.671	25.3068	27.1731	25.5938	25.7911	25.1624	27.7292	27.2597	25.9808	25.9277	27.5806	25.7154	25.6513	25.4316	-0.629615	-0.489907	0.117791	-1.20103	0.243949	0.440268	-0.934526	0.361321	0.637786	0.224693	0.824527	0.947341	-0.716767	-0.912042	-0.577059	-0.164636	-1.36727	0.186903	0.42593	-1.73977	0.097463	0.236279	-1.10077	0.284233	0.696792
A2AIX1~Sec16a~1375	22.955	23.3541	23.7852	23.6605	23.4288	24.3248	23.8124	23.942	23.9298	23.3429	23.7481	23.8186	23.7901	23.3994	23.6435	23.7379	24.2669	24.1774	23.9673	24.2669	24.0811	24.0499	23.8489	24.0151	-0.170948	0.438331	-0.0671086	-0.922342	0.367483	0.570942	2.365	0.0283895	0.118391	-0.362082	0.721137	0.905291	-0.730966	-0.459832	-0.121687	-0.355993	-3.9439	0.000818513	0.0157496	-2.48101	0.0222362	0.0871437	-0.656561	0.519042	0.838851
A2AIX1~Sec16a~1377	26.9339	26.2405	26.4877	26.222	26.2197	26.0437	26.0077	26.0139	27.3611	25.6535	26.3647	26.0884	27.3799	26.2834	26.2944	25.9138	27.9652	27.3462	26.2293	26.682	27.5806	25.8684	26.1365	26.1461	-0.62274	-0.399754	0.100942	-1.49682	0.150253	0.320218	-0.960852	0.348245	0.626357	0.242625	0.810798	0.941919	-0.584657	-0.688763	-0.361671	0.0349193	-1.40529	0.175473	0.409885	-1.65552	0.113626	0.261287	-0.869316	0.395118	0.770334
A2AIX1~Sec16a~1383	NA	NA	NA	NA	NA	NA	NA	NA	NA	NA	NA	NA	NA	NA	NA	NA	26.9575	24.7636	25.7315	24.7636	22.0458	21.3371	23.7401	21.6895	NA	NA	NA	NA	NA	NA	NA	NA	NA	NA	NA	NA	NA	NA	NA	NA	NA	NA	NA	NA	NA	NA	NA	NA	NA
A2AIX1~Sec16a~1384	26.554	26.3862	25.9556	26.3862	26.8431	25.3282	27.033	25.2765	23.0725	25.868	25.2571	28.4409	25.8222	27.0829	24.977	25.2456	26.5334	26.2163	26.6981	25.4296	26.8419	26.7195	25.6049	26.2052	0.123521	-0.200336	0.122302	0.164682	0.870869	0.935559	-0.267093	0.792167	0.920762	0.163056	0.872131	0.963068	0.101178	-0.559707	-0.222679	-0.560926	0.134893	0.894062	0.959321	-0.746218	0.464328	0.645566	-0.296882	0.769657	0.945118
A2AIX1~Sec16a~1386	25.3829	25.4969	25.5236	25.4969	25.5823	25.5701	25.5518	26.2308	25.6427	23.5051	25.5145	25.3092	25.9846	NA	NA	NA	23.1998	22.7362	23.2491	23.0472	26.3771	26.3816	26.3812	26.3816	3.32233	0.258652	0.991729	10.0394	1.68676e-08	6.09863e-07	0.781593	0.445363	0.711104	1.89535	0.0754415	0.235536	2.417	1.93479	-0.646682	-0.395807	7.30367	1.34807e-06	0.000177761	5.84655	2.06367e-05	0.000509743	-1.95414	0.0675927	0.407495
A2AIX1~Sec16a~1387	NA	NA	25.9556	NA	25.3142	25.3282	25.3142	25.2765	25.6538	25.868	25.2571	26.2448	25.8222	25.5092	25.7697	25.2456	26.5334	25.7304	25.7315	25.7304	26.4079	23.0368	25.6049	25.5624	-0.778418	-0.647374	-0.169246	-1.61412	0.125183	0.284555	-0.849001	0.407853	0.67925	-0.350947	0.730004	0.909968	0.0242297	-0.175474	0.155274	0.433699	0.0317762	0.975026	0.992295	-0.36386	0.720515	0.833341	0.321975	0.751456	0.939583
A2AIX1~Sec16a~1995	24.1012	25.0231	25.6326	21.681	23.4811	23.6488	23.7693	23.7693	22.0571	23.4499	24.0247	19.9223	24.1007	23.9756	24.0667	24.865	NA	NA	NA	NA	NA	NA	NA	NA	NA	NA	NA	NA	NA	NA	NA	NA	NA	NA	NA	NA	NA	NA	NA	NA	NA	NA	NA	NA	NA	NA	NA	NA	NA
A2AIX1~Sec16a~2043	24.875	24.7518	24.8259	24.8259	24.6539	24.8735	25.1783	24.748	25.8027	25.6308	25.8061	26.2208	26.1134	26.046	26.3339	26.1758	24.3981	24.875	24.3352	24.0029	24.4058	24.5475	24.4848	24.3577	0.0461721	0.0437678	0.302152	0.295325	0.770828	0.878394	0.279947	0.78243	0.91542	1.93262	0.0677542	0.218641	0.416855	1.4623	0.41445	1.71828	2.66628	0.0149345	0.0997857	9.35315	1.07966e-08	1.31743e-06	2.6509	0.0154414	0.209151
A2AIX1~Sec16a~2053	29.1646	29.868	29.7477	29.609	29.298	29.7539	29.54	29.4726	29.4541	29.6358	29.9961	29.6596	29.5876	30.0064	29.8487	29.7658	28.8096	29.7098	29.7337	29.6335	28.8135	29.4954	29.7899	29.6254	-0.0405832	-0.0811866	0.115732	-0.18337	0.856377	0.927248	-0.366832	0.717646	0.882864	0.522922	0.606847	0.842396	0.125706	0.214766	0.0851027	0.371082	0.567987	0.576446	0.777193	0.970393	0.343587	0.535424	0.384525	0.704699	0.923709
A2AIX1~Sec16a~2058	29.1646	29.868	29.7477	29.609	29.298	29.7539	29.54	29.4726	29.4541	29.6358	29.9961	29.6596	29.5876	30.0064	29.8487	29.7658	28.8096	29.7098	29.7337	29.6335	28.8135	29.4954	29.7899	29.6254	-0.0405832	-0.0811866	0.115732	-0.18337	0.856377	0.927248	-0.366832	0.717646	0.882864	0.522922	0.606847	0.842396	0.125706	0.214766	0.0851027	0.371082	0.567987	0.576446	0.777193	0.970393	0.343587	0.535424	0.384525	0.704699	0.923709
A2AIX1~Sec16a~2063	27.3887	27.2774	27.3887	26.9666	NA	26.7629	NA	NA	NA	NA	NA	NA	NA	NA	NA	NA	NA	NA	NA	NA	NA	NA	NA	NA	NA	NA	NA	NA	NA	NA	NA	NA	NA	NA	NA	NA	NA	NA	NA	NA	NA	NA	NA	NA	NA	NA	NA	NA	NA
A2AIX1~Sec16a~2101	27.2514	27.2596	27.3013	27.1756	27.257	27.2003	27.5012	27.1962	27.4144	27.3074	27.3957	27.5171	27.6744	27.4651	27.623	27.7717	27.2909	27.3607	27.2864	27.0104	27.5176	27.5837	27.3844	27.1973	0.183644	0.0417065	0.22489	1.70229	0.104393	0.250975	0.386599	0.703188	0.875135	2.08462	0.0503048	0.174381	0.00984921	0.17156	-0.132088	0.212806	0.0912973	0.928176	0.975601	1.59027	0.127656	0.281656	-1.22439	0.235212	0.652424
A2AIX1~Sec16a~2104	23.5932	24.5473	23.7426	23.7426	22.7661	23.7818	23.224	22.7661	23.7913	NA	NA	NA	24.9071	23.7816	24.3743	23.7959	NA	24.4568	NA	NA	24.1243	25.0404	23.6315	24.7446	-0.0715818	-0.771874	0.423386	-0.127225	0.900604	0.949985	-2.16914	0.0481201	0.176161	0.752503	0.46444	0.740633	-0.550383	-0.665443	-1.25068	-0.170474	-0.978219	0.344867	0.596793	-0.935022	0.365912	0.557594	-3.51468	0.00352055	0.100109
A2AIX1~Sec16a~2305	27.98	27.7941	28.489	25.8132	26.1853	27.3817	26.1942	26.1015	NA	27.8156	NA	NA	25.7601	25.7732	25.8525	25.5485	25.7781	26.0899	25.5243	26.2624	27.1832	27.6819	26.1018	26.2089	0.880288	-1.05339	-2.082	1.8534	0.0815272	0.210681	-2.21786	0.0406949	0.155338	-2.7724	0.0131732	0.0617995	1.60543	1.90191	-0.328254	-1.06038	3.38013	0.00361918	0.0415645	2.53259	0.0216341	0.0855569	-0.691121	0.498958	0.829898
A2AIX1~Sec16a~2311	26.2382	26.8266	28.1149	27.6979	27.5768	25.9878	27.7753	27.4506	27.726	27.8409	27.8025	27.8201	27.1602	27.2379	27.5636	27.2682	27.9699	28.2462	28.1704	28.2879	26.3877	26.2145	27.6076	27.3775	-1.27178	-0.0217782	-0.489877	-3.28125	0.00378028	0.0204681	-0.0561886	0.955756	0.986034	-1.2639	0.220982	0.486928	-0.949215	-0.371227	0.300791	0.410681	-2.44901	0.023796	0.134482	-0.957779	0.349755	0.541456	0.776053	0.446913	0.800653
A2AIX1~Sec16a~2315	NA	NA	23.1837	NA	24.363	24.5696	24.5116	24.3073	NA	24.0274	NA	NA	23.4274	23.9967	23.6364	23.6364	NA	NA	24.1373	NA	24.3184	24.3654	24.5665	23.5509	0.0629792	1.25423	-0.353159	0.187643	0.854652	0.926648	3.73692	0.00341597	0.0224669	-1.05222	0.315782	0.601596	-0.953682	-0.109941	0.237572	-0.526079	-2.24636	0.0467213	0.193891	-0.258962	0.800557	0.88563	1.11918	0.287452	0.699403
A2AIX1~Sec16a~554	29.9021	29.7005	29.5517	29.5559	30.1943	29.9129	29.9239	29.6055	30.188	29.5716	29.6396	29.3728	30.0791	29.9708	29.88	29.6668	29.8349	29.8989	29.7072	30.1515	30.0283	29.9412	29.9677	29.8538	0.0496241	0.231581	0.206157	0.313265	0.757364	0.870645	1.46191	0.159497	0.398384	1.30142	0.208094	0.46963	-0.220563	-0.2051	-0.0386068	-0.0485669	-1.39236	0.179295	0.414848	-1.29475	0.210343	0.389515	-0.243715	0.809965	0.954962
A2AIX1~Sec16a~558	21.0218	24.0367	22.93	23.2841	24.089	24.596	23.991	23.6979	23.0984	20.8724	22.7092	22.7566	25.8621	25.5963	25.6277	25.621	21.8976	23.5377	22.5165	24.7708	23.7043	24.4515	23.6395	23.7043	0.694217	1.27535	3.31767	1.17476	0.254064	0.452305	2.15815	0.043414	0.163654	5.61417	1.78504e-05	0.000239608	-0.362537	-0.821547	0.218597	1.80191	-0.613487	0.546557	0.758089	-1.39023	0.179933	0.353196	0.369911	0.715386	0.926969
A2AIX1~Sec16a~581	NA	NA	NA	NA	NA	22.5759	NA	NA	NA	NA	22.7849	NA	NA	NA	NA	NA	NA	NA	NA	NA	22.5743	NA	NA	NA	NA	NA	NA	NA	NA	NA	NA	NA	NA	NA	NA	NA	NA	NA	0.00163311	NA	NA	NA	NA	NA	NA	NA	NA	NA	NA
A2AIX1~Sec16a~975	NA	NA	NA	24.1675	25.8869	NA	NA	NA	24.8598	NA	NA	NA	26.1808	26.493	26.3805	26.493	NA	NA	NA	NA	NA	NA	NA	NA	NA	NA	NA	NA	NA	NA	NA	NA	NA	NA	NA	NA	NA	NA	NA	NA	NA	NA	NA	NA	NA	NA	NA	NA	NA
A2AJ15~Man1b1~102	26.5879	26.1648	26.0277	26.2563	26.4384	25.8347	26.047	26.0656	25.9849	25.7961	26.0632	26.2477	25.9424	26.287	25.918	26.0357	26.1303	26.8593	26.6759	27.0236	26.4429	26.4546	26.7926	26.7726	-0.0565711	-0.162721	0.022819	-0.315241	0.755886	0.86973	-0.906762	0.375465	0.649947	0.127158	0.900101	0.972587	-0.413091	-0.649294	-0.519241	-0.569904	-2.30194	0.0323641	0.1591	-3.61818	0.00174234	0.0144212	-2.89346	0.00906324	0.165626
A2AJ72~Fubp3~566	25.545	25.453	25.388	25.3789	25.1286	25.7762	25.649	25.3019	24.9425	25.1381	24.797	24.6546	24.9484	24.9016	24.5325	24.5264	25.4332	25.2501	25.945	25.8126	25.8235	25.5367	25.6857	25.4264	0.00786705	0.0227106	-0.155836	0.0463828	0.963471	0.980975	0.133898	0.894838	0.965472	-0.918783	0.369296	0.657188	-0.16899	-0.727169	-0.154147	-0.890872	-0.996341	0.331137	0.583111	-4.28727	0.000368478	0.0045321	-0.908826	0.374401	0.760755
A2AJ88~Pnpla7~1280	NA	NA	NA	NA	NA	NA	NA	NA	25.1911	24.988	25.1911	24.6544	24.3067	NA	NA	NA	24.3335	25.0776	25.0776	25.1657	NA	NA	NA	24.7853	NA	NA	NA	NA	NA	NA	NA	NA	NA	NA	NA	NA	NA	0.0925836	NA	-0.478576	NA	NA	NA	NA	NA	NA	NA	NA	NA
A2AJ88~Pnpla7~341	23.3316	NA	NA	NA	NA	NA	NA	NA	24.981	24.9905	24.9692	24.981	25.0117	25.0264	25.0194	25.0264	NA	NA	NA	NA	23.2423	NA	NA	NA	NA	NA	NA	NA	NA	NA	NA	NA	NA	NA	NA	NA	NA	NA	NA	1.77867	NA	NA	NA	NA	NA	NA	NA	NA	NA
A2AJ88~Pnpla7~379	25.7515	25.7902	25.71	26.587	25.0764	25.2263	25.2934	26.1356	26.5917	26.7247	27.2244	26.525	26.5303	26.703	27.1445	26.4386	24.8888	25.763	25.6098	25.7469	24.6409	25.8609	26.194	25.8751	0.140612	-0.526753	-0.062344	0.448106	0.658954	0.805127	-1.67867	0.108972	0.313514	-0.198679	0.844545	0.95435	0.457584	1.26435	-0.209782	1.0614	1.45824	0.160497	0.390853	4.02927	0.000671179	0.00710256	-0.668538	0.51153	0.834151
A2AJI0~Map7d1~256	NA	NA	NA	NA	NA	NA	NA	NA	NA	23.218	NA	NA	23.5365	NA	NA	NA	24.1335	23.9667	23.4254	23.3619	23.1316	23.4635	23.1239	23.1316	NA	NA	NA	NA	NA	NA	NA	NA	NA	NA	NA	NA	NA	-0.503812	NA	0.323889	NA	NA	NA	NA	NA	NA	NA	NA	NA
A2AJI0~Map7d1~275	23.274	23.425	23.2744	23.274	23.4408	24.2741	24.0535	24.2741	23.9345	23.6126	24.0766	24.0766	23.5226	23.7931	23.0403	23.5226	24.0324	23.8611	23.8611	23.771	23.809	24.3083	24.0893	23.778	0.114753	0.698771	-0.455452	0.631693	0.534832	0.715842	3.8466	0.00102613	0.00821026	-2.50718	0.0210323	0.0893226	-0.569563	0.0436744	0.0144545	-0.526531	-3.13534	0.00526714	0.0522515	0.24042	0.812483	0.892284	0.0795691	0.937381	0.985006
A2AJI0~Map7d1~276	23.3762	23.425	23.2744	23.3762	23.4408	23.8342	24.0535	23.8342	23.9345	23.6126	24.2675	24.2675	24.2916	23.7931	23.0403	24.2916	24.0324	23.9564	23.9564	23.771	23.809	24.3083	24.0893	24.0841	0.143631	0.427754	-0.166396	0.659615	0.51712	0.702127	1.96443	0.0637104	0.216017	-0.764163	0.453805	0.730823	-0.566115	0.0914725	-0.281992	-0.218554	-2.59985	0.0172436	0.109762	0.420082	0.678961	0.805617	-1.29503	0.210247	0.629238
A2AJI0~Map7d1~315	23.4676	23.619	23.3425	23.3012	23.6674	23.5433	23.3299	23.0985	23.0782	23.443	22.9922	23.0782	22.9173	23.2234	23.1096	23.1096	24.0227	24.6088	24.0431	23.5067	23.8574	24.3691	25.0637	23.3445	0.113334	-0.0228261	-0.0579759	0.425513	0.675064	0.816117	-0.0857009	0.932567	0.979303	-0.217671	0.829919	0.950145	-0.61274	-0.897408	-0.7489	-1.06872	-2.30054	0.032458	0.159445	-3.36933	0.00309049	0.0214633	-2.81175	0.0108606	0.177955
A2AJI0~Map7d1~401	26.7578	27.0319	27.027	27.092	26.9332	27.028	27.1049	26.7116	26.4635	26.6877	26.6768	26.7259	26.7424	26.7735	26.4828	26.505	27.6397	27.3585	27.4849	27.2798	27.2677	26.954	27.2137	26.9943	-0.33324	-0.0327485	-0.0125822	-2.76862	0.0119423	0.0501796	-0.272081	0.788384	0.918791	-0.104535	0.917799	0.977761	-0.463503	-0.802216	-0.163012	-0.481558	-3.85087	0.00101601	0.0180044	-6.66496	1.84732e-06	7.47855e-05	-1.35433	0.190926	0.608087
A2AJI0~Map7d1~454	NA	NA	22.7825	NA	24.0516	24.2054	23.3532	23.7692	22.1994	NA	NA	NA	25.2748	24.9575	24.6555	24.9575	25.5791	23.0127	22.6752	22.5567	24.1531	24.1972	23.4914	23.1008	0.27969	1.0624	2.76195	0.527061	0.606552	0.769249	1.2662	0.226479	0.492346	3.29177	0.00546434	0.030534	-0.673489	-1.25655	0.109219	1.22571	-0.802682	0.435816	0.675704	-1.4976	0.156844	0.322413	0.205817	0.839951	0.963115
A2AJI0~Map7d1~460	NA	NA	NA	NA	24.3923	NA	NA	NA	NA	NA	NA	NA	24.0848	NA	NA	NA	24.0132	NA	NA	NA	23.791	NA	NA	NA	NA	NA	NA	NA	NA	NA	NA	NA	NA	NA	NA	NA	NA	NA	0.601226	0.29377	NA	NA	NA	NA	NA	NA	NA	NA	NA
A2AJI0~Map7d1~544	26.5795	26.9133	26.5373	27.0065	26.7536	26.5117	26.1091	25.7008	25.6504	26.9687	26.685	24.7424	27.0078	27.391	26.188	24.6946	26.6787	27.4483	27.0515	25.3413	26.8961	26.941	26.7496	25.5349	-0.0995979	-0.490365	0.308743	-0.179136	0.859656	0.929825	-0.881966	0.388405	0.661523	0.555301	0.584925	0.82892	0.129184	-0.618355	-0.261584	-0.210014	0.232349	0.818658	0.926069	-1.11217	0.279423	0.467153	-0.470482	0.643166	0.899042
A2AJI0~Map7d1~548	26.3076	26.5499	26.5373	26.5187	26.0766	26.5117	26.1091	26.3349	25.1535	26.6209	26.685	24.7424	27.0078	26.8976	26.188	24.6946	26.6787	27.1095	27.0515	25.3413	26.1941	26.0828	25.9528	26.3183	-0.408267	-0.220288	0.396571	-0.863105	0.398441	0.600385	-0.465705	0.646522	0.844984	0.83838	0.411851	0.695118	-0.0669063	-0.74483	0.121072	0.0600079	-0.141445	0.888952	0.956598	-1.57462	0.131229	0.286856	0.255956	0.800632	0.953202
A2AJI0~Map7d1~552	24.7053	25.5871	25.5815	25.6545	24.6768	25.0321	24.1307	23.9105	25.1489	25.2422	25.2616	24.7424	26.1153	25.9549	24.8951	24.6946	25.7655	26.0594	26.2957	25.3413	24.4619	26.0828	25.9948	25.9948	-0.231908	-0.944567	0.316215	-0.613383	0.546624	0.724344	-2.49832	0.0214328	0.0965734	0.836369	0.412954	0.696096	-0.483364	-0.766703	-1.19602	-0.21858	-1.27847	0.215907	0.461677	-2.02788	0.0562808	0.163459	-3.16341	0.00494268	0.120433
A2AJI0~Map7d1~554	NA	NA	NA	NA	NA	NA	NA	27.1486	NA	NA	NA	27.2778	NA	NA	NA	26.9406	22.1795	21.732	21.9872	23.8263	27.2172	28.1706	27.2172	26.8511	NA	NA	NA	NA	NA	NA	NA	NA	NA	NA	NA	NA	NA	4.84658	-0.215397	-0.423401	NA	NA	NA	NA	NA	NA	NA	NA	NA
A2AJI0~Map7d1~74	25.0625	25.1702	25.5273	25.3022	25.1793	24.8941	25.167	25.1817	25.3723	25.6191	25.8396	25.6191	25.503	24.8928	25.6198	25.0759	25.2652	25.3819	25.2536	25.2913	25.2019	25.2506	25.3728	25.6002	0.058383	-0.159996	-0.33967	0.384851	0.704462	0.834582	-1.05467	0.304311	0.583194	-2.23905	0.036834	0.13823	-0.0324748	0.314543	-0.250854	-0.0835107	-0.214068	0.832689	0.931316	2.07341	0.0514383	0.154273	-1.65359	0.114021	0.500681
A2AJI0~Map7d1~95	23.5117	25.0038	24.6725	23.9615	NA	24.1961	NA	NA	21.6672	24.1221	23.6965	24.5134	24.0355	23.8558	23.8558	24.3711	24.086	25.0887	24.086	24.2677	24.7854	24.2406	24.5554	24.8046	0.214368	-0.0912687	0.529773	0.455723	0.654442	0.802096	-0.122713	0.903795	0.969102	1.12624	0.275945	0.559077	-0.0947533	-0.882328	-0.40039	-0.566924	-0.201435	0.842785	0.935929	-1.87573	0.0782348	0.203139	-0.538337	0.597428	0.87694
A2AJI0~Map7d1~99	23.5117	25.0038	24.6725	25.5455	NA	24.1961	NA	NA	21.6672	24.1221	22.9666	24.5134	24.0355	24.2021	24.2021	24.3711	25.6918	25.0887	25.6918	24.2677	24.7854	24.2406	24.5554	24.8046	-0.588528	-0.487263	0.885341	-1.13985	0.270389	0.471568	-0.596862	0.558583	0.79243	1.71471	0.104841	0.294941	-0.501656	-1.86768	-0.40039	-0.393816	-0.971598	0.345075	0.596793	-3.6173	0.0021715	0.0169314	-0.49045	0.630179	0.893501
A2AJT4~Pnisr~211	25.1469	25.2501	24.9928	25.0115	24.6762	25.1933	24.7655	24.9572	25.5806	25.1371	25.0916	24.8101	25.3576	24.8547	24.9211	24.9389	26.0799	25.9104	25.4061	24.7832	25.247	25.2255	24.9567	24.448	-0.575604	-0.202275	-0.136763	-2.40844	0.0259202	0.0907172	-0.846357	0.407493	0.678903	-0.572242	0.573615	0.822534	-0.444566	-0.390055	-0.0712367	0.0487857	-1.86015	0.0778251	0.259868	-1.63207	0.11851	0.268343	-0.298068	0.768764	0.944316
A2AJT4~Pnisr~290	24.5847	24.9034	24.5945	24.7218	NA	26.1649	NA	NA	25.3199	25.2416	25.0101	25.3199	26.1472	25.2362	25.2279	25.0634	26.3856	25.2755	23.8057	24.8617	25.8194	25.9882	25.7655	25.415	0.664886	1.46377	0.195814	1.79335	0.0909938	0.227189	2.49701	0.0232637	0.102488	0.528155	0.60432	0.840723	-0.381034	0.140721	0.417847	-0.328351	-1.02774	0.318689	0.570188	0.379559	0.709043	0.826002	0.712797	0.485785	0.82404
A2AJT4~Pnisr~309	23.7878	21.8637	23.6003	22.1086	23.8925	23.9746	24.4948	23.8925	NA	NA	NA	NA	NA	NA	NA	NA	NA	NA	NA	NA	NA	24.555	NA	NA	NA	NA	NA	NA	NA	NA	NA	NA	NA	NA	NA	NA	NA	NA	-0.49146	NA	NA	NA	NA	NA	NA	NA	NA	NA	NA
A2AJT4~Pnisr~311	22.4525	23.5983	23.5556	23.9366	24.6367	23.9746	24.4948	24.6367	NA	NA	NA	NA	NA	NA	NA	NA	NA	NA	NA	NA	NA	24.555	NA	NA	NA	NA	NA	NA	NA	NA	NA	NA	NA	NA	NA	NA	NA	NA	-0.119358	NA	NA	NA	NA	NA	NA	NA	NA	NA	NA
A2AJT4~Pnisr~313	22.4261	24.0375	22.7802	22.6408	24.2667	23.9746	24.4948	24.2667	NA	NA	NA	NA	NA	NA	NA	NA	NA	NA	NA	NA	NA	24.555	NA	NA	NA	NA	NA	NA	NA	NA	NA	NA	NA	NA	NA	NA	NA	NA	-0.304352	NA	NA	NA	NA	NA	NA	NA	NA	NA	NA
A2AJT4~Pnisr~726	24.2198	24.0649	23.999	23.681	24.292	24.3909	23.9222	23.9037	24.5354	24.7788	24.2293	23.7065	24.75	24.677	23.8835	24.0589	25.3272	24.8427	24.0892	24.2599	24.4089	24.4727	24.1756	23.9243	-0.384383	0.136015	0.0298466	-1.42878	0.168696	0.346763	0.505578	0.61875	0.829673	0.110942	0.912782	0.975378	-0.638577	-0.317258	-0.118179	0.0969718	-2.37363	0.0278821	0.14575	-1.17927	0.252305	0.436819	-0.439279	0.665229	0.906885
A2AJW4~Ppp1r3d~113	25.9708	26.3137	25.9665	26.0679	24.9773	25.2911	25.1831	25.647	25.9837	26.2441	25.8038	25.973	25.2695	25.0131	24.8476	25.6726	25.2775	25.5665	25.7849	25.3703	24.6687	25.0337	24.6702	24.7446	-0.720523	-0.805109	-0.800444	-4.13037	0.000530591	0.0040525	-4.61525	0.000172374	0.00185326	-4.58851	0.000183355	0.00177164	0.579894	0.501308	0.495308	0.421387	3.32422	0.00342677	0.0403238	2.87373	0.00946924	0.0482246	2.83933	0.0102188	0.17271
A2AJW4~Ppp1r3d~23	NA	23.4842	NA	NA	24.24	24.6202	24.4242	23.9956	23.1077	23.288	23.1693	23.1077	24.6586	24.3491	24.2271	24.2102	NA	23.4966	NA	NA	23.9511	24.1362	23.9329	23.9809	0.503669	0.835834	1.19308	2.25697	0.0408386	0.127739	3.74543	0.00223712	0.0158115	8.45321	8.17279e-07	1.67312e-05	-0.0124518	-0.328448	0.319714	0.360965	-0.0441117	0.96545	0.988904	-1.4718	0.163596	0.33143	2.26523	0.0402099	0.326919
A2AJW4~Ppp1r3d~25	27.9645	27.5469	27.5016	27.4078	27.2193	27.4433	27.542	27.439	28.5115	28.6204	28.525	28.5555	28.5726	28.5008	28.1361	28.1918	27.324	27.8957	27.0834	27.2354	27.4113	27.4979	27.3839	27.1854	-0.0149774	-0.194289	-0.202795	-0.095255	0.925072	0.962052	-1.23566	0.231083	0.499514	-1.28976	0.212037	0.474209	0.220577	1.1685	0.0412649	0.980681	1.40285	0.17619	0.410773	7.43153	3.86631e-07	2.34344e-05	0.262441	0.7957	0.952078
A2AJW4~Ppp1r3d~54	28.6719	28.8272	28.5927	28.3636	28.3889	28.7699	28.6152	28.2127	28.4749	28.4881	28.6502	28.4269	28.6607	28.497	28.6336	28.2911	28.8096	28.8934	28.6907	28.4859	28.7529	28.8102	28.5404	28.2253	-0.13771	-0.117211	0.0105926	-0.928356	0.364432	0.568197	-0.790166	0.438817	0.70557	0.0714086	0.943791	0.984548	-0.106047	-0.209875	-0.0855479	-0.061573	-0.714901	0.483037	0.713234	-1.41485	0.172688	0.343131	-0.576711	0.570651	0.865988
A2AJW4~Ppp1r3d~57	30.3909	29.9257	29.9091	29.7922	30.409	29.4967	29.8592	29.8468	30.2427	29.6617	29.8691	29.4218	29.576	29.7537	29.9653	29.6858	30.1021	30.265	30.2261	29.6165	30.2683	30.1563	29.8182	29.8812	-0.0214077	-0.101556	-0.0536358	-0.104884	0.917526	0.958428	-0.497561	0.624289	0.833229	-0.262782	0.795441	0.938069	-0.047954	-0.253575	-0.128102	-0.285803	-0.234944	0.816671	0.925282	-1.24236	0.228657	0.411493	-0.627621	0.537443	0.848909
A2AJW4~Ppp1r3d~58	28.5046	28.5895	28.332	27.9883	28.1564	28.4401	28.1773	27.9659	28.2055	28.2854	28.3158	27.9875	28.3321	28.2052	28.2829	27.7482	28.7184	28.7436	28.5285	28.1815	28.3707	28.6401	28.2991	28.0756	-0.196589	-0.168677	-0.0564611	-1.1623	0.258968	0.458004	-0.997279	0.330694	0.610295	-0.333817	0.742036	0.915041	-0.189396	-0.344416	-0.161484	-0.204288	-1.11978	0.276245	0.527631	-2.03631	0.0553548	0.161817	-0.954751	0.351246	0.748265
A2AK44~Gm13695~106	NA	NA	NA	NA	26.101	NA	NA	NA	NA	NA	NA	NA	NA	NA	NA	NA	NA	26.492	NA	NA	NA	NA	NA	NA	NA	NA	NA	NA	NA	NA	NA	NA	NA	NA	NA	NA	NA	NA	NA	NA	NA	NA	NA	NA	NA	NA	NA	NA	NA
A2AK44~Gm13695~107	26.0048	25.8261	25.8261	25.6384	NA	NA	NA	25.6163	26.2072	25.8868	25.7859	25.7432	26.3141	26.4302	25.7114	25.6556	26.3412	25.5905	25.5905	25.737	26.3356	26.3926	25.7663	25.9331	0.292121	-0.207612	0.122017	1.37866	0.186139	0.369367	-0.619691	0.543801	0.783695	0.575856	0.572371	0.821587	0.00909045	0.0910018	-0.490642	-0.0791022	0.0429021	0.966287	0.98931	0.429481	0.673048	0.802028	-1.4645	0.161578	0.573938
A2AKB9~Dcaf10~356	22.5974	23.3945	24.2489	21.7529	23.5131	23.3898	23.3075	23.3075	22.9481	22.4509	22.5794	23.7844	23.8148	23.8857	23.8043	23.8043	21.9986	21.8294	24.0785	24.2658	23.7795	23.5562	23.8068	23.8068	0.694258	0.381018	0.886574	1.38799	0.180604	0.363097	0.761746	0.455214	0.718365	1.77247	0.0917448	0.269692	-0.0446155	-0.102342	-0.357855	0.0899733	-0.0891969	0.929824	0.975679	-0.204606	0.839974	0.908902	-0.715437	0.482713	0.821119
A2AKB9~Dcaf10~50	25.8385	25.4357	25.3926	25.4104	25.4198	25.3546	25.3484	25.5928	25.5559	25.4665	25.2602	22.9209	26.1911	25.5007	25.9457	24.4244	25.4296	25.755	26.0716	25.3125	25.3794	25.6111	25.6128	25.3842	-0.145281	-0.090414	0.714598	-0.33726	0.739479	0.858179	-0.20989	0.835904	0.941065	1.65889	0.112937	0.310065	-0.122852	-0.841256	-0.0679849	0.018624	-0.285193	0.778466	0.904741	-1.95292	0.065149	0.179376	-0.157822	0.8762	0.972752
A2AKB9~Dcaf10~57	25.5183	25.4357	25.3926	25.5261	25.4198	25.3546	25.3484	25.5928	25.1702	25.4665	25.2602	25.6226	26.0348	25.5007	25.9457	24.4244	25.4296	25.755	25.7843	25.3125	25.3794	25.6111	25.6128	25.3842	-0.0734661	-0.0392843	0.0965349	-0.311766	0.758486	0.871339	-0.166709	0.869294	0.955385	0.409662	0.686464	0.886844	-0.102167	-0.190447	-0.0679849	-0.020446	-0.433562	0.669306	0.839911	-0.808193	0.428609	0.613768	-0.288505	0.775967	0.946895
A2AKB9~Dcaf10~67	23.3617	23.7771	23.4334	23.3617	23.2046	23.2046	23.7067	23.2129	23.9579	23.8218	23.2182	23.9579	23.2445	23.2445	23.2378	23.208	23.8561	24.0423	23.6389	23.7619	23.8145	23.8183	23.3629	23.9932	-0.0775746	-0.151214	-0.50528	-0.455982	0.653378	0.801307	-0.888835	0.384792	0.658203	-2.97003	0.00764092	0.0399574	-0.341374	-0.0858666	-0.415013	-0.513572	-2.00659	0.0586828	0.219876	-0.504722	0.61934	0.763956	-2.43944	0.0242818	0.261481
A2ALU3~Dennd1a~83	24.4037	23.6407	23.9198	23.5636	24.2637	23.7917	23.9071	24.0222	24.221	23.3881	24.0924	24.0924	24.5402	24.5679	24.8842	24.4272	24.0421	24.1695	23.7118	23.8494	24.7229	24.237	24.2955	24.0435	0.381507	0.114238	0.656378	1.8792	0.0750586	0.199569	0.562705	0.579969	0.806256	3.23313	0.00421859	0.024616	-0.0612749	0.00528841	-0.328544	0.280159	-0.301823	0.765943	0.896348	0.0260492	0.97948	0.989203	-1.61831	0.121457	0.514258
A2ALU3~Dennd1a~85	24.4037	23.6407	23.9198	23.5636	24.2637	23.7917	23.9071	24.0398	24.221	23.3881	22.4832	22.4832	24.5402	24.5679	24.8842	24.4272	24.0421	24.1695	23.7118	24.4069	24.7229	24.237	24.2955	24.0435	0.242128	0.118637	1.46098	0.822761	0.420469	0.621804	0.403133	0.691181	0.869231	4.96446	7.7268e-05	0.000846299	-0.200654	-0.938692	-0.324145	0.280159	-0.681829	0.503266	0.726502	-3.18971	0.00465631	0.0290614	-1.10146	0.283943	0.696607
A2ALW5~Dnajc25~353	24.397	23.9959	24.7646	24.799	24.5177	24.8931	24.9318	25.1799	24.4298	24.5223	24.6031	25.0012	24.3172	24.4224	24.2298	24.3459	24.363	24.8565	24.4835	25.1264	25.1504	24.9741	24.7029	25.0791	0.269287	0.391516	-0.310256	1.38318	0.182051	0.364667	2.011	0.0581782	0.202353	-1.59361	0.126905	0.337061	-0.218228	-0.0682735	-0.095999	-0.647817	-1.12091	0.275772	0.527246	-0.350682	0.72954	0.839377	-0.493092	0.627386	0.892285
A2AM05~Cntln~5	NA	25.0499	NA	NA	NA	24.417	NA	NA	21.2469	24.8513	22.6746	24.3449	24.6662	24.4372	24.4245	24.4245	24.8059	25.0978	25.1798	25.1798	24.5919	24.3615	25.3768	24.8561	-0.269289	-0.632925	1.20867	-0.471464	0.644704	0.795001	-0.554054	0.588442	0.812273	2.11611	0.0530857	0.181865	-0.0159131	-1.78641	-0.379549	-0.308445	-0.0176204	0.986195	0.994634	-3.12759	0.00755486	0.0410147	-0.420269	0.680784	0.91419
A2AM05~Cntln~9	NA	25.0499	NA	NA	NA	24.417	NA	NA	NA	24.6418	NA	NA	24.6662	24.4372	24.4129	24.4129	24.8059	25.0978	25.0169	25.0169	24.5919	24.3615	25.3768	24.4437	-0.290909	-0.632925	-0.159444	-1.42141	0.18356	0.366231	-1.54627	0.150961	0.385162	-0.49272	0.632121	0.857266	0.0655642	-0.342606	-0.276452	-0.211142	0.202609	0.843225	0.936221	-1.05874	0.312936	0.50436	-0.854303	0.411575	0.781105
A2AM29~Mllt3~484	24.6912	24.6291	24.6219	24.6219	24.024	23.9486	23.6315	23.7506	24.3926	24.2214	23.6155	23.5208	24.3528	24.2144	23.9419	24.1122	24.0931	23.9114	23.878	24.4796	23.9292	24.6794	24.0847	24.0663	0.099375	-0.802333	0.217739	0.514006	0.612952	0.773719	-4.14997	0.000506951	0.0046227	1.12623	0.273569	0.556405	0.550457	-0.152937	-0.351251	-0.0345732	2.84718	0.0100431	0.0789937	-0.79105	0.438313	0.622732	-1.8168	0.0844576	0.448817
A2AMI6~Eif4g3~187	27.9258	27.8099	27.9258	27.8747	27.7143	27.7143	27.3641	27.518	NA	28.1624	NA	NA	27.3422	27.5673	27.4594	27.3552	NA	27.9885	NA	NA	27.6967	27.6965	27.7078	27.6965	-0.289107	-0.306352	-0.731385	-1.79006	0.095486	0.235174	-2.99915	0.00973013	0.0523062	-4.5285	0.000494214	0.00412313	-0.104462	0.173908	-0.121707	-0.26837	-0.646794	0.528417	0.744835	0.851271	0.409203	0.596809	-1.19149	0.253624	0.668086
A2AMI6~Eif4g3~188	27.5571	27.8099	27.6648	27.8747	27.5248	27.689	27.3641	27.518	27.6837	28.1624	27.8278	27.8201	27.3422	27.5673	27.6671	27.3552	27.3914	27.9885	27.7999	27.985	27.6967	27.7232	27.7078	27.6462	-0.0977394	-0.202633	-0.390547	-0.727034	0.475736	0.669513	-1.50729	0.147569	0.379815	-2.90508	0.0088321	0.0447426	-0.0645929	0.0822845	-0.169487	-0.210523	-0.480474	0.636171	0.818951	0.612073	0.547473	0.712761	-1.26073	0.222101	0.64008
A2AMI6~Eif4g3~190	27.5571	27.8099	27.6938	27.8747	27.5248	27.689	27.3641	27.518	27.6837	28.1624	27.8278	27.8201	27.3422	27.5673	27.6671	27.3552	27.3914	27.9885	27.7999	27.985	27.6967	27.7139	27.7078	27.6462	-0.100064	-0.209885	-0.390547	-0.746127	0.464381	0.660595	-1.56501	0.133465	0.357608	-2.91212	0.00869488	0.0441639	-0.0573408	0.0822845	-0.167162	-0.208199	-0.427562	0.673596	0.842253	0.613555	0.546513	0.712015	-1.24645	0.227184	0.644363
A2AN08~Ubr4~178	NA	NA	NA	23.2303	23.6932	23.7827	23.4297	23.6932	20.8948	22.7242	21.7562	24.2788	24.4324	24.0496	23.686	24.0461	23.3355	NA	NA	NA	NA	NA	NA	NA	NA	NA	NA	NA	NA	NA	NA	NA	NA	NA	NA	NA	-0.105231	-0.92201	NA	NA	NA	NA	NA	NA	NA	NA	NA	NA	NA
A2AN08~Ubr4~181	23.0382	22.0871	23.7493	21.1698	22.9707	23.1765	23.3424	23.3424	NA	NA	NA	NA	23.5846	NA	NA	NA	NA	NA	NA	NA	NA	23.3384	NA	NA	NA	NA	NA	NA	NA	NA	NA	NA	NA	NA	NA	NA	NA	NA	-0.130446	0.24614	NA	NA	NA	NA	NA	NA	NA	NA	NA
A2AN08~Ubr4~2712	27.7118	27.3176	27.5331	27.6146	26.564	26.3575	26.0786	26.1435	27.5238	27.5299	27.6164	27.2414	26.9611	26.7054	26.7962	26.4175	28.1854	27.6179	27.8183	27.5132	26.4222	26.1943	26.4585	26.359	-1.42521	-1.25838	-0.757856	-9.29619	1.19238e-08	4.5561e-07	-8.20801	8.59461e-08	2.83672e-06	-4.94327	8.11032e-05	0.000884086	-0.239429	-0.305811	-0.0725995	0.361538	-1.56172	0.134237	0.350559	-1.99472	0.0600617	0.170536	-0.473545	0.641018	0.898373
A2AN08~Ubr4~2715	29.6517	29.6691	29.4616	29.1712	29.3442	29.4257	29.1475	28.991	29.5901	27.5299	27.6164	29.0934	29.4999	29.2702	29.1271	29.0739	30.0913	29.932	29.7966	29.4454	29.4833	29.5999	29.2561	29.2385	-0.421854	-0.261338	0.785298	-1.30635	0.206446	0.395597	-0.80928	0.427998	0.696416	2.43182	0.0246755	0.101277	-0.327905	-1.35882	-0.167388	-0.151671	-1.01542	0.322188	0.574174	-4.20784	0.00044315	0.00527	-0.518349	0.609975	0.882733
A2AN08~Ubr4~2716	29.294	29.3545	25.084	25.118	29.1887	29.3349	29.1475	29.1333	24.9016	25.3524	29.0525	25.38	29.3055	29.2802	29.3128	29.3128	29.6435	29.7051	29.4972	29.8689	29.6868	27.0483	29.36	25.2615	-1.83953	1.98844	3.1312	-1.77747	0.0908964	0.22712	1.92136	0.0692394	0.228645	3.02557	0.0067465	0.0361804	-2.46602	-3.50704	1.36195	1.46369	-2.38283	0.0273509	0.144263	-3.38873	0.00295601	0.020805	1.316	0.203245	0.621865
A2AN08~Ubr4~2719	25.0456	25.788	25.084	25.2588	24.8175	26.3733	25.6013	26.9898	24.9016	25.3524	25.7061	25.1784	25.058	26.7637	24.7933	24.7933	27.2696	26.9232	25.8838	26.2315	26.7605	27.0483	25.5129	25.2615	-0.431214	0.651375	0.0674282	-0.866012	0.396884	0.599185	1.30816	0.205842	0.465697	0.135417	0.893653	0.970735	-1.28291	-1.29237	-0.200324	-0.793729	-2.57649	0.018133	0.113607	-2.59548	0.0174067	0.0732998	-0.402312	0.691776	0.918065
A2AN08~Ubr4~2721	26.1894	25.788	25.084	26.1894	26.6686	26.3733	25.6013	26.6686	NA	NA	NA	NA	NA	26.1524	NA	NA	27.2696	26.0685	25.8089	25.8089	25.874	26.5777	26.6262	25.2615	NA	NA	NA	NA	NA	NA	NA	NA	NA	NA	NA	NA	-0.42626	NA	0.243114	0.0675622	NA	NA	NA	NA	NA	NA	NA	NA	NA
A2AN08~Ubr4~2740	24.1368	24.1727	24.1405	23.9356	NA	NA	23.6046	NA	23.5285	NA	NA	NA	23.5999	23.1632	23.808	23.522	23.9468	23.449	23.9468	23.6779	NA	NA	NA	23.0598	-0.695251	-0.491821	-0.00521871	-2.66931	0.0222168	0.0806303	-1.88827	0.086263	0.266831	-0.0200364	0.984381	0.99656	0.341306	-0.226595	0.544736	0.463438	2.07191	0.0631555	0.228406	-0.869975	0.403327	0.591962	1.65342	0.127125	0.521608
A2AN08~Ubr4~2881	NA	NA	NA	24.8183	NA	NA	NA	NA	NA	NA	NA	NA	NA	NA	NA	24.6597	NA	NA	NA	NA	NA	NA	26.8399	NA	NA	NA	NA	NA	NA	NA	NA	NA	NA	NA	NA	NA	NA	NA	NA	-2.18014	NA	NA	NA	NA	NA	NA	NA	NA	NA
A2AN08~Ubr4~2882	NA	NA	NA	24.8183	NA	NA	NA	NA	NA	NA	NA	NA	NA	NA	NA	24.6597	NA	NA	NA	NA	NA	NA	26.8399	NA	NA	NA	NA	NA	NA	NA	NA	NA	NA	NA	NA	NA	NA	NA	NA	-2.18014	NA	NA	NA	NA	NA	NA	NA	NA	NA
A2AN08~Ubr4~2889	26.277	26.2071	26.2071	26.2475	26.4288	26.4355	26.2798	26.4355	26.0914	26.1875	26.1875	26.1406	26.4014	26.3875	26.2525	26.3875	26.1768	NA	NA	NA	26.5797	NA	NA	NA	0.402857	0.160228	0.205478	2.35893	0.033689	0.110543	1.87643	0.0819866	0.257585	2.40636	0.0307834	0.120197	0.0578783	-0.0250671	-0.184751	-0.222445	0.428686	0.674793	0.843054	-0.185664	0.85542	0.918363	-1.36839	0.19314	0.610799
A2AN08~Ubr4~2892	26.277	26.2396	26.2396	26.2475	26.4288	26.1553	26.2798	26.1553	26.682	27.0239	27.0239	26.1406	26.9286	26.4498	26.2525	26.4498	26.1768	25.618	25.0859	25.0859	26.5797	NA	NA	NA	1.08802	0.00393305	-0.19744	2.9727	0.00864204	0.038852	0.0169907	0.986645	0.995452	-0.85294	0.405726	0.689889	0.759266	1.22595	-0.324826	-0.0595181	3.28002	0.00448726	0.0472422	5.29608	6.22572e-05	0.00116624	-0.88749	0.387384	0.767004
A2AN08~Ubr4~2907	25.5391	25.7151	25.1293	25.7151	24.6767	25.1909	24.7011	24.6767	27.1846	NA	NA	NA	NA	NA	24.9045	NA	NA	NA	25.5912	NA	NA	NA	24.2236	NA	-1.36754	-0.7133	-2.28016	-3.53503	0.00808286	0.0368773	-3.68771	0.00650587	0.0380783	-5.89413	0.000411624	0.00352185	-0.0665496	1.59346	0.587686	0.680836	-0.217601	0.833362	0.931575	4.11903	0.00358806	0.0237497	1.92158	0.0920837	0.460888
A2AN08~Ubr4~2909	NA	NA	NA	NA	24.5674	NA	NA	NA	25.4607	25.4836	25.4787	25.4787	24.5711	NA	NA	NA	25.3185	NA	NA	NA	23.894	NA	NA	NA	NA	NA	NA	NA	NA	NA	NA	NA	NA	NA	NA	NA	NA	0.156935	0.673414	0.677075	NA	NA	NA	NA	NA	NA	NA	NA	NA
A2AN08~Ubr4~362	NA	NA	NA	24.1553	26.764	27.0346	26.1677	26.9091	NA	NA	NA	23.6396	26.8654	26.7655	26.6119	27.2538	NA	23.8702	NA	NA	26.3099	27.2002	26.4532	25.9535	2.60906	2.56358	3.23457	5.95525	0.000104674	0.00103141	5.85143	0.00012135	0.00137735	7.383	1.58294e-05	0.000216809	0.285131	-0.230548	0.239648	0.394965	0.514518	0.617304	0.807869	-0.416024	0.685579	0.810285	0.86489	0.405991	0.776769
A2AN08~Ubr4~619	23.2707	24.3025	24.5998	24.825	24.0011	24.2391	24.0011	24.0761	23.862	NA	NA	NA	23.7756	24.8023	23.8342	23.7756	NA	NA	24.9788	NA	24.591	25.1347	24.7243	24.591	-0.218602	-0.170176	0.184971	-0.451986	0.658328	0.804736	-0.556339	0.586921	0.811185	0.382451	0.707975	0.897818	-0.729307	-1.11685	-0.680881	-0.713282	-1.50793	0.154205	0.381279	-1.82561	0.089705	0.222566	-2.22594	0.0432844	0.338251
A2AN08~Ubr4~620	23.2707	24.3025	24.5998	23.8466	24.2244	24.2391	24.2244	24.0761	23.862	NA	NA	NA	23.4683	24.8023	23.8342	23.4683	NA	NA	24.9788	NA	25.0066	25.1347	24.7243	25.0066	-0.0107922	0.186083	0.0313295	-0.0228024	0.982136	0.990699	0.621652	0.544343	0.783793	0.0661946	0.948176	0.986398	-0.973918	-1.11685	-0.777042	-1.07473	-2.05775	0.0590977	0.220618	-1.86555	0.0835869	0.212532	-2.59588	0.0213914	0.244933
A2AN84~Mpp1~423	NA	23.8275	NA	NA	23.7876	23.9283	23.5098	24.1143	NA	NA	23.9661	NA	23.7428	23.7402	24.152	24.6549	21.9506	24.2839	22.9229	23.0552	23.7967	23.8367	23.7967	23.7773	0.748654	0.0074461	0.106326	2.05005	0.0599365	0.170471	0.0128956	0.989896	0.996594	0.184142	0.85659	0.958712	0.774359	0.912967	0.0331509	0.27064	1.34108	0.201632	0.443523	1.58113	0.136575	0.294854	0.0907774	0.928979	0.984315
A2AN84~Mpp1~429	NA	23.8275	NA	NA	23.6821	23.9283	23.5098	24.1143	NA	NA	23.9661	NA	23.7428	23.7402	24.152	24.6549	24.4689	22.2628	24.3283	23.6832	23.812	23.8367	23.812	23.7773	0.123687	-0.0189342	0.106326	0.32474	0.750266	0.866031	-0.0314404	0.97537	0.992039	0.176556	0.862432	0.960063	0.141714	0.280323	-0.000907152	0.262962	0.235318	0.817431	0.925529	0.465478	0.648877	0.785332	-0.00238172	0.998134	0.999531
A2ANY6~Mdn1~4808	24.5771	25.121	25.2222	25.4264	25.0328	24.5474	24.7915	24.7915	24.8133	24.6954	24.5824	24.6954	24.3006	24.123	22.9287	23.0331	25.0148	25.6516	25.8152	25.8152	24.6	24.8866	24.9199	24.6802	-0.802546	-0.295886	-1.10026	-3.04586	0.00644571	0.0309404	-1.12296	0.274923	0.551373	-4.17576	0.000477458	0.00401112	-0.487502	-0.877555	0.0191586	-1.17527	-1.85019	0.0793079	0.263233	-3.33053	0.00337764	0.0228656	0.0727116	0.942767	0.985806
A2ANY6~Mdn1~4827	27.0493	27.0401	27.0297	26.7116	27.3497	26.7191	26.7581	26.683	27.1422	27.2006	26.9503	26.8182	27.2709	26.7062	26.344	26.7001	27.5056	27.5011	27.152	26.6347	27.4309	27.4962	27.0208	26.7031	-0.0355796	-0.0802032	-0.272529	-0.158378	0.875767	0.938651	-0.357015	0.724867	0.887525	-1.21313	0.239393	0.511978	-0.24068	-0.17054	-0.285304	-0.40749	-1.07136	0.296927	0.547078	-0.759141	0.456735	0.639572	-1.27	0.218847	0.637292
A2ANY6~Mdn1~4883	24.8869	24.6813	23.8415	24.8869	NA	NA	NA	25.1531	NA	NA	24.5766	NA	NA	24.2071	NA	NA	NA	NA	NA	25.0765	NA	NA	25.1377	NA	0.0611873	0.578972	-0.369477	0.0992587	0.924987	0.962038	1.18802	0.290841	0.568163	-0.599369	0.576376	0.823815	-0.502355	-0.499911	0.0154299	-0.930575	-1.03081	0.352256	0.602473	-0.810961	0.456102	0.639277	0.0250305	0.981048	0.995212
A2ANY6~Mdn1~5012	25.7274	25.9424	25.9467	24.9227	25.4649	25.4649	25.3395	25.4413	25.864	25.9058	25.6511	25.1621	26.3068	25.6322	25.6412	25.0547	26.3303	25.8192	26.3305	25.6641	26.0276	26.1028	25.8937	25.5032	-0.154199	-0.207098	0.012942	-0.602879	0.553451	0.729435	-0.809701	0.427762	0.696284	0.0506001	0.960153	0.989507	-0.401254	-0.390288	-0.454153	-0.223147	-1.5688	0.13258	0.348059	-1.52593	0.142885	0.303313	-1.77562	0.0912093	0.460397
A2AP78~Hmgb3~139	24.3229	24.4835	24.2911	23.8015	24.1076	24.2208	24.3674	24.0827	24.1056	24.0456	24.5337	23.35	24.3665	23.668	23.9916	23.1301	NA	NA	24.1587	NA	24.5184	24.5646	23.9491	24.8589	0.31404	-0.0301503	-0.219681	0.734901	0.472566	0.667018	-0.111559	0.912499	0.971495	-0.812843	0.427713	0.707855	0.0660728	-0.149968	-0.278118	-0.68369	0.15462	0.878969	0.953003	-0.350948	0.730003	0.839838	-1.02906	0.318084	0.726477
A2APV2~Fmnl2~171	29.527	29.6413	29.6559	30.0045	29.3774	29.3363	29.1147	30.0181	29.3501	29.2943	29.9125	29.8249	29.171	29.2474	29.7184	29.9529	30.3531	30.123	30.1261	30.6403	29.83	29.7655	29.4247	29.8822	-0.585047	-0.245544	-0.0730391	-2.76126	0.012137	0.0508702	-1.1589	0.26032	0.534149	-0.344724	0.733946	0.911756	-0.60347	-0.715169	-0.263967	-0.203161	-2.84821	0.0100202	0.0788968	-3.37539	0.00304784	0.021274	-1.24585	0.227399	0.644495
A2APV2~Fmnl2~188	NA	NA	NA	23.2067	NA	NA	NA	NA	NA	NA	NA	NA	NA	NA	NA	NA	24.0475	25.2528	25.2528	26.3287	NA	NA	NA	25.8729	NA	NA	NA	NA	NA	NA	NA	NA	NA	NA	NA	NA	-2.01374	NA	NA	NA	NA	NA	NA	NA	NA	NA	NA	NA	NA
A2APV2~Fmnl2~676	NA	24.1491	NA	NA	NA	23.2782	NA	NA	NA	NA	NA	NA	NA	NA	NA	NA	NA	NA	24.2429	NA	23.1614	NA	NA	NA	NA	NA	NA	NA	NA	NA	NA	NA	NA	NA	NA	NA	-0.0938689	NA	0.116803	NA	NA	NA	NA	NA	NA	NA	NA	NA	NA
A2AQE2~Secisbp2l~270	NA	24.6918	NA	NA	NA	24.7955	NA	NA	NA	NA	NA	NA	24.6498	NA	NA	NA	NA	25.4035	NA	NA	24.5567	25.4733	25.0269	25.0269	NA	NA	NA	NA	NA	NA	NA	NA	NA	NA	NA	NA	-0.711676	NA	-0.22549	-0.371109	NA	NA	NA	NA	NA	NA	NA	NA	NA
A2AQH4~Bcorl1~1448	23.0617	21.3872	24.6852	23.7331	23.6305	22.8103	22.7311	22.7311	NA	NA	NA	NA	23.2768	NA	NA	NA	NA	23.5598	NA	NA	NA	23.1039	NA	NA	NA	NA	NA	NA	NA	NA	NA	NA	NA	NA	NA	NA	-0.343023	NA	-0.128148	0.172871	NA	NA	NA	NA	NA	NA	NA	NA	NA
A2AR02~Ppig~252	26.1981	26.8935	26.4597	26.7091	26.3684	26.8935	26.4464	27.0262	26.5182	26.6582	26.8247	26.4185	26.2986	26.9891	26.6119	25.6219	26.9732	26.8001	26.7469	26.8001	26.8987	25.9093	26.0753	26.4676	-0.492324	0.11852	-0.22452	-1.97175	0.0628108	0.176153	0.474671	0.640229	0.841748	-0.899201	0.37938	0.667025	-0.264933	-0.22514	0.34591	0.0426637	-1.06106	0.30147	0.551184	-0.901683	0.378092	0.568931	1.38537	0.181391	0.597317
A2AR02~Ppig~254	26.1981	26.8935	26.4597	26.7091	26.3684	26.8935	26.4464	27.0262	26.8472	26.6582	26.8247	26.4185	26.9577	26.9891	26.6119	26.7575	26.9732	27.6055	27.0966	26.3548	26.8987	27.0984	26.0753	26.4676	-0.37253	0.11852	0.141903	-1.51755	0.144975	0.312437	0.482805	0.634544	0.837931	0.57806	0.569758	0.820708	-0.442415	-0.320381	0.0486348	0.194052	-1.80223	0.0867951	0.276175	-1.30511	0.206859	0.38546	0.19812	0.844977	0.964683
A2AR02~Ppig~255	26.1981	26.8935	26.4597	26.7091	26.3684	26.8935	26.4464	27.0262	26.8472	26.6582	26.8247	26.4185	26.9577	26.9891	26.6119	26.7575	26.9732	27.6055	27.0966	26.3548	26.8987	27.0984	26.0753	26.4676	-0.37253	0.11852	0.141903	-1.51755	0.144975	0.312437	0.482805	0.634544	0.837931	0.57806	0.569758	0.820708	-0.442415	-0.320381	0.0486348	0.194052	-1.80223	0.0867951	0.276175	-1.30511	0.206859	0.38546	0.19812	0.844977	0.964683
A2AR02~Ppig~257	26.1981	26.8935	26.4597	26.7091	26.3684	26.8935	26.4464	27.0262	26.8472	26.6582	26.8247	26.4185	26.9577	26.9891	26.6119	26.7575	26.9732	27.6055	27.0966	26.3548	26.8987	27.0984	26.0753	26.4676	-0.37253	0.11852	0.141903	-1.51755	0.144975	0.312437	0.482805	0.634544	0.837931	0.57806	0.569758	0.820708	-0.442415	-0.320381	0.0486348	0.194052	-1.80223	0.0867951	0.276175	-1.30511	0.206859	0.38546	0.19812	0.844977	0.964683
A2AR02~Ppig~354	27.4023	28.9636	27.5193	27.9584	28.264	28.6992	28.1972	28.4738	28.2878	28.5315	27.8024	28.2497	28.5291	28.773	28.2041	27.9571	27.2016	28.8688	27.4497	27.7364	27.4009	28.5869	28.072	28.1317	0.233751	0.44765	0.147985	0.66836	0.511641	0.698141	1.27996	0.215393	0.477822	0.423132	0.676772	0.881163	0.146767	0.403702	0.360666	0.317937	0.419647	0.679274	0.845361	1.1543	0.262157	0.448944	1.03124	0.314892	0.724106
A2AR02~Ppig~356	27.4023	28.9636	27.5193	27.9584	28.264	28.6992	28.1972	28.4738	28.2878	28.5315	27.8024	28.2497	28.5291	28.773	28.2041	27.9571	27.2016	28.8688	27.4497	27.7364	27.4009	28.5869	28.072	28.1317	0.233751	0.44765	0.147985	0.66836	0.511641	0.698141	1.27996	0.215393	0.477822	0.423132	0.676772	0.881163	0.146767	0.403702	0.360666	0.317937	0.419647	0.679274	0.845361	1.1543	0.262157	0.448944	1.03124	0.314892	0.724106
A2AR02~Ppig~395	30.7335	28.1462	28.1451	27.8536	29.9893	28.2651	28.084	27.8071	30.4818	28.8846	28.1091	27.704	28.1979	28.2064	27.6486	27.5396	29.5915	28.8466	28.6119	28.2376	32.0229	28.2648	27.8922	27.6918	0.146049	-0.183225	-0.896748	0.176558	0.861654	0.930591	-0.2215	0.826978	0.93674	-1.08407	0.291392	0.575661	-0.102297	-0.0270341	-0.431571	-1.06983	-0.123666	0.90283	0.962937	-0.0326813	0.974257	0.986283	-0.521723	0.607666	0.881992
A2AR02~Ppig~411	27.223	25.9191	22.2373	26.0287	26.7181	25.2436	27.1844	27.1844	27.6747	24.3682	25.6588	25.6588	26.5421	NA	NA	NA	27.9678	26.4463	26.229	26.229	27.724	25.5386	26.7876	26.7876	-0.00859942	1.23056	0.701939	-0.00961377	0.992443	0.996109	1.37572	0.187031	0.439707	0.496311	0.626126	0.853391	-1.36599	-0.87788	-0.126825	-0.167341	-1.52711	0.145397	0.367593	-0.981431	0.340347	0.532177	-0.141784	0.888942	0.975158
A2AR02~Ppig~413	27.8611	25.9191	22.2373	24.3272	27.4179	25.2436	25.0326	25.0326	27.2981	24.3682	27.3855	27.3855	26.5421	NA	NA	NA	27.232	26.4463	26.2325	26.2325	26.9976	25.5386	26.1134	26.1134	-0.34509	0.59551	-0.0672415	-0.366105	0.718871	0.845693	0.631774	0.536064	0.77854	-0.045117	0.964548	0.991534	-1.44966	0.0734985	-0.509055	0.351347	-1.53793	0.142744	0.363843	0.0779743	0.938773	0.967251	-0.540054	0.596269	0.876099
A2AR02~Ppig~685	27.5536	27.9854	27.4166	24.931	27.186	27.6803	26.7617	25.0003	27.5758	27.8051	27.2227	24.2095	27.9739	27.7557	25.8351	27.0788	27.962	28.0308	27.9066	26.0339	27.5619	27.7614	27.207	26.7822	-0.155237	-0.314571	0.457599	-0.19679	0.846003	0.92199	-0.398774	0.694339	0.870173	0.580088	0.568416	0.820036	-0.511673	-0.78006	-0.671007	-0.167224	-0.648636	0.524046	0.741392	-0.988864	0.334692	0.526566	-0.85062	0.405177	0.77619
A2ARP1~Ppip5k1~1147	24.1847	24.0231	23.5699	23.8623	23.7813	24.5983	24.3271	24.0223	23.4936	24.3891	24.0937	24.2347	24.2278	24.1586	24.3238	24.2549	23.577	24.3856	24.0514	24.4427	24.3274	24.3472	24.4269	23.9187	0.140892	0.272263	0.188512	0.651003	0.522548	0.706857	1.25802	0.223058	0.486876	0.871037	0.3942	0.680266	-0.204165	-0.0614023	-0.0727929	-0.0137821	-0.943362	0.356895	0.606059	-0.283715	0.779582	0.870514	-0.336347	0.740157	0.936418
A2ARP1~Ppip5k1~939	24.8194	24.8152	24.7683	24.6587	24.7972	25.0958	24.8636	24.8636	24.2269	24.7909	24.8849	24.8849	NA	24.7631	NA	NA	25.1279	25.2446	25.1558	25.3141	25.2084	25.1503	25.1394	25.1394	-0.0512228	0.139673	0.0662376	-0.399025	0.694917	0.828644	1.08805	0.291983	0.569073	0.326341	0.748209	0.91856	-0.445201	-0.513685	-0.254305	-0.396224	-3.46811	0.00299498	0.0367206	-4.0016	0.000948608	0.00928856	-1.98103	0.064253	0.399759
A2ARP1~Ppip5k1~958	NA	NA	NA	23.0922	24.0896	23.9107	24.0896	24.2062	23.3652	23.3652	24.1223	23.2842	24.5142	24.246	24.246	23.9687	23.9414	23.9437	23.7868	23.9437	23.7971	24.291	23.551	23.8369	-0.0349184	0.98183	0.7095	-0.190886	0.85091	0.925349	3.39457	0.00350857	0.0228856	3.87856	0.00123627	0.00884929	-0.811717	-0.369688	0.205032	0.37473	-2.80642	0.0122678	0.0889225	-2.02094	0.0595705	0.169695	1.12083	0.278177	0.691491
A2ARP1~Ppip5k1~959	26.4694	26.417	26.5076	26.631	26.9038	26.9549	27.156	26.7944	26.3799	26.5158	26.6001	26.758	27.0353	27.1245	27.0572	27.0985	26.2048	26.5362	26.7116	26.3483	26.8023	27.0573	27.2665	27.0151	0.585046	0.445996	0.515402	4.79963	0.000112729	0.0010939	3.65888	0.00158578	0.0119089	4.22828	0.000422599	0.00360657	0.0560484	0.113264	-0.0830018	0.0436199	0.459813	0.650673	0.827691	0.929198	0.364007	0.555593	-0.680934	0.503821	0.831546
A2ASS6~Ttn~9346	24.8497	24.7862	24.9004	24.7882	24.9352	25.173	25.1646	25.1646	24.6216	25.1303	24.9688	24.9688	25.0623	25.3217	24.8631	24.8631	23.8712	24.0586	24.142	24.0898	25.107	NA	NA	NA	1.06662	0.278206	0.105219	5.36657	5.39351e-05	0.000585022	2.21321	0.041068	0.156477	0.837045	0.414353	0.697222	0.790755	0.88199	0.00233928	-0.0794129	6.29068	8.71391e-06	0.00073712	7.01649	2.25595e-06	8.71913e-05	0.0117698	0.990748	0.997497
A2ASS6~Ttn~9350	24.8497	24.7862	24.9004	24.8098	24.9352	25.173	24.7966	24.7966	24.6216	25.1303	25.0502	25.0502	25.0623	25.3217	25.471	25.471	23.8712	24.0586	24.142	24.1026	25.107	NA	NA	NA	1.0634	0.0888654	0.368483	5.13476	8.66504e-05	0.000876276	0.678461	0.506747	0.7584	2.81326	0.0120933	0.0576176	0.792923	0.919446	-0.181615	0.224526	6.05373	1.37577e-05	0.00103842	7.0197	2.24285e-06	8.69347e-05	-0.876949	0.39292	0.768975
A2AT37~Upf2~1085	27.005	27.1463	26.527	26.3034	26.7015	26.5593	26.3153	26.7136	26.6329	26.7393	26.6373	26.4449	26.3628	26.629	26.2665	26.3227	27.3085	27.7153	27.3504	26.7688	26.9532	27.159	26.7469	26.7274	-0.389147	-0.173016	-0.218375	-2.04186	0.0547518	0.158989	-0.907817	0.374921	0.649496	-1.14582	0.265566	0.546239	-0.540338	-0.672157	-0.324207	-0.501385	-2.83517	0.0103134	0.0804145	-3.52682	0.00215155	0.0168246	-1.70112	0.104615	0.481857
A2ATK9~Fam171a1~357	NA	24.3009	NA	NA	NA	NA	NA	NA	NA	NA	NA	NA	NA	NA	NA	24.2692	NA	25.1855	NA	NA	NA	NA	NA	NA	NA	NA	NA	NA	NA	NA	NA	NA	NA	NA	NA	NA	-0.884633	NA	NA	NA	NA	NA	NA	NA	NA	NA	NA	NA	NA
A2ATK9~Fam171a1~358	24.4018	24.3009	24.444	24.0838	24.1246	24.0547	24.3929	24.2061	24.1137	24.0214	24.5456	24.5228	23.8923	24.7977	24.0939	24.2692	25.9548	25.1855	25.2018	25.1084	24.7192	24.4849	24.684	24.4986	-0.765957	-0.113071	-0.0375778	-3.9418	0.000822533	0.00585968	-0.58189	0.567225	0.797531	-0.193384	0.848633	0.956119	-1.05502	-1.06178	-0.402131	-0.333398	-5.42937	2.69645e-05	0.00160475	-5.46416	2.49428e-05	0.000578415	-2.06946	0.051843	0.366921
A2ATK9~Fam171a1~360	24.4018	25.147	25.132	24.0838	25.0268	24.0547	24.9099	25.0729	24.8627	24.7679	24.5456	24.5228	24.5711	25.3185	24.0939	24.2692	25.3757	25.6706	25.2018	25.9769	24.7192	25.0321	24.684	24.4986	-0.822772	0.0749073	-0.111577	-2.90961	0.00874351	0.0391609	0.264899	0.793833	0.921593	-0.394574	0.697386	0.892894	-0.86508	-0.881494	0.0325997	-0.170299	-3.05923	0.00625465	0.058218	-3.11727	0.00548685	0.0325676	0.115284	0.909384	0.980862
A2ATK9~Fam171a1~371	23.9238	24.1539	24.0013	23.9238	23.7961	23.7961	23.8449	23.7336	24.1925	24.3327	24.2525	24.1925	NA	NA	23.8318	NA	NA	NA	25.1204	NA	24.001	23.9722	24.096	23.8045	-1.15195	-0.208033	-0.410777	-7.53233	3.06327e-06	5.14369e-05	-2.15079	0.0497875	0.180448	-2.68598	0.0179621	0.07921	-1.11968	-0.877828	-0.175761	-0.136658	-7.32132	4.20797e-06	0.000430413	-5.73992	5.48963e-05	0.00106086	-1.81715	0.0910524	0.460397
A2ATK9~Fam171a1~460	23.5717	23.042	23.4726	23.4726	23.1705	23.1786	22.6501	23.3345	23.1199	22.9186	22.9186	23.3175	NA	NA	NA	22.7995	24.1467	24.2583	24.0744	24.0901	23.4362	23.0345	23.3884	23.0278	-0.920626	-0.306332	-0.269156	-5.71148	2.69626e-05	0.000326709	-1.90045	0.0747287	0.241321	-1.05608	0.305927	0.59111	-0.752603	-1.07371	-0.138309	-0.422237	-4.66908	0.000228639	0.0071974	-6.66118	4.33241e-06	0.000145677	-0.858053	0.402976	0.774887
A2ATK9~Fam171a1~511	23.7874	NA	NA	NA	23.8203	NA	NA	NA	23.4789	NA	NA	NA	22.3464	NA	NA	NA	24.9807	24.8835	24.9018	24.4035	24.0325	23.1778	22.4666	22.4666	-1.75649	0.0328752	-1.13258	-4.85652	0.0013822	0.00902018	0.0454484	0.964899	0.988821	-1.56574	0.157268	0.39101	-1.00494	-1.31342	0.784422	-0.689509	-1.75732	0.118148	0.327588	-2.29675	0.051756	0.154899	1.3717	0.208562	0.626851
A2ATK9~Fam171a1~544	24.3937	24.2128	23.9308	24.0827	23.8245	24.2607	24.4297	23.8353	23.91	23.8755	24.2665	24.0619	23.555	22.9678	24.0234	24.0451	24.8972	25.3099	25.2438	25.0738	24.5136	24.6337	24.2852	24.4316	-0.665155	-0.0675037	-0.380689	-3.31918	0.00346648	0.019038	-0.336849	0.739784	0.895518	-1.89967	0.072181	0.228163	-0.976146	-1.10268	-0.378494	-0.81821	-4.87105	9.56858e-05	0.00401822	-5.50245	2.2896e-05	0.000547956	-1.88872	0.0737082	0.42441
A2ATK9~Fam171a1~723	22.5656	21.3339	21.3339	21.7056	22.4443	22.4391	22.3387	22.4391	NA	22.4675	NA	NA	22.2321	22.019	22.3173	22.3173	23.9806	23.6789	23.5562	23.4254	22.7865	23.9758	23.4616	23.9758	-0.110372	0.68055	-0.246111	-0.415778	0.682851	0.820178	2.56367	0.0202996	0.0927726	-0.586358	0.565455	0.817254	-1.92555	-1.19275	-1.13463	-1.32849	-7.25365	1.47337e-06	0.000188732	-2.84171	0.0113924	0.0546267	-4.27421	0.000528678	0.0290233
A2ATP6~Myef2~16	27.1141	27.5022	26.8195	26.7576	26.6317	26.7657	26.5652	26.638	27.0819	27.1725	27.3473	27.0692	27.1599	26.9924	27.0715	27.1152	26.785	27.9097	27.6854	27.6921	26.8561	27.1897	27.103	27.1815	-0.435425	-0.398206	-0.0829527	-2.3019	0.0323668	0.107278	-2.10514	0.0482886	0.176612	-0.438535	0.665759	0.874032	-0.469654	-0.35029	-0.432435	0.00218183	-2.48285	0.0221493	0.128409	-1.85183	0.0790613	0.204685	-2.28609	0.0334407	0.300854
A2AUK7~Epb4.1l1~436	25.6047	25.7482	25.5518	25.6046	25.7619	26.3069	25.9393	25.323	25.7369	25.3443	25.1901	25.1707	26.7798	26.3329	26.0195	25.7316	25.901	26.3134	25.8471	25.4263	26.1641	25.9546	25.8852	25.5984	0.0286467	0.205456	0.855433	0.125699	0.901241	0.950274	0.901517	0.378178	0.652198	3.75354	0.00127348	0.00906259	-0.244638	-0.511429	-0.067829	0.315358	-1.07344	0.296015	0.54637	-2.24409	0.0364556	0.122797	-0.297626	0.769097	0.944604
A2AUK7~Epb4.1l1~440	22.7838	25.7482	25.7631	25.6046	25.7619	25.6539	26.2849	25.9246	25.7369	25.3443	25.1901	25.1707	26.6796	26.6723	26.3662	25.7316	25.901	26.3134	25.8471	25.4263	26.5537	26.3174	26.3456	26.0314	0.44007	0.931413	1.00192	0.969474	0.344034	0.548384	2.0519	0.0536774	0.190448	2.20722	0.0393057	0.145316	-0.897021	-0.511429	-0.405679	0.050418	-1.97614	0.0622776	0.22694	-1.12668	0.273385	0.460608	-0.893709	0.38224	0.764045
A2AUK7~Epb4.1l1~442	25.4649	25.9115	25.9115	25.718	25.847	25.8174	25.6503	25.9392	25.4627	25.446	25.2339	25.446	26.4079	NA	NA	NA	26.0436	25.9471	25.9471	25.3752	NA	NA	NA	25.5795	-0.248755	0.0620279	1.01069	-1.02183	0.324508	0.528789	0.402869	0.69324	0.870173	4.15168	0.00101506	0.00752206	-0.0768069	-0.431089	0.233976	0.828355	-0.498858	0.625766	0.812772	-2.79991	0.0143842	0.0639477	0.961121	0.353093	0.749946
A2AUK8~Epb4.1l1~430	27.3031	27.252	27.0715	27.0052	27.1785	27.3279	27.2191	27.0852	27.2679	26.8302	26.9449	26.9484	27.4403	26.8403	27.5007	27.0083	27.7434	27.5603	27.2615	26.8384	27.5478	27.6535	27.4264	27.4048	0.15724	0.0447056	0.199564	0.910232	0.373677	0.575975	0.258791	0.798475	0.923986	1.15523	0.261782	0.540855	-0.192929	-0.353046	-0.305464	-0.310722	-1.11683	0.277474	0.52836	-2.04371	0.0545529	0.160257	-1.76827	0.0924632	0.461238
A2AUK8~Epb4.1l1~437	27.5202	27.6088	27.2784	26.8932	27.2128	27.2091	24.463	26.7878	27.4929	27.5022	26.7907	26.8476	27.7057	27.2143	27.8143	26.9827	27.4726	27.4418	27.4003	27.2985	27.4911	27.4607	26.8071	27.0783	-0.194006	-0.906979	0.2709	-0.462388	0.648857	0.798121	-2.16166	0.0431078	0.162725	0.645653	0.525936	0.790285	-0.0781518	-0.244943	-0.791124	0.219963	-0.186264	0.854138	0.941918	-0.583788	0.565972	0.725813	-1.88554	0.0741566	0.42606
A2AUK8~Epb4.1l1~441	27.5202	27.974	27.7922	27.4617	28.5132	28.5043	25.877	27.9518	27.9187	27.9743	27.3879	27.3497	28.6698	28.5891	28.5898	26.9827	27.9385	28.0238	27.8705	27.2985	28.6211	28.6901	28.2751	28.3466	0.700401	0.0245559	0.550224	1.5746	0.131234	0.293109	0.055205	0.95653	0.986378	1.23698	0.230603	0.49885	-0.09583	-0.125213	-0.771675	-0.275389	-0.215439	0.831634	0.931231	-0.281496	0.781259	0.871745	-1.73483	0.0983523	0.474476
A2AUK8~Epb4.1l1~443	NA	27.9562	NA	NA	23.6178	23.5594	27.9608	23.6425	28.2984	24.8861	27.9807	24.1108	23.2207	29.7338	24.5459	26.8201	26.59	24.9531	24.0592	27.6167	29.0005	28.3319	23.758	29.0005	1.71799	-3.26107	-0.238842	1.11664	0.279915	0.48196	-1.34054	0.197971	0.455588	-0.155239	0.878488	0.965221	2.15143	0.514226	-2.82763	-1.44261	0.8844	0.389001	0.635541	0.334229	0.742355	0.848532	-1.83786	0.083889	0.447209
A2AUK8~Epb4.1l1~461	29.6258	29.6096	29.6461	29.4871	28.7551	28.5893	28.5612	28.5542	29.3528	29.2895	29.8102	28.9156	28.5503	28.057	28.2699	27.5799	30.3178	29.8694	29.6513	29.3627	29.0045	28.8598	29.098	29.1618	-0.769223	-0.97723	-1.22777	-3.76855	0.00122991	0.0082176	-4.78761	0.000115884	0.00132763	-6.01504	7.39318e-06	0.000111603	-0.208095	-0.458221	-0.416102	-0.916766	-1.01949	0.320298	0.5721	-2.2449	0.0363953	0.122717	-2.03855	0.0551106	0.376454
A2AUK8~Epb4.1l1~627	28.9821	27.557	27.567	27.1413	28.3019	26.8143	27.0695	29.3576	28.4776	27.7477	27.439	26.8024	27.9886	26.6814	26.9397	26.6064	29.5195	27.787	27.7626	27.4633	28.5205	23.77	26.881	26.8193	-1.6354	0.0739685	-0.562659	-2.12715	0.0462076	0.140479	0.09621	0.924323	0.97553	-0.731845	0.47286	0.747946	-0.321247	-0.51644	1.38812	0.556303	-0.417842	0.680571	0.845918	-0.671728	0.50954	0.684305	1.80552	0.086263	0.452158
A2AUK8~Epb4.1l1~636	30.1951	29.9132	29.3298	29.4049	29.9962	29.7941	29.1579	29.3557	29.7164	29.2715	29.3822	27.0508	29.9742	29.2317	29.4751	29.3823	30.5987	30.334	29.6325	29.3969	30.4259	30.2335	29.4237	29.1498	-0.182263	-0.134781	0.660591	-0.4052	0.689687	0.824706	-0.299641	0.767582	0.909762	1.4686	0.157692	0.391609	-0.279743	-1.1353	-0.232261	-0.29245	-0.621912	0.541114	0.75443	-2.52396	0.0202928	0.0819881	-0.516353	0.611342	0.882881
A2AUK8~Epb4.1l1~638	26.6679	26.4145	25.8106	23.2988	26.2535	25.7738	25.6566	25.7926	26.257	26.6787	25.9	25.7004	26.6052	25.166	26.1146	25.8093	27.8302	26.8277	26.1038	26.5154	26.4219	26.6554	25.7075	26.7866	-0.426409	0.321163	-0.210238	-0.79151	0.438051	0.637708	0.59615	0.557847	0.79219	-0.390249	0.70053	0.89445	-1.27132	-0.685243	-0.523748	-0.469072	-2.35985	0.0286962	0.148619	-1.27196	0.218162	0.398297	-0.972192	0.342714	0.742629
A2AUK8~Epb4.1l1~640	NA	NA	NA	24.7416	NA	NA	24.5921	NA	NA	NA	24.6267	NA	NA	NA	NA	NA	NA	NA	NA	NA	NA	24.9567	NA	NA	NA	NA	NA	NA	NA	NA	NA	NA	NA	NA	NA	NA	NA	NA	-0.36456	NA	NA	NA	NA	NA	NA	NA	NA	NA	NA
A2AUP3~Pfkfb3~461	26.142	25.8353	25.4949	25.5137	28.382	28.1023	27.7621	27.9367	25.2033	26.4736	25.3121	26.3277	29.2777	28.9573	29.2581	28.9342	25.5997	25.6507	25.5285	24.858	28.509	28.504	28.08	28.1709	2.90674	2.2993	3.27765	11.2476	4.90839e-10	3.01451e-08	8.89711	2.41799e-08	9.73712e-07	12.6828	6.03573e-11	5.63754e-09	0.337212	0.419928	-0.270228	0.790836	1.30484	0.20695	0.449166	1.62491	0.120037	0.27048	-1.04564	0.308357	0.718989
A2AUP3~Pfkfb3~463	NA	NA	23.4798	NA	NA	NA	NA	NA	NA	23.7565	NA	NA	25.3494	24.7865	24.8192	24.6528	NA	NA	24.196	NA	NA	24.0382	NA	NA	NA	NA	NA	NA	NA	NA	NA	NA	NA	NA	NA	NA	-0.716135	-0.439456	NA	0.863821	NA	NA	NA	NA	NA	NA	NA	NA	NA
A2AUP3~Pfkfb3~467	25.1618	24.8385	24.2591	24.1899	28.2139	27.9157	27.4719	27.7312	25.2033	25.2389	25.2558	25.1111	29.212	28.9084	29.141	28.8354	24.7483	24.5074	24.6592	25.2559	28.3346	28.3858	27.9612	28.0207	3.38288	3.22084	3.82194	16.4378	5.51901e-13	1.17826e-10	15.6504	1.36197e-12	2.95461e-10	18.5712	5.70308e-14	2.39708e-11	-0.180363	0.409588	-0.3424	0.848647	-0.876401	0.391349	0.637504	1.99023	0.0605901	0.171533	-1.66376	0.111951	0.497103
A2AUP3~Pfkfb3~478	24.6483	22.7457	24.455	23.7103	24.8011	24.5753	24.456	24.5485	24.1916	23.3576	23.2295	22.5163	25.408	25.5132	25.0452	25.252	22.7865	21.9141	21.654	24.3411	25.2412	24.7448	24.6704	24.7999	2.19013	0.705397	1.98082	4.69184	0.000144459	0.00134741	1.51115	0.146588	0.378937	4.24346	0.000407955	0.00350039	1.2159	0.64982	-0.268835	0.440517	2.60478	0.0170614	0.109014	1.39209	0.179377	0.352464	-0.575917	0.571177	0.866103
A2AUY4~Baz2b~1437	23.2512	23.1999	23.6536	23.5425	23.9445	23.9445	23.9645	24.0178	NA	23.8948	NA	NA	24.6034	24.5758	24.3721	24.5996	23.6792	23.6792	23.6076	23.7987	24.289	24.2977	23.7854	24.483	0.522574	0.556067	0.642954	3.80257	0.00145628	0.0094123	4.04628	0.000861715	0.0070928	2.95896	0.0088971	0.045055	-0.279401	0.203586	-0.245908	0.323967	-2.03309	0.0582077	0.218851	0.936932	0.362109	0.553829	-1.78938	0.0916535	0.460888
A2AUY4~Baz2b~1513	23.2007	NA	NA	NA	NA	NA	NA	NA	NA	NA	NA	NA	20.5197	NA	NA	NA	23.1478	NA	NA	NA	21.8561	21.2543	21.3018	21.3018	NA	NA	NA	NA	NA	NA	NA	NA	NA	NA	NA	NA	0.0528196	NA	NA	-0.908817	NA	NA	NA	NA	NA	NA	NA	NA	NA
A2AVZ9~Slc43a3~259	26.8266	27.828	28.27	28.5788	27.8641	27.8403	27.8714	28.0164	27.8648	28.2708	27.8698	27.7203	27.5262	27.596	27.8006	27.5845	28.1908	27.8888	28.2752	28.1399	27.3826	27.5451	27.5367	27.7706	-0.564907	0.0222308	-0.304557	-2.3405	0.0298767	0.101016	0.0921061	0.927542	0.977374	-1.26183	0.221711	0.48771	-0.247837	-0.192279	0.3393	0.0680704	-1.02683	0.316915	0.567728	-0.796644	0.435132	0.620036	1.40578	0.17533	0.591324
A2AWA9~Rabgap1~42	27.8705	27.7047	27.6468	27.3038	27.4048	26.9874	27.2561	27.0765	27.9295	27.4468	26.9636	26.8327	27.6143	27.1858	27.1552	27.1831	28.4079	27.739	27.9587	27.5339	28.1266	28.0123	27.8015	27.3381	-0.0902298	-0.450237	-0.0085555	-0.390227	0.700546	0.832268	-1.94719	0.0658748	0.221948	-0.0370009	0.970856	0.993307	-0.278409	-0.616695	-0.638416	-0.535021	-1.20406	0.242799	0.49345	-2.66709	0.0149082	0.0656995	-2.76103	0.0121431	0.188089
A2AWA9~Rabgap1~987	NA	23.8086	NA	NA	NA	NA	NA	NA	NA	NA	NA	NA	23.4534	NA	NA	NA	NA	23.9306	NA	NA	23.7468	23.7927	23.626	23.7468	NA	NA	NA	NA	NA	NA	NA	NA	NA	NA	NA	NA	-0.121933	NA	NA	-0.274671	NA	NA	NA	NA	NA	NA	NA	NA	NA
A2AWA9~Rabgap1~991	27.5344	27.2495	26.6857	26.6726	27.515	26.8107	26.7076	26.3014	27.3587	27.1951	26.445	26.3259	27.3286	26.2561	26.0446	25.9628	27.7562	27.4816	26.7687	26.3511	27.7214	27.2658	26.6769	26.3225	-0.0927361	-0.201879	-0.433167	-0.240191	0.812658	0.904356	-0.522877	0.606878	0.822419	-1.12192	0.275352	0.558611	-0.053868	-0.258228	-0.163011	-0.598659	-0.139521	0.890452	0.957184	-0.668825	0.511351	0.685027	-0.422206	0.677436	0.912429
A2AWL7~Mga~2849	22.5132	22.8612	22.5132	24.0711	22.9963	24.2598	23.0459	23.7901	23.2888	23.7078	23.4079	23.3494	25.4065	22.0355	23.9259	23.2406	25.4429	24.0441	26.1586	26.1586	NA	NA	NA	24.4803	-0.970697	0.533335	0.213647	-1.02835	0.318411	0.522717	0.89336	0.384323	0.657859	0.357868	0.724913	0.907237	-2.46134	-2.01258	-0.957312	-0.828235	-4.12286	0.000731055	0.0146976	-3.37116	0.0036897	0.0242542	-1.01417	0.324932	0.731979
A2AWL7~Mga~287	24.6493	24.1133	24.0621	24.0621	24.6798	NA	NA	NA	NA	NA	NA	NA	24.5963	NA	NA	NA	NA	24.5804	NA	NA	25.4041	24.6783	25.0524	25.0524	NA	NA	NA	NA	NA	NA	NA	NA	NA	NA	NA	NA	-0.358711	NA	-0.367002	-0.450471	NA	NA	NA	NA	NA	NA	NA	NA	NA
A2AWR3~Gpr155~835	25.8837	26.2462	26.0507	26.0362	26.103	26.115	25.9379	25.9392	26.079	26.0515	25.9294	26.0166	26.312	25.8965	25.9518	25.8407	26.7202	25.9978	26.6015	26.2755	26.3814	25.8969	26.0351	25.9817	-0.324991	-0.0304292	-0.0189008	-2.20459	0.0395166	0.124385	-0.206418	0.838578	0.942104	-0.128214	0.899276	0.972306	-0.34456	-0.379611	-0.0499984	-0.0735208	-2.33734	0.030074	0.152357	-2.57511	0.0181869	0.0756147	-0.339166	0.738065	0.935801
A2AWR3~Gpr155~839	23.4568	23.749	24.4243	23.7722	23.4452	24.1559	24.122	23.9594	23.955	24.2057	23.926	24.1175	24.2881	23.8591	23.9359	24.0495	24.157	24.1569	24.5857	24.4292	24.0338	24.0999	24.3344	24.1458	-0.178758	0.0700314	-0.017914	-0.975716	0.341007	0.545174	0.382252	0.706357	0.876188	-0.0977799	0.923093	0.979372	-0.481663	-0.281176	-0.232874	-0.120331	-2.62906	0.0161894	0.104787	-1.53474	0.140715	0.300176	-1.27109	0.218465	0.637292
A2AWR3~Gpr155~860	24.3434	24.3264	24.1942	24.3264	25.2007	25.2007	24.5154	23.9549	24.4113	24.3018	24.1318	24.4113	NA	23.914	NA	NA	24.0032	24.9122	24.9503	24.2751	24.6739	24.7241	24.6032	24.7241	0.146113	0.42029	-0.40002	0.599578	0.556813	0.732366	1.72467	0.102992	0.302522	-1.03817	0.313949	0.599824	-0.237605	-0.221176	0.0365719	-0.767308	-0.975017	0.343426	0.595695	-0.907598	0.376966	0.56777	0.150074	0.882499	0.974204
A2AWR3~Gpr155~863	NA	NA	22.9817	NA	23.3666	22.7382	22.4304	22.4304	NA	NA	NA	22.8637	23.1112	NA	NA	NA	24.0032	22.4838	22.7934	24.2751	23.5167	23.7299	23.7241	23.7299	0.28628	-0.24028	0.247487	0.752277	0.468041	0.663555	-0.399333	0.697468	0.872067	0.325169	0.751295	0.91963	-0.407197	-0.525129	-0.933757	-0.563922	-0.676741	0.512872	0.733075	-0.872736	0.401885	0.590491	-2.4537	0.0325038	0.296213
A2AWR3~Gpr155~865	24.8014	23.7219	24.1942	23.7219	23.8666	24.1567	25.0811	23.9549	22.4396	24.6761	24.1318	24.3565	22.9312	24.5463	22.1219	22.1219	24.0545	23.293	25.3775	24.0545	24.6739	24.2133	25.3247	24.014	0.361597	0.155011	-0.970685	0.654358	0.52043	0.705127	0.280513	0.782002	0.91538	-1.75658	0.094486	0.275268	-0.0850322	-0.293875	-0.291619	-1.62616	-0.153877	0.879269	0.953003	-0.531806	0.600793	0.750642	-0.527722	0.603572	0.879768
A2BE28~Las1l~20	23.8721	24.2809	24.1689	24.1689	25.4643	23.7607	22.13	23.1751	NA	NA	NA	NA	NA	NA	NA	NA	NA	24.0705	NA	NA	24.6846	NA	NA	NA	NA	NA	NA	NA	NA	NA	NA	NA	NA	NA	NA	NA	0.0522201	NA	-1.0521	NA	NA	NA	NA	NA	NA	NA	NA	NA	NA
A2BEF2~Dlg3~295	27.0271	27.235	26.6989	27.1572	26.5104	26.5018	26.6254	27.0641	26.8782	26.8724	26.9205	26.6336	26.4912	26.4937	26.4912	26.4842	27.3473	27.5764	27.4222	27.4475	26.7333	27.0005	26.8064	26.7072	-0.636528	-0.354133	-0.336098	-4.89442	9.06971e-05	0.000911716	-2.72302	0.0131974	0.0664313	-2.58434	0.0178294	0.0787838	-0.418839	-0.622209	-0.136445	-0.321779	-3.22056	0.00434102	0.046192	-4.78432	0.000116764	0.00188533	-1.04916	0.306778	0.717343
A2BEF2~Dlg3~368	NA	NA	NA	NA	NA	NA	NA	NA	NA	NA	NA	NA	NA	NA	24.392	NA	22.1984	NA	NA	NA	NA	NA	NA	NA	NA	NA	NA	NA	NA	NA	NA	NA	NA	NA	NA	NA	NA	NA	NA	NA	NA	NA	NA	NA	NA	NA	NA	NA	NA
A2BFE8~Prrg1~158	NA	NA	NA	NA	24.5275	NA	NA	NA	21.4693	23.5614	22.9495	20.9617	25.6209	25.9821	24.9401	25.9821	21.9103	23.7219	22.7334	23.1418	24.8164	24.8437	24.8186	24.8186	NA	NA	NA	NA	NA	NA	NA	NA	NA	NA	NA	NA	NA	-0.641374	-0.296897	0.806923	NA	NA	NA	NA	NA	NA	NA	NA	NA
A2BH40~Arid1a~1183	24.1173	NA	NA	NA	NA	NA	NA	24.4356	NA	NA	NA	NA	NA	NA	NA	NA	NA	NA	NA	NA	NA	NA	NA	24.6501	NA	NA	NA	NA	NA	NA	NA	NA	NA	NA	NA	NA	NA	NA	-0.214423	NA	NA	NA	NA	NA	NA	NA	NA	NA	NA
A2BH40~Arid1a~1185	NA	NA	NA	26.0472	NA	NA	25.9179	NA	26.1734	NA	NA	NA	NA	NA	NA	NA	NA	NA	NA	25.7682	26.328	NA	NA	NA	NA	NA	NA	NA	NA	NA	NA	NA	NA	NA	NA	NA	0.278936	0.405128	-0.410117	NA	NA	NA	NA	NA	NA	NA	NA	NA	NA
A2BH40~Arid1a~1605	25.6144	23.4549	28.1707	28.1707	25.409	NA	NA	NA	24.8912	NA	NA	NA	25.2735	24.4675	24.4215	24.4215	NA	24.7639	NA	NA	25.5572	NA	NA	NA	0.793302	-0.943656	-0.245194	0.387468	0.708836	0.838214	-0.583004	0.576462	0.804136	-0.151484	0.883464	0.967165	1.58875	0.127238	-0.148207	-0.911258	0.981553	0.355974	0.605341	0.0621463	0.95202	0.974035	-0.0723878	0.944127	0.986416
A2BH40~Arid1a~365	28.0406	28.1404	28.0892	27.7669	28.4729	28.5965	28.3625	28.1555	28.0163	28.2582	28.3989	27.8827	28.6786	28.729	28.7475	28.1186	28.2954	28.242	28.3628	28.4171	28.9188	28.6331	28.5616	28.6009	0.349302	0.387576	0.429394	2.34202	0.0297822	0.100773	2.59865	0.0172881	0.0820155	2.87904	0.00935836	0.047019	-0.320042	-0.190296	-0.281767	-0.110204	-2.14584	0.0445042	0.189125	-1.27591	0.21679	0.396819	-1.88922	0.0736379	0.4244
A2BH40~Arid1a~383	NA	24.625	NA	NA	NA	NA	NA	NA	NA	NA	NA	NA	24.5563	NA	NA	NA	24.8099	25.056	24.9043	24.8099	24.8286	24.7416	24.8286	23.9861	NA	NA	NA	NA	NA	NA	NA	NA	NA	NA	NA	NA	-0.270018	NA	NA	-0.0399124	NA	NA	NA	NA	NA	NA	NA	NA	NA
A2BH40~Arid1a~384	24.4953	24.4525	24.2446	24.3942	24.2956	24.1367	24.2385	24.5705	24.6585	25.0513	24.1979	24.5103	24.6344	24.2948	23.9991	24.0817	23.257	24.4681	23.257	23.7833	24.7256	24.9246	24.5169	24.4102	0.952926	-0.086355	-0.35202	4.17199	0.000481662	0.00371678	-0.378069	0.709413	0.877372	-1.54117	0.139148	0.360662	0.705275	0.913128	-0.334005	-0.391818	3.08775	0.00586514	0.0559533	3.99775	0.000722218	0.00750103	-1.4623	0.159392	0.571684
A2BH40~Arid1a~697	28.9066	28.7552	28.8509	28.5987	28.8514	28.9569	28.9127	28.6385	28.8559	28.6298	28.7439	28.401	28.9539	28.8327	28.7297	28.6785	29.0609	29.2676	28.9621	29.0974	28.9261	29.192	28.9875	27.4227	-0.464955	0.0619996	0.141072	-1.86003	0.0778431	0.204211	0.248026	0.806675	0.92835	0.564352	0.578869	0.825543	-0.319148	-0.439375	0.207807	0.166652	-1.27674	0.216506	0.462296	-1.7577	0.0942912	0.230918	0.83132	0.415732	0.784125
A2BH40~Arid1a~699	25.2731	25.654	25.5387	25.4945	25.1495	24.9531	25.2815	25.0132	25.3629	25.669	25.7566	25.4858	26.0434	25.0547	25.3466	25.1412	26.6835	26.7751	26.7641	26.3686	24.6096	26.3149	24.9577	25.2469	-1.36553	-0.390754	-0.172128	-5.19285	4.59511e-05	0.000514179	-1.48596	0.15308	0.388844	-0.65457	0.520297	0.785497	-1.15773	-1.07921	-0.182954	0.114188	-4.40263	0.000281941	0.00804263	-4.10405	0.000564071	0.00628151	-0.695737	0.494701	0.827386
A2BH40~Arid1a~703	26.768	26.4387	27.0388	26.7277	27.1679	27.2704	27.3562	27.1689	26.4904	26.1243	26.4304	26.7254	27.5915	27.0956	27.0896	27.0355	27.3574	27.5458	26.7419	27.1441	27.3143	27.7959	27.3402	27.4227	0.270959	0.497543	0.760439	1.51835	0.144774	0.312273	2.78804	0.0114432	0.0594479	4.26121	0.000391473	0.00337953	-0.454003	-0.754696	-0.227419	-0.265217	-2.54406	0.0194393	0.118737	-4.22903	0.000421859	0.00504356	-1.27437	0.217325	0.636071
A2BH40~Arid1a~716	26.2337	26.6992	26.8773	26.8731	26.4947	26.7822	26.3739	26.5043	26.076	27.0638	26.6453	25.5414	26.8119	27.6002	26.2897	26.3297	27.0322	26.7542	27.0322	26.3024	27.2189	27.5429	27.5145	27.0087	0.540976	-0.132037	0.42626	1.8138	0.0849349	0.216796	-0.442697	0.662796	0.853563	1.42918	0.168582	0.409136	-0.109429	-0.44865	-0.782442	-0.563365	-0.366898	0.717597	0.868348	-1.50425	0.148344	0.310639	-2.62339	0.016389	0.215332
A2BH40~Arid1a~731	26.342	26.342	25.9528	26.2573	26.4947	NA	NA	NA	25.784	26.2702	25.784	25.5414	26.8119	NA	NA	NA	NA	26.7542	NA	NA	26.9063	26.9275	26.8516	26.9063	0.143724	0.271186	0.967046	0.571202	0.579611	0.749521	1.07777	0.304731	0.583566	3.84332	0.00284777	0.0177244	-0.530709	-0.909337	-0.403247	-0.0860154	-2.1092	0.0592373	0.220949	-3.61397	0.00422132	0.0268957	-1.60262	0.137976	0.540727
A2BH40~Arid1a~770	24.878	NA	NA	NA	NA	NA	NA	NA	NA	NA	24.6383	NA	24.84	NA	NA	NA	NA	NA	NA	NA	NA	25.1022	NA	NA	NA	NA	NA	NA	NA	NA	NA	NA	NA	NA	NA	NA	NA	NA	NA	-0.262178	NA	NA	NA	NA	NA	NA	NA	NA	NA
A2BH40~Arid1a~773	24.9368	25.1222	24.9032	24.9368	25.1839	25.0773	25.2128	25.1839	NA	24.7074	NA	NA	25.3115	25.2889	25.2188	25.3115	NA	NA	25.2584	NA	25.1171	25.119	25.4456	25.119	-0.0582638	0.189697	0.575339	-0.362095	0.722786	0.848518	1.86404	0.0838118	0.261678	3.57559	0.0031227	0.0191293	-0.283653	-0.551055	-0.0356929	0.0825479	-1.76284	0.100133	0.299619	-2.70744	0.0172276	0.0727053	-0.350733	0.731105	0.932957
A2BIE1~Qser1~1191	NA	NA	NA	NA	NA	NA	NA	NA	NA	NA	NA	NA	NA	NA	NA	NA	25.6452	NA	NA	NA	24.3389	NA	NA	NA	NA	NA	NA	NA	NA	NA	NA	NA	NA	NA	NA	NA	NA	NA	NA	NA	NA	NA	NA	NA	NA	NA	NA	NA	NA
A2BIE1~Qser1~1192	NA	NA	NA	NA	NA	NA	NA	NA	NA	NA	NA	NA	NA	NA	NA	NA	25.6452	NA	NA	NA	24.3389	NA	NA	NA	NA	NA	NA	NA	NA	NA	NA	NA	NA	NA	NA	NA	NA	NA	NA	NA	NA	NA	NA	NA	NA	NA	NA	NA	NA
A2BIE1~Qser1~505	NA	NA	NA	NA	24.1219	NA	NA	NA	NA	NA	NA	24.1896	NA	NA	NA	NA	NA	25.1102	NA	NA	NA	NA	NA	NA	NA	NA	NA	NA	NA	NA	NA	NA	NA	NA	NA	NA	NA	-0.920605	NA	NA	NA	NA	NA	NA	NA	NA	NA	NA	NA
A2CEK3~Pgm2~44	27.7456	27.4898	27.6713	27.8055	27.1794	26.9939	27.2591	27.2226	27.54	27.538	27.0345	27.4203	27.2407	27.5915	27.2802	27.5454	27.714	27.5067	27.9558	27.9732	27.6123	27.3155	27.7865	27.877	-0.139602	-0.514285	0.0312455	-0.948791	0.354195	0.558752	-3.4953	0.00231369	0.0162672	0.212358	0.834005	0.950691	-0.109383	-0.404201	-0.484067	-0.233354	-0.743416	0.465984	0.699808	-2.74712	0.0125192	0.0580433	-3.28992	0.00370617	0.102357
A2CEK3~Pgm2~45	27.7456	27.4898	27.6713	27.8055	27.1794	26.9939	27.2591	27.2226	27.54	27.538	27.0345	27.4203	27.2407	27.5915	27.2802	27.5454	27.714	27.5067	27.9558	27.9732	27.6123	27.3155	27.7865	27.877	-0.139602	-0.514285	0.0312455	-0.948791	0.354195	0.558752	-3.4953	0.00231369	0.0162672	0.212358	0.834005	0.950691	-0.109383	-0.404201	-0.484067	-0.233354	-0.743416	0.465984	0.699808	-2.74712	0.0125192	0.0580433	-3.28992	0.00370617	0.102357
A2CG49~Kalrn~1771	23.675	24.1347	23.9076	24.0132	23.0292	23.4166	22.9015	23.3231	23.65	24.0848	24.1732	24.1478	23.5385	23.7942	23.7717	23.2823	24.0541	24.1185	23.9893	23.7721	22.9592	22.9995	23.8714	23.5386	-0.641336	-0.765008	-0.417272	-3.34478	0.0032693	0.0181553	-3.98977	0.00073574	0.00622371	-2.17621	0.0418588	0.152989	-0.0508888	0.0304471	-0.174561	0.254511	-0.265402	0.793451	0.913926	0.158792	0.875446	0.929854	-0.910395	0.373593	0.760369
A2CG49~Kalrn~1789	23.5185	26.653	25.1267	24.2575	22.3684	22.6241	22.8953	23.8192	23.5667	NA	NA	NA	NA	25.7089	NA	NA	24.6118	27.1841	29.1561	29.1561	24.7235	27.2868	24.7235	23.8223	-2.388	-1.96215	2.14219	-2.39126	0.0316813	0.10563	-1.96482	0.0699754	0.230566	1.07256	0.301937	0.587307	-2.63812	-3.96032	-2.21227	0.569872	-2.64172	0.0195741	0.11902	-2.50814	0.0253339	0.0955261	-2.21529	0.0441551	0.339875
A2CG63~Arid4b~295	NA	NA	NA	NA	24.0675	NA	NA	NA	NA	NA	NA	NA	24.4509	NA	NA	NA	24.6999	24.2343	24.6675	24.6463	24.3874	NA	NA	NA	NA	NA	NA	NA	NA	NA	NA	NA	NA	NA	NA	NA	NA	NA	-0.319851	0.0634864	NA	NA	NA	NA	NA	NA	NA	NA	NA
A2CG63~Arid4b~296	NA	NA	NA	NA	24.0675	NA	NA	NA	NA	NA	NA	NA	24.4509	NA	NA	NA	24.6999	24.2343	24.3311	24.6463	24.3874	NA	NA	NA	NA	NA	NA	NA	NA	NA	NA	NA	NA	NA	NA	NA	NA	NA	-0.319851	0.0634864	NA	NA	NA	NA	NA	NA	NA	NA	NA
A2CG63~Arid4b~482	25.2858	25.1279	25.4098	25.1717	25.1032	25.4752	25.2201	25.3928	25.1708	25.0955	25.6055	25.4081	24.7945	25.0561	25.0497	25.2491	25.4328	25.1092	25.2857	25.2857	25.1107	24.9178	24.8745	25.6869	-0.130876	0.0490239	-0.282649	-0.810831	0.427127	0.6271	0.303725	0.764515	0.907852	-1.75113	0.095442	0.277017	-0.0295549	0.0416573	0.150345	-0.110116	-0.183106	0.856582	0.94257	0.258085	0.799012	0.884721	0.93145	0.362869	0.755599
A2CG63~Arid4b~668	23.59	23.7227	25.3762	23.6682	24.484	24.4798	24.6717	23.9413	23.6168	25.4923	23.5703	25.0829	24.9203	23.614	25.2408	23.6626	NA	NA	24.6244	NA	24.1627	24.388	23.8741	23.4485	-0.656074	0.30493	-0.0811457	-0.8359	0.414979	0.616456	0.614288	0.54728	0.7855	-0.16347	0.872105	0.963068	-0.535089	-0.183806	0.425914	0.391122	-0.681755	0.504714	0.727476	-0.234187	0.817679	0.895677	0.858013	0.402998	0.774887
A2CG63~Arid4b~675	25.1163	26.0936	26.2836	25.4832	25.9463	24.4798	25.7346	25.7593	25.5395	26.1851	24.9714	25.7541	26.097	25.5272	25.808	25.3103	25.3778	25.8007	26.1956	25.5106	26.1134	25.5051	25.3484	24.9975	-0.230057	-0.26418	0.0730783	-0.677494	0.505953	0.693904	-0.777982	0.445801	0.711104	0.215208	0.831812	0.950219	0.0230034	-0.108637	-0.0111195	0.194498	0.0677424	0.946672	0.983071	-0.319925	0.752386	0.853974	-0.0327458	0.974206	0.993215
A2CG63~Arid4b~756	25.5393	25.3486	25.2299	25.1308	25.4074	25.3332	24.8426	25.0516	25.4716	25.3028	25.5265	24.9826	25.5801	25.2815	25.0423	24.8776	25.3824	25.7861	25.6588	25.4792	25.4259	25.6151	25.2769	25.4614	-0.131782	-0.153436	-0.125518	-0.800747	0.432807	0.632607	-0.932319	0.362431	0.638719	-0.76268	0.454669	0.731494	-0.264471	-0.255733	-0.286124	-0.249468	-1.607	0.123927	0.33639	-1.5539	0.136088	0.29418	-1.73857	0.0976782	0.47258
A2CG76~Ehmt2~193	22.659	26.5278	25.7629	26.3818	26.4856	26.565	26.2856	26.2434	26.6283	26.5993	26.6151	26.6151	26.4726	26.3512	26.4743	26.4254	26.3613	26.865	26.8447	26.7711	26.436	26.3546	26.4845	26.4358	-0.282833	1.06203	-0.183572	-0.554383	0.585541	0.754434	2.08169	0.0505992	0.182456	-0.359821	0.722801	0.905867	-1.37764	-0.0960676	-0.0327838	0.00319326	-2.70033	0.0138676	0.0957817	-0.188303	0.852561	0.916256	-0.0642598	0.949409	0.987743
A2CG76~Ehmt2~285	23.5481	22.4002	21.6828	22.3688	25.3172	25.4086	24.9748	25.8577	22.8842	21.6826	22.0117	22.1145	25.0974	25.2777	25.143	25.1932	23.1477	23.389	23.2634	22.0017	25.2666	25.159	25.4921	25.2242	2.33501	2.88958	3.00456	6.96846	9.85189e-07	1.93442e-05	8.62349	3.97165e-08	1.46353e-06	8.96662	2.13481e-08	8.18039e-07	-0.450462	-0.777216	0.104112	-0.107666	-1.34433	0.194082	0.434271	-2.31947	0.0312105	0.110672	0.310706	0.75928	0.940972
A2CG76~Ehmt2~287	23.2792	23.296	23.2123	22.5414	25.5578	25.0707	24.8838	25.392	24.9423	24.2793	22.7607	23.5529	25.8605	25.3747	25.6389	25.318	24.098	22.6698	24.441	21.9031	25.7518	25.2117	25.528	26.0403	2.35498	2.14383	1.66419	5.13055	5.29256e-05	0.000576879	4.67056	0.000151722	0.00165773	3.6256	0.00171269	0.0116459	-0.195739	0.605851	-0.406881	-0.0849365	-0.426438	0.674401	0.842845	1.31991	0.201963	0.379546	-0.886431	0.386054	0.766352
A2CG76~Ehmt2~574	25.1659	25.6708	25.4232	25.4739	25.9213	25.46	25.4971	25.6694	25.4079	25.5321	26.1297	26.0635	25.9309	26.3987	25.8945	26.3186	25.2871	25.8042	25.8241	25.9686	25.7404	26.0755	25.7557	26.0362	0.180917	0.203509	0.352329	0.964861	0.346283	0.550727	1.08535	0.290838	0.568163	1.87903	0.0750817	0.234685	-0.287551	0.0623249	-0.264958	0.233737	-1.53356	0.141003	0.360743	0.33239	0.743097	0.848803	-1.41307	0.173204	0.588876
A2CG77~Ehmt2~210	26.4244	26.7918	26.5271	26.4411	26.3136	26.5559	26.7903	26.6156	26.2901	24.3765	26.8646	25.8723	26.5562	26.4699	26.6597	26.3658	26.0881	26.9598	27.1087	26.4099	26.9864	26.5429	26.8667	26.8322	0.165429	0.0227585	0.662024	0.485329	0.632784	0.786375	0.0667679	0.947438	0.982976	1.94222	0.0665109	0.21538	-0.0954979	-0.790741	-0.238169	-0.294147	-0.280168	0.782263	0.906473	-2.31984	0.0311864	0.110657	-0.698729	0.492869	0.827386
A2CG77~Ehmt2~214	26.7109	26.7918	26.5271	26.4411	26.3136	26.5559	26.7903	26.6156	26.2901	26.263	26.8646	25.8723	26.5562	26.4699	26.6597	26.3658	26.0881	26.5857	26.8213	26.4099	26.9677	26.5429	26.8667	26.8322	0.326121	-0.0488548	0.19039	1.80662	0.0860848	0.218576	-0.270643	0.789474	0.919009	1.05471	0.304291	0.589551	0.14149	-0.153733	-0.233485	-0.289463	0.783819	0.442447	0.68135	-0.851641	0.404624	0.592865	-1.29345	0.210783	0.629669
A2RSJ4~Uhrf1bp1l~1008	NA	23.4564	NA	NA	NA	NA	NA	NA	NA	NA	NA	NA	24.9447	NA	NA	NA	NA	25.5989	NA	NA	NA	NA	NA	NA	NA	NA	NA	NA	NA	NA	NA	NA	NA	NA	NA	NA	-2.14248	NA	NA	NA	NA	NA	NA	NA	NA	NA	NA	NA	NA
A2RSJ4~Uhrf1bp1l~1108	23.3129	24.7763	23.2736	23.1858	22.7526	24.7181	23.4037	22.1529	21.653	23.0037	24.5527	22.9965	24.9136	23.4696	24.5663	22.9507	25.8323	25.6301	23.7566	22.7182	26.3202	25.6515	24.0378	25.5865	0.914736	-0.380326	0.923587	1.22966	0.233274	0.428065	-0.511263	0.614836	0.827451	1.24156	0.228945	0.497225	-0.847124	-1.43282	-2.14219	-1.42396	-1.13877	0.268426	0.519794	-1.9261	0.0686105	0.185266	-2.87969	0.00934468	0.168041
A2RSJ4~Uhrf1bp1l~1111	23.3129	24.7763	23.2736	23.1858	22.7526	24.7181	23.4037	22.1529	23.2917	23.0037	24.5527	22.9965	25.0461	23.4696	22.3351	22.9507	25.8323	25.6301	23.7566	22.7182	26.3202	25.6515	24.0378	25.5865	0.914736	-0.380326	-0.0107403	1.26073	0.222098	0.414258	-0.524183	0.605985	0.821789	-0.0148028	0.988338	0.997606	-0.847124	-1.02314	-2.14219	-1.94862	-1.16755	0.256894	0.509006	-1.41015	0.174053	0.344905	-2.95247	0.00794678	0.153212
A2RSJ4~Uhrf1bp1l~293	NA	NA	NA	NA	NA	23.1992	NA	NA	23.899	23.6679	23.8778	23.8778	24.8137	24.7935	24.9948	24.8137	NA	NA	NA	NA	NA	NA	NA	NA	NA	NA	NA	NA	NA	NA	NA	NA	NA	NA	NA	NA	NA	NA	NA	NA	NA	NA	NA	NA	NA	NA	NA	NA	NA
A2RSJ4~Uhrf1bp1l~414	25.6275	27.4646	27.6191	27.4985	27.6194	28.0467	27.7905	27.7525	27.29	27.5614	27.584	27.5426	27.9789	23.3122	27.7343	27.6507	27.3977	27.6563	27.7523	27.7315	27.7956	27.9037	28.1193	28.0613	0.335534	0.749874	-0.825466	0.493481	0.627116	0.78287	1.10286	0.283346	0.559298	-1.21404	0.239053	0.511659	-0.582017	-0.139951	-0.167677	-1.30095	-0.85599	0.402271	0.646885	-0.20583	0.839031	0.908173	-0.246608	0.807757	0.954735
A2RSJ4~Uhrf1bp1l~418	28.0072	28.621	28.7517	28.3184	28.9055	29.4602	29.1203	28.7534	27.29	28.7237	28.5666	28.4568	29.0938	28.7612	29.4247	29.2476	27.3977	27.9309	28.7274	28.5583	29.4558	29.5432	29.5561	29.1307	1.26786	0.635254	0.872549	4.24057	0.000410699	0.00325894	2.12471	0.046434	0.171718	2.91839	0.00857431	0.0436835	0.27099	0.105681	-0.361616	-0.289629	0.906373	0.375665	0.624021	0.353469	0.727482	0.837916	-1.20949	0.240758	0.657844
A2RSJ4~Uhrf1bp1l~420	29.2231	NA	NA	NA	NA	NA	27.7905	NA	27.29	NA	NA	NA	NA	NA	NA	NA	NA	27.6563	NA	NA	NA	NA	NA	NA	NA	NA	NA	NA	NA	NA	NA	NA	NA	NA	NA	NA	1.56677	-0.366324	NA	NA	NA	NA	NA	NA	NA	NA	NA	NA	NA
A2RSJ4~Uhrf1bp1l~774	23.7083	23.6863	23.6888	23.6888	24.5331	24.0126	22.1198	22.4352	NA	23.8663	NA	NA	23.811	23.3706	23.5499	23.5499	NA	NA	24.0642	NA	NA	NA	NA	NA	NA	NA	NA	NA	NA	NA	NA	NA	NA	NA	NA	NA	-0.371143	-0.197872	NA	NA	NA	NA	NA	NA	NA	NA	NA	NA	NA
A2RSJ4~Uhrf1bp1l~886	24.6043	21.501	23.8887	23.9437	24.1463	21.9291	19.501	23.9806	NA	NA	23.9589	NA	20.5646	21.4749	24.2729	18.1025	22.8479	21.1575	21.2676	21.5928	24.0909	21.0417	21.7874	20.2549	0.0772866	-1.09514	-2.85514	0.063644	0.950007	0.974868	-0.901824	0.379938	0.653641	-1.487	0.1556	0.388783	1.76797	2.24244	0.595543	-0.689987	1.45589	0.163915	0.3951	1.1679	0.259207	0.445197	0.490418	0.630201	0.893501
A2RSJ4~Uhrf1bp1l~888	24.6043	21.501	21.7608	23.9437	24.1463	21.9291	19.501	23.9806	NA	NA	23.9589	NA	20.5646	21.4749	24.2729	18.1025	22.8479	21.1575	21.2676	23.0606	24.0909	21.0417	21.7874	20.2549	-0.289657	-0.563172	-2.85514	-0.231756	0.819536	0.908269	-0.450597	0.658059	0.851202	-1.44479	0.166967	0.406371	0.869059	1.8755	0.595543	-0.689987	0.695339	0.496379	0.722699	0.94906	0.356086	0.547417	0.476498	0.639877	0.897898
A2RSJ4~Uhrf1bp1l~934	24.682	26.1919	25.8018	24.3912	25.4515	25.4638	25.4644	25.4644	NA	26.1303	NA	NA	25.6084	25.708	25.4124	25.7827	25.8439	26.2072	26.4162	26.5642	25.1537	25.5336	25.5209	25.5892	-0.808484	0.194274	-0.502483	-2.74847	0.013848	0.0562081	0.660441	0.517953	0.765209	-1.08037	0.295293	0.579808	-0.991111	-0.127501	0.0116463	0.178499	-3.36932	0.00370433	0.0421873	-0.274135	0.787333	0.876405	0.0395919	0.968887	0.991141
A2RSJ4~Uhrf1bp1l~952	26.9332	25.9753	26.0518	26.0542	25.6253	25.0919	22.463	25.6253	25.4794	25.9445	25.3543	25.4389	25.9304	25.285	25.6368	25.6368	27.8053	26.5082	26.2125	25.9477	26.275	25.4045	25.5141	25.4273	-0.963231	-1.55224	0.0680003	-1.85726	0.0782522	0.204805	-2.99297	0.00725836	0.041472	0.131116	0.89701	0.971635	-0.364819	-1.0642	-0.953829	-0.0329653	-0.70343	0.489999	0.718313	-2.05194	0.0536728	0.158592	-1.83914	0.0809814	0.441495
A2RSJ4~Uhrf1bp1l~988	24.9443	23.8319	24.6585	24.6585	23.9195	23.461	23.6887	23.6887	NA	23.2909	NA	NA	23.7751	NA	NA	NA	24.0848	23.8586	24.1674	24.1674	23.8155	23.7925	23.8176	23.8176	-0.25874	-0.833861	0.48419	-1.34369	0.200808	0.388893	-4.3304	0.000720196	0.00612578	1.25725	0.229605	0.497934	0.453774	-0.778622	-0.121346	-0.0356922	2.35654	0.033842	0.163909	-2.55736	0.0230436	0.0895254	-0.630175	0.538914	0.849042
A2RSY1~Kansl3~511	27.4285	27.4025	27.7769	27.7034	25.1659	25.1939	25.1737	25.0272	27.3611	27.5698	27.5206	27.3953	25.6498	25.7312	26.4537	26.0749	27.591	27.2117	27.9967	27.8764	25.0404	24.583	24.6337	24.5894	-2.95732	-2.43766	-1.48428	-16.7621	3.8459e-13	8.76735e-11	-13.8166	1.31052e-11	1.76265e-09	-8.41288	5.85732e-08	1.85987e-06	-0.0911149	-0.20726	0.428549	1.26578	-0.516438	0.611284	0.803981	-1.17475	0.254068	0.43878	2.42901	0.024822	0.263961
A2RSY1~Kansl3~515	27.4285	27.4025	27.7769	27.7034	25.1659	25.1939	25.1737	25.0272	27.3611	27.5698	27.5206	27.3953	25.6498	25.7312	26.4537	26.0749	27.591	27.2117	27.9967	27.8764	25.0404	24.583	24.8007	24.5894	-2.91558	-2.43766	-1.48428	-16.56	4.81324e-13	1.06128e-10	-13.8454	1.26231e-11	1.73246e-09	-8.43043	5.66949e-08	1.82427e-06	-0.0911149	-0.20726	0.386809	1.22404	-0.517515	0.610545	0.803543	-1.1772	0.253112	0.437521	2.197	0.0401306	0.326564
A2RTH5~Lcmt1~247	24.5264	24.6181	24.1341	23.0247	23.7524	23.8494	23.9258	23.8701	24.8268	24.2528	24.2113	24.5102	24.263	24.0931	24.1755	24.1755	24.2691	24.4526	24.115	24.2691	24.5362	24.492	23.7526	24.2982	-0.00670936	-0.226387	-0.273537	-0.0267695	0.978912	0.989234	-0.903257	0.377276	0.651311	-1.09138	0.288244	0.572233	-0.200634	0.173855	-0.420312	-0.0929729	-0.800505	0.432944	0.673346	0.69366	0.495975	0.673535	-1.67699	0.109303	0.491846
A3KGB4~Tbc1d8b~948	27.7811	26.6521	26.6328	27.1543	24.8617	25.1186	23.6622	24.4933	26.4755	26.5123	25.8407	26.3251	25.2635	25.524	24.6144	25.1881	27.891	26.7411	26.8803	26.0832	26.9927	25.2797	24.6	28.008	-0.678792	-2.52112	-1.14089	-1.2339	0.231725	0.425954	-4.58285	0.000185768	0.00196894	-2.07389	0.0513891	0.17709	0.156179	-0.610518	-1.68615	-1.07262	0.2839	0.779443	0.904998	-1.10979	0.280422	0.468356	-3.06505	0.00617308	0.137236
A3KGB4~Tbc1d8b~952	28.6065	26.6521	26.6328	27.7431	27.9997	25.1186	23.6622	27.5687	27.6911	26.5123	25.8407	26.2324	25.8365	25.524	24.6144	24.2845	28.6178	26.7411	26.8803	26.4476	28.478	25.2797	24.6	22.246	-2.02076	-1.32132	-1.50429	-1.9645	0.0637027	0.17787	-1.28453	0.213823	0.475751	-1.4624	0.159365	0.394453	0.23696	-0.602557	0.936404	-0.086083	0.230362	0.82018	0.926689	-0.58578	0.564659	0.72482	0.910331	0.373626	0.760369
A3KGF9~NA~138	25.2187	25.4889	24.922	25.4213	26.9374	27.314	26.7074	27.0224	25.3931	25.3109	25.0216	25.2529	27.9122	27.9519	27.8156	27.5523	NA	25.3316	NA	NA	27.6583	27.3393	27.0949	26.993	1.93982	1.73259	2.56338	7.1822	1.6738e-06	3.08392e-05	10.1429	1.45358e-08	6.30667e-07	15.0065	3.85354e-11	4.04243e-09	-0.068833	-0.0869583	-0.276063	0.536602	-0.254855	0.801938	0.91812	-0.321964	0.751464	0.853411	-1.61612	0.124747	0.517377
A3KGF9~NA~146	27.6591	27.7548	27.572	27.6166	26.9374	28.4977	27.6007	27.4835	27.5413	27.6441	27.7944	27.8188	26.5838	28.5297	26.8565	26.7754	27.5682	28.0549	28.0982	28.0529	28.4994	27.496	27.4834	27.9777	-0.0794472	-0.0207882	-0.513304	-0.227558	0.822329	0.909342	-0.0595428	0.953118	0.985497	-1.47024	0.157251	0.39101	-0.292951	-0.243925	-0.234292	-0.677782	-0.839089	0.411462	0.655552	-0.698667	0.492907	0.671228	-0.671074	0.509947	0.833984
A3KGF9~NA~399	NA	25.0705	NA	NA	24.4795	NA	NA	NA	NA	NA	23.9307	NA	25.9852	25.2593	25.5145	25.5145	NA	NA	24.7542	NA	24.1936	25.0679	24.9111	25.0679	0.0559126	-0.590943	1.63772	0.142331	0.890451	0.945508	-1.18925	0.269509	0.545508	4.16897	0.00335508	0.0203545	0.316255	-0.82353	-0.330601	0.758281	0.636452	0.542823	0.75556	-1.65733	0.137274	0.295555	-0.841575	0.425239	0.791064
A3KGF9~NA~404	NA	25.0705	NA	NA	24.4795	NA	NA	NA	NA	NA	23.9307	NA	25.9852	25.2593	25.1931	25.1931	NA	NA	24.7542	NA	24.1936	24.7436	24.9111	24.7436	-0.106196	-0.590943	1.47701	-0.278699	0.78777	0.888512	-1.22606	0.256136	0.529636	3.87621	0.0049993	0.0284075	0.316255	-0.82353	-0.168492	0.759675	0.656148	0.530729	0.746685	-1.70861	0.12713	0.280864	-0.442185	0.670439	0.908925
A3KGF9~NA~496	24.4727	24.7348	24.8257	25.0344	24.8246	24.8797	24.8373	24.9987	24.6556	24.676	24.5953	24.6723	24.4824	24.5123	24.2575	24.401	25.6982	24.9697	25.4577	25.3991	24.6116	25.3501	24.9268	24.9785	-0.414433	0.118153	-0.236503	-2.69531	0.0140203	0.0566795	0.768421	0.45133	0.715172	-1.53812	0.139888	0.362175	-0.61426	-0.731382	-0.0816739	-0.553453	-3.9949	0.000727012	0.0146601	-4.75662	0.000124442	0.00198782	-0.531175	0.601222	0.879025
A3KMF4~Aff1~1098	NA	NA	NA	NA	NA	NA	NA	NA	NA	NA	NA	NA	24.4405	NA	NA	NA	24.2466	NA	NA	NA	NA	NA	NA	NA	NA	NA	NA	NA	NA	NA	NA	NA	NA	NA	NA	NA	NA	NA	NA	NA	NA	NA	NA	NA	NA	NA	NA	NA	NA
A3KMF4~Aff1~130	NA	NA	NA	23.4152	NA	NA	23.6983	NA	24.0091	23.8283	24.2193	24.3274	24.8401	22.8373	24.0567	23.7656	23.9269	23.9069	23.9269	23.9402	24.17	24.17	24.1876	24.1376	0.241055	0.283094	-0.221106	0.822576	0.424788	0.625549	0.483014	0.636687	0.839388	-0.754501	0.463278	0.739675	-0.51002	0.170782	-0.467981	-0.291378	-1.10072	0.289918	0.540416	0.582776	0.56948	0.728334	-1.00999	0.329946	0.735095
A3KMF4~Aff1~132	23.9345	23.9061	23.8509	23.4152	NA	23.4684	NA	NA	23.916	23.8283	24.2193	24.3274	23.6784	24.0334	23.8135	23.9873	24.1217	23.9069	24.2389	23.9402	24.1024	24.0603	24.1876	24.1473	0.0724648	-0.308316	-0.194611	0.512632	0.614904	0.77477	-1.37945	0.1859	0.438198	-1.37672	0.186726	0.437155	-0.275255	0.0208086	-0.656035	-0.246267	-1.94721	0.0684778	0.240101	0.147205	0.884728	0.935062	-2.93519	0.00935582	0.168041
A3KMF4~Aff1~183	26.6398	26.2447	25.8423	25.4285	26.4414	24.1243	24.6143	26.2108	26.6202	26.202	26.4122	25.3197	26.4899	26.2273	26.3253	26.1935	27.1028	26.5836	26.629	26.3913	26.6104	26.3552	26.1503	26.386	-0.301173	-0.6911	0.170487	-0.750303	0.461919	0.658437	-1.72172	0.10075	0.298021	0.42473	0.675626	0.880454	-0.637844	-0.538143	-1.02777	-0.066483	-1.58904	0.127934	0.342839	-1.34066	0.195251	0.371135	-2.56046	0.0187681	0.229455
A3KMF4~Aff1~191	26.0812	25.9436	25.5466	25.4285	25.9866	23.1827	25.6121	25.7235	26.1323	25.425	26.0687	23.5586	26.0638	25.8047	26.0745	26.183	26.821	26.1109	26.1158	25.857	26.281	26.0556	25.7299	25.8079	-0.257584	-0.623784	0.735345	-0.495494	0.62572	0.782005	-1.19992	0.244368	0.515417	1.41452	0.172783	0.416177	-0.476197	-0.930042	-0.842396	0.0628868	-0.916022	0.370707	0.619842	-1.78905	0.0889586	0.221532	-1.62045	0.120995	0.514258
A3KMF4~Aff1~197	26.6398	26.2447	25.8423	25.4285	26.4414	24.1243	24.6143	26.2108	26.6202	26.202	26.4122	25.3197	26.4899	26.2273	26.3576	26.1935	27.1028	26.5836	26.629	26.3913	26.6104	26.3552	26.1503	26.386	-0.301173	-0.6911	0.178543	-0.750195	0.461983	0.658437	-1.72147	0.100795	0.298021	0.444735	0.661348	0.872884	-0.637844	-0.538143	-1.02777	-0.0584271	-1.58881	0.127985	0.342841	-1.34047	0.195313	0.371185	-2.56009	0.0187829	0.229455
A3KMF4~Aff1~328	22.5803	23.9529	22.6076	24.2194	23.6666	23.6666	24.479	23.7093	22.1136	22.303	22.0512	22.4928	24.8121	24.8432	24.8378	24.7765	22.4918	25.5663	23.3442	23.4241	24.4104	24.4104	24.4235	24.073	0.622716	0.540322	2.57727	1.36204	0.188522	0.372199	1.18182	0.251313	0.523812	5.63715	1.69624e-05	0.000229521	-0.36655	-1.46645	-0.448944	0.488103	-0.801739	0.432246	0.672857	-3.2075	0.00447182	0.0281187	-0.981956	0.338	0.740287
A3KMF4~Aff1~382	24.9879	24.5512	24.5016	24.745	24.876	24.6841	24.8959	24.8247	24.9409	25.1207	24.9857	25.3056	25.1427	25.0776	25.3925	25.1058	25.2332	25.1788	25.203	24.775	25.0917	25.1622	24.8352	25.0493	-0.0629022	0.123724	0.091405	-0.481263	0.635619	0.788224	0.946612	0.355277	0.633054	0.699338	0.492497	0.764405	-0.401069	-0.00925398	-0.214443	0.145053	-3.06857	0.00612432	0.0573222	-0.0708021	0.944267	0.970607	-1.6407	0.116692	0.506814
A3KMF4~Aff1~575	25.8451	25.818	25.7914	25.9059	25.6223	25.4935	25.8304	25.6846	26.0091	25.9679	26.219	26.1909	26.0247	25.9823	25.8908	26.0458	26.0351	26.0008	26.0253	25.8512	25.7425	26.107	26.0885	25.969	-0.00133702	-0.182399	-0.110834	-0.0134048	0.989439	0.995007	-1.82872	0.0825867	0.259046	-1.11122	0.279822	0.563532	-0.138007	0.118632	-0.319069	0.00913469	-1.38364	0.18191	0.418523	1.18939	0.248389	0.432975	-3.19896	0.00455949	0.1142
A3KMF4~Aff1~756	24.0305	23.7025	24.3545	23.6397	23.2962	23.3853	23.7987	23.6169	23.9468	23.7828	23.2857	23.6695	23.8135	24.266	23.736	23.9439	24.4844	23.5961	24.4397	23.7716	23.7476	23.7864	23.7284	23.5549	-0.368647	-0.407504	0.268651	-1.77984	0.0904978	0.226481	-1.96744	0.0633394	0.215402	1.29706	0.209562	0.47101	-0.141172	-0.401776	-0.180029	0.235522	-0.681581	0.50342	0.72658	-1.93978	0.0668243	0.182788	-0.869186	0.395188	0.770334
A3KMF4~Aff1~761	24.0305	23.7025	24.3545	23.6397	23.2962	23.3853	23.7987	23.6169	23.9468	23.7828	23.2857	23.4384	23.8135	24.266	23.736	23.8184	24.4844	23.5961	23.7425	23.7716	23.7476	23.7864	23.7284	23.5549	-0.194352	-0.407504	0.295058	-0.965868	0.345791	0.550336	-2.02517	0.0565819	0.198184	1.46635	0.158299	0.392464	0.0331231	-0.285247	-0.180029	0.204162	0.164611	0.870923	0.94918	-1.41759	0.171897	0.342217	-0.894689	0.381729	0.764045
A6H5Z3~Exoc6b~264	24.2395	NA	NA	NA	20.989	21.938	20.989	20.8692	NA	NA	NA	NA	NA	NA	NA	NA	24.2685	NA	NA	NA	23.6058	NA	NA	NA	NA	NA	NA	NA	NA	NA	NA	NA	NA	NA	NA	NA	-0.028943	NA	-2.40943	NA	NA	NA	NA	NA	NA	NA	NA	NA	NA
A6H5Z3~Exoc6b~268	24.2395	NA	NA	NA	21.6397	21.938	21.6397	20.8692	NA	NA	NA	NA	NA	NA	NA	NA	24.2685	NA	NA	NA	23.6058	NA	NA	NA	NA	NA	NA	NA	NA	NA	NA	NA	NA	NA	NA	NA	-0.028943	NA	-2.08407	NA	NA	NA	NA	NA	NA	NA	NA	NA	NA
A6H619~Phrf1~1040	23.9469	NA	NA	NA	23.6454	NA	NA	NA	NA	NA	NA	NA	25.048	NA	NA	NA	26.0211	NA	NA	NA	24.6736	NA	NA	NA	NA	NA	NA	NA	NA	NA	NA	NA	NA	NA	NA	NA	-2.07421	NA	-1.02828	0.374338	NA	NA	NA	NA	NA	NA	NA	NA	NA
A6H619~Phrf1~1043	25.1494	25.0876	25.0797	23.6593	24.9164	25.1134	24.446	24.5511	24.3718	24.8892	25.0633	24.7056	26.2026	24.8821	24.9823	24.1516	27.0922	25.3194	24.3267	24.1405	26.081	25.6057	24.6721	24.2109	-0.0772784	0.0126991	0.297181	-0.13953	0.890444	0.945508	0.0229289	0.981937	0.994375	0.536576	0.597554	0.836501	-0.475693	-0.462207	-0.385715	-0.0877472	-0.858888	0.400708	0.645375	-0.834539	0.41396	0.600492	-0.696429	0.494277	0.827386
A6H619~Phrf1~1045	25.1494	25.0876	25.0797	23.6593	24.9164	25.1134	24.446	24.5511	24.3718	24.8892	25.0633	24.7056	26.2026	24.8821	24.9823	24.1516	27.0922	25.3194	24.3267	24.1405	26.081	25.6057	24.6721	24.2109	-0.0772784	0.0126991	0.297181	-0.13953	0.890444	0.945508	0.0229289	0.981937	0.994375	0.536576	0.597554	0.836501	-0.475693	-0.462207	-0.385715	-0.0877472	-0.858888	0.400708	0.645375	-0.834539	0.41396	0.600492	-0.696429	0.494277	0.827386
A6H619~Phrf1~1169	25.7315	25.3324	24.3441	24.7742	25.5319	25.9677	25.5319	25.7259	25.0265	25.8341	24.8954	24.6655	26.8215	25.8836	24.5529	25.2488	26.0869	25.0789	25.7624	26.1873	27.2213	25.9615	24.4895	26.0816	0.159594	0.643839	0.521289	0.325618	0.748139	0.864473	1.31362	0.204034	0.464162	1.06358	0.300354	0.585642	-0.733368	-0.673515	-0.249123	-0.31182	-1.49628	0.150393	0.375354	-1.37416	0.184789	0.358554	-0.508282	0.616887	0.886343
A6H619~Phrf1~1171	25.7315	25.3324	24.3441	24.7742	25.8211	25.9677	25.8211	25.7259	24.5131	25.8341	24.8954	24.6655	26.8215	25.8836	24.5529	25.2488	26.0869	25.0789	25.7624	26.1873	27.2213	25.9615	24.4895	26.0816	0.159594	0.788402	0.649639	0.322569	0.750412	0.866058	1.5935	0.126928	0.345933	1.31304	0.204224	0.464464	-0.733368	-0.801865	-0.10456	-0.31182	-1.48227	0.154051	0.381252	-1.62071	0.120938	0.271828	-0.211336	0.834791	0.961802
A6H619~Phrf1~1173	25.7315	25.3324	24.3441	24.7742	25.8978	25.9677	25.8978	25.7259	24.7911	25.8341	24.8954	24.6655	26.8215	25.8836	24.5529	25.2488	26.0869	25.0789	25.7624	26.1873	27.2213	25.9615	24.4895	26.0816	0.159594	0.82678	0.580148	0.325924	0.74791	0.864411	1.68846	0.107054	0.310536	1.18478	0.250168	0.525251	-0.733368	-0.732374	-0.066182	-0.31182	-1.49769	0.150029	0.374933	-1.49566	0.150554	0.313466	-0.135157	0.893856	0.976662
A6H619~Phrf1~1201	28.1175	28.0614	27.9688	27.9875	28.1247	28.102	28.0791	28.0639	28.104	28.039	28.1995	27.9888	28.0987	28.1719	27.8723	27.8518	28.3013	28.5994	28.1883	28.1404	28.1216	28.2084	28.1417	28.1053	-0.16313	0.0586149	-0.0841272	-1.60027	0.125415	0.284841	0.575	0.571785	0.801433	-0.82527	0.419077	0.701067	-0.273572	-0.224554	-0.0518273	-0.145551	-2.68369	0.0143795	0.0974823	-2.20283	0.039658	0.129718	-0.508416	0.616795	0.886343
A6H619~Phrf1~13	25.1207	25.2251	24.958	25.1863	25.2559	25.4537	25.1406	25.1605	25.261	24.8518	24.6276	24.9126	25.1807	25.2998	25.3028	25.1638	24.9278	25.2683	25.1011	25.1011	25.2673	24.9436	24.8916	24.795	-0.125209	0.130124	0.323532	-0.96256	0.347408	0.55206	1.00034	0.329246	0.608793	2.48719	0.0219463	0.0923713	0.0229611	-0.186315	0.278294	0.262425	0.176516	0.861686	0.944939	-1.43232	0.167692	0.336938	2.13942	0.0450833	0.343355
A6H619~Phrf1~731	23.2861	22.7334	24.4843	22.9329	24.7939	25.272	24.7298	24.7298	21.8352	24.4763	23.5729	23.7376	26.091	25.6561	26.0258	25.9352	23.7358	24.4976	22.5438	22.793	24.9122	24.7884	25.886	25.5297	1.88655	1.52221	2.5215	3.88873	0.000930468	0.00648099	3.13771	0.00523891	0.0319272	5.19756	4.54641e-05	0.000538285	-0.0333501	0.012979	-0.397694	0.647932	-0.0687444	0.945884	0.982633	0.0267535	0.978925	0.989203	-0.819764	0.422135	0.788569
A6H619~Phrf1~867	24.4831	24.4798	23.8702	24.0695	24.587	24.5918	24.3961	24.4358	24.2066	24.3786	24.1468	24.0957	24.903	24.6289	24.3407	24.527	24.5664	24.8324	24.429	24.2958	24.9127	24.649	24.2135	24.4245	0.0190259	0.277046	0.392952	0.11351	0.910773	0.954921	1.65288	0.114167	0.323342	2.34437	0.029637	0.116691	-0.305268	-0.323942	-0.0472471	0.0499843	-1.82124	0.0837561	0.271148	-1.93265	0.0677499	0.183865	-0.281879	0.780969	0.947346
A6H619~Phrf1~918	26.1571	NA	NA	NA	NA	NA	NA	25.8581	NA	NA	26.0923	NA	26.1365	26.1365	25.9035	26.1084	25.5793	NA	NA	NA	NA	NA	NA	NA	NA	NA	NA	NA	NA	NA	NA	NA	NA	NA	NA	NA	0.577842	0.513034	NA	NA	NA	NA	NA	NA	NA	NA	NA	NA	NA
A6H619~Phrf1~919	NA	25.3214	NA	NA	26.336	26.316	26.1523	26.316	25.8731	NA	NA	NA	25.6914	26.2514	26.6408	26.6408	NA	NA	NA	25.8427	25.4835	26.2394	26.0504	26.0716	0.118489	0.958694	0.432988	0.329622	0.748021	0.864411	2.66697	0.0223088	0.0994214	1.20452	0.254244	0.531157	-0.521384	0.0303953	0.318821	0.344894	-1.14666	0.276408	0.527631	0.0668474	0.947931	0.971896	1.40235	0.189031	0.605348
A6H6A9~Rabgap1l~119	26.7616	26.627	26.3342	26.9999	27.0405	26.7495	26.7863	26.7847	26.6905	26.6601	26.2536	26.6674	26.5642	26.5966	26.3576	26.695	26.6941	27.0462	26.788	26.8343	26.8277	26.8387	26.3248	27.0548	-0.0791742	0.159576	-0.0146002	-0.500028	0.622582	0.779732	1.00781	0.325738	0.605357	-0.0922078	0.927462	0.980404	-0.160001	-0.272734	0.078749	-0.20816	-1.01049	0.324482	0.575763	-1.72246	0.100613	0.241602	0.497343	0.62444	0.890732
A6H6A9~Rabgap1l~480	NA	NA	NA	NA	NA	NA	27.2133	NA	NA	NA	27.685	NA	NA	NA	NA	NA	NA	NA	NA	NA	NA	NA	NA	NA	NA	NA	NA	NA	NA	NA	NA	NA	NA	NA	NA	NA	NA	NA	NA	NA	NA	NA	NA	NA	NA	NA	NA	NA	NA
A6H6A9~Rabgap1l~490	25.8248	26.1321	25.9465	26.1823	25.4139	25.8398	25.7526	25.6553	25.3627	25.6225	25.6871	25.9984	24.8844	25.3138	25.0742	24.9354	25.5575	26.3003	26.5548	26.2821	25.0901	26.4947	26.0537	25.4833	-0.393222	-0.356025	-0.61572	-1.60861	0.123572	0.282085	-1.45644	0.160987	0.400681	-2.51882	0.0205169	0.0876595	-0.15227	-0.506012	-0.115072	-0.72851	-0.622912	0.54047	0.75424	-2.07002	0.0517855	0.154953	-0.470742	0.642983	0.899042
A6H8H2~Dennd4c~1043	26.7276	NA	NA	NA	26.5537	NA	NA	NA	26.5444	NA	NA	NA	26.9666	22.5365	22.5365	22.8767	26.9692	27.3032	26.997	26.997	26.9748	NA	NA	NA	-0.0917642	-0.173833	-2.81529	-0.0604423	0.953333	0.976865	-0.0905187	0.930171	0.978171	-1.85434	0.102011	0.290257	-0.339052	-0.522261	-0.42112	-3.24578	-0.223323	0.82906	0.931111	-0.343997	0.739998	0.846557	-0.219287	0.832093	0.961686
A6H8H2~Dennd4c~1057	NA	NA	NA	27.6418	25.5554	NA	NA	NA	27.7557	27.0192	27.5512	27.7557	26.6167	26.5714	26.5714	26.5562	NA	NA	NA	26.8403	NA	NA	NA	NA	NA	NA	NA	NA	NA	NA	NA	NA	NA	NA	NA	NA	0.80144	0.680094	NA	NA	NA	NA	NA	NA	NA	NA	NA	NA	NA
A6H8H2~Dennd4c~1058	NA	26.9203	NA	NA	27.1363	26.906	27.476	27.2428	26.9747	26.9693	26.9693	26.9705	23.8732	28.1373	26.7118	28.1373	27.0157	24.7523	26.3978	26.3978	26.7178	26.8439	26.7655	27.1459	0.727385	0.269936	-0.256059	1.07329	0.298364	0.501066	0.251909	0.804177	0.927393	-0.377826	0.710306	0.899164	0.779449	0.830062	0.322	-0.153381	0.727395	0.477031	0.708096	1.22479	0.237602	0.421175	0.475126	0.640835	0.898344
A6H8H2~Dennd4c~1096	27.1056	27.0675	26.2527	26.2786	26.5214	26.626	26.278	26.52	26.7778	26.111	26.8612	26.6024	26.7964	26.5798	26.5438	26.3537	27.2246	27.4262	27.1822	26.8423	27.3921	27.5427	26.9913	26.6688	-0.0201062	-0.189729	-0.0196493	-0.0897686	0.929375	0.964047	-0.847086	0.407097	0.67841	-0.0877286	0.930976	0.981011	-0.492754	-0.580757	-0.662377	-0.580301	-2.20001	0.0398862	0.177792	-2.59292	0.017503	0.0735742	-2.95733	0.00786094	0.153098
A6H8H2~Dennd4c~1221	22.294	22.546	24.846	22.2841	24.0183	23.6658	23.7155	23.2966	NA	NA	NA	22.7128	24.8714	24.9983	24.9691	24.9131	23.739	22.3036	24.1886	21.8274	22.8499	23.1165	23.402	22.8638	0.0433818	0.681562	2.22518	0.0833377	0.934571	0.96609	1.3093	0.208112	0.468321	2.70351	0.0152069	0.0690059	-0.0221388	-0.301868	0.616041	1.87993	-0.0425293	0.96658	0.989449	-0.366759	0.718391	0.832388	1.18343	0.253164	0.667953
A6H8H2~Dennd4c~1246	25.6045	24.7969	25.65	25.0227	25.1835	25.6819	25.3449	25.8235	25.5168	25.4339	25.2843	25.4339	25.256	25.3226	25.6096	25.0275	25.5908	25.9201	25.7705	25.3302	25.4548	24.5766	24.87	24.5766	-0.783406	0.239946	-0.113264	-3.60088	0.00181343	0.011275	1.1029	0.28333	0.559298	-0.520612	0.608425	0.842599	-0.384388	-0.235692	0.638964	0.434449	-1.76682	0.0927119	0.286991	-1.08335	0.291705	0.481218	2.93696	0.0082266	0.155695
A6H8H2~Dennd4c~1248	NA	NA	NA	24.7241	NA	NA	NA	NA	25.6775	25.6775	25.6344	25.3946	23.6932	23.5973	20.6396	22.7019	NA	NA	NA	25.2347	NA	25.1916	NA	NA	NA	NA	NA	NA	NA	NA	NA	NA	NA	NA	NA	NA	-0.510571	0.361296	NA	-2.53358	NA	NA	NA	NA	NA	NA	NA	NA	NA
A6H8H2~Dennd4c~1274	25.7181	25.7284	25.6422	25.6173	26.1387	25.9722	25.9088	25.9744	26.3834	26.2568	26.2124	26.1555	26.6931	26.5915	26.1426	26.0847	26.4373	26.277	25.9084	25.4518	26.5861	26.2361	26.0004	25.8283	0.144109	0.322017	0.125966	0.762934	0.454521	0.65118	1.7048	0.103915	0.304235	0.666883	0.512564	0.779442	-0.342114	0.233403	-0.164207	0.21526	-1.8112	0.0853501	0.273649	1.23567	0.231081	0.414375	-0.869333	0.395109	0.770334
A6H8H2~Dennd4c~1321	23.6274	22.7158	22.8053	22.8053	24.0278	23.6216	23.7318	23.5461	23.2384	NA	NA	NA	24.1404	23.6659	24.073	23.8114	23.0788	23.3728	23.2154	23.2154	24.2356	23.4995	23.4711	23.2803	0.401053	0.743364	0.684289	1.85545	0.0812201	0.210225	3.43912	0.00318784	0.0211318	2.00224	0.0617252	0.203981	-0.232122	0.0178108	0.110188	0.301046	-1.0739	0.298098	0.54811	0.0521147	0.959054	0.978255	0.509779	0.616858	0.886343
A6H8H2~Dennd4c~1637	28.5298	28.4554	28.8299	28.2129	28.9706	28.8125	28.0923	28.442	28.7628	28.9294	28.6654	28.6921	28.8226	28.8985	28.5618	28.2762	27.8113	29.1349	27.6934	28.2181	28.6791	28.4363	27.9621	28.3771	0.149217	0.0723899	-0.122667	0.576691	0.570664	0.74366	0.279771	0.782562	0.91542	-0.47408	0.640643	0.862096	0.292557	0.548009	0.215731	0.276126	1.13067	0.271739	0.52265	2.11794	0.0470686	0.145668	0.833753	0.414392	0.783466
A6H8H2~Dennd4c~1656	24.8875	26.3328	26.3075	26.3528	26.8489	25.7657	26.9886	25.7613	26.7092	27.5714	27.1659	27.1278	26.766	27.147	26.2824	26.9528	NA	26.7573	NA	NA	25.8376	25.9544	25.8962	25.8962	-0.861207	0.370964	-0.356527	-1.60485	0.127217	0.28772	1.09302	0.289859	0.566822	-1.05048	0.308419	0.594107	-0.787142	0.386272	0.445028	0.890951	-1.46683	0.160949	0.391459	0.719813	0.481566	0.661465	1.31125	0.207469	0.625396
A6H8H2~Dennd4c~1657	24.8875	26.3328	26.3075	25.9184	26.8489	25.7657	26.3306	25.7613	26.7092	27.2793	27.1659	27.1278	26.766	27.147	26.2824	27.0761	NA	26.7573	NA	NA	25.8376	25.9544	25.8418	25.8418	-0.8884	0.315059	-0.252661	-1.8746	0.0783993	0.20511	1.05114	0.308125	0.586843	-0.842962	0.411128	0.694671	-0.895753	0.313238	0.307706	0.948977	-1.89011	0.076178	0.256662	0.660959	0.517629	0.689591	1.02661	0.319205	0.727605
A6H8H2~Dennd4c~1659	28.2182	26.0998	26.3075	27.7618	26.3292	28.5802	27.6895	25.7613	26.154	28.6625	26.914	26.8836	26.766	26.8628	26.2824	27.0414	27.2847	28.6498	28.0137	27.6411	25.8376	28.1104	27.5221	28.4613	-0.414453	-0.00679259	-0.415379	-0.627998	0.537201	0.717655	-0.0102924	0.991891	0.996594	-0.629401	0.536301	0.797661	-0.80049	-0.743774	-0.39283	-0.744701	-1.21294	0.239464	0.489318	-1.127	0.273251	0.460554	-0.595233	0.558448	0.85936
A6H8H2~Dennd4c~1663	NA	NA	NA	NA	23.4738	NA	NA	NA	24.0541	NA	NA	NA	NA	NA	NA	NA	NA	NA	NA	NA	NA	24.3369	NA	NA	NA	NA	NA	NA	NA	NA	NA	NA	NA	NA	NA	NA	NA	NA	-0.863095	NA	NA	NA	NA	NA	NA	NA	NA	NA	NA
A6H8H2~Dennd4c~966	24.946	24.7301	24.6525	24.7301	NA	NA	24.8634	NA	24.8646	24.9921	24.9899	24.9921	25.4198	25.4535	25.625	25.4797	24.1777	NA	NA	NA	25.0021	24.843	24.6243	24.843	0.650398	0.0986673	0.534823	3.84367	0.00184594	0.0114203	0.583097	0.569271	0.799113	4.99744	0.000206379	0.00197005	0.58697	0.781974	0.0352399	0.666399	3.46883	0.0038534	0.0430302	4.62125	0.000414946	0.00497862	0.208258	0.838081	0.962611
A6H8H2~Dennd4c~971	25.8836	24.7681	24.6525	24.7681	26.1321	25.6547	24.8634	25.0143	24.8646	24.9935	24.9899	24.7091	26.8942	25.4535	26.7835	26.7611	24.9956	NA	NA	NA	26.3199	25.9436	24.6243	25.7071	0.653144	0.398058	1.58379	1.0441	0.311279	0.514463	1.00612	0.328677	0.608434	4.00312	0.000945515	0.00713646	0.0224551	-0.106303	-0.232631	0.82434	0.0358959	0.97179	0.991419	-0.169933	0.867099	0.924859	-0.587988	0.564386	0.862506
A6H8H2~Dennd4c~987	24.9041	NA	NA	NA	24.1967	NA	NA	NA	25.0275	23.2828	23.2828	24.1136	20.7283	23.9794	22.3315	22.907	25.0519	NA	NA	NA	NA	NA	NA	NA	NA	NA	NA	NA	NA	NA	NA	NA	NA	NA	NA	NA	-0.147836	-1.12524	NA	NA	NA	NA	NA	NA	NA	NA	NA	NA	NA
A6X8Z5~Arhgap31~1092	25.4632	25.0267	25.4632	24.5516	24.3685	24.9998	24.6606	24.2993	NA	25.0706	NA	NA	24.7406	NA	NA	NA	NA	NA	NA	25.268	24.7563	25.2567	24.2751	24.6002	-0.545896	-0.544128	-0.32995	-1.29264	0.223234	0.415627	-2.03723	0.0670178	0.224288	-0.61767	0.549656	0.807204	-0.141803	-0.19742	-0.140036	0.0185259	-0.33578	0.7435	0.883633	-0.369572	0.71888	0.832557	-0.524299	0.610713	0.882856
A6X8Z5~Arhgap31~1093	25.1251	25.0267	24.2967	24.5516	22.6502	21.9589	24.4245	22.1122	24.9136	24.8809	24.4956	24.8809	24.7656	25.1929	24.7656	24.5077	24.7772	25.4477	25.3495	24.6352	24.7563	25.2567	25.0297	25.1132	-0.013406	-1.96356	0.0152301	-0.0360919	0.971571	0.985642	-5.28632	3.71987e-05	0.000513151	0.0410028	0.967705	0.991894	-0.302381	-0.259664	-2.25253	-0.231028	-0.814076	0.42531	0.666482	-0.699071	0.49266	0.671083	-6.0643	6.64302e-06	0.00116037
A6X8Z5~Arhgap31~1163	24.0692	24.4876	24.1095	24.9226	23.7395	24.1973	24.1973	24.1351	24.539	24.2753	24.6178	24.5078	23.5983	24.2163	24.3567	24.5539	24.785	24.785	24.6994	24.6117	NA	NA	NA	24.1447	-0.575623	-0.329941	-0.30365	-1.79679	0.0904269	0.226404	-1.62842	0.122101	0.336874	-1.49866	0.152575	0.384006	-0.323049	-0.235326	-0.0773666	0.0366467	-1.5944	0.129543	0.344819	-1.16145	0.261747	0.448585	-0.241498	0.812102	0.955474
A6X8Z5~Arhgap31~272	24.4766	24.1665	24.3	24.8713	23.424	23.6648	23.424	23.4302	23.6802	24.4389	24.2908	24.539	23.4686	23.9296	23.1755	22.9398	25.0771	24.7957	25.0385	25.4063	24.0016	24.2426	23.6804	23.5509	-1.21052	-0.967833	-0.858857	-5.44025	2.63148e-05	0.000320883	-4.34957	0.000318868	0.00311007	-3.85981	0.000995127	0.00741521	-0.625806	-0.842172	-0.383116	-0.490506	-2.81245	0.0108439	0.0824945	-3.78483	0.00118433	0.0108955	-1.72177	0.100739	0.476447
A6X8Z5~Arhgap31~343	24.157	25.0349	24.5424	24.5419	24.5204	24.1263	24.1263	24.0623	22.8426	24.8453	22.8426	23.9133	24.2535	24.2447	24.2447	24.2055	25.0443	25.1875	25.2129	24.8607	24.8241	24.7965	24.8283	24.8283	-0.257077	-0.360231	0.626104	-0.856867	0.401798	0.603684	-1.20069	0.244078	0.515166	2.08687	0.0500799	0.17384	-0.507302	-1.46537	-0.610456	-0.582189	-1.69089	0.106581	0.31015	-4.88424	9.2837e-05	0.00159065	-2.03471	0.0555289	0.376544
A6X8Z5~Arhgap31~765	25.9595	25.6165	25.4994	26.0994	25.18	25.5195	25.3095	25.6421	25.4881	25.6179	25.748	25.3341	25.9022	24.183	25.0573	22.6359	26.3513	26.5015	26.4111	26.107	25.8244	26.2757	26.3508	26.0217	-0.224576	-0.380925	-1.10243	-0.544435	0.592238	0.759352	-0.923469	0.36691	0.641595	-2.67259	0.014731	0.0673229	-0.548994	-0.795678	-0.705344	-1.67353	-1.33091	0.198381	0.43963	-1.92894	0.068236	0.184774	-1.70995	0.102943	0.479425
A6X8Z5~Arhgap31~769	NA	NA	NA	22.8976	NA	NA	NA	NA	21.7322	22.3528	22.297	22.7793	25.0262	24.183	22.7183	24.0974	24.8365	23.1306	22.8822	23.2316	23.0009	23.064	23.2401	23.0009	NA	NA	NA	NA	NA	NA	NA	NA	NA	NA	NA	NA	-0.62259	-1.22993	NA	0.929792	NA	NA	NA	NA	NA	NA	NA	NA	NA
A6X8Z5~Arhgap31~776	NA	NA	NA	NA	NA	NA	NA	NA	24.5643	22.447	22.6575	22.3228	23.2672	23.0475	22.7183	23.0475	NA	NA	NA	NA	NA	NA	NA	NA	NA	NA	NA	NA	NA	NA	NA	NA	NA	NA	NA	NA	NA	NA	NA	NA	NA	NA	NA	NA	NA	NA	NA	NA	NA
A6X8Z5~Arhgap31~850	NA	23.1059	NA	NA	NA	NA	NA	NA	23.0764	23.0286	23.0764	23.1099	23.1686	NA	NA	NA	23.8455	23.5557	23.4489	23.4489	22.9745	23.2423	23.2115	23.2115	NA	NA	NA	NA	NA	NA	NA	NA	NA	NA	NA	NA	-0.468883	-0.501927	NA	0.00870562	NA	NA	NA	NA	NA	NA	NA	NA	NA
A6X919~Dpy19l1~22	27.3648	27.2605	27.3586	27.1598	27.2064	27.4934	27.4628	27.0714	26.9917	27.5577	27.2494	27.0663	27.0752	27.2503	27.0228	27.0289	26.8485	27.4047	27.7888	27.5264	27.0734	27.3345	27.5196	27.2292	-0.102931	0.0225692	-0.121935	-0.613424	0.546598	0.724344	0.134503	0.894366	0.965273	-0.726683	0.475947	0.750467	-0.106189	-0.17585	0.0193109	-0.194855	-0.632842	0.534097	0.749298	-1.04799	0.3073	0.498095	0.115085	0.90954	0.980862
A6X919~Dpy19l1~23	27.3648	27.2605	27.3586	27.1598	27.2064	27.4934	27.4628	27.0714	26.9917	27.5577	27.2494	27.0663	27.0752	27.2503	27.0228	27.1299	26.8485	27.4047	27.7888	27.5264	27.0734	27.3345	27.5196	27.2292	-0.102931	0.0225692	-0.096686	-0.614963	0.545601	0.723772	0.13484	0.894103	0.965273	-0.577653	0.570027	0.820708	-0.106189	-0.17585	0.0193109	-0.169605	-0.634429	0.533082	0.748424	-1.05062	0.306121	0.496541	0.115374	0.909314	0.980862
A7YQ68~Prickle2~628	25.3164	24.951	24.8881	25.1679	24.9497	25.0072	24.9244	24.7286	24.993	25.133	24.7489	24.7024	24.957	24.7754	24.7646	24.7899	25.5473	25.4689	25.3381	25.1912	25.1518	25.1693	25.048	25.2699	-0.226654	-0.178343	-0.0725958	-1.89249	0.0731791	0.196107	-1.48911	0.152256	0.387382	-0.606153	0.551318	0.807511	-0.305542	-0.492052	-0.257231	-0.337994	-2.55118	0.019145	0.117509	-4.10849	0.000558281	0.0062318	-2.1478	0.0443291	0.339924
A7YQ68~Prickle2~723	NA	NA	NA	NA	NA	NA	NA	23.8049	NA	NA	NA	23.6928	23.3686	23.1562	23.3686	23.5333	24.0088	24.0582	24.4563	24.0088	24.041	24.4835	24.1965	24.041	NA	NA	NA	NA	NA	NA	NA	NA	NA	NA	NA	NA	NA	-0.44023	-0.385646	-0.833823	NA	NA	NA	NA	NA	NA	NA	NA	NA
A7YQ68~Prickle2~750	NA	NA	26.4565	NA	NA	NA	26.2886	NA	NA	NA	NA	NA	NA	NA	NA	NA	26.9087	NA	NA	NA	27.2564	27.0166	26.6524	27.0166	NA	NA	NA	NA	NA	NA	NA	NA	NA	NA	NA	NA	-0.452194	NA	-0.696938	NA	NA	NA	NA	NA	NA	NA	NA	NA	NA
A7YQ68~Prickle2~752	27.0221	26.6004	26.6367	26.6419	26.8275	26.4585	26.7047	26.6132	26.8843	26.5713	26.1604	26.4398	26.8007	26.5578	26.0604	26.4961	26.8449	27.2864	27.3503	26.797	26.2187	27.1747	26.2187	26.6783	-0.497057	-0.0743024	-0.0352175	-2.34113	0.0298377	0.100935	-0.349963	0.730072	0.890565	-0.165874	0.869943	0.962194	-0.344383	-0.555699	0.0783725	-0.0938594	-1.62203	0.120654	0.331792	-2.61733	0.0166051	0.0709462	0.369133	0.715957	0.927098
A7YQ68~Prickle2~810	NA	NA	NA	NA	NA	NA	NA	24.0305	NA	NA	NA	NA	NA	NA	NA	NA	24.0964	24.0964	24.1151	23.8809	22.0932	23.6263	21.5705	22.8449	NA	NA	NA	NA	NA	NA	NA	NA	NA	NA	NA	NA	NA	NA	1.49677	NA	NA	NA	NA	NA	NA	NA	NA	NA	NA
A8C756~Thada~1006	NA	NA	NA	23.603	NA	NA	23.618	NA	23.497	23.5571	23.602	23.5571	23.2775	22.9123	20.9252	24.7525	23.6799	24.1105	23.3087	24.0491	22.3828	22.8347	24.5065	21.9959	-0.857054	0.0150083	-0.586396	-1.31382	0.210411	0.401025	0.0115034	0.990987	0.996594	-0.898912	0.384174	0.67097	-0.184003	-0.233739	0.688059	0.0369187	-0.178395	0.861015	0.944743	-0.358309	0.725554	0.836508	0.667086	0.515759	0.836786
A8Y5H7~Sec14l1~234	23.1772	22.8685	22.6743	24.2568	24.6912	25.1759	25.145	25.1034	24.4286	24.0971	24.3803	24.5579	23.2171	22.828	23.8115	22.6527	21.6969	23.2608	19.9999	21.7667	25.0434	24.7896	24.7541	24.7896	3.16312	1.78469	-1.23865	6.98638	9.49655e-07	1.87836e-05	3.94184	0.000822445	0.00682411	-2.7358	0.0128334	0.0605435	1.5631	2.68488	0.184671	-1.71688	3.45242	0.00255371	0.0330582	5.93011	8.89716e-06	0.000256796	0.407884	0.687748	0.916554
A8Y5H7~Sec14l1~578	25.8575	25.3788	25.0194	25.2703	24.8337	25.0443	25.1064	25.2813	26.0052	25.689	24.8904	26.0052	24.8791	25.0819	24.8684	25.3213	25.3188	25.6104	25.8918	25.6122	25.6646	25.631	25.6711	25.208	-0.0646274	-0.315064	-0.609746	-0.293635	0.7721	0.878649	-1.4315	0.167925	0.41277	-2.77039	0.0118959	0.0568385	-0.226815	0.0391308	-0.477251	-0.505988	-1.03054	0.315215	0.566192	0.177791	0.860698	0.920807	-2.1684	0.0425252	0.335069
A8Y5H7~Sec14l1~583	NA	NA	NA	25.0833	NA	25.3706	NA	NA	NA	NA	NA	25.0734	NA	NA	NA	NA	NA	NA	NA	NA	NA	NA	NA	NA	NA	NA	NA	NA	NA	NA	NA	NA	NA	NA	NA	NA	NA	NA	NA	NA	NA	NA	NA	NA	NA	NA	NA	NA	NA
B0R0E3~Scai~2	24.9226	24.8397	24.898	24.9226	24.9994	24.7089	22.7933	21.5447	24.8282	24.7678	24.463	24.8282	24.7449	NA	NA	NA	NA	24.5642	NA	NA	NA	NA	NA	NA	NA	NA	NA	NA	NA	NA	NA	NA	NA	NA	NA	NA	0.331552	0.157632	NA	NA	NA	NA	NA	NA	NA	NA	NA	NA	NA
B0R0E3~Scai~3	24.8531	24.8397	24.898	24.8531	20.9245	22.1147	22.2686	24.3247	24.611	24.7678	24.463	24.611	24.7449	NA	NA	NA	NA	24.5642	NA	NA	NA	NA	NA	NA	NA	NA	NA	NA	NA	NA	NA	NA	NA	NA	NA	NA	0.296823	0.0490281	NA	NA	NA	NA	NA	NA	NA	NA	NA	NA	NA
B0V2M3~Zfp318~101	28.5322	28.6513	28.5627	28.7637	28.36	28.5384	28.5511	28.7509	28.6169	28.5249	28.7577	28.7854	28.7343	28.6171	28.7422	28.6802	29.2732	28.7193	28.8719	28.9165	28.7654	28.4887	28.7264	28.753	-0.261853	-0.0773449	0.0222252	-2.24301	0.0365364	0.117199	-0.66253	0.515291	0.763925	0.19038	0.850955	0.957049	-0.317784	-0.274012	-0.133276	0.0100663	-2.72211	0.0132236	0.0933637	-2.34716	0.0294654	0.105994	-1.14163	0.267264	0.68358
B0V2M3~Zfp318~1038	25.9223	25.9072	25.3953	25.3563	26.0135	25.5893	25.445	25.2694	25.9572	25.6213	25.2475	24.6852	25.8068	25.1861	24.9227	24.8351	26.5907	26.0186	25.8123	25.4222	26.3888	26.0216	25.6029	25.2071	-0.155823	-0.065981	-0.190148	-0.507727	0.617269	0.7765	-0.214991	0.831979	0.938905	-0.619573	0.542622	0.801919	-0.315631	-0.583096	-0.225789	-0.617421	-1.02844	0.316175	0.567008	-1.89994	0.0721436	0.192183	-0.735705	0.470559	0.813711
B0V2M3~Zfp318~1059	25.8182	26.1805	26.1805	26.0375	26.3204	26.1198	26.1198	25.7268	25.8374	25.6853	25.5707	25.4941	26.1656	26.2719	25.9744	25.8232	26.4862	25.8673	26.3026	26.1023	26.1923	26.0341	25.9434	25.8114	-0.194294	0.0175688	0.411887	-1.28209	0.214661	0.40596	0.115931	0.908878	0.971116	2.71792	0.0133453	0.0623892	-0.135428	-0.542694	0.0764342	0.0634871	-0.893651	0.382271	0.630555	-3.58107	0.00189836	0.0153863	0.504366	0.619586	0.887664
B0V2M3~Zfp318~1061	25.7152	25.8477	25.6948	25.7152	25.9861	26.001	26.0736	25.9861	NA	NA	NA	NA	NA	NA	NA	NA	NA	NA	NA	NA	NA	NA	NA	NA	NA	NA	NA	NA	NA	NA	NA	NA	NA	NA	NA	NA	NA	NA	NA	NA	NA	NA	NA	NA	NA	NA	NA	NA	NA
B0V2M3~Zfp318~1260	NA	25.261	NA	NA	NA	NA	NA	NA	NA	NA	NA	NA	25.0971	NA	NA	NA	25.0243	25.3089	25.2681	25.2681	NA	25.3324	NA	NA	NA	NA	NA	NA	NA	NA	NA	NA	NA	NA	NA	NA	0.0436477	NA	NA	-0.235233	NA	NA	NA	NA	NA	NA	NA	NA	NA
B0V2M3~Zfp318~167	25.7702	NA	NA	NA	25.5436	NA	NA	NA	25.7946	NA	NA	NA	NA	NA	NA	NA	NA	25.364	NA	NA	NA	25.2252	NA	NA	NA	NA	NA	NA	NA	NA	NA	NA	NA	NA	NA	NA	0.406249	0.430687	0.318337	NA	NA	NA	NA	NA	NA	NA	NA	NA	NA
B0V2M3~Zfp318~1988	25.5713	25.6029	25.6678	25.6249	25.911	25.5179	25.6134	25.5179	25.3326	25.4138	25.5738	25.3109	25.8827	25.2214	25.2214	25.0771	23.2078	25.6347	25.8418	25.5234	23.7607	25.5908	23.7709	25.3465	-0.434693	0.0233353	-0.0571469	-0.952994	0.352113	0.556448	0.051159	0.959713	0.986737	-0.125285	0.901564	0.973003	0.56481	0.355873	1.02284	0.733419	1.23826	0.230141	0.47857	0.780195	0.444528	0.628536	2.24241	0.0365815	0.311239
B0V2M3~Zfp318~1990	NA	NA	22.9214	NA	26.7939	25.6361	22.5908	26.7939	24.8677	23.8214	24.8677	25.3109	23.5703	25.6585	25.2504	24.11	26.2761	25.9987	25.8418	25.5234	26.3065	23.3616	25.4857	25.3465	-0.784938	2.53233	-0.0696442	-0.991411	0.335594	0.54005	2.02288	0.0593516	0.205266	-0.0879638	0.930949	0.981011	-2.98865	-1.19305	0.328625	-0.477761	-2.38739	0.0290454	0.149559	-1.50688	0.150471	0.313464	0.415068	0.683361	0.915426
B0V2M3~Zfp318~205	26.5091	26.4833	26.6279	26.4612	26.1794	27.1286	26.7301	27.3486	26.627	26.8582	26.6146	26.6952	26.805	27.1614	26.5637	26.7131	26.942	27.0845	26.9533	27.0924	26.8548	26.7485	27.2437	27.1079	-0.0293471	0.326302	0.112062	-0.157505	0.876446	0.938881	1.75126	0.0954206	0.286539	0.601433	0.554394	0.809444	-0.497673	-0.319314	-0.142023	-0.177905	-2.67099	0.0147822	0.099014	-1.71375	0.10223	0.244096	-0.762235	0.454929	0.805561
B0V2M3~Zfp318~2206	26.9708	26.8423	26.6773	26.6411	26.6492	26.5611	26.5409	26.6189	26.9535	26.6937	26.7444	26.6245	26.8735	26.7183	27.1707	27.1939	27.1084	27.1851	26.6792	27.381	27.2725	26.9283	26.636	27.2062	-0.077671	-0.190349	0.235091	-0.494458	0.626439	0.782394	-1.21178	0.239899	0.510115	1.4966	0.15031	0.380741	-0.305569	-0.334446	-0.418247	-0.0216838	-1.94527	0.06612	0.23502	-2.1291	0.0460273	0.143469	-2.66259	0.0150547	0.205778
B0V2M3~Zfp318~246	NA	NA	22.5283	NA	23.7896	23.5998	23.4111	23.5998	NA	23.0781	NA	NA	23.9161	23.8423	23.7518	23.238	23.2337	23.6822	23.1955	23.2337	23.5363	23.9407	22.9437	24.1913	0.316723	1.07181	0.608945	1.32879	0.205551	0.394558	2.84397	0.013196	0.0664313	1.61579	0.128848	0.341209	-0.808	-0.258172	-0.0529157	0.0340505	-2.14397	0.0504205	0.201832	-0.68504	0.504706	0.679917	-0.222005	0.827574	0.960055
B0V2M3~Zfp318~269	24.5076	24.9746	24.8136	24.7622	24.6843	24.9226	24.5487	24.4381	24.6238	25.195	24.1985	24.5826	25.5143	25.1357	24.5811	25.1018	23.861	25.1265	25.1434	25.4693	24.1459	24.8356	25.3221	25.2441	-0.0131145	-0.116072	0.433244	-0.0426665	0.966396	0.98254	-0.377625	0.709737	0.877429	1.40951	0.17424	0.418549	-0.135521	-0.250062	-0.238479	0.196296	-0.440902	0.664073	0.837442	-0.813546	0.425606	0.610877	-0.775861	0.447024	0.800653
B0V2M3~Zfp318~557	23.9249	23.7198	23.4969	23.7264	24.7919	24.5595	24.6724	24.8269	24.0109	23.3066	24.3955	24.1624	25.0375	24.9317	25.3034	25.3059	23.9429	23.1219	23.6144	23.7567	24.6166	25.0529	25.1976	25.0795	1.37767	0.995665	1.17576	6.78716	1.4321e-06	2.67897e-05	4.9052	8.84848e-05	0.00106261	5.79245	1.20334e-05	0.000170367	0.108028	0.359859	-0.273974	0.157952	0.532207	0.60052	0.796862	1.77287	0.0916772	0.226208	-1.34975	0.192367	0.609785
B0V2M3~Zfp318~599	NA	21.8381	NA	NA	NA	23.1371	NA	NA	24.2297	22.9788	22.2176	24.8224	24.1665	23.8247	23.774	24.141	NA	NA	NA	NA	NA	22.9929	NA	NA	NA	NA	NA	NA	NA	NA	NA	NA	NA	NA	NA	NA	NA	NA	0.144241	0.983654	NA	NA	NA	NA	NA	NA	NA	NA	NA
B0V2M3~Zfp318~69	25.3592	25.6199	25.3522	25.0016	25.1196	25.1843	25.0958	25.1686	25.2034	25.3568	25.3124	25.4519	25.5985	25.1949	25.2614	24.8743	25.8823	25.8188	25.68	25.2344	25.4097	25.7118	25.3504	25.3875	-0.18901	-0.191164	-0.0988348	-1.19256	0.247175	0.444156	-1.20615	0.242014	0.512367	-0.623598	0.540029	0.800373	-0.320637	-0.322766	-0.32279	-0.23259	-2.02306	0.056817	0.215872	-2.03649	0.055335	0.161817	-2.03665	0.055318	0.376499
B0V2M3~Zfp318~707	25.4197	25.4895	24.9393	25.4197	25.423	23.5976	24.8722	23.2881	NA	25.7626	NA	NA	NA	NA	NA	NA	NA	NA	25.6812	NA	NA	NA	NA	NA	NA	NA	NA	NA	NA	NA	NA	NA	NA	NA	NA	NA	-0.364189	0.0813252	NA	NA	NA	NA	NA	NA	NA	NA	NA	NA	NA
B0V2M3~Zfp318~709	NA	NA	NA	NA	NA	NA	NA	NA	NA	25.7626	NA	NA	23.6032	NA	NA	NA	25.5951	25.5429	25.6812	25.5429	24.5184	26.5124	22.3237	22.4074	NA	NA	NA	NA	NA	NA	NA	NA	NA	NA	NA	NA	NA	0.172032	NA	-0.337279	NA	NA	NA	NA	NA	NA	NA	NA	NA
B0V2M3~Zfp318~71	25.3592	25.6199	25.3522	25.0016	25.1196	25.1843	25.0958	25.1686	25.2034	25.3568	25.3124	25.4519	25.5985	25.1949	25.2614	24.8743	25.8823	25.8188	25.68	25.2344	25.4097	25.7118	25.3504	25.3875	-0.18901	-0.191164	-0.0988348	-1.19256	0.247175	0.444156	-1.20615	0.242014	0.512367	-0.623598	0.540029	0.800373	-0.320637	-0.322766	-0.32279	-0.23259	-2.02306	0.056817	0.215872	-2.03649	0.055335	0.161817	-2.03665	0.055318	0.376499
B0V2M3~Zfp318~711	25.6053	25.31	24.9393	25.6539	26.5617	26.8538	26.482	26.2487	24.9675	25.7626	24.588	24.588	26.9715	NA	NA	NA	25.5951	NA	NA	NA	NA	NA	NA	26.6208	1.02572	1.15942	1.99502	1.88565	0.0866437	0.219465	4.26288	0.00140781	0.0107346	4.63916	0.000762988	0.00595946	-0.217959	-0.618573	-0.0842549	0.350728	-0.506834	0.622508	0.81084	-1.43841	0.178795	0.351669	-0.195924	0.848325	0.965066
B0V2M3~Zfp318~721	25.6053	25.4858	25.1492	25.6539	26.5617	26.8538	26.2732	26.2487	25.6805	25.3201	25.3734	25.3201	26.9715	26.5956	26.4138	26.5956	25.2565	25.883	25.3646	25.3646	26.7149	26.745	26.6837	26.6208	1.22394	1.01079	1.22065	7.47888	3.51937e-07	8.0366e-06	6.17641	5.21315e-06	9.46247e-05	7.45876	3.66266e-07	8.52296e-06	0.0063735	-0.0436804	-0.20678	-0.0469726	0.0389451	0.969325	0.990721	-0.266908	0.792308	0.87976	-1.26352	0.221115	0.638608
B0V2M3~Zfp318~79	28.9234	29.1457	29.2558	29.0991	28.6539	28.9808	29.0779	29.0309	28.9885	29.0361	29.1096	29.1563	29.0556	29.1193	29.0762	29.1368	29.5391	28.988	29.3359	29.3239	29.1213	29.1467	29.239	29.0634	-0.154126	-0.170109	0.0243355	-1.34344	0.194364	0.380025	-1.48276	0.153922	0.389805	0.212121	0.834187	0.950691	-0.190736	-0.22409	-0.206719	-0.0456285	-1.66256	0.112193	0.318699	-1.95329	0.065102	0.179376	-1.80187	0.0868535	0.452614
B0V2M3~Zfp318~81	28.9234	29.1457	29.2558	29.0991	28.6539	28.9808	29.0779	29.0309	28.9885	29.0361	29.1096	29.1563	29.0556	29.1193	29.0762	29.1368	29.5391	28.988	29.3359	29.3239	29.1213	29.1467	29.239	29.0634	-0.154126	-0.170109	0.0243355	-1.34344	0.194364	0.380025	-1.48276	0.153922	0.389805	0.212121	0.834187	0.950691	-0.190736	-0.22409	-0.206719	-0.0456285	-1.66256	0.112193	0.318699	-1.95329	0.065102	0.179376	-1.80187	0.0868535	0.452614
B0V2M3~Zfp318~99	28.5322	28.6513	28.5627	28.7637	28.36	28.5384	28.5511	28.7509	28.6169	28.5249	28.7577	28.7854	28.7343	28.6171	28.7422	28.6802	29.2732	28.7193	28.8719	28.9165	28.7654	28.4887	28.7264	28.753	-0.261853	-0.0773449	0.0222252	-2.24301	0.0365364	0.117199	-0.66253	0.515291	0.763925	0.19038	0.850955	0.957049	-0.317784	-0.274012	-0.133276	0.0100663	-2.72211	0.0132236	0.0933637	-2.34716	0.0294654	0.105994	-1.14163	0.267264	0.68358
B0V2N1~Ptprs~1450	24.0676	24.4579	24.1736	24.1736	24.6862	24.8957	24.9572	24.9572	23.5372	24.8259	24.8259	24.508	24.6272	24.6456	24.6456	24.7552	23.8472	24.6703	24.5513	24.5513	24.7668	25.1622	25.3967	25.3967	0.775568	0.655931	0.244148	3.35699	0.00317914	0.0177425	2.83914	0.0102231	0.0543266	1.05677	0.303372	0.588626	-0.186852	0.0192246	-0.306489	-0.512196	-0.808772	0.428283	0.669037	0.0832123	0.93452	0.964865	-1.32662	0.199774	0.617834
B0V2P5~Dmxl2~2637	25.2132	25.152	24.6105	24.4167	25.7618	25.7541	25.7015	25.7618	25.298	24.7182	24.8509	24.8266	26.058	25.9162	26.058	25.69	NA	NA	NA	NA	NA	NA	NA	25.3469	NA	NA	NA	NA	NA	NA	NA	NA	NA	NA	NA	NA	NA	NA	0.397851	0.583626	NA	NA	NA	NA	NA	NA	NA	NA	NA
B0V2P5~Dmxl2~2639	NA	NA	NA	NA	25.4325	NA	NA	NA	NA	NA	NA	NA	25.9933	NA	NA	NA	NA	25.14	NA	NA	25.7821	25.7821	25.8161	25.3469	NA	NA	NA	NA	NA	NA	NA	NA	NA	NA	NA	NA	NA	NA	-0.249326	0.311455	NA	NA	NA	NA	NA	NA	NA	NA	NA
B1APX2~5031439G07Rik~310	25.6159	25.7912	25.2092	25.5993	NA	NA	25.0609	NA	25.8224	25.3421	25.7061	25.8224	24.4778	24.7363	24.9201	25.5984	26.088	26.0662	25.87	26.088	25.148	25.148	25.0741	25.1688	-0.893324	-0.492979	-0.740124	-4.67649	0.000225099	0.00197108	-1.63219	0.121299	0.335694	-3.8745	0.00124715	0.0089057	-0.474153	-0.354793	-0.0738087	-0.201593	-2.48216	0.023978	0.13477	-1.85731	0.0809412	0.20807	-0.24437	0.809913	0.954962
B1APX2~5031439G07Rik~332	NA	NA	NA	NA	NA	NA	NA	25.513	25.7844	25.9358	25.8948	25.6986	26.3051	26.1839	26.4832	26.5396	25.2257	25.5976	25.5261	25.5261	25.5686	25.6025	25.7908	25.0424	NA	NA	NA	NA	NA	NA	NA	NA	NA	NA	NA	NA	NA	0.359566	0.011881	0.876897	NA	NA	NA	NA	NA	NA	NA	NA	NA
B1APX2~5031439G07Rik~333	25.1365	NA	NA	NA	NA	25.4853	NA	NA	NA	NA	NA	NA	NA	NA	NA	26.17	NA	NA	NA	NA	NA	NA	NA	NA	NA	NA	NA	NA	NA	NA	NA	NA	NA	NA	NA	NA	NA	NA	NA	NA	NA	NA	NA	NA	NA	NA	NA	NA	NA
B1APX2~5031439G07Rik~336	25.1365	NA	NA	NA	25.4901	25.4853	25.4901	25.513	25.7844	25.9358	25.7488	25.6986	26.3051	26.1839	26.4832	26.17	25.2257	25.5976	25.3408	25.3408	25.5686	25.6025	25.0654	25.0424	-0.0564804	0.358111	0.493617	-0.418251	0.681077	0.819144	1.67721	0.112065	0.318744	3.65536	0.00200039	0.0133063	-0.239727	0.415729	0.174865	0.965827	-1.12276	0.277379	0.528359	3.07858	0.0069021	0.0383453	1.29492	0.212918	0.631339
B1APX2~5031439G07Rik~347	25.4082	25.5652	25.8436	25.8242	25.67	25.4911	25.6294	25.0361	25.5412	25.2881	25.3017	25.1489	25.1294	25.0339	24.9997	24.9932	25.5636	25.9397	25.7375	25.4172	25.5297	25.5395	25.7443	25.6868	-0.0394336	-0.203663	-0.280915	-0.273192	0.787543	0.888405	-1.41095	0.173819	0.420631	-1.94615	0.0660077	0.214187	-0.00420131	-0.344547	-0.16843	-0.586028	-0.0291062	0.977072	0.993019	-2.38698	0.0271139	0.100298	-1.16687	0.257162	0.672663
B1APX2~5031439G07Rik~367	25.8178	25.7964	24.9418	25.1705	25.7176	25.4918	25.7639	25.2715	26.1737	25.1323	25.208	25.0743	25.4856	25.1558	25.3181	25.1544	25.7919	25.8263	25.8006	25.0885	25.6454	25.7525	25.1351	25.5599	-0.103614	0.129592	-0.118585	-0.42054	0.678632	0.817592	0.525974	0.604764	0.821292	-0.481302	0.635592	0.859426	-0.195181	-0.22974	0.0380253	-0.244711	-0.79218	0.437669	0.677704	-0.932448	0.362366	0.554096	0.154333	0.878913	0.973083
B1AR17~Chd3~125	24.2311	25.1326	23.8138	24.977	NA	25.111	NA	NA	NA	24.6522	NA	NA	25.299	NA	NA	NA	25.5568	25.4434	25.0323	25.142	24.2381	25.0284	24.4474	25.1863	-0.568537	0.572403	0.646813	-1.80814	0.098618	0.24121	1.15134	0.274561	0.551373	1.02854	0.326288	0.613529	-0.754984	-0.641398	0.385956	0.573951	-2.4011	0.0356506	0.16801	-1.29012	0.224075	0.405137	0.776321	0.454306	0.805379
B1AR17~Chd3~131	24.2311	25.1326	23.8138	24.6746	NA	25.111	NA	NA	NA	24.6522	NA	NA	25.299	NA	NA	NA	25.5568	25.4434	25.0323	25.5587	24.2381	25.0284	24.4474	24.5713	-0.826475	0.648003	0.646813	-2.98409	0.0127253	0.0527604	1.47976	0.167644	0.412515	1.1677	0.26818	0.5496	-0.934773	-0.745587	0.539705	0.7277	-3.37512	0.00639413	0.0588645	-1.7026	0.11735	0.26648	1.23245	0.244062	0.661021
B1AR17~Chd3~1651	25.3718	26.9235	26.2421	24.9635	25.1997	25.0728	25.6252	26.2262	24.8415	25.3675	24.9977	24.7665	26.7349	25.0402	26.5655	25.1707	26.9782	25.967	25.9505	27.0263	25.5995	26.7587	24.4268	25.3065	-0.957628	-0.344262	0.884542	-1.92408	0.0688786	0.18799	-0.691695	0.497181	0.750612	1.77723	0.0909372	0.267823	-0.605264	-1.48719	0.00810192	0.354985	-1.2161	0.238284	0.48849	-2.98807	0.00733853	0.040287	0.0162785	0.987176	0.996901
B1AR17~Chd3~1653	25.9297	25.9353	25.9239	25.8265	25.4222	25.791	25.0326	25.6177	26.1421	26.252	26.2192	26.2156	26.2528	25.8616	25.7158	25.8125	26.1021	26.6136	27.0281	26.3992	25.647	26.1294	25.6578	25.6362	-0.768156	-0.437983	-0.296584	-4.25355	0.000398505	0.00317906	-2.42526	0.0250188	0.107854	-1.64229	0.11636	0.316552	-0.6319	-0.328513	-0.301727	0.143059	-3.49905	0.0022938	0.0309755	-1.81909	0.084096	0.213534	-1.67076	0.110542	0.494444
B1AR17~Chd3~1657	25.9297	26.3137	25.9239	25.8265	25.4222	25.791	25.0326	25.5703	25.7517	26.252	25.5177	25.8329	26.2528	25.8616	25.8619	25.8125	26.1021	26.6136	26.5755	26.2813	25.647	26.1294	25.6578	25.6362	-0.625533	-0.544433	0.108616	-3.36528	0.00311933	0.0174449	-2.92897	0.00837455	0.0465253	0.584341	0.565608	0.817349	-0.394685	-0.554568	-0.313585	0.179582	-2.12335	0.0465614	0.193507	-2.98349	0.00741411	0.0405227	-1.68704	0.10733	0.487862
B1AR17~Chd3~649	25.5534	26.1843	25.869	25.2517	25.5391	25.967	25.8063	25.731	25.4244	25.6998	25.5842	25.7467	25.5423	25.3405	25.571	25.5624	25.2823	25.7433	26.2558	26.5112	25.428	26.1772	25.8173	25.9546	-0.103894	0.0462893	-0.109756	-0.458327	0.651721	0.800297	0.204204	0.840284	0.943063	-0.484187	0.633579	0.85797	-0.233569	-0.334348	-0.083385	-0.34021	-1.03038	0.315286	0.5662	-1.47497	0.155987	0.321158	-0.367851	0.716898	0.927498
B1AR17~Chd3~765	27.0002	26.5596	26.5596	26.74	26.8803	26.4655	26.5667	26.9311	26.6775	26.6612	26.7079	27.1142	27.0425	26.6125	26.507	26.8481	27.1661	27.4164	27.4247	27.5711	26.9709	27.0123	26.9709	26.9393	-0.421219	-0.00393713	-0.0376347	-2.87413	0.00946083	0.0417207	-0.0268644	0.978838	0.993003	-0.256795	0.799994	0.939156	-0.679724	-0.604384	-0.262442	-0.220799	-4.638	0.000163558	0.00568298	-4.12392	0.000538599	0.00605698	-1.79073	0.0886794	0.455507
B1AR74~Bcas3~869	24.6894	24.9016	24.6137	24.6371	26.2803	26.5663	26.6397	26.7037	24.999	24.6749	24.1893	24.5168	26.1438	25.7813	25.6347	26.0777	25.0598	24.8548	25.1725	25.0738	27.1371	27.1658	27.0566	26.8218	2.00512	1.83704	1.31439	12.8846	4.5633e-11	4.38403e-09	11.8045	2.12658e-10	1.78766e-08	8.44604	5.50763e-08	1.785e-06	-0.329755	-0.445242	-0.497835	-1.13598	-2.11895	0.0469731	0.194516	-2.86105	0.00973913	0.0490237	-3.19901	0.00455896	0.1142
B1AR74~Bcas3~871	NA	NA	NA	NA	NA	NA	NA	NA	24.999	24.6387	24.6387	24.5168	23.5257	23.1218	23.09	24.2531	NA	NA	NA	NA	NA	NA	NA	NA	NA	NA	NA	NA	NA	NA	NA	NA	NA	NA	NA	NA	NA	NA	NA	NA	NA	NA	NA	NA	NA	NA	NA	NA	NA
B1ART1~Vps13d~1033	26.3306	26.1804	26.3416	26.1487	26.1614	26.2101	26.2704	25.8146	26.1698	26.1082	26.4446	26.1234	26.0427	26.0328	25.93	25.9247	25.8628	25.2479	26.209	25.8959	25.5894	25.696	26.2046	25.9977	0.0680133	-0.136204	-0.228968	0.403343	0.69103	0.825945	-0.80774	0.428864	0.697398	-1.35786	0.189822	0.442152	0.446426	0.4076	0.242208	0.110618	2.64746	0.0155569	0.102218	2.41721	0.0254465	0.095787	1.43638	0.166548	0.582595
B1ART1~Vps13d~1037	25.8204	26.5441	25.9846	26.1515	25.9998	26.6006	26.3624	26.3106	25.6448	26.4734	26.1733	26.4177	26.1966	26.3434	26.8721	26.1863	26.5915	26.2253	26.5915	26.4236	25.7328	26.75	26.6259	26.175	-0.137065	0.193187	0.222318	-0.593314	0.559706	0.734443	0.83625	0.413019	0.682761	0.962353	0.347509	0.635141	-0.332827	-0.280675	-0.00257574	0.0787084	-1.44071	0.165334	0.396884	-1.21496	0.238709	0.422341	-0.0111496	0.991216	0.997744
B1ART1~Vps13d~1362	NA	NA	NA	NA	NA	NA	24.1691	NA	23.2627	23.2896	23.664	23.1089	23.6048	24.082	24.082	24.0398	NA	NA	NA	NA	NA	NA	NA	NA	NA	NA	NA	NA	NA	NA	NA	NA	NA	NA	NA	NA	NA	NA	NA	NA	NA	NA	NA	NA	NA	NA	NA	NA	NA
B1ART1~Vps13d~1704	21.575	23.5329	21.939	25.3752	24.4272	24.7903	24.4272	24.331	NA	24.6629	NA	NA	24.3519	NA	NA	NA	24.5315	24.6321	24.3457	24.5315	22.2465	23.0542	23.8917	22.92	-1.48213	1.38842	-0.311046	-2.37243	0.0328359	0.108246	2.22243	0.0435695	0.164102	-0.248944	0.807085	0.9414	-1.4047	0.152683	1.46585	1.32377	-2.24849	0.041494	0.181849	0.154571	0.879406	0.932367	2.34637	0.0345004	0.304292
B1ART1~Vps13d~1719	26.2468	26.4076	26.678	26.4009	26.7002	26.4894	26.2232	26.7107	26.3891	26.7667	26.5934	26.4315	26.0236	26.5621	26.4881	26.6339	25.6504	26.6859	26.4159	26.4887	25.969	26.6098	26.7509	26.5387	0.156875	0.0975678	-0.11826	0.755715	0.458741	0.655237	0.470013	0.643495	0.843321	-0.569693	0.57531	0.823285	0.123104	0.234962	0.0637965	-0.0401728	0.593028	0.559893	0.766165	1.13188	0.271241	0.458679	0.307327	0.761812	0.941243
B1ART1~Vps13d~1722	28.0102	NA	NA	NA	27.8798	28.1001	27.9805	28.1001	28.185	28.0138	28.185	28.2394	26.6912	27.9063	28.6384	28.6384	27.5492	27.8277	27.9874	27.8277	27.7377	NA	NA	NA	-0.0603306	0.00492936	-0.18722	-0.118439	0.907433	0.95329	0.00967714	0.992418	0.996594	-0.581136	0.570554	0.820708	0.212193	0.357789	0.277453	0.2309	0.416569	0.683424	0.847898	1.11059	0.285792	0.474088	0.544685	0.594696	0.875702
B1ART1~Vps13d~1756	25.3192	NA	NA	NA	25.8462	26.2359	25.8551	26.0348	25.4568	25.4394	25.4568	26.0499	25.6858	25.7741	25.987	26.4006	24.7228	25.0067	25.0887	25.0887	25.9051	26.0093	26.4145	26.3986	1.20513	0.6738	0.361144	6.55737	5.25953e-06	8.02958e-05	2.31877	0.0333245	0.134156	1.96507	0.0662174	0.214712	0.342443	0.623973	-0.188883	-0.22001	1.17846	0.255087	0.507101	3.39518	0.00350398	0.0234237	-1.02776	0.318681	0.727347
B1ART1~Vps13d~1760	25.3192	NA	NA	NA	25.8462	26.2359	25.8551	25.7906	25.3609	25.4394	25.3609	26.0499	25.6858	25.7741	25.987	26.4006	24.7228	25.0067	24.9585	24.9585	25.9051	26.0093	26.4145	26.3986	1.27024	0.612728	0.409083	6.77142	3.53186e-06	5.80062e-05	2.06582	0.0546758	0.193066	2.18075	0.0437652	0.157855	0.407553	0.641144	-0.249956	-0.22001	1.37407	0.187532	0.426714	3.41783	0.00333732	0.0226473	-1.33247	0.200553	0.618253
B1ART1~Vps13d~2074	24.5725	25.0123	24.8041	24.4902	25.2152	25.1308	24.9785	25.2741	23.9929	24.2192	24.1671	24.28	25.0539	24.9004	24.982	25.185	24.5241	25.02	24.8107	24.5976	25.1395	25.159	25.0623	25.1754	0.395944	0.429871	0.865505	3.15506	0.00503705	0.0255269	3.42541	0.00271731	0.0185522	6.89673	1.14171e-06	2.22551e-05	-0.0183398	-0.573267	0.0155869	-0.103706	-0.14614	0.885293	0.955307	-4.56805	0.000192233	0.00278014	0.124203	0.90241	0.979525
B1ART1~Vps13d~2429	26.5549	26.6085	26.75	26.5917	26.9839	26.6547	26.7152	26.656	26.7511	26.7637	26.531	26.4989	27.0972	26.878	26.5095	26.6906	26.5316	27.0889	26.6626	26.4081	27.1347	27.0976	26.704	27.0537	0.324741	0.126167	0.157672	2.169	0.0424738	0.13163	0.842688	0.409494	0.680466	1.05312	0.305003	0.590513	-0.0465	-0.036605	-0.245074	-0.203674	-0.310581	0.759374	0.891711	-0.244491	0.809373	0.890956	-1.63689	0.117491	0.508909
B1ART1~Vps13d~2980	NA	NA	24.812	NA	24.0958	24.6073	24.2695	23.5423	22.3838	20.7321	22.8862	22.2551	24.1335	24.7087	24.0398	24.1335	22.1092	24.0378	21.1296	23.5182	24.6046	24.5927	24.464	23.9731	1.7099	-0.683246	2.18957	3.26944	0.00459028	0.0237736	-0.826244	0.420282	0.689532	4.18659	0.000637693	0.00513284	2.11329	-0.634408	-0.279858	-0.154742	2.55559	0.0206388	0.123094	-1.21303	0.241953	0.425791	-0.535105	0.599611	0.878378
B1ART1~Vps13d~786	NA	NA	NA	24.3584	25.511	25.511	25.2103	24.5692	24.8047	24.8354	24.8047	24.7805	24.3485	24.4104	24.3485	25.1498	23.7849	23.625	25.0102	24.0583	24.8787	NA	NA	NA	0.759068	0.841991	-0.241993	1.63711	0.124285	0.283232	1.81595	0.0912439	0.277745	-0.825221	0.423335	0.705493	0.238772	0.686718	0.321694	-0.314343	0.514968	0.614755	0.80605	2.34178	0.0348022	0.119208	0.69381	0.499358	0.829898
B1ARU4~Macf1~1376	NA	22.9207	NA	NA	25.2262	25.1767	24.8515	25.1378	21.8405	22.1721	21.6536	22.9392	24.9731	25.0603	25.373	25.3184	22.9028	21.2822	22.1085	22.1893	25.6727	25.6972	25.4839	25.3975	3.44215	2.1773	3.02988	12.1113	1.04604e-09	5.81373e-08	4.84517	0.000158008	0.00172013	10.6607	7.01987e-09	3.16601e-07	0.800027	0.0306457	-0.464821	-0.381629	1.78031	0.0931739	0.287366	0.107828	0.915414	0.953688	-1.63548	0.120602	0.514258
B1ARU4~Macf1~280	25.2896	24.8722	25.2896	25.1014	25.8071	27.4572	25.8071	25.1252	25.0996	25.5819	25.0996	25.1322	25.3221	25.1304	25.1917	25.1455	24.9182	24.959	24.8903	25.212	24.655	24.2304	24.655	25.3732	-0.26647	0.910942	-0.0309408	-0.821097	0.421394	0.622624	2.80697	0.0109759	0.0574643	-0.0953405	0.925005	0.980017	0.143325	0.233473	1.32074	0.469002	0.441641	0.663547	0.837442	0.719421	0.480309	0.660548	4.06971	0.000610958	0.0313641
B1ARU4~Macf1~2968	24.6422	NA	NA	NA	NA	NA	NA	NA	23.9829	23.9487	24.1511	23.9487	21.5504	23.8296	22.7843	22.1543	24.3744	24.7678	24.5373	24.5909	NA	NA	NA	24.2065	NA	NA	NA	NA	NA	NA	NA	NA	NA	NA	NA	NA	0.0745959	-0.559723	NA	-1.62686	NA	NA	NA	NA	NA	NA	NA	NA	NA
B1ARU4~Macf1~3082	26.694	26.8144	25.9895	26.2486	27.102	27.2248	26.6078	27.0645	26.824	26.3789	26.7998	26.8589	28.1496	27.4028	27.319	27.0969	25.9874	25.996	26.4283	26.3407	27.0462	27.2259	26.5228	27.0744	0.779267	0.563158	0.776688	3.42804	0.0027009	0.0155311	2.47736	0.022409	0.0997356	3.41669	0.00277224	0.017383	0.248572	0.527309	0.0324623	0.52473	1.09348	0.287342	0.537471	2.31967	0.031198	0.110657	0.142803	0.887893	0.97493
B1ARU4~Macf1~3085	28.6904	29.142	28.8897	28.8956	28.1699	26.7785	28.3896	28.2152	28.7707	28.8459	28.6022	28.6605	26.8977	26.8455	26.7892	26.5443	29.1297	29.4836	29.5179	29.2986	28.4251	28.9155	28.3325	28.3473	-0.852326	-1.01614	-1.9506	-3.48264	0.00238212	0.0140222	-4.15201	0.000504553	0.00460396	-7.97026	1.35046e-07	3.64001e-06	-0.452992	-0.637611	-0.616809	-1.73589	-1.85095	0.0791941	0.263068	-2.60531	0.0170418	0.0722381	-2.52031	0.0204515	0.238778
B1ARU4~Macf1~3887	24.626	24.2919	24.1405	24.453	24.7042	24.5654	23.8932	24.5301	24.7392	24.4658	24.1523	24.2386	24.5953	24.4394	23.9858	24.6016	24.9394	25.1073	24.6304	24.6798	24.6511	24.5386	24.3163	23.9909	-0.464962	0.0453564	0.00652431	-2.35146	0.0292027	0.0993112	0.229382	0.820931	0.935543	0.0329955	0.974009	0.994004	-0.461336	-0.440209	0.0489826	0.0312777	-2.33312	0.0303386	0.153001	-2.22628	0.0378081	0.125467	0.247721	0.806908	0.954735
B1ARU4~Macf1~4481	25.5019	NA	NA	NA	24.7127	NA	NA	NA	25.2451	NA	NA	NA	25.045	NA	NA	NA	25.128	NA	NA	NA	25.0712	NA	NA	NA	-0.0567319	-0.789286	-0.200156	-0.133307	0.907687	0.953333	-1.85464	0.222747	0.486591	-0.47032	0.690211	0.88857	0.373962	0.117137	-0.358592	-0.0262863	0.878725	0.483513	0.713623	0.275246	0.812199	0.892198	-0.84261	0.498975	0.829898
B1ARU4~Macf1~5546	NA	26.1699	NA	NA	NA	26.1817	NA	NA	NA	NA	26.4581	NA	NA	NA	NA	NA	NA	26.4212	NA	NA	NA	NA	NA	NA	NA	NA	NA	NA	NA	NA	NA	NA	NA	NA	NA	NA	-0.251306	0.0368358	NA	NA	NA	NA	NA	NA	NA	NA	NA	NA	NA
B1ARU4~Macf1~5550	NA	NA	26.536	NA	NA	NA	NA	NA	26.4184	26.4691	26.9829	26.9955	NA	NA	26.4187	NA	25.9196	25.9249	25.9235	25.9249	26.1841	26.236	26.4053	26.236	NA	NA	NA	NA	NA	NA	NA	NA	NA	NA	NA	NA	0.612845	0.793306	NA	0.153332	NA	NA	NA	NA	NA	NA	NA	NA	NA
B1ARU4~Macf1~57	24.215	24.3792	24.3889	24.4285	23.9343	23.9328	23.9648	23.9328	23.9818	24.5747	23.9798	23.9798	24.2056	24.2148	24.289	24.2841	24.5116	24.5573	24.487	24.5476	23.9596	23.8542	24.444	24.7174	-0.282061	-0.411711	0.11935	-1.81238	0.0851612	0.2171	-2.64544	0.0156252	0.0758968	0.766886	0.452221	0.729163	-0.172974	-0.396842	-0.302623	0.00456962	-1.11144	0.279728	0.530955	-2.5499	0.0191975	0.0785977	-1.9445	0.0662179	0.40305
B1ARU4~Macf1~7243	28.9367	27.8208	27.5144	27.6073	27.3736	27.7484	27.8663	27.6815	27.5927	27.7377	27.5663	27.6097	28.9964	27.053	27.5573	27.5648	29.3654	27.4056	27.4056	28.0336	27.6483	27.8504	27.9737	27.6432	-0.273665	-0.302317	0.166288	-0.682656	0.502755	0.692195	-0.754127	0.459672	0.72218	0.414804	0.682757	0.88506	-0.0827435	-0.425945	-0.111395	0.0140085	-0.206403	0.838589	0.934384	-1.06252	0.300823	0.490757	-0.277874	0.783998	0.948612
B1ARU4~Macf1~7244	26.0557	25.4279	27.2491	26.2657	26.8459	25.6055	26.8459	27.5273	27.979	25.3495	25.3548	27.3347	25.2383	24.6253	24.6253	26.9851	26.4013	25.696	28.0854	28.0484	25.6091	25.4856	28.2057	27.7705	-0.290061	0.456517	-1.136	-0.376578	0.710503	0.83919	0.592684	0.56012	0.793262	-1.47484	0.156022	0.389405	-0.808182	-0.553254	-0.061604	-1.39919	-1.04924	0.30674	0.557234	-0.718274	0.481001	0.661026	-0.0799788	0.937059	0.985006
B1ARU4~Macf1~7246	NA	NA	27.2491	NA	NA	NA	NA	27.5273	27.979	27.8892	27.8892	27.3347	NA	NA	NA	26.9851	NA	NA	NA	27.8184	27.8712	27.8712	28.2057	27.7705	0.11123	0.278144	-0.78791	0.381048	0.713404	0.84147	0.753297	0.473539	0.733598	-2.69919	0.0279111	0.111495	-0.569317	-0.0453721	-0.402404	-0.944512	-1.54188	0.162895	0.394382	-0.155434	0.880453	0.932742	-1.37854	0.20653	0.624876
B1ARU4~Macf1~7247	NA	NA	NA	NA	NA	27.7976	NA	NA	NA	27.7734	NA	NA	NA	NA	NA	NA	NA	NA	28.0854	NA	28.1864	28.4315	28.2093	28.2093	NA	NA	NA	NA	NA	NA	NA	NA	NA	NA	NA	NA	NA	-0.312022	-0.461578	NA	NA	NA	NA	NA	NA	NA	NA	NA	NA
B1ARU4~Macf1~7295	27.1802	26.0704	26.0473	26.8269	26.1824	25.2717	25.4596	26.0173	27.1919	26.7464	26.1615	26.6611	26.8208	26.1829	25.6028	26.6884	26.1486	26.9307	26.9014	26.5968	NA	NA	25.1713	NA	-1.4731	-0.798461	-0.36646	-2.86799	0.0107802	0.0462941	-2.45793	0.0251876	0.108373	-1.12809	0.275186	0.558511	-0.113196	0.0458252	0.561439	1.15246	-0.348454	0.731841	0.877062	0.141065	0.889501	0.937828	1.09307	0.289837	0.701386
B1ASA5~Zfp362~399	24.7808	NA	NA	NA	NA	NA	NA	25.571	NA	NA	NA	NA	NA	NA	NA	NA	NA	NA	NA	NA	NA	NA	NA	NA	NA	NA	NA	NA	NA	NA	NA	NA	NA	NA	NA	NA	NA	NA	NA	NA	NA	NA	NA	NA	NA	NA	NA	NA	NA
B1ASA5~Zfp362~402	25.9037	26.274	26.4153	25.2533	26.3695	24.969	25.6799	25.5959	25.9727	26.0552	25.7594	26.4051	26.302	26.0342	25.4383	25.1253	25.5218	26.7076	26.3774	24.9075	25.6732	26.6738	25.9657	25.9796	0.194522	-0.308002	-0.323156	0.517227	0.610743	0.772256	-0.818968	0.422579	0.691869	-0.859262	0.400507	0.685944	0.0830004	0.169537	-0.419523	-0.348141	0.220696	0.827595	0.930621	0.450794	0.657049	0.790505	-1.1155	0.278028	0.691491
B1ASA5~Zfp362~406	25.9037	25.6801	25.5642	25.4652	25.6047	25.6557	25.6799	25.5959	25.2654	25.2171	25.0376	25.2792	25.7062	25.3272	25.4383	25.6982	25.5218	26.3234	25.8587	25.8587	25.6732	26.1956	25.9657	25.6664	-0.0154217	-0.0192552	0.342666	-0.100182	0.92121	0.96052	-0.125086	0.90172	0.968083	2.22602	0.0378278	0.141067	-0.237356	-0.690829	-0.24119	-0.332741	-1.54191	0.138969	0.358002	-4.48775	0.000231475	0.00317688	-1.56681	0.133043	0.533378
B1ASU9~Tlk2~110	26.6971	26.6406	26.6321	26.4006	26.7045	26.8225	26.7158	26.6962	26.5624	26.4502	26.3375	26.4627	26.4341	26.5311	26.494	26.4	26.5793	26.9602	26.7777	26.5985	26.5207	26.8424	26.7644	26.4479	-0.0850353	0.142133	0.011584	-0.7888	0.439597	0.639041	1.31845	0.202442	0.462596	0.107455	0.915512	0.976498	-0.136278	-0.275667	0.0908902	-0.179048	-1.26414	0.220899	0.467594	-2.55713	0.0189025	0.07782	0.843111	0.409263	0.779304
B1ASU9~Tlk2~111	27.3023	27.2073	27.0675	26.9524	25.2661	27.315	27.1821	27.0468	26.8734	26.7583	26.3375	26.4627	26.8258	26.8454	26.2723	26.4	27.2465	27.4114	27.1703	27.0834	27.0187	27.2964	27.1058	26.9014	-0.147282	-0.429839	-0.0221029	-0.487641	0.631174	0.785101	-1.42317	0.170294	0.415793	-0.0731813	0.942398	0.984125	-0.0955	-0.619885	-0.378057	-0.494706	-0.316195	0.755172	0.889956	-2.0524	0.053624	0.158515	-1.25173	0.225295	0.642684
B1ASU9~Tlk2~115	23.511	NA	NA	NA	NA	NA	NA	NA	NA	NA	NA	NA	NA	NA	NA	NA	24.417	NA	NA	NA	NA	NA	NA	NA	NA	NA	NA	NA	NA	NA	NA	NA	NA	NA	NA	NA	-0.90594	NA	NA	NA	NA	NA	NA	NA	NA	NA	NA	NA	NA
B1ASU9~Tlk2~117	25.7569	25.5852	25.1268	25.2989	25.2661	25.525	25.3259	24.8343	24.5072	24.3792	24.4311	24.4311	24.7531	24.4927	24.7493	24.7493	25.8131	25.5145	25.1007	25.2746	25.2422	25.4074	24.8595	25.0111	-0.295664	-0.204113	0.24894	-1.71555	0.101894	0.246443	-1.18434	0.250338	0.523065	1.44444	0.164295	0.401556	0.0162117	-0.988583	0.107762	-0.44398	0.0940665	0.926004	0.974246	-5.73613	1.36244e-05	0.000370947	0.625276	0.538949	0.849042
B1ASU9~Tlk2~73	23.4977	24.7058	23.5751	23.7	NA	NA	23.4449	NA	24.5627	24.5056	23.9323	24.5627	NA	24.2037	NA	NA	NA	NA	NA	24.853	24.3291	24.3394	23.727	24.3291	-0.671833	-0.424732	-0.187153	-1.52495	0.156144	0.328506	-0.964073	0.356201	0.633307	-0.424806	0.679358	0.882667	-0.983348	-0.462137	-0.736248	0.0225426	-2.23204	0.0478993	0.196797	-1.04898	0.317206	0.508485	-1.67116	0.123518	0.515751
B1ASU9~Tlk2~749	24.4493	24.2677	22.4572	22.8634	25.6731	26.2686	26.2093	26.087	25.7854	25.7782	25.8784	25.7782	NA	NA	NA	25.3756	25.3501	26.3301	26.0354	26.4032	25.6016	26.5977	25.6817	26.3384	0.0251655	2.55013	-0.429469	0.0666444	0.947654	0.973493	6.75338	3.65147e-06	6.92698e-05	-0.719316	0.481864	0.755111	-2.5203	-0.224657	0.00466902	-0.679291	-6.67437	4.22739e-06	0.000430413	-0.594947	0.559832	0.721516	0.0123647	0.990281	0.9974
B1ASU9~Tlk2~99	27.2706	27.2276	27.2319	26.966	27.0637	26.9433	27.2048	27.1908	27.1158	27.2577	26.9596	27.3661	27.1422	26.9105	27.2844	27.3514	26.5233	27.2686	27.3482	26.8092	27.0209	27.0097	27.4678	26.8678	0.104244	-0.073401	-0.00266511	0.616486	0.544616	0.7233	-0.434084	0.668933	0.85622	-0.0157611	0.987583	0.997247	0.186737	0.187481	0.00909161	0.0805714	1.10434	0.282723	0.533401	1.10874	0.280866	0.468717	0.0537666	0.957661	0.989527
B1AT32~Ino80d~122	25.6325	25.7083	25.9147	25.429	NA	NA	NA	25.0165	25.3585	25.6498	25.3911	25.4432	NA	NA	NA	25.3477	25.3852	26.0416	26.1169	26.0147	25.365	25.4228	25.3637	25.7096	-0.424373	-0.654593	-0.112904	-2.5573	0.0230463	0.0827919	-2.4948	0.0259919	0.110735	-0.430303	0.673644	0.879396	-0.218508	-0.428987	-0.448729	-0.117519	-1.31674	0.209454	0.452203	-2.5851	0.0218418	0.0860239	-1.7102	0.10969	0.492928
B1AU25~Aifm1~117	24.8085	24.7069	24.9805	25.1522	24.1105	24.5134	24.464	24.5275	24.6946	24.6181	24.3906	24.7262	24.5361	24.9056	24.5612	24.5494	24.5365	24.4386	24.7464	24.5605	24.7537	24.699	24.5213	24.7171	0.102297	-0.50816	0.0306797	0.805716	0.430002	0.62974	-4.0024	0.000714448	0.00608956	0.241641	0.81155	0.942033	0.341538	0.036895	-0.268918	-0.034722	2.69005	0.0141819	0.0967292	0.290595	0.774391	0.866888	-2.11807	0.0470561	0.350055
B1AU25~Aifm1~514	24.1381	24.7312	24.0934	24.0934	23.2169	22.877	22.6448	23.8798	24.6524	24.6854	24.6524	24.5414	24.1145	NA	NA	NA	NA	24.0191	NA	NA	24.4034	24.2541	24.2698	24.2698	0.280176	-1.1094	-0.518354	0.801521	0.436465	0.636364	-5.01814	0.000198701	0.00207979	-1.4829	0.160661	0.396202	0.244948	0.613808	-1.14463	-0.184722	0.700743	0.495154	0.722088	1.75597	0.101336	0.242417	-5.17748	0.00014868	0.0126446
B1AU25~Aifm1~519	22.8974	22.8009	22.8974	22.3761	23.2128	22.4285	22.4285	21.3798	24.4283	NA	NA	NA	22.2967	21.9814	24.3221	23.3282	NA	NA	NA	NA	NA	23.0253	NA	NA	NA	NA	NA	NA	NA	NA	NA	NA	NA	NA	NA	NA	NA	NA	-0.662878	-0.0431799	NA	NA	NA	NA	NA	NA	NA	NA	NA
B1AUC0~Nfia~193	26.6154	25.2951	26.8354	25.3774	27.6837	26.793	24.8919	27.0632	26.8061	27.9835	24.157	27.6363	23.1013	26.8043	27.1169	27.5052	25.7881	24.0064	24.5106	26.8035	25.3635	25.4667	24.866	27.6791	0.566674	0.577138	-0.513808	0.58207	0.567106	0.740204	0.592818	0.560031	0.79322	-0.527768	0.603541	0.840381	0.753662	1.36858	0.764126	0.288096	0.774138	0.448019	0.685337	1.40576	0.175334	0.346801	0.784887	0.441835	0.798922
B1AUC0~Nfia~258	28.8767	28.485	28.9408	29.2422	29.2465	28.8874	28.9424	29.0034	28.6286	28.9049	28.3784	28.4911	28.9884	28.8441	28.768	28.9589	28.9247	29.3297	29.0794	29.1136	29.1668	29.1677	29.0444	29.1534	0.0212344	0.133757	0.28909	0.148775	0.88324	0.942303	0.937145	0.360005	0.636926	2.02546	0.0565493	0.19048	-0.225676	-0.511112	-0.113153	-0.243256	-1.58116	0.129727	0.344984	-3.58102	0.0018986	0.0153863	-0.792788	0.437323	0.797254
B1AUC0~Nfia~265	23.827	23.0807	23.6005	23.2631	24.6096	24.0577	24.0739	24.0107	23.6477	24.5443	24.2155	24.0632	24.7182	24.5753	24.8497	24.6017	23.8361	24.5108	22.9023	21.6983	24.4572	24.1613	24.3993	24.4054	1.11891	0.745118	0.568499	2.94288	0.00811866	0.0369699	1.95976	0.0642912	0.217593	1.49523	0.150665	0.38127	0.205963	0.880829	-0.167831	0.330417	0.541709	0.594079	0.791125	2.31669	0.0313907	0.111224	-0.441417	0.663707	0.906199
B1AUC0~Nfia~269	23.2884	22.264	23.6528	22.6924	23.8607	24.4351	23.3993	23.3967	21.6153	23.0502	23.0891	22.989	24.8683	24.5205	24.9016	24.6646	20.9458	21.9733	23.5987	25.361	24.6582	24.4087	23.4186	24.6582	1.31626	0.798552	2.05287	2.07409	0.0513689	0.151715	1.25831	0.222954	0.486808	3.23479	0.00420265	0.0245444	0.00470207	-0.283799	-0.513009	0.452808	0.00740924	0.994163	0.997277	-0.447193	0.659602	0.792583	-0.80837	0.42851	0.792673
B1AUC0~Nfia~274	21.8563	22.9389	23.2777	25.5284	23.8607	24.4351	23.3993	24.0605	22.0666	24.5077	23.4986	19.8669	24.8683	24.8048	24.9016	24.6646	NA	NA	NA	NA	NA	NA	23.4186	NA	NA	NA	NA	NA	NA	NA	NA	NA	NA	NA	NA	NA	NA	NA	0.520306	1.39123	NA	NA	NA	NA	NA	NA	NA	NA	NA
B1AUC0~Nfia~280	27.6168	25.8366	27.2875	25.8097	29.3191	29.5154	29.3821	29.3445	26.5518	26.5173	28.5531	28.4689	30.2338	29.891	29.9731	29.6723	26.7381	26.6075	27.4428	25.3382	29.7263	28.4648	29.6841	29.5959	2.83616	2.75261	2.41979	5.53751	2.11724e-05	0.000267137	5.37438	3.05068e-05	0.000436211	4.72455	0.000133975	0.00136512	0.106038	0.991156	0.0224901	0.574781	0.207036	0.838102	0.934157	1.9352	0.0674185	0.183596	0.0439111	0.965416	0.991013
B1AUC0~Nfia~287	30.2446	30.1357	30.5047	30.0372	29.8136	30.0764	30.0035	29.9139	29.7154	30.1433	28.0491	30.2273	30.2441	29.8864	29.9763	29.564	30.0815	30.6941	30.6245	30.3186	30.1068	29.4956	30.0599	30.0484	-0.502028	-0.278691	0.38394	-1.55116	0.136743	0.300701	-0.861097	0.39952	0.671861	1.18629	0.249584	0.52427	-0.199124	-0.895917	0.0242125	-0.00994914	-0.61525	0.545415	0.757365	-2.76819	0.0119536	0.0563531	0.0748115	0.941117	0.985367
B1AUC0~Nfia~300	26.8147	29.3499	28.9807	28.7436	28.474	28.5756	29.2988	28.8736	29.2179	29.1318	28.7607	28.8252	29.6485	27.7403	29.4431	28.6175	29.127	29.6135	28.8056	28.7794	25.0317	28.4575	28.3588	29.2534	-1.30603	0.333231	-0.121573	-1.94457	0.0662089	0.182819	0.496154	0.625263	0.833296	-0.181012	0.858203	0.959032	-0.609144	-0.0974843	1.03012	1.08697	-0.906966	0.37536	0.623821	-0.145146	0.886067	0.935594	1.53376	0.140954	0.54525
B1AUC0~Nfia~303	23.0849	25.7633	23.0849	24.7591	NA	25.1998	NA	NA	NA	NA	NA	NA	NA	NA	NA	NA	25.575	25.7629	25.7925	25.7925	25.1929	25.6149	25.6395	25.0495	NA	NA	NA	NA	NA	NA	NA	NA	NA	NA	NA	NA	-1.55765	NA	-0.174423	NA	NA	NA	NA	NA	NA	NA	NA	NA	NA
B1AUC0~Nfia~305	25.7214	25.7562	25.7562	25.1378	25.4003	25.2308	25.4585	25.4002	25.8702	25.8786	25.8985	25.7462	25.2764	25.2764	25.3069	25.5616	26.2803	26.5131	26.3878	26.3878	25.0317	26.0634	25.4338	25.7699	-0.817533	-0.220448	-0.493054	-4.78113	0.000117624	0.00113327	-1.28923	0.212215	0.473663	-2.8835	0.00926612	0.04665	-0.799351	-0.543851	-0.202266	-0.219372	-4.67479	0.000150248	0.00540331	-3.18057	0.00475393	0.0294249	-1.1829	0.250896	0.666206
B1AUC0~Nfia~319	26.8147	27.2201	26.8629	26.8112	28.4348	28.1884	28.214	27.9507	27.0908	27.1823	27.062	26.9667	29.144	28.9607	29.0294	28.6175	19.7766	22.7753	23.7908	23.7504	30.663	28.4575	24.0082	28.2787	5.32854	1.26977	1.86246	5.7	1.47571e-05	0.000196908	1.35829	0.18969	0.444405	1.99229	0.0603468	0.200587	4.40395	4.55216	0.345174	1.08607	4.71095	0.000138237	0.00513181	4.86949	9.60282e-05	0.00162667	0.369236	0.715882	0.927098
B1AUC0~Nfia~332	25.932	26.048	25.9701	26.0709	23.6269	23.2458	22.1794	23.228	26.3292	26.2772	26.3292	26.0721	26.7822	NA	NA	NA	NA	NA	NA	25.7497	25.5642	26.1468	26.2257	26.1468	0.271128	-2.93524	0.530279	0.698439	0.496549	0.686901	-11.9555	1.19725e-08	5.29706e-07	1.36602	0.193864	0.448935	0.25551	0.502158	-2.95086	0.761309	0.658205	0.521277	0.739898	1.29358	0.217123	0.397267	-12.0191	1.11968e-08	6.84533e-06
B1AUC0~Nfia~333	27.8364	27.7894	27.6807	27.6737	27.9446	27.6617	27.4253	27.2916	23.5678	27.7328	27.2562	27.8771	26.9666	27.3009	28.3873	26.6705	25.8264	27.7431	27.8728	27.7552	26.5121	27.1526	28.1833	26.1413	-0.30203	-0.164225	0.722813	-0.424952	0.675466	0.816117	-0.231063	0.819643	0.935094	1.01699	0.321459	0.6085	0.445675	-0.690871	0.58348	0.333972	0.627058	0.537804	0.752147	-0.972045	0.342785	0.534484	0.820948	0.421476	0.788268
B1AUC0~Nfia~335	27.6419	27.8591	27.5053	27.3169	27.6168	27.3445	27.1313	27.6356	27.7467	27.6217	27.6218	27.7745	28.2076	28.1569	28.0699	27.6251	27.072	27.706	27.8364	27.5259	26.86	27.6955	27.769	27.9601	0.0360733	-0.148727	0.323713	0.170567	0.8663	0.933222	-0.703235	0.490118	0.745796	1.53063	0.141724	0.365099	0.0457219	0.156091	-0.139079	0.443731	0.216189	0.831058	0.931231	0.738054	0.469162	0.65007	-0.657613	0.51838	0.838502
B1AUC0~Nfia~360	27.9066	28.1845	28.2136	28.1362	29.0059	29.3198	28.9763	28.9894	28.5237	28.8124	29.0156	28.3485	30.1093	29.9838	30.2505	29.7722	26.9985	28.244	28.0457	27.7871	28.8629	28.943	29.0274	28.9042	1.16554	0.962627	1.3539	5.79578	1.19456e-05	0.000163446	4.78676	0.00011611	0.00132909	6.73242	1.60472e-06	2.99354e-05	0.341393	0.90624	0.138479	1.0946	1.69761	0.105285	0.308651	4.50638	0.000221706	0.00308532	0.6886	0.499086	0.829898
B1AUC0~Nfia~372	27.9066	27.3521	27.34	27.9761	29.0059	29.0236	28.6085	28.7481	28.5237	28.5841	28.6662	28.3485	30.033	29.9838	30.4152	29.7722	26.9985	27.0615	26.8292	26.6077	28.6648	28.6176	28.6391	28.5871	1.75292	1.20284	1.52045	10.8301	9.37895e-10	5.34521e-08	7.43151	3.86647e-07	1.02572e-05	9.39382	1.00599e-08	4.30908e-07	0.769478	1.6564	0.219401	1.42394	4.75407	0.000125175	0.0047694	10.2338	2.44175e-09	4.26513e-07	1.35553	0.190552	0.607444
B1AUC0~Nfia~373	24.2968	NA	NA	NA	26.086	NA	NA	NA	26.9487	25.1513	27.0365	27.0365	28.6741	28.4809	27.7111	28.6741	NA	NA	NA	NA	NA	NA	NA	NA	NA	NA	NA	NA	NA	NA	NA	NA	NA	NA	NA	NA	NA	NA	NA	NA	NA	NA	NA	NA	NA	NA	NA	NA	NA
B1AUC0~Nfia~469	27.1888	27.3835	26.4543	25.8415	25.7558	28.0265	28.3934	28.3934	25.7568	27.7186	26.4294	27.6993	28.9986	NA	NA	NA	27.6669	27.6907	26.9142	26.4455	28.375	27.9957	28.1225	28.1225	0.974593	0.925216	2.09756	1.73927	0.100333	0.243984	1.65115	0.117334	0.328845	2.36748	0.0302305	0.118571	-0.462294	-0.278286	-0.511671	0.84468	-0.825013	0.420961	0.662446	-0.496631	0.625905	0.768766	-0.913131	0.374132	0.760592
B1AUC0~Nfia~471	25.5333	25.6635	25.9634	25.5333	27.6798	27.2355	27.4111	27.2422	NA	NA	27.0192	NA	28.1254	28.0135	28.2227	28.2227	26.2122	NA	NA	NA	NA	27.2645	NA	NA	1.05228	1.71879	1.12685	3.67084	0.00382686	0.0206346	11.9918	1.47183e-07	4.46865e-06	4.9723	0.000450891	0.00381654	-0.538829	0.807055	0.127675	0.881617	-2.37763	0.0371492	0.170648	2.81538	0.0171544	0.0725153	0.563375	0.584742	0.872023
B1AUC0~Nfia~472	27.1888	26.9713	26.8449	26.8449	23.1145	27.8142	23.1145	25.2547	27.9417	27.4891	25.0913	27.6993	29.0774	28.4946	25.2496	28.8088	27.1498	27.117	24.3534	27.1309	28.3265	27.7929	24.9413	26.5713	0.470206	-2.138	0.852237	0.452664	0.655725	0.80316	-2.05824	0.0530085	0.188715	0.820441	0.421758	0.704239	0.524664	0.617555	-2.08355	0.999585	0.50509	0.619086	0.80889	0.594515	0.558919	0.720797	-2.00581	0.0587721	0.38563
B1AUE5~Pex10~259	28.3923	26.7094	24.5664	25.0323	26.23	24.855	25.9097	23.7471	27.9575	26.224	24.8093	24.7827	26.394	24.3025	25.6198	24.1403	20.8401	20.4108	25.0955	24.717	27.1283	24.6437	27.4956	23.4757	2.91996	-0.989628	-0.829206	2.51748	0.0205753	0.0761516	-0.853221	0.403768	0.675659	-0.714911	0.483031	0.756113	3.40924	3.17753	-0.500352	-0.571644	2.93932	0.00818345	0.068961	2.73954	0.0127286	0.0587711	-0.431385	0.670862	0.908925
B1AUF2~Ski~461	25.4641	23.5007	26.0673	26.0673	25.585	25.0987	26.4426	26.2884	24.676	24.4508	24.897	24.7044	25.6447	25.6131	25.523	25.6447	25.954	25.9735	25.9747	25.9735	26.7267	26.3743	25.5293	26.7267	0.370333	0.578865	0.92434	0.889657	0.38436	0.58686	1.39062	0.179816	0.429833	2.22055	0.0382522	0.142383	-0.694071	-1.28686	-0.485539	-0.732854	-1.66738	0.111221	0.317336	-3.09144	0.00581651	0.0339844	-1.16642	0.25734	0.672712
B1AUF2~Ski~462	25.4641	23.5007	24.0512	24.0512	25.585	25.0987	26.4426	26.2884	24.7181	24.4508	24.897	24.7044	25.6663	25.6131	25.523	25.6663	25.954	25.9743	25.9747	25.9743	25.8685	26.3743	25.5293	25.8685	-0.0591442	1.58693	0.924607	-0.187528	0.85316	0.92634	5.03167	6.62791e-05	0.000845782	2.93164	0.00832482	0.0427852	-1.70253	-1.27673	-0.0564567	-0.292978	-5.39821	2.8917e-05	0.0016984	-4.04811	0.000642418	0.00687939	-0.179007	0.859756	0.968317
B1AVH7~Tbc1d2~10	NA	NA	NA	NA	NA	NA	22.8841	NA	22.1041	25.2658	24.5425	23.5359	24.2734	24.5259	24.0589	24.6076	NA	NA	NA	NA	NA	24.2288	NA	NA	NA	NA	NA	NA	NA	NA	NA	NA	NA	NA	NA	NA	NA	NA	-1.34473	0.137632	NA	NA	NA	NA	NA	NA	NA	NA	NA
B1AVH7~Tbc1d2~185	23.3515	NA	NA	NA	25.6841	NA	NA	NA	23.5707	22.4184	22.4184	22.7247	NA	NA	NA	25.7546	NA	21.9291	NA	NA	25.2394	24.796	24.496	24.5473	2.84058	2.33256	2.97161	5.99033	0.000370556	0.00298264	3.8888	0.00491302	0.0302543	6.26666	0.00027574	0.00250631	1.42246	0.853938	0.91443	0.984969	2.37149	0.046129	0.192871	1.80082	0.110635	0.257754	1.92839	0.091133	0.460397
B1AVH7~Tbc1d2~187	23.3515	NA	NA	NA	25.6841	23.7905	24.9986	25.0734	23.5707	23.4216	23.4216	22.7247	26.5188	24.2922	26.1911	25.7546	NA	21.9291	NA	NA	25.2394	25.4854	25.1655	24.5473	3.18031	1.5351	2.40455	4.36084	0.000679518	0.00500247	2.10493	0.0541913	0.19191	5.2132	0.000139387	0.00141172	1.42246	1.35555	-0.222755	0.579781	1.54198	0.145778	0.367972	1.85872	0.0846052	0.214342	-0.482944	0.636735	0.895732
[truncated: 16,828 more rows]
[truncated: 3 more columns]
