# Supplementary material for: Global redox proteome and phosphoproteome analysis reveals redox switch in Akt
Source: Nat Commun. 2019 Dec 2;10:5486. doi: 10.1038/s41467-019-13114-4 (PMC6889415; doi:10.1038/s41467-019-13114-4)
Supplement: Supplementary file 11 — Supplementary Data 8 [file 41467_2019_13114_MOESM11_ESM.xlsx]

## Sheet: phospho_processed_v2
Supplementary Data 8: Comparison of the average distances (in Å) between the interacting Akt1 residues and PIP3 sites obtained from the crystal structure 1UNQ with those obtained from the MD simulations of the WT and mutant Akt1.
Akt1	PIP3	Crystal	MD - WT	MD - Mutant
K14 (Ca)	PIP3 (P4)	9.5	9.2 ± 0.3	9.7 ± 0.3
K14 (Ca)	PIP3 (P3)	7.2	6.9 ± 0.3	7.0 ± 0.4
E17 (N)	PIP3 (O2)	2.9	1.8 ± 0.7	4.5 ± 0.9
I19 (N)	PIP3 (P1)	4	3.1 ± 0.8	5.2 ± 1.1
Y18 (N)	PIP3 (P1)	3.8	3.4 ± 1.0	3.5 ± 1.1
R23 (Ca)	PIP3 (P1)	10.1	10.0 ± 0.4	11.4 ± 0.5
R23 (Ca)	PIP3 (P3)	7.3	7.3 ± 0.5	9.1 ± 0.7
R25 (Ca)	PIP3 (P3)	8.3	8.6 ± 0.3	8.1 ± 0.4
N53 (Ca)	PIP3 (P4)	5.2	5.5 ± 0.3	5.3 ± 0.4
R86 (Ca)	PIP3 (P4)	8	8.1 ± 0.3	8.5 ± 0.3
