# Supplementary material for: Global redox proteome and phosphoproteome analysis reveals redox switch in Akt
Source: Nat Commun. 2019 Dec 2;10:5486. doi: 10.1038/s41467-019-13114-4 (PMC6889415; doi:10.1038/s41467-019-13114-4)
Supplement: Supplementary file 13 — Source Data [file 41467_2019_13114_MOESM13_ESM.xlsx]

## Sheet: Requirements
In an effort to ensure reproducibility of research data, we now also require that you provide a separate source data file. The source data file should, as a minimum, contain the raw data underlying all reported averages in graphs and charts, and uncropped versions of any gels or blots presented in the figures. To learn more about our motivation behind this policy, please see https://www.nature.co…
Within the source data file, each figure or table (in the main manuscript and in the Supplementary Information) containing relevant data should be represented by a single sheet in an Excel document, or a single .txt file or other file type in a zipped folder. Blot and gel images should be pasted in and labelled with the relevant panel and identifying information such as the antibody used. We also…
https://www.nature.com/documents/ncomms-example-source-data.xlsx

## Sheet: Figure 1b
Prdx2						Prdx3						Tubulin
prdx2	rep1			rep2			rep3			rep4
	ctrl	2h	24h	ctrl	2h	24h	ctrl	2h	24h	ctrl	2h	24h		blank
d	124.867	157.06	73.613	125.718	135.327	71.685	122.653	141.964	80.512	119.169	143.444	69.254		30.69
m	47.117	36.565	32.214	61.121	39.476	36.617	64.105	38.008	36.911	63.98	39.508	32.782
d(-blank)	94.177	126.37	42.923	95.028	104.637	40.995	91.963	111.274	49.822	88.479	112.754	38.564
m(-blank)	16.427	5.875	1.524	30.431	8.786	5.927	33.415	7.318	6.221	33.29	8.818	2.092
m/d	0.174427	0.0464905	0.0355054	0.320232	0.0839665	0.144579	0.363353	0.0657656	0.124865	0.376247	0.0782057	0.0542475
prdx3	rep1			rep2			rep3			rep4
	ctrl	2h	24h	ctrl	2h	24h	ctrl	2h	24h	ctrl	2h	24h		blank
d	129.125	171.173	173.028	124.298	172.105	169.19	137.629	166.161	171.419	127.641	172.395	171.427		50.052
m	155.754	84.496	70.681	146.294	72.935	70.476	152.117	76.355	75.94	145.919	89.746	69.302
d(-blank)	79.073	121.121	122.976	74.246	122.053	119.138	87.577	116.109	121.367	77.589	122.343	121.375
m(-blank)	105.702	34.444	20.629	96.242	22.883	20.424	102.065	26.303	25.888	95.867	39.694	19.25
m/d	1.33676	0.284377	0.167748	1.29626	0.187484	0.171431	1.16543	0.226537	0.213303	1.23557	0.324448	0.158599
prdx2	ctrl	2h	24h
rep1	0.174427	0.0464905	0.0355054
rep2	0.320232	0.0839665	0.144579
rep3	0.363353	0.0657656	0.124865
rep4	0.376247	0.0782057	0.0542475
data normalised to replicate mean
prdx2	ctrl	2h	24h
rep1	2.04069	0.543912	0.415393
rep2	1.75061	0.45902	0.790368
rep3	1.96767	0.356142	0.676183
rep4	2.21887	0.461208	0.319918
prdx3	ctrl	2h	24h
rep1	1.33676	0.284377	0.167748
rep2	1.29626	0.187484	0.171431
rep3	1.16543	0.226537	0.213303
rep4	1.23557	0.324448	0.158599
data normalised to replicate mean
prdx3	ctrl	2h	24h
rep1	2.24178	0.476905	0.281317
rep2	2.34947	0.339815	0.310719
rep3	2.17801	0.423362	0.39863
rep4	2.1568	0.566352	0.276849

## Sheet: Figure 1c
BCNU2h	BCNU24h	BCNUAF2h	BCNUAF24h
0.6335	4.02726	5.07008	2.92565
0.822749	11.1327	9.40715	4.68551
0.823852	2.97419	109.644	110.39
0.906892	7.31074	6.39844	8.85317
0.93663	8.84774	9.17449	8.76304
1.26032	14.9114	12.7196	14.8886
1.30221	3.57533	35.6467	40.2674
1.34424	7.51047	19.7268	23.3087
1.35585	6.9402	7.82371	10.9895
1.38982	6.95472	11.9725	5.74
1.42029	5.4363	12.3236	13.8713
1.48477	15.0526	13.9223	24.5698
1.50503	15.5993	8.96756	8.59482
1.57178	5.23545	13.1531	15.4965
1.57224	12.4672	11.1527	8.02703
1.60481	6.07113	17.054	17.5386
1.62463	2.27687	6.52463	2.8103
1.64746	14.0632	15.895	11.3247
1.66023	8.31935	6.11262	9.415
1.66641	4.98554	4.65097	6.96745
1.67986	9.92185	10.1941	12.7609
1.77242	7.78304	9.195	10.4929
1.79192	6.04802	15.9043	12.307
1.80228	7.47777	4.45141	8.35169
1.81043	4.69376	14.4128	10.8547
1.81626	4.5379	11.9702	15.1319
1.81715	6.46704	4.71439	15.9715
1.84732	3.75135	1.1403	13.6182
1.91074	4.80613	13.3632	6.56913
1.97778	8.39004	6.53743	5.46219
2.00003	10.8948	19.1653	25.606
2.00562	10.7003	7.15267	14.1508
2.00679	10.6029	13.308	10.5444
2.02248	1.88432	14.8084	16.0212
2.04093	7.39126	7.40509	6.46155
2.06848	13.1595	10.8111	10.6566
2.07137	5.6574	8.50857	6.0797
2.08533	6.94704	14.5665	9.35211
2.09156	15.1684	7.8138	9.12233
2.0925	9.73052	21.0224	14.9521
2.10364	2.79483	11.7286	5.61235
2.10738	19.3527	15.9626	10.4488
2.11713	6.79214	13.1111	10.0824
2.12481	12.196	11.4807	7.96799
2.12948	6.49816	37.0475	41.7312
2.14025	10.1264	19.2682	19.1948
2.14603	5.06766	9.35838	15.8625
2.15667	6.11964	2.13901	6.07856
2.16009	7.64205	8.35277	5.7858
2.16047	8.75035	7.89302	5.67869
2.16181	8.38673	16.2324	14.2522
2.17991	11.3124	21.2221	21.5823
2.18263	11.404	6.9817	15.3937
2.1913	5.9471	7.56898	3.3687
2.19395	8.71792	8.66102	5.64462
2.19721	6.79678	15.6647	18.1117
2.20013	8.09899	19.8655	14.4375
2.2041	12.5253	34.1762	63.2902
2.20433	3.20526	12.3737	11.0905
2.2517	7.42066	5.20268	3.21798
2.25287	5.56599	16.256	18.4473
2.2576	11.9184	16.2929	11.6099
2.25797	14.104	24.1939	23.6363
2.2744	13.0531	7.08525	10.0895
2.28648	12.1785	17.216	12.7964
2.29355	13.6996	9.21707	12.4229
2.34757	9.00858	17.6595	17.6507
2.35257	13.0829	9.82031	14.7873
2.35276	11.9147	14.6341	10.1032
2.3602	5.6492	16.2932	15.2081
2.36813	7.43312	6.16449	8.44791
2.38637	5.83496	6.48522	4.8041
2.40413	12.4223	13.1928	6.99358
2.41619	12.7452	11.9866	3.16186
2.41903	10.3236	13.4353	15.4226
2.41939	16.3426	13.0039	13.0375
2.43795	2.38726	6.29537	9.15976
2.44409	21.3931	18.7933	14.0473
2.44645	8.39759	10.1755	12.0508
2.46359	5.46529	2.8539	4.07792
2.4871	3.85771	6.27493	3.77916
2.49944	4.67257	6.76074	3.5436
2.50085	15.4281	16.4847	11.2288
2.50164	8.72073	17.77	19.1144
2.50285	3.84884	9.99028	9.75705
2.50591	7.93185	9.67846	11.0345
2.51284	13.5933	9.34275	16.5583
2.55691	7.56618	15.1054	13.3277
2.56038	9.81925	3.9239	7.40377
2.56722	9.44979	7.20844	10.1707
2.56768	15.2081	7.54214	9.90257
2.60153	9.18386	14.1478	11.3297
2.60364	7.09811	14.2252	12.7246
2.6052	8.81125	48.2524	42.284
2.62039	6.46454	9.57435	6.73569
2.62969	11.2444	43.6146	46.1343
2.64212	8.95457	25.9363	26.6318
2.64617	5.66391	4.70957	9.62085
2.64895	9.28408	3.44448	12.9651
2.65181	4.05869	26.1733	20.5332
2.66605	1.75563	3.07883	5.47914
2.70053	7.12848	17.508	15.1714
2.73353	16.0071	19.5113	34.2538
2.73547	1.43634	7.46644	6.05142
2.73617	5.36654	5.62201	8.68592
2.74959	11.6184	14.2141	15.0391
2.75656	3.30488	13.1316	12.7656
2.78038	11.8123	10.3236	4.19901
2.78428	10.577	9.19357	14.4381
2.7857	5.25676	11.5676	17.6678
2.80572	11.0993	17.9468	5.67985
2.82427	5.33484	33.7216	39.9111
2.83784	2.61272	8.99645	7.40587
2.83898	4.93338	13.3191	15.7041
2.84566	18.3821	23.148	74.1882
2.85634	10.6614	19.7737	21.8244
2.87293	9.00825	5.83194	17.4596
2.87846	5.99649	11.8912	3.96584
2.89341	6.28481	31.5993	31.788
2.9037	5.46988	10.5505	9.9269
2.91578	4.59871	12.1275	6.78906
2.94312	7.16588	8.31568	3.11177
2.94427	14.2495	6.5858	15.4095
2.94529	19.6027	17.7795	17.3269
2.94615	1.8675	5.79691	4.67203
2.96488	11.6932	15.5152	12.3011
2.96797	5.72944	27.2315	21.408
2.97709	7.98244	6.34152	13.2792
2.98657	14.4402	15.0516	14.7336
2.98978	7.61607	20.0453	20.484
2.99073	31.6241	24.7366	10.7229
2.99941	4.78875	12.6142	5.99066
3.00168	2.62491	7.5298	7.02065
3.00196	5.4833	29.9416	34.3155
3.00321	1.97476	7.45728	12.0378
3.0184	2.88482	14.9582	12.9237
3.03133	11.1132	16.9561	12.9659
3.04908	8.60419	7.88722	8.69591
3.07693	5.49751	15.5393	15.5606
3.08408	9.4231	51.4937	52.4283
3.10801	6.51245	8.23627	9.18465
3.11026	16.8491	10.1677	10.9733
3.11137	7.02074	8.32745	23.5525
3.11158	12.3195	11.1973	14.7386
3.11405	11.1781	10.3468	16.293
3.13472	3.47806	22.1589	22.9079
3.13528	13.5678	11.434	13.5942
3.13892	11.6598	2.5198	10.801
3.14084	12.7599	33.5028	32.4637
3.14636	7.69391	13.0168	17.0495
3.14934	5.12819	4.69131	6.90015
3.14963	7.21076	8.0461	8.54463
3.15413	10.1794	7.99437	4.95343
3.17419	6.70181	12.9764	12.9296
3.17525	3.24382	9.06804	14.9202
3.17685	6.73351	20.9062	23.6426
3.17791	10.3339	9.02577	4.8345
3.17902	8.12674	6.32271	5.37148
3.18274	8.08064	7.8387	9.46135
3.19057	16.825	22.1426	29.6952
3.19189	5.26943	11.4576	10.3584
3.20709	7.07911	6.60607	11.0351
3.21632	5.41499	5.3011	5.98164
3.22072	6.14925	4.14323	9.23015
3.23418	24.1272	13.2698	14.4161
3.24765	4.80811	7.17142	3.9159
3.25295	5.42297	11.0854	14.2401
3.25758	12.0468	10.1182	6.29048
3.26903	9.19054	22.5824	24.5842
3.28461	4.56183	14.3686	5.35632
3.29496	16.9124	11.6179	12.7843
3.29981	2.66178	9.74192	7.99116
3.30895	3.19389	6.9066	7.83989
3.33291	7.07219	5.18134	10.1622
3.33814	3.68959	12.8159	11.7737
3.35048	8.97271	10.6613	10.7628
3.35564	8.69102	13.3222	22.6047
3.36125	11.5738	7.55792	8.85422
3.36625	5.75301	7.81404	8.1759
3.36689	7.90404	3.25472	9.48622
3.37484	6.78332	11.9221	15.8562
3.37821	10.44	11.8399	12.1235
3.39962	7.98039	8.55537	15.6395
3.40136	5.08467	9.44323	2.46956
3.40496	8.72446	6.68979	5.40344
3.40725	26.2734	10.8499	17.3741
3.41565	6.49513	17.9957	21.5798
3.41606	5.71005	13.5902	3.76107
3.4216	9.68873	18.2529	18.2668
3.42225	9.47282	15.5692	17.7622
3.42725	7.60086	12.0492	10.676
3.42815	2.53975	9.63188	13.9625
3.42985	7.83374	7.31192	3.50296
3.43314	9.33622	14.8248	15.3078
3.43713	11.1796	3.36503	7.39198
3.44493	5.46022	5.67168	7.31834
3.44886	7.81379	9.33504	9.70761
3.4495	10.6611	9.31381	4.32023
3.44981	6.04267	6.50933	7.89012
3.45188	8.00529	17.6733	10.2779
3.4577	7.00018	12.0121	11.1805
3.46379	3.73979	9.63014	11.4893
3.4658	5.27168	12.1616	16.6675
3.46611	23.5735	9.50613	11.1308
3.4677	5.03144	12.839	14.3887
3.47475	16.4154	6.70768	11.0722
3.47728	6.18572	17.9776	14.0183
3.48151	9.61176	12.6268	6.94531
3.4911	13.1998	12.5098	11.258
3.49385	10.2966	10.8183	6.03107
3.49747	3.01397	14.2625	17.662
3.50574	4.00559	5.85819	5.6392
3.51322	6.5112	9.32739	10.2935
3.51536	7.69721	11.3989	10.6006
3.51564	24.6423	33.3503	21.7649
3.52746	6.24742	13.9822	13.8328
3.53496	11.657	16.3659	12.2078
3.55013	5.008	16.7078	17.9862
3.55364	6.7291	3.88155	10.0065
3.56013	6.4678	17.3294	9.92715
3.57017	6.65402	17.1734	16.8984
3.58611	10.802	10.4637	18.193
3.59045	7.18409	11.1872	16.0463
3.59287	13.7498	9.24673	16.2464
3.59847	8.53375	21.2775	16.2833
3.6079	6.53222	7.80995	8.18526
3.61514	9.68546	19.14	18.9142
3.61809	5.3697	14.0638	12.7888
3.62426	3.69969	9.44729	9.07168
3.64048	10.2995	11.3383	16.5478
3.64201	10.8031	10.9808	7.17166
3.65315	8.08653	10.7958	12.3621
3.65855	6.29161	7.80363	6.90533
3.68103	13.6206	15.3131	14.7631
3.68145	10.8494	32.7013	21.2605
3.68605	7.94942	9.22949	7.94535
3.6866	4.56075	22.2256	22.8098
3.69159	2.50206	25.7299	19.9638
3.69665	5.63337	40.5171	38.5583
3.70499	5.28599	24.1712	27.1531
3.71612	5.8448	6.29998	13.7751
3.71801	5.26944	12.5066	11.9996
3.72255	10.2374	21.0764	21.4235
3.74127	13.7382	9.27776	17.1932
3.74647	8.70882	9.77219	14.5661
3.75532	12.1688	27.5647	11.0683
3.76998	5.31198	7.44726	5.25507
3.78275	9.08763	7.26481	9.72557
3.78715	4.48684	14.3611	16.4789
3.79079	3.57428	12.9124	10.7092
3.79531	12.0098	15.9371	23.4796
3.7981	7.16591	8.82818	11.722
3.79957	9.64953	7.33151	6.7145
3.80108	10.5843	8.96277	13.9252
3.80154	13.6819	14.3136	17.9887
3.80512	11.9818	9.88213	11.597
3.80738	6.65655	14.2986	10.8616
3.80889	5.01593	13.7779	8.80876
3.82414	4.50401	8.57168	16.3358
3.82417	10.9927	11.5047	17.4834
3.82573	1.85725	3.74279	4.34193
3.82738	9.60216	12.5176	14.4048
3.84012	5.61729	7.13116	10.7166
3.84019	5.07802	9.91047	10.9829
3.84789	4.30221	10.6477	16.4274
3.84856	8.42219	22.3921	35.3196
3.84945	6.40855	22.4875	30.5888
3.85503	2.63056	6.79845	7.71297
3.86162	16.3393	11.6261	19.1524
3.86224	8.60022	7.73519	8.41804
3.86713	1.90435	3.74056	6.43061
3.88556	13.3005	5.41185	17.9349
3.89228	23.2341	9.09639	21.2877
3.90153	5.04018	6.3974	6.00565
3.91712	13.6898	20.2029	17.0305
3.94217	12.0192	10.6232	20.1143
3.94616	12.282	6.88926	9.9366
3.95205	8.37503	11.3845	26.3486
3.97242	4.60621	20.1752	18.038
3.97284	5.19888	10.5056	6.7214
3.97781	10.8769	4.95868	2.91204
3.99617	6.75416	14.5159	10.4202
4.0114	9.26307	5.00851	2.22351
4.01869	13.5324	7.77338	9.66248
4.01948	5.99727	9.81855	10.9681
4.03266	5.51264	3.69231	5.34762
4.04495	11.529	17.9889	19.5355
4.04925	7.04894	13.888	12.5348
4.05271	3.75641	7.52403	13.2731
4.06087	5.97887	24.1944	21.7453
4.06205	6.96632	13.8563	25.8142
4.06343	6.11327	19.7934	13.8788
4.0656	4.13362	15.7883	19.2326
4.0679	3.77489	6.85138	13.2589
4.07669	6.5064	7.20144	11.4522
4.07724	13.5463	9.59123	9.17216
4.10314	6.37477	6.67878	5.85449
4.10794	11.3492	14.9842	5.75579
4.11481	5.65978	1.83524	3.88804
4.13789	13.8505	14.0266	9.8732
4.1383	5.07204	6.2572	11.571
4.141	5.66112	14.3566	4.35201
4.14366	7.37599	9.23987	10.8982
4.14761	8.40503	8.61383	15.5352
4.15342	1.30443	6.17609	5.41622
4.15513	11.813	12.5419	14.3396
4.15778	14.8356	11.7284	7.07747
4.16538	9.36801	13.9413	16.9094
4.16721	15.188	6.41155	12.5431
4.16817	12.4939	22.1167	15.243
4.17054	8.27848	14.0283	12.4364
4.17956	6.99857	5.97583	8.58269
4.1853	8.80765	14.609	9.87544
4.21622	4.8292	12.73	8.98608
4.2207	7.30226	7.47149	6.47275
4.23514	13.5492	7.9229	14.2907
4.23668	10.1786	15.116	12.4384
4.2371	5.94571	11.9059	13.3666
4.2431	7.95375	12.8721	9.6998
4.26566	7.03336	49.2891	51.5581
4.26769	17.9361	15.3464	21.8132
4.27231	22.9926	17.4218	14.4887
4.27619	17.2116	14.8788	16.7405
4.28763	13.7048	2.81954	7.60853
4.29003	10.2845	9.1521	17.8102
4.29125	3.3329	23.167	19.5303
4.30857	7.32642	19.718	23.6581
4.31085	6.98044	19.5558	21.1854
4.31163	3.16264	10.4103	19.4676
4.31523	6.68212	7.57973	5.89806
4.31702	9.49447	9.7652	24.6974
4.31798	8.8675	9.40369	11.7164
4.32561	2.4121	4.2354	5.4294
4.33265	3.93453	15.6055	13.8219
4.34132	15.6212	17.292	19.5324
4.34688	5.03268	6.79659	12.6003
4.34857	8.26694	3.0053	5.20508
4.35214	3.97843	26.4097	8.63034
4.3566	16.3816	13.3289	14.7651
4.35808	17.0467	9.12398	11.9981
4.36181	17.6817	35.1735	32.8871
4.37007	8.4523	11.4602	11.3369
4.37784	5.98808	10.7238	7.86131
4.3801	4.57492	5.39268	5.90486
4.3872	8.85837	6.3501	11.5459
4.39386	7.92875	11.0935	11.4887
4.39469	7.20589	9.26753	12.7482
4.39514	5.67886	10.9933	11.0451
4.40385	7.38465	17.5443	11.1632
4.40838	10.3916	10.6838	11.0155
4.41612	8.87737	14.9484	10.3445
4.41723	14.3047	8.01107	22.2455
4.44365	7.72871	9.14443	10.9687
4.44784	18.059	15.3327	4.88573
4.45157	6.4151	23.4375	37.3585
4.45594	4.8472	9.24722	9.72761
4.45826	11.2135	9.67625	11.8133
4.46083	4.94027	9.15934	7.52745
4.46322	4.8053	7.36444	9.84056
4.46609	10.0782	7.53352	15.9985
4.47433	6.8888	6.1817	7.69436
4.47607	3.22643	3.84576	6.48627
4.47695	2.301	4.09671	7.30328
4.48252	4.83477	14.4523	8.10352
4.48671	8.46466	14.4045	14.0406
4.50055	5.70779	12.8728	16.198
4.50442	6.16835	6.13348	4.88504
4.50659	8.9145	10.8521	14.4292
4.52097	14.0599	12.0888	6.59492
4.5214	6.21019	10.8285	10.5352
4.55079	44.7704	22.996	11.5792
4.55992	2.64359	17.1432	17.7895
4.5651	13.3894	16.9082	34.814
4.56703	6.42218	18.9889	15.9379
4.56724	6.55666	13.7416	6.872
4.5696	8.26	14.6808	15.2917
4.58228	4.62261	4.07934	6.79798
4.58272	12.1238	9.55246	15.2184
4.58638	12.2398	6.97009	13.6642
4.58739	10.4204	9.22469	12.6941
4.58875	15.0654	9.18417	18.3572
4.59235	12.3131	15.036	14.2539
4.59383	9.11927	9.00225	14.1419
4.59391	3.8245	6.21026	12.3707
4.59482	5.88815	3.63294	7.26916
4.59703	5.8609	2.6508	11.5055
4.59754	6.91212	7.41685	10.3565
4.59979	11.5408	25.8493	33.6951
4.60526	5.26828	19.5473	18.7163
4.62459	6.96518	9.09062	16.5581
4.62463	7.41967	8.78076	5.78652
4.62472	7.52081	8.25286	12.7396
4.62545	10.6784	17.9405	9.11865
4.62874	12.2332	10.3918	7.85276
4.6323	9.82513	1.82806	8.66495
4.63703	7.68575	6.66371	9.33113
4.63781	5.30925	5.28609	6.81381
4.64067	15.1324	13.8557	16.1729
4.64747	2.87501	7.83996	4.97274
4.66181	8.66982	6.11216	5.54831
4.66217	3.73425	3.17165	7.78659
4.66462	9.94052	14.2691	8.31955
4.66622	12.2368	8.71873	11.058
4.67147	6.50695	17.2081	22.109
4.67624	13.0436	10.5031	14.9939
4.68294	14.5986	10.1496	7.46343
4.69907	14.6194	16.7252	5.21671
4.70064	7.70435	6.61151	9.70819
4.70754	6.99139	7.1616	11.8039
4.71152	6.62382	12.9627	15.0968
4.71454	6.3136	12.9861	6.84889
4.71467	5.83594	6.34535	5.53818
4.71991	13.6427	15.0422	26.0695
4.72333	1.76761	6.82876	5.13
4.73256	8.72624	9.56502	10.5923
4.73979	6.70925	24.9696	26.7267
4.74226	7.97062	16.725	21.653
4.7458	10.9814	15.1542	10.5677
4.74599	8.51579	9.72189	14.4265
4.75599	12.1317	23.1413	16.1757
4.75636	8.11362	9.16502	8.46321
4.77586	6.22594	9.6827	9.88797
4.78734	14.0294	9.36958	2.73637
4.78866	12.7707	11.3701	13.5411
4.79554	7.01955	5.36655	6.88538
4.79912	9.26485	8.65589	4.30086
4.80548	7.2317	7.3155	6.00504
4.80566	5.51104	21.544	20.24
4.80601	6.41261	18.366	16.1297
4.80649	11.6386	5.36557	8.95137
4.80917	7.80511	14.5465	13.4301
4.81273	10.7503	28.0384	33.1066
4.81334	2.90239	9.71795	13.0672
4.817	6.53258	15.5615	8.58749
4.82026	2.68975	11.3166	11.8046
4.82808	7.57663	21.4827	11.675
4.82978	4.46849	15.256	12.479
4.83426	7.9081	3.64998	6.13363
4.84103	11.4166	11.8651	11.9625
4.84392	5.32509	15.0893	17.7646
4.84762	9.51862	7.0107	11.6761
4.848	7.17894	21.6855	19.6541
4.85463	4.2726	7.2421	8.64818
4.85558	7.82942	5.95375	6.68245
4.8564	2.19195	9.67291	11.2822
4.85715	3.81185	18.8077	11.7549
4.85834	15.2602	17.4977	15.0985
4.85952	15.1532	20.6035	18.1191
4.86149	12.1491	4.15298	4.16225
4.86182	4.45265	7.36652	6.05185
4.8624	5.82967	3.98894	6.89554
4.86631	13.3659	12.1928	8.77493
4.87076	22.9737	37.7751	17.4783
4.88107	9.00094	32.5303	37.4425
4.88634	5.12922	20.468	21.6044
4.89822	4.07229	22.023	17.9428
4.89929	8.30886	7.01491	14.4943
4.91183	3.97895	52.3477	50.0226
4.91392	11.3695	9.12265	13.5123
4.91645	7.79075	15.2389	7.10659
4.91656	14.498	6.19077	6.24681
4.91712	5.9745	14.311	13.1573
4.91727	8.4129	17.4951	13.8664
4.92031	9.70681	11.141	12.147
4.92479	9.6137	17.8183	14.1427
4.92484	5.62263	9.04884	13.3976
4.92714	12.0559	13.7559	7.75544
4.93454	5.6999	5.43125	5.8577
4.93681	9.78734	17.7819	20.6754
4.93707	7.72158	23.2341	34.768
4.93981	10.0677	29.4897	18.8249
4.94183	4.9811	5.58106	3.97848
4.94306	16.2208	16.931	3.54024
4.94596	12.5492	61.1246	73.971
4.95206	11.0698	5.98526	3.4231
4.95601	8.20233	39.6176	41.614
4.95706	10.9219	11.6974	18.7801
4.96553	14.8125	6.55491	10.2759
4.9656	13.0249	4.4056	11.2511
4.96754	5.9277	4.38936	9.05561
4.96986	5.80802	7.07392	5.08807
4.97342	3.41337	4.18248	4.44323
4.97824	6.49309	37.624	26.6746
4.98416	18.0665	10.9377	7.41415
4.98506	18.9055	15.5585	13.9431
4.98771	6.36172	11.008	4.84567
4.9911	7.4608	5.61024	10.8201
4.99192	5.36134	13.9625	13.2363
4.99509	9.32111	5.97421	6.42908
5.00092	11.3107	7.71825	9.38729
5.01168	12.5517	4.40423	23.3706
5.01369	3.31979	64.232	70.503
5.01545	8.60174	20.5527	20.2067
5.04041	12.0336	10.1057	19.8826
5.04317	8.92132	22.2672	9.32221
5.04968	5.38555	14.7766	12.7809
5.05027	18.2221	30.7274	19.6135
5.051	1.73494	11.9667	8.37295
5.06362	10.4161	6.80549	5.40364
5.06916	6.48266	5.532	4.02263
5.06967	6.94718	3.9118	10.4163
5.07539	8.62327	30.4084	28.6474
5.08589	13.0248	13.9252	12.1245
5.08873	9.51844	8.62029	4.25692
5.08877	10.2871	8.07952	3.2114
5.09418	8.97443	9.54767	20.6115
5.10488	13.0605	11.81	8.05849
5.10773	3.12622	9.42193	10.8268
5.11681	9.99891	19.0453	8.83707
5.12293	7.40768	15.2909	16.8173
5.12343	12.1706	4.84504	5.21611
5.1301	7.7818	8.15219	6.35412
5.13699	13.0481	10.9268	4.87222
5.14463	15.4534	26.0778	32.6591
5.1465	13.4632	16.6214	14.0586
5.14794	3.57845	7.86325	8.83514
5.1539	24.7541	19.0197	19.8225
5.15523	14.4517	15.4879	25.4745
5.15533	4.34293	7.08625	2.83758
5.15555	5.27376	3.11183	2.64175
5.15601	5.74576	3.16581	9.87852
5.15869	3.64312	10.6631	14.0778
5.16205	4.49837	15.2312	14.276
5.16324	11.3857	15.6079	19.7814
5.17231	4.83351	4.69053	7.89201
5.17293	6.44316	7.21238	6.02224
5.17366	5.76291	27.5214	29.9848
5.18144	3.65897	13.4235	15.0196
5.18383	5.69173	8.36968	8.26103
5.19104	8.62888	6.36273	4.99273
5.19227	7.5625	3.66298	12.4126
5.1934	10.1842	6.994	10.359
5.19482	9.46891	15.8039	15.984
5.19568	11.1351	6.87434	5.59677
5.2003	6.62094	7.49357	8.26564
5.20953	9.3158	9.27721	10.172
5.21185	4.11866	9.92236	5.19587
5.21607	10.6457	14.4807	12.9936
5.21701	8.54887	10.8949	11.9479
5.22821	3.26677	9.58515	8.39706
5.23051	1.00978	9.37183	10.9378
5.23316	11.1701	20.0587	18.7377
5.23666	15.5099	25.9506	19.9938
5.23671	9.34286	11.8187	11.384
5.23748	10.2614	20.5575	16.935
5.24245	11.4758	17.291	14.9681
5.24305	7.04202	14.1983	13.9989
5.24907	8.29557	14.2613	20.177
5.24915	5.23644	5.2978	4.75472
5.25013	6.23537	9.42592	10.041
5.25166	10.5769	12.3697	17.7269
5.25317	2.30513	22.6028	23.7821
5.25332	4.66267	4.55389	8.63255
5.25822	8.03254	15.5275	9.89745
5.26005	6.13	6.99072	5.09569
5.26795	3.94816	5.86739	5.27953
5.27412	3.53221	12.2169	15.0401
5.27447	2.9224	11.885	12.3378
5.27863	4.48787	8.72823	4.71584
5.2835	10.4719	9.18702	8.98149
5.28573	15.8826	3.29177	4.25534
5.30267	15.0245	14.6658	19.9074
5.3038	9.03314	15.1453	17.7779
5.30757	12.3471	17.3339	18.5874
5.30884	20.2652	13.9182	12.3846
5.30979	14.2353	13.3909	21.3042
5.32226	5.90818	4.92385	5.78484
5.32866	6.27433	20.45	20.3997
5.33068	7.48738	11.8793	15.0498
5.33974	5.87587	23.3582	24.7456
5.34278	10.2565	10.0258	13.578
5.34708	3.54548	11.7036	14.3985
5.34738	5.86243	0.955492	6.8736
5.34801	10.9939	14.9182	16.7561
5.35378	16.1589	7.51948	6.96278
5.356	10.2438	4.31227	10.0937
5.35638	15.2882	11.894	9.02122
5.35972	8.00433	6.04979	10.3528
5.3714	10.0067	5.95962	5.27732
5.38074	5.04021	6.57549	15.7947
5.38096	15.2377	12.7261	20.7276
5.38326	10.2471	18.8474	18.7606
5.41842	13.1049	9.90459	8.73531
5.42495	4.83371	5.88373	6.05285
5.43424	6.88884	25.6595	21.6012
5.45026	16.3408	14.0032	18.6113
5.45319	13.1929	10.0973	13.7429
5.46027	9.01636	11.0899	13.9477
5.46061	5.00622	24.0405	22.7327
5.46479	13.9265	24.1069	17.7067
5.46823	21.9087	31.046	28.1053
5.46832	4.04661	18.5917	27.8926
5.46988	15.1947	8.56805	9.59705
5.47079	2.57572	10.4833	14.6726
5.48302	14.1144	5.33602	11.4759
5.48743	10.9838	5.86375	7.47354
5.48862	5.03098	9.25752	8.974
5.49838	8.71426	10.7866	11.9475
5.50224	5.34756	14.4898	9.83594
5.50612	6.11245	13.3067	9.10282
5.5071	7.18695	13.7077	11.0178
5.51122	12.1283	13.336	9.07115
5.51183	4.426	20.1846	17.8077
5.51518	6.32464	13.907	7.06867
5.51915	11.7944	6.61149	6.95443
5.52003	14.8604	21.5851	7.72884
5.52037	8.8124	26.2593	25.3001
5.5423	18.1026	7.02544	9.23357
5.54535	3.53839	18.418	4.49594
5.5517	12.2495	6.93499	10.0539
5.55506	13.7386	7.00549	4.85164
5.56478	12.1536	12.635	8.6785
5.56745	11.3012	18.161	8.45619
5.57196	10.5475	48.5296	48.1813
5.57764	12.5604	24.6554	20.511
5.58249	6.53813	7.50381	4.70566
5.58411	9.90949	38.3379	34.5405
5.58658	13.7464	11.3845	5.19852
5.58901	5.90394	4.52315	7.9404
5.59085	8.91205	7.87848	13.673
5.60194	11.8354	9.51747	6.47075
5.60349	10.5714	16.0107	11.6289
5.60624	10.7733	21.6221	26.0131
5.60868	7.30333	19.2078	23.1568
5.61629	13.4663	10.7171	12.6849
5.62387	7.42196	8.13584	13.4216
5.62758	14.8136	7.97887	10.5253
5.63185	7.22848	21.0961	23.7679
5.6521	7.1775	6.2869	9.06544
5.65398	14.8873	45.732	53.0797
5.65686	5.08523	5.17485	7.02092
5.66474	17.1711	9.44519	7.23389
5.66717	6.4796	3.28397	2.64808
5.66767	9.30811	6.21476	7.47616
5.67493	7.20818	12.1611	12.3931
5.6816	17.9509	16.6895	19.5326
5.68294	9.71547	13.9864	19.3998
5.68814	5.0932	7.78774	8.42941
5.69205	7.07741	20.7782	12.1854
5.69808	4.27249	10.1489	16.8602
5.69948	13.1189	17.1187	22.183
5.71183	14.4	7.26226	23.484
5.71968	7.47898	17.4967	13.9945
5.72034	6.69312	18.9986	5.88073
5.72134	7.16477	6.10604	9.06264
5.72436	6.31792	17.5488	15.7103
5.72455	12.7442	7.22678	31.0228
5.72956	9.10507	12.1067	12.9631
5.73219	17.2059	9.62183	6.96711
5.73264	8.3072	11.5019	9.13636
5.73957	9.87988	9.45489	7.84412
5.74021	9.16988	10.0626	4.52166
5.74139	5.69609	18.5857	18.2422
5.74387	9.3937	16.4987	10.7416
5.75233	8.07298	10.3543	10.8526
5.75737	5.96592	6.75176	4.54014
5.75956	7.77821	7.23072	13.6492
5.76027	3.10736	36.5893	36.55
5.76436	10.9249	4.46012	11.3142
5.76441	4.33704	3.42431	7.79069
5.77735	11.3475	16.4315	18.7741
5.77862	10.5368	13.0329	18.2498
5.78023	8.86302	7.77471	11.0297
5.78421	15.6619	40.67	17.5421
5.79977	17.0893	17.491	14.7078
5.80272	9.54573	20.2802	12.2078
5.80517	3.30552	10.3093	8.60133
5.80787	11.9856	13.1944	8.48635
5.80919	6.12784	11.826	14.1933
5.81029	10.1661	11.4893	17.0956
5.81159	8.59951	8.64933	9.79629
5.81283	8.78666	14.1614	16.761
5.81418	11.4031	10.3891	4.64881
5.82379	3.65576	14.3466	12.8554
5.82624	7.77681	5.87117	5.63145
5.82935	7.28904	8.84892	21.4003
5.83786	5.31964	4.85865	7.52322
5.84493	4.52076	5.8965	6.33294
5.84534	7.86237	9.35113	7.71235
5.84635	13.4674	17.5432	19.4003
5.8482	7.94616	16.8522	9.63227
5.84961	5.84356	7.83391	9.23114
5.85359	23.2365	17.1503	20.3335
5.85952	3.34156	14.0354	19.723
5.8662	9.86651	33.5828	30.1803
5.86663	10.9273	13.97	24.1877
5.87055	6.4908	24.4887	30.2953
5.8845	5.95242	6.30966	8.40727
5.88673	8.6279	5.35384	4.27502
5.89549	19.6333	11.4069	8.48409
5.89745	5.85366	4.49748	6.73331
5.89875	2.67976	19.4901	11.3125
5.91098	6.06329	11.8353	11.9473
5.91285	5.16401	7.63608	11.5764
5.91413	10.6248	7.54654	9.46812
5.91882	5.60834	5.15774	2.98552
5.92002	6.30118	11.8078	9.95955
5.92177	4.80731	7.24302	16.3819
5.93495	11.4494	8.62014	8.26418
5.93762	10.3677	57.8322	11.3085
5.93783	11.6001	14.8305	11.7563
5.93966	7.07303	17.037	16.7232
5.94286	10.3707	6.80374	8.19616
5.98301	13.4326	9.68821	6.89365
5.9835	9.08919	20.223	22.234
5.98676	10.271	5.77558	9.00095
5.98814	9.15479	7.19395	16.9831
5.98994	5.68133	6.06495	10.7566
5.99042	11.5716	26.6847	26.9198
5.99259	3.12573	88.5982	100.735
5.99631	12.5161	8.731	5.90623
5.99645	5.40934	20.8715	27.8676
5.99838	7.63918	6.50074	6.19768
6.0004	13.2193	18.2338	13.4797
6.00319	5.06124	10.004	5.6666
6.00385	17.5376	13.509	6.56683
6.00865	10.9697	16.142	17.3656
6.00952	18.4766	3.32903	10.7993
6.01239	5.09422	12.0564	10.4809
6.01565	9.44408	4.91508	4.84383
6.01793	10.87	14.5446	10.5042
6.02304	7.02184	17.3224	18.4044
6.02511	10.6949	20.3227	24.1303
6.0312	21.1852	13.4169	19.8102
6.03305	7.33493	5.81384	2.6703
6.03899	8.81553	6.52844	8.40839
6.04267	11.4458	6.38647	7.97726
6.04546	2.6807	5.81483	13.5806
6.04913	3.3379	8.18018	14.2864
6.04945	16.7855	13.0558	12.8223
6.05103	5.52907	10.1143	9.5941
6.05245	8.67956	9.03701	8.63123
6.05272	9.59673	19.9589	6.69712
6.05592	6.81145	12.4229	15.7718
6.0602	11.6192	28.6222	18.7561
6.07751	7.42505	10.0727	7.58097
6.08243	6.07824	9.6354	2.94229
6.10138	30.1775	16.2488	21.3118
6.10678	10.6806	19.1751	20.5404
6.11307	4.46061	9.87442	11.298
6.12596	4.63755	6.17342	9.47088
6.12923	4.48392	13.9334	12.2625
6.13175	3.47953	10.1391	8.81982
6.13548	9.16882	22.6789	25.1522
6.14468	3.9722	6.62759	9.52595
6.14909	5.75798	12.1113	17.7865
6.15003	6.56651	9.95833	9.09565
6.15149	14.4197	6.06616	9.71658
6.15152	9.24673	31.4641	19.9256
6.15239	9.11349	17.3616	18.5284
6.15672	7.63086	25.1926	21.4205
6.16038	10.9892	8.10184	3.79377
6.17303	19.2403	18.9861	10.1505
6.17889	11.7977	7.30874	7.22209
6.17939	12.96	16.0093	5.79681
6.18266	16.939	8.53136	8.72276
6.18401	10.0492	15.3224	14.3304
6.20136	6.43583	3.60279	4.87276
6.20949	4.90104	5.0645	4.51943
6.21827	7.1305	14.8664	13.89
6.22553	3.80429	6.74297	9.03742
6.23222	8.20984	9.03881	14.2466
6.23866	6.29307	47.8899	41.8193
6.24362	5.42252	73.5224	66.0609
6.25617	9.43176	5.58837	16.3951
6.263	7.59693	13.5585	26.3564
6.26534	11.6323	11.4677	5.3826
6.2675	10.5478	14.0123	12.9649
6.26834	9.86002	9.28358	9.49951
6.27579	6.78126	15.7573	17.5012
6.27808	10.071	47.0817	47.0072
6.27898	7.56753	8.85811	8.95484
6.28309	2.19333	5.43933	8.66002
6.28569	9.25312	3.74686	2.12404
6.29032	13.5817	2.27184	4.37262
6.29476	2.77429	12.2648	7.80115
6.29546	11.6344	11.3871	12.2077
6.29838	4.13932	8.32373	5.965
6.30321	12.4022	5.09513	9.76611
6.30923	13.9101	15.4038	18.0899
6.31505	13.8116	18.5973	11.9423
6.31624	13.1184	30.7795	23.3479
6.31638	12.963	10.0674	8.66022
6.32996	12.8258	2.61124	5.8719
6.33863	17.0133	9.1236	17.8642
6.33894	11.766	13.6152	9.79262
6.34151	12.5974	10.9606	7.42644
6.34207	5.33395	14.9396	19.4843
6.34207	7.9783	8.61885	3.55306
6.35233	6.1743	11.2219	8.9007
6.35357	2.95912	3.04846	6.22397
6.36063	4.3901	8.76679	4.47442
6.36497	8.60842	26.6201	22.8917
6.36722	18.3495	13.7718	19.9332
6.36796	7.00855	6.09804	4.48469
6.37088	14.072	124.456	124.118
6.37121	9.75854	8.74892	16.1229
6.37195	8.68912	25.4787	20.1311
6.37356	13.0067	7.70876	18.603
6.37796	12.6236	10.1476	9.34565
6.39132	8.65462	9.0064	12.6389
6.39438	4.33355	19.0065	11.3951
6.39567	10.5372	7.68792	8.00989
6.40131	17.7477	5.73106	15.0253
6.40279	9.23293	11.5188	11.9622
6.40336	13.7006	4.97696	13.4386
6.40731	3.99731	18.1019	13.1739
6.40792	8.52399	16.4448	15.8915
6.40957	5.75799	6.5757	11.896
6.41023	2.92784	14.7116	11.7398
6.41205	6.13984	7.15825	3.0936
6.42383	18.4413	23.6356	15.6034
6.42462	8.64792	9.29089	12.3291
6.42552	11.222	16.091	15.476
6.43397	13.8058	41.1293	43.6961
6.44001	8.71671	11.2129	11.1583
6.44069	6.93634	13.8503	17.2194
6.44448	11.5874	9.76073	9.14962
6.44702	13.3006	11.8033	12.4334
6.45098	7.62823	10.0046	10.6141
6.45308	12.5797	23.812	30.5527
6.45495	11.668	10.8951	10.9867
6.45938	8.53973	20.9931	12.7172
6.46647	14.2543	15.7089	12.8976
6.46868	17.4551	40.3973	39.0161
6.46942	13.4117	13.3225	13.9667
6.48048	5.49437	7.39155	12.0456
6.48524	11.4098	31.1338	26.0133
6.48714	4.85258	5.59763	6.29335
6.49917	5.29826	3.44303	7.55299
6.50099	12.872	19.4854	17.9432
6.51207	5.65942	6.52968	14.0085
6.51251	10.8846	10.7883	13.2419
6.51376	13.4718	11.0021	14.2555
6.5154	5.8401	6.35542	6.912
6.51875	10.7454	7.83761	11.7671
6.52105	10.0333	2.86215	9.17743
6.52507	29.4168	31.0439	26.7139
6.52888	11.7679	45.8601	48.0464
6.52936	5.96084	3.30606	2.28895
6.5304	6.50672	14.2164	11.2638
6.54613	5.72107	4.85421	7.92348
6.5469	10.8824	7.87149	15.8197
6.5479	8.72538	13.6009	15.0342
6.54869	4.59931	5.27173	10.3067
6.55195	1.88331	17.0947	16.7123
6.55306	4.97336	4.45772	7.61594
6.55409	9.48724	14.0662	17.374
6.55687	12.0041	4.3889	15.1382
6.56619	6.0446	56.4151	51.4814
6.5704	8.60359	36.6654	30.613
6.57077	17.5977	13.4694	12.0295
6.57316	12.5681	5.34562	3.17387
6.5796	2.24396	11.5301	16.9291
6.59405	10.7936	21.6468	13.8542
6.59453	1.29858	6.75201	5.641
6.59568	9.62869	19.581	13.2983
6.59756	9.53077	10.3138	5.74576
6.60195	8.59547	9.15074	11.1362
6.6023	22.907	12.2637	19.6351
6.60632	6.88478	6.50918	4.861
6.6068	16.8116	4.19308	3.38433
6.6106	9.9563	18.487	19.111
6.61092	11.5462	13.8526	16.3997
6.61553	19.0015	6.40399	6.57175
6.61698	10.8825	11.9078	8.6118
6.6252	5.76898	6.59553	5.36748
6.6258	6.92068	23.0723	19.789
6.63066	13.3569	16.11	25.3094
6.6312	6.60998	10.6404	9.41237
6.63314	20.1764	22.8926	28.1931
6.63575	9.17354	2.67946	3.43771
6.63706	11.4867	6.94821	8.09497
6.63794	7.22842	14.296	13.5998
6.64074	10.4064	18.3441	19.3448
6.64365	4.65242	8.90922	13.9127
6.65242	7.32408	10.1464	21.2246
6.65285	6.06117	11.7605	11.6991
6.65399	17.147	2.42329	4.41734
6.66073	3.1166	11.4558	6.70082
6.66118	10.2432	5.66532	5.94691
6.67105	15.1847	14.7692	18.1394
6.67381	25.0469	7.56447	8.31685
6.68163	4.09584	15.5824	17.6463
6.68634	5.95491	5.40693	8.42057
6.68753	7.90411	8.06931	2.66738
6.68869	5.03808	7.88236	6.72711
6.69148	14.1049	6.41906	6.69053
6.69198	4.7248	17.1054	7.80592
6.69602	13.7411	17.5157	22.2961
6.69742	8.98561	13.5054	17.6919
6.72742	6.92221	3.74007	8.74452
6.72904	5.6212	7.3669	6.03404
6.73294	13.0641	55.8426	47.7286
6.73955	8.93866	13.0092	11.1018
6.74307	9.98222	9.94337	8.37549
6.74683	5.92472	22.2537	22.6336
6.74771	7.81532	4.96441	6.92012
6.75221	14.4899	8.51452	14.7554
6.75831	10.5477	10.9839	10.2251
6.76197	5.36384	5.85973	10.3079
6.76611	22.6142	8.35379	13.956
6.76692	26.775	29.4607	20.8758
6.76889	10.9317	7.78488	7.35288
6.77848	6.69768	18.7186	19.4918
6.78018	3.94388	16.336	10.118
6.78052	9.54418	29.327	8.10755
6.78524	7.22173	18.119	18.5566
6.78639	5.63445	22.7934	18.3541
6.78726	13.0196	18.3439	4.51822
6.78728	11.3006	22.2181	16.8831
6.78931	7.98628	7.24907	13.6757
6.79267	4.82828	22.733	24.4215
6.79601	6.95609	4.76265	6.47732
6.79839	19.2913	12.8056	4.88602
6.80591	18.7338	12.2234	21.069
6.80675	6.8153	14.598	8.78529
6.81119	9.17414	23.0067	26.7867
6.82262	6.33317	12.523	12.8877
6.82376	23.4813	29.459	16.9501
6.82477	18.0451	19.6152	22.4069
6.8274	17.0787	23.4701	22.1381
6.84057	8.38947	10.3913	12.8795
6.84194	5.63654	9.63151	9.27416
6.84599	5.90083	11.7983	8.69538
6.84797	10.9568	12.2742	13.7272
6.87753	12.8651	9.60899	4.08347
6.87938	10.5207	20.6996	12.4101
6.88052	6.35771	6.5392	4.11132
6.88544	6.94779	8.87751	1.28548
6.88859	7.41749	5.80902	8.29715
6.88899	6.73227	5.2342	10.2646
6.89089	15.4558	15.5096	8.84826
6.89952	15.0984	15.4652	33.0968
6.90772	5.77879	15.7327	12.6631
6.90936	11.0471	15.7137	19.5318
6.91639	14.1159	16.8279	15.6375
6.92272	10.0496	12.7668	4.07938
6.92277	10.601	13.0598	16.6397
6.92299	4.0149	19.7221	19.4784
6.92543	18.7167	20.8079	29.0325
6.92647	6.62857	7.25261	9.44418
6.93041	3.53436	11.8073	6.50248
6.9337	13.7132	17.7205	15.5868
6.94408	12.2736	11.3908	18.8412
6.94944	9.25092	4.33896	13.6616
6.95552	9.89117	26.1881	19.3232
6.95918	5.90587	5.33961	9.11401
6.96214	4.99155	12.4729	17.2819
6.97089	16.0911	5.62531	9.48712
6.97745	10.8102	9.76795	8.95597
6.9775	14.5943	10.006	7.19491
6.98543	18.4659	21.6894	30.1251
6.98632	5.08796	9.91813	9.86125
6.98929	16.3973	10.8429	16.898
6.99397	8.21051	12.5395	15.8165
6.99559	9.61961	4.98557	9.18846
6.99602	7.97647	27.3764	33.1129
6.9966	13.0908	9.21845	15.8986
7.0004	9.28913	11.7236	8.53585
7.00083	5.34248	4.83495	10.0342
7.00237	7.86373	22.0594	15.2031
7.00747	14.0538	6.7459	3.91393
7.01262	13.531	6.66179	16.7154
7.01746	17.9286	10.4685	6.11977
7.02111	6.00089	8.06007	12.7948
7.02132	7.49116	13.4397	6.92747
7.02848	6.48604	10.3738	4.77334
7.03278	7.04795	10.3158	11.282
7.04069	11.5388	13.4246	10.157
7.04089	8.24439	3.80669	5.67643
7.055	11.5139	7.95873	5.34432
7.07203	4.07855	20.9003	18.2749
7.07235	20.0658	27.4774	15.6401
7.07344	9.96364	6.26263	4.72437
7.07365	17.7216	13.1141	5.14707
7.07475	3.64991	26.6821	19.7802
7.08129	6.42056	8.92723	5.32987
7.08286	5.05358	10.0642	11.3687
7.09147	17.1378	11.3208	16.0552
7.10337	3.5655	6.61742	13.0452
7.10441	4.56408	15.1538	18.2877
7.10642	9.91295	5.21392	11.1893
7.10681	4.82234	6.71476	7.23308
7.11007	11.9222	16.1332	6.75711
7.11082	17.6036	4.3152	6.84099
7.11182	3.79423	18.8061	13.3194
7.11531	21.1341	13.3017	15.7015
7.11679	4.7826	11.3743	8.76555
7.12024	12.9183	8.48137	19.1833
7.12536	1.84535	9.24188	16.501
7.12787	8.63612	8.14833	11.2026
7.12898	6.06414	7.81376	4.47451
7.13384	4.84603	3.57037	9.02893
7.13857	12.3783	12.4154	6.5179
7.14212	7.83509	7.00206	13.775
7.14603	4.2292	6.68628	12.0542
7.14641	5.06711	12.6774	7.40001
7.15323	8.07653	10.3658	4.53949
7.15354	5.93224	11.6508	13.5554
7.15653	10.2985	4.29992	9.775
7.16287	3.67786	9.28547	9.22358
7.16535	13.3776	6.87228	12.4128
7.16913	8.9594	13.0409	21.7436
7.17176	4.34587	18.3287	18.1552
7.17258	11.8869	15.541	22.254
7.18259	3.3549	10.7144	6.82749
7.18562	11.316	17.4537	12.2024
7.18831	18.4152	10.3063	11.1438
7.18868	6.07669	3.96195	8.83112
7.19081	7.0472	14.2215	23.3238
7.19191	11.8425	7.19499	14.3735
7.1962	11.2708	8.53052	11.9139
7.19961	12.6585	3.8261	8.05584
7.19972	12.7127	17.6498	23.303
7.20023	14.1394	16.6105	8.30181
7.20228	30.4444	39.7872	24.439
7.20482	17.8044	10.7851	10.3022
7.20656	9.17088	17.7222	12.2265
7.21104	12.5182	14.8671	10.854
7.21355	15.0561	19.6471	22.8679
7.21577	3.3626	19.4869	10.1403
7.22828	3.59953	7.33624	6.71082
7.23356	5.59397	14.278	27.5968
7.23578	3.51426	4.73624	6.4263
7.23718	9.31934	11.3382	12.354
7.23735	14.4186	22.447	22.8774
7.2427	8.74075	9.45546	17.777
7.24287	14.0715	30.329	32.6731
7.2465	12.2356	2.94267	2.5719
7.24678	5.91845	4.66914	17.0067
7.24889	8.2706	11.9903	12.7992
7.24901	12.976	4.87699	11.0955
7.25074	5.76537	21.6371	14.6756
7.25953	5.04085	13.2095	6.73726
7.26494	10.1606	6.70039	4.64826
7.27092	5.39265	18.9972	12.6294
7.2722	7.06954	9.67062	8.47036
7.28113	20.6169	10.6127	4.97153
7.28164	10.5689	8.12127	13.2534
7.2892	10.3251	9.74718	20.7473
7.29173	10.9272	9.12454	3.77099
7.29298	13.6401	10.2966	9.54663
7.29567	11.4518	7.47857	5.47449
7.29774	5.04819	11.8966	8.39524
7.30352	9.44502	10.9634	4.50545
7.3124	14.5585	21.0124	23.5743
7.31479	11.905	15.9102	18.3305
7.31778	12.4672	8.4555	5.03847
7.3198	16.6989	12.3815	17.9887
7.32089	14.7596	8.92338	9.89677
7.32787	3.6941	6.60813	7.6349
7.33099	28.4403	10.7305	17.6489
7.33503	4.20686	32.6767	29.9279
7.33855	9.66014	11.1158	6.48917
7.34071	8.11405	7.32614	6.84794
7.34763	14.4632	33.433	38.6882
7.34954	6.96477	10.097	11.4486
7.35889	12.6765	13.1057	11.4292
7.36243	17.2306	18.0351	5.57859
7.36324	13.6463	5.08485	11.9677
7.36433	15.373	29.672	24.6482
7.36446	7.53219	35.161	35.0992
7.37512	15.0367	24.8628	19.1783
7.37676	3.80985	14.2594	11.7631
7.38355	4.19524	15.0636	24.7419
7.38916	11.1498	3.73552	11.3579
7.39136	6.71703	8.23077	5.37235
7.39435	8.43992	5.83517	8.15559
7.39686	9.07319	13.7587	19.5099
7.40399	15.6155	4.6966	10.5945
7.4066	11.9924	19.7331	17.2612
7.41252	7.80368	5.57723	6.16846
7.41705	4.32214	5.13304	4.94469
7.42269	18.4393	25.4063	31.4609
7.42468	6.58444	16.4422	16.0312
7.43048	9.33651	6.37798	4.97919
7.43086	12.3047	13.1824	11.3479
7.43421	8.41803	16.5449	9.44725
7.43739	12.6862	31.9749	35.8076
7.44113	7.73314	6.17077	8.49979
7.44473	8.03458	4.4997	5.94491
7.45159	6.21518	4.74329	2.78906
7.45224	7.33503	7.76764	5.95983
7.46382	13.937	25.6651	24.1531
7.46718	10.2882	11.5122	11.7151
7.46758	8.09768	25.625	10.0648
7.47133	10.4924	5.93567	6.28552
7.4773	2.83012	13.3479	13.432
7.47759	7.64522	13.0832	12.4266
7.48066	6.09763	13.4711	3.77056
7.49705	4.59244	7.69313	9.33032
7.49895	11.0865	6.44862	10.4743
7.50045	9.15077	12.1523	17.0093
7.5023	10.3779	21.5022	21.4945
7.50451	17.5268	15.1306	17.0336
7.50612	3.97578	15.6409	13.5928
7.51218	8.8764	8.08734	17.7023
7.5126	14.0762	5.56515	15.4139
7.51464	9.6046	8.26569	5.20865
7.5147	4.35398	12.7655	7.598
7.52272	24.3041	10.5061	12.5163
7.52752	11.6093	8.2783	7.82232
7.52847	18.8347	19.5882	10.6447
7.53421	10.5152	6.43707	8.80733
7.54245	29.0462	7.23321	21.695
7.55455	2.33439	8.95686	2.0311
7.56452	12.1752	7.41996	16.0166
7.56621	13.7328	14.5117	13.5813
7.57111	13.4709	15.4495	7.83192
7.57263	12.8916	9.61701	9.17752
7.57398	6.43614	29.0489	14.0903
7.57408	7.2167	6.64549	4.62195
7.57516	3.4557	70.1116	83.9622
7.57563	17.7476	4.85503	3.45302
7.58325	16.978	13.559	7.46866
7.58359	26.1904	16.3086	11.1731
7.58372	7.10482	14.8287	12.9803
7.58523	9.24717	12.6056	5.03832
7.58833	7.12556	9.04202	8.22552
7.58891	9.68009	10.421	15.7095
7.59059	6.67339	12.673	13.5755
7.59077	2.64037	12.9856	15.8907
7.59495	7.26744	2.88796	9.29556
7.60761	7.23274	26.9845	36.6093
7.60995	9.1942	24.1282	22.9598
7.61119	7.02756	9.32481	4.37355
7.61876	6.74863	10.1185	13.4493
7.62297	6.40042	11.0614	8.09011
7.64876	10.4006	11.1469	7.14578
7.64991	7.78123	16.2047	20.3857
7.65156	7.60113	12.8946	14.742
7.65229	2.23339	10.842	8.94645
7.66271	12.6344	16.073	14.5512
7.66329	2.87994	15.4776	20.2223
7.67202	5.38082	7.20295	7.19131
7.68532	15.1355	15.7959	18.0494
7.68591	7.95238	4.62	9.14325
7.68856	8.35171	11.4746	5.00743
7.68892	10.0455	17.2336	20.789
7.68942	3.57148	5.6249	5.14041
7.69456	14.7514	10.6487	12.2848
7.69868	11.4213	16.7816	20.8022
7.70075	9.24861	16.6347	14.6611
7.70207	8.59669	6.05246	8.11409
7.70379	12.9404	57.3278	54.4053
7.70846	4.47268	3.85799	4.22316
7.70902	3.51936	5.84089	14.2368
7.71252	15.2248	16.022	9.43432
7.7143	7.81818	16.1156	12.6169
7.72199	8.94808	16.5325	17.8407
7.72328	8.12901	4.99138	15.5087
7.7233	8.49656	4.94063	4.87148
7.72505	13.5079	12.1684	19.5699
7.73998	8.38136	17.222	13.9008
7.74002	5.5363	15.9307	19.7288
7.74335	11.0418	13.6532	15.0762
7.74483	6.34715	3.1974	6.10264
7.74502	8.31523	19.4553	20.3747
7.74967	21.7029	20.1903	22.7819
7.75661	7.70458	8.05877	13.5129
7.76071	15.4613	15.9958	9.37955
7.76252	2.28301	95.3146	101.621
7.77546	4.98713	25.4337	23.9421
7.77741	3.36917	10.8175	6.93263
7.77964	3.28315	8.34625	10.5435
7.78073	7.63037	8.23962	11.8261
7.79587	17.3861	21.5672	23.8965
7.79984	18.6321	9.99851	5.36273
7.80483	8.16711	6.01021	11.5984
7.81367	19.414	23.3657	19.8485
7.8224	14.0399	11.1326	6.75365
7.82527	13.0385	11.2243	15.5082
7.82753	10.2979	13.0888	6.26943
7.82907	8.10136	23.0676	8.76894
7.83246	12.3763	10.1	3.22838
7.83251	11.5648	6.38488	8.04766
7.83576	8.88182	13.0324	14.6301
7.83638	5.77175	16.5604	8.47871
7.83889	4.19828	15.8023	13.4834
7.84364	11.2305	7.45312	9.96665
7.85124	23.6755	23.6289	7.30365
7.85473	6.48073	7.23921	6.35074
7.86315	7.62167	14.1421	36.9459
7.86322	6.12477	8.02933	8.34408
7.86564	14.9877	6.63629	6.3568
7.87434	12.1466	9.36543	6.91853
7.87717	9.71753	12.7618	17.9118
7.87996	12.9612	21.1051	17.1162
7.88048	18.1298	18.5855	14.3617
7.8858	8.72538	11.0377	13.5001
7.8889	6.74788	11.7791	11.5026
7.88916	5.91396	5.92245	4.5301
7.89033	14.8349	12.9496	12.3173
7.8928	8.18948	11.1737	14.4091
7.90109	6.45038	10.339	11.8686
7.907	15.241	3.88332	2.09386
7.91029	15.0235	13.5689	9.47825
7.91288	10.1539	6.28741	8.93791
7.91514	24.283	19.1843	14.7286
7.92717	6.29042	8.96453	5.06363
7.92821	10.9478	14.1436	13.4666
7.92875	2.01413	16.0822	14.1129
7.93074	5.04898	29.2335	32.1357
7.93318	5.53907	8.90418	3.81817
7.9398	12.776	7.01068	3.94181
7.94222	8.07731	17.1405	18.0713
7.94796	7.73095	11.6495	9.84805
7.95034	7.43306	13.4947	21.9807
7.95225	12.9794	8.93057	8.94323
7.95351	4.60369	13.2958	11.0404
7.95629	12.6456	12.9886	5.38615
7.96202	7.46723	10.4703	15.2928
7.96416	16.8519	6.16882	11.2372
7.96682	15.3213	22.3854	21.6549
7.96935	4.93411	11.727	19.8053
7.97092	9.15484	8.71995	13.9917
7.97231	10.3333	13.6256	21.6518
7.97568	18.6254	15.5855	11.5477
7.98281	15.8797	20.1284	21.4811
7.99087	9.31072	8.66317	8.87603
7.99532	14.591	4.98572	9.18538
7.99589	8.96027	14.2538	2.88296
8.00719	8.88123	11.7451	5.35567
8.01108	13.1086	6.8164	6.35239
8.01192	12.4575	8.78445	10.8321
8.01661	9.30062	13.7511	29.1534
8.01679	3.64793	12.2185	10.3394
8.02652	7.10485	17.0266	10.1917
8.02773	13.2769	20.3371	25.9093
8.03333	11.4628	9.9014	8.09675
8.03521	16.4563	12.7414	15.6658
8.03588	6.00293	6.10891	25.495
8.03765	23.4383	14.6005	6.52083
8.04175	11.4266	49.4413	53.5006
8.04985	11.0993	16.1165	12.592
8.05061	5.92273	16.8836	12.3212
8.05521	7.44246	5.76262	5.1868
8.05607	7.64845	6.62473	8.79655
8.05693	14.5036	15.8891	22.596
8.06772	5.01225	3.80984	12.455
8.06942	5.71037	9.77577	18.9969
8.07025	16.112	9.40953	11.8682
8.07724	12.0928	17.3266	15.0623
8.08329	7.26255	17.7808	13.1936
8.0837	8.4477	10.0446	7.20099
8.0951	14.9551	24.8427	30.7814
8.097	11.707	15.2642	9.10177
8.09821	6.54228	5.63875	4.71877
8.09991	8.13245	19.9298	13.126
8.10269	10.4637	4.46898	11.4278
8.10616	8.34822	7.91553	10.1257
8.11049	4.17936	7.10016	12.5717
8.11678	9.21455	10.2433	15.9445
8.11982	12.687	15.4124	21.2785
8.12297	7.24154	10.628	12.1876
8.12705	10.0619	21.4727	18.3674
8.13155	8.36111	7.13808	12.0079
8.14254	2.30366	10.4937	17.2814
8.15744	17.1193	11.8418	17.8936
8.15928	7.95537	10.1848	7.64332
8.16146	9.47981	8.1778	12.6262
8.16247	4.98374	8.10566	9.05519
8.16338	8.09729	13.8863	17.4338
8.16443	6.18031	9.31252	9.13393
8.17085	2.63188	19.6849	12.7993
8.17624	9.44633	14.7198	11.272
8.17727	10.5379	5.76485	9.79474
8.18145	3.46418	22.3556	22.0075
8.18748	6.06138	5.88356	18.4515
8.18751	8.11885	17.4261	12.9738
8.19279	12.0949	14.086	25.8267
8.19331	15.8743	12.1695	9.07887
8.2078	10.1306	12.8311	11.0045
8.20798	12.2919	18.0183	21.8979
8.20966	10.3363	18.7734	20.4896
8.21154	9.49166	7.08417	8.25835
8.21566	4.15459	9.35912	12.9289
8.21764	10.5496	7.04566	9.42624
8.22075	8.32531	16.6978	16.121
8.23164	17.1366	13.7486	19.4368
8.23216	9.99031	8.35222	14.2042
8.2378	11.3392	27.6908	33.3783
8.24975	5.77111	9.84712	12.1625
8.25194	3.12275	10.1951	9.89028
8.25206	11.3952	14.7841	14.9377
8.25278	10.865	16.0505	18.2243
8.25367	14.1787	30.4306	23.8362
8.25448	16.9363	15.9223	4.67172
8.25504	3.53357	11.9894	4.92017
8.25672	10.348	6.995	4.03407
8.25795	8.05286	7.62536	15.3637
8.26453	11.4165	11.7554	17.2209
8.26737	5.79224	7.27352	7.56499
8.27178	7.82564	12.8249	12.2695
8.27187	6.31785	14.7083	11.5286
8.27483	5.03414	27.0145	27.9162
8.28396	8.23988	8.09707	4.27303
8.28943	9.42498	14.9177	12.1996
8.29196	12.6123	17.0085	6.24601
8.29576	4.09127	23.7206	22.9884
8.30028	17.5782	9.56219	18.0288
8.30564	11.3578	11.0268	18.3531
8.31298	12.1412	10.8623	9.5847
8.31304	14.1327	6.51864	14.2094
8.31369	15.6785	13.6557	21.5986
8.31386	12.3889	18.9642	13.2868
8.31757	7.98524	6.49146	4.74275
8.32344	9.03628	9.00801	11.9133
8.32609	21.3153	11.4971	13.377
8.33108	6.52302	13.7484	9.85173
8.33226	4.93479	7.15402	4.1048
8.33334	9.04257	20.1184	8.94701
8.34451	6.1067	7.21078	7.57812
8.34883	6.5848	29.1473	32.5624
8.35453	16.4577	11.5708	15.2262
8.35903	8.75379	9.65328	24.8922
8.36036	10.7136	13.1899	13.5833
8.36106	18.4272	9.41923	9.42553
8.36928	7.08337	23.5939	18.103
8.37513	4.27625	19.0416	12.9372
8.37648	12.9029	17.269	22.2352
8.38344	10.5472	9.47775	18.4992
8.38392	7.65974	14.0761	19.6006
8.386	10.8206	24.9312	21.8444
8.39052	14.3106	19.2695	21.0232
8.39143	14.7745	14.4022	10.6761
8.39547	14.2508	12.8769	7.5586
8.39573	14.0777	24.5079	27.2221
8.40452	7.03392	20.8271	12.3106
8.40575	14.805	14.8939	7.50679
8.40929	14.8636	7.1646	7.91955
8.41828	12.8701	5.13348	6.3665
8.41964	14.0172	9.9797	20.6678
8.42142	7.65622	18.3286	10.3869
8.42385	14.8571	14.3108	14.6423
8.42696	3.1643	14.4377	14.0434
8.4279	16.7779	14.5419	32.1993
8.43119	9.11028	11.2924	15.1454
8.43188	4.50556	24.2484	17.9269
8.43329	9.56307	9.45654	7.00901
8.43366	6.66075	18.005	14.305
8.43971	7.08764	3.78707	9.71995
8.44882	11.2729	16.294	12.4987
8.45547	7.60287	5.70191	10.8032
8.45701	11.5981	29.0981	35.0157
8.46237	10.2242	23.5041	21.9949
8.47916	11.0106	14.3604	18.3155
8.49088	11.1236	6.12518	9.01246
8.50009	6.71581	3.71343	12.0911
8.50592	16.1626	12.6615	17.0523
8.51023	4.46482	21.7708	20.5706
8.51216	12.1008	4.78621	7.59049
8.51617	7.68526	6.07908	14.9697
8.51848	8.63584	21.0377	20.4057
8.52102	14.1212	7.36986	8.25901
8.5257	7.95529	9.54818	13.2784
8.52693	14.5055	31.534	22.7596
8.52879	11.8019	19.1773	33.5988
8.53389	6.33849	27.3462	27.2728
8.53669	12.9379	3.60215	7.95859
8.53901	9.42372	12.7185	16.765
8.5425	4.93289	11.211	13.7181
8.54512	18.0978	19.0864	26.0598
8.54837	11.1611	23.6018	17.4652
8.55016	5.86505	18.2738	15.3149
8.55122	6.79908	42.8133	39.6435
8.55345	6.6647	7.02502	5.10302
8.55558	9.18273	8.54547	10.8562
8.55742	3.99447	23.6979	22.7274
8.55997	5.90798	13.3461	11.801
8.56057	3.93989	31.0494	29.3184
8.56553	4.00892	37.5834	37.0803
8.56785	11.0041	16.0951	14.0255
8.56946	2.65457	12.6507	13.9968
8.5704	2.25584	10.6897	5.45024
8.57404	13.1825	10.4103	10.7551
8.57658	3.82823	3.19582	8.27118
8.57763	8.9206	8.80524	5.61913
8.58195	16.4206	2.23676	4.79934
8.59054	8.85664	17.0379	13.9825
8.59166	7.04151	49.9951	54.4241
8.60525	14.7178	11.9794	10.7693
8.60726	9.90707	7.34399	4.44348
8.61101	10.1675	7.44168	11.7951
8.61531	17.1325	9.04767	13.7097
8.61544	13.0399	10.1841	6.21536
8.61745	6.44361	16.7868	12.8218
8.62379	7.92516	34.0523	33.9289
8.63261	12.8841	27.2146	16.2485
8.63351	14.1576	11.9073	15.7649
8.63518	7.73564	7.63939	9.46859
8.63541	16.6628	15.8625	6.59423
8.64461	4.68139	6.62136	13.3187
8.64843	9.00326	6.75162	4.33214
8.65238	3.09607	1.00907	10.7487
8.65639	8.86181	10.6344	13.2059
8.65748	12.1927	12.2091	15.4917
8.66687	13.2516	9.29025	6.42549
8.66706	15.9488	2.23332	3.97447
8.66902	33.0886	23.3885	24.585
8.67031	13.7766	4.06667	13.5855
8.67238	13.2277	9.38853	13.4533
8.67369	10.1154	8.37819	12.2426
8.67874	19.4242	15.2802	15.7932
8.67894	12.3061	9.02478	9.40821
8.68191	11.6683	6.60594	2.99468
8.69367	6.39	3.34378	1.71023
8.69466	10.6662	21.7022	5.70743
8.69881	15.7084	15	18.5614
8.70047	6.84635	16.063	11.9575
8.70339	5.49496	11.0544	8.07952
8.70433	10.0991	8.45964	9.89675
8.70921	3.63111	14.3358	14.4138
8.70937	12.1647	2.37617	11.7176
8.70957	11.0418	9.84775	10.4247
8.71075	12.5282	5.87106	3.00557
8.71317	6.73882	1.98195	3.67763
8.71364	3.20418	14.4927	12.3345
8.72031	17.2274	26.6796	22.111
8.72144	9.75643	8.63715	8.39268
8.72706	3.98221	12.5076	17.2745
8.72796	7.28739	15.614	8.0287
8.7323	9.9549	8.55369	12.6734
8.73677	5.46617	6.99856	6.83628
8.74016	8.85581	12.7912	8.79179
8.74026	5.86384	7.15621	5.4599
8.74408	4.34542	8.65698	16.5893
8.74884	10.91	11.5023	11.2675
8.75134	6.88144	14.6271	13.7135
8.75676	8.29464	7.28639	10.6058
8.76042	5.9779	11.2581	7.03488
8.76353	8.6956	16.5737	21.8497
8.77736	3.19571	18.9849	23.3327
8.77825	16.1934	20.6513	17.4732
8.7806	18.697	17.7146	5.42927
8.78361	14.681	9.61107	11.7946
8.78497	3.57573	20.5739	18.5555
8.78576	7.54202	12.2706	16.2392
8.78675	7.66378	8.15205	7.54191
8.78846	6.65271	11.4535	4.52349
8.79094	6.90913	15.6289	19.0112
8.79345	12.8933	7.83725	11.2602
8.80048	5.5792	20.2909	2.64966
8.80179	8.12557	61.1135	58.0792
8.80449	14.0318	8.56002	7.09733
8.80633	13.5443	23.5278	17.757
8.81055	4.43052	13.9154	8.13559
8.81857	9.36932	13.8554	9.7301
8.82442	21.3584	13.5268	21.1142
8.83567	15.3581	25.9278	12.2784
8.8391	8.77519	3.42471	4.21783
8.85313	6.6888	25.7324	21.8091
8.8546	7.02194	19.5645	23.0598
8.85597	16.0672	19.6602	15.784
8.85886	4.41166	1.77355	7.71605
8.86097	14.7684	26.7735	31.3838
8.86187	9.84711	10.8604	17.7975
8.8657	6.8426	1.82593	5.24382
8.86868	5.43325	10.4645	21.5379
8.87111	14.7661	11.2576	14.0427
8.8735	11.7048	14.918	14.687
8.88595	4.62901	2.71014	5.8715
8.8907	8.05122	39.0609	45.2829
8.89209	7.82314	3.81017	4.94232
8.89269	7.92206	25.8464	13.1699
8.89565	9.67652	15.0922	14.4783
8.89897	2.90736	5.95705	10.2676
8.90023	8.95954	4.70311	12.2162
8.90657	14.8329	7.94423	5.62953
8.91482	13.3995	7.86402	5.04431
8.92063	11.9452	8.95683	3.43521
8.92183	9.06794	9.40581	19.7665
8.92443	4.35291	16.0836	19.1808
8.92485	7.28256	15.1114	24.6197
8.92505	4.79517	9.75285	10.9184
8.93684	9.87917	10.5656	14.3214
8.94138	9.61012	5.05002	13.05
8.94455	14.4183	26.9648	31.5092
8.94643	19.516	12.0639	15.7825
8.94853	13.9574	11.9449	18.904
8.94966	8.532	2.43825	27.8723
8.95177	9.07745	2.4008	2.93571
8.95439	2.55833	4.63124	19.2587
8.96183	9.36467	6.80948	5.91124
8.96885	15.454	13.9492	14.8401
8.97176	7.83649	6.37709	10.3026
8.98378	8.43176	10.2523	13.9714
8.98447	13.1003	10.8275	18.6485
8.98804	33.7007	28.4172	33.9166
8.9907	12.1063	6.06325	8.19878
8.99353	18.8754	15.1168	13.6432
8.99512	15.5802	6.02557	6.50321
8.99961	10.8271	9.55401	5.66555
9.00857	13.6117	13.5851	15.6237
9.01032	12.8059	30.7222	23.1496
9.01078	3.16538	26.117	36.0315
9.0133	5.02316	6.87531	8.55766
9.01719	12.8855	11.8211	8.90008
9.01848	9.44203	12.675	6.8495
9.0282	12.6055	18.7093	14.3721
9.03333	12.9864	11.1348	8.69656
9.0372	6.46985	18.1278	14.9762
9.04065	9.37905	11.2026	13.5566
9.04187	13.6794	15.0554	16.4192
9.04862	6.27136	5.70186	18.8018
9.04923	19.4525	21.298	23.8825
9.05141	17.3859	18.3301	17.4868
9.05242	22.8941	6.30729	6.48311
9.06254	10.7169	14.2445	7.42634
9.0696	7.17025	5.70371	4.31457
9.07366	9.9205	21.5658	17.0957
9.07473	13.1501	8.34471	10.1413
9.07997	13.7513	5.69825	5.80552
9.0823	10.1328	13.1444	10.259
9.08391	7.21899	12.4779	14.7563
9.08467	5.06766	3.95398	10.8372
9.08761	5.03099	8.17635	4.94483
9.08803	8.79501	7.93981	12.4395
9.09737	17.4084	9.28309	12.9625
9.10067	8.47823	10.5166	9.82508
9.10189	4.05233	10.416	6.32993
9.10726	11.6099	9.41856	9.82734
9.13246	2.33265	8.6474	9.55044
9.13445	10.473	11.0953	20.1022
9.13453	8.01182	16.6632	17.1581
9.13628	6.02259	2.74972	10.3314
9.14071	7.6529	9.74434	14.6714
9.14203	13.9046	13.3608	10.7558
9.15033	18.0026	25.2944	18.5186
9.15145	4.54971	22.2858	20.0932
9.15632	25.7979	26.3443	28.578
9.15867	9.92975	9.1339	16.5957
9.1621	7.73114	9.85524	10.1617
9.17716	9.14528	23.0688	21.1726
9.18451	11.6788	8.27727	8.21288
9.18815	15.6451	9.72741	19.5677
9.18955	30.1659	20.5368	43.3144
9.19538	9.85634	12.4903	12.5666
9.1966	22.8862	8.67431	10.1337
9.2004	7.59448	14.9046	16.2317
9.20469	14.4199	7.47813	6.03125
9.20994	6.18973	29.1563	24.162
9.21403	8.55642	14.9734	13.2149
9.2192	6.76274	6.31853	8.11163
9.22123	13.5162	12.9853	9.2667
9.22292	9.30809	15.2957	9.10509
9.23246	6.84708	21.6985	7.07907
9.23325	13.0046	7.21057	15.9423
9.23395	6.94298	19.6543	11.7979
9.24105	4.94357	13.7566	15.7241
9.24151	9.25819	43.8948	45.4103
9.24407	9.9602	11.0226	9.6093
9.24985	7.16049	7.36732	6.54714
9.25517	20.024	31.2244	25.6266
9.2601	13.5325	33.2477	25.9448
9.26805	7.52405	16.7084	19.9395
9.26821	28.1213	22.5374	15.1687
9.27259	14.409	9.21422	5.33152
9.28423	18.3696	15.1502	15.6731
9.28714	7.04363	27.8243	18.0424
9.30008	20.0272	9.5421	6.35012
9.30197	24.2568	27.4751	23.3087
9.30561	11.9406	1.34199	5.551
9.30621	5.41901	8.48562	12.5847
9.30692	11.6685	14.9358	11.7141
9.30711	6.42037	17.3441	16.1306
9.3105	7.30989	10.0989	17.2636
9.31847	9.03096	14.7429	25.589
9.32067	6.666	3.40709	4.83484
9.33254	11.5623	11.6767	5.87314
9.33603	8.55518	9.09632	14.4739
9.34213	6.30007	32.6118	29.4938
9.34373	7.38974	7.69205	13.0535
9.34445	9.07127	6.82619	7.53241
9.35886	7.09507	7.73664	6.66728
9.36031	19.6611	18.2458	31.4278
9.36571	12.8857	14.528	9.8522
9.36822	11.5128	8.98854	15.3746
9.37344	6.06822	9.27072	4.64179
9.37601	10.9008	11.485	12.7789
9.37884	7.99409	44.1043	40.3068
9.37985	6.81952	12.7094	17.3231
9.3901	9.06676	10.4827	12.1511
9.40095	18.2707	21.637	20.5906
9.41231	8.69228	12.8945	12.4914
9.41811	17.0527	18.4455	20.5834
9.42636	10.4893	12.4535	10.5195
9.43047	7.69256	9.57559	9.44637
9.4348	2.51304	11.0368	13.6893
9.43811	8.18767	19.9664	21.7912
9.43889	7.12708	10.5393	15.6936
9.44067	12.3199	20.1759	16.6403
9.44253	11.0049	20.4185	24.5979
9.45601	4.67369	15.0446	10.5023
9.46099	14.6655	23.4343	25.8199
9.46692	8.61807	41.0171	52.4877
9.47656	18.6736	16.7416	10.6803
9.48201	10.0124	11.4454	12.6771
9.48447	10.2014	12.5882	18.3611
9.48611	13.6188	9.36161	6.63484
9.48896	19.733	14.0493	17.0477
9.49921	7.87552	3.63338	5.21082
9.50622	5.1601	13.1587	10.5211
9.5065	2.76196	10.0523	13.7981
9.50941	10.5087	9.48458	9.62677
9.51326	6.37215	12.0737	10.0339
9.51628	8.23422	28.2325	23.6187
9.5274	5.75759	12.762	24.586
9.53131	24.6744	7.53784	12.9683
9.53677	5.27797	7.54974	12.4247
9.54194	8.04366	7.84561	7.02525
9.55263	10.4312	10.6055	10.9313
9.56677	8.58252	17.1526	20.4692
9.57689	12.4079	5.41941	8.04661
9.57968	5.30517	6.4096	7.94426
9.58015	5.22888	36.6263	37.2126
9.58626	7.27923	8.2371	14.2966
9.59492	8.43755	10.17	6.18785
9.6085	16.3769	16.175	20.8627
9.61095	11.3636	12.97	12.5825
9.61416	5.32271	13.8432	7.74301
9.6222	9.67234	16.0436	6.12155
9.62728	9.56416	16.4792	14.3114
9.62974	20.5221	17.8925	28.1357
9.63251	13.7972	18.1045	20.295
9.63312	8.34682	18.895	20.1164
9.63661	7.18615	22.6881	18.5051
9.63837	17.6245	14.8481	11.1098
9.64247	17.0292	4.6075	11.983
9.64388	6.80586	6.77023	8.69904
9.64684	6.50862	14.4101	14.9561
9.65095	7.16845	12.1906	7.97074
9.65133	14.6513	14.1876	10.4913
9.65609	8.67806	13.9708	14.5276
9.65949	13.0634	24.2458	17.2828
9.65973	11.2948	14.8435	10.252
9.664	7.95771	30.008	28.4558
9.66731	7.44	43.913	41.1755
9.66947	9.83496	9.28087	6.75431
9.67061	5.28739	9.09908	5.41831
9.67113	5.90083	11.7024	21.1234
9.67285	13.0372	11.2809	5.78825
9.67318	6.91263	16.0572	22.0025
9.67473	14.6865	2.20563	2.92859
9.68823	12.698	11.8343	27.4448
9.68892	13.1882	12.6683	8.96692
9.69316	11.5098	24.271	24.6517
9.69664	3.08989	8.55477	8.80331
9.70384	16.2881	9.11508	9.67091
9.71164	11.4556	13.4627	16.8912
9.71402	8.06237	11.4405	11.7361
9.7145	13.2693	13.0933	17.0039
9.71811	6.33602	9.84928	5.87345
9.72162	7.76531	6.56804	8.09205
9.72274	5.46289	8.95138	8.20266
9.72313	9.59266	12.2022	8.21341
9.72321	8.39428	7.2357	23.1232
9.72641	5.20212	17.8412	3.34316
9.73362	7.96687	24.2377	46.5009
9.74041	6.31354	38.6992	36.684
9.74426	18.052	7.82116	11.9845
9.74497	10.0921	14.9824	12.0682
9.7452	8.8459	27.1815	29.0529
9.75087	5.94553	46.9791	51.1418
9.75676	5.43064	14.8479	11.885
9.76639	10.8073	31.1804	27.8942
9.76833	10.6994	9.66228	12.0867
9.77076	10.8666	15.4741	14.8425
9.77998	6.95329	6.37844	10.7963
9.78151	7.41834	11.733	8.54024
9.78605	7.8705	13.4372	11.8133
9.78836	6.26515	6.10143	6.35937
9.78961	9.24816	10.5547	15.9113
9.79206	4.41734	6.71153	4.12012
9.7925	16.0678	12.0674	10.3758
9.79874	14.6831	6.14762	14.6497
9.79892	10.4655	11.6835	7.59525
9.79934	7.86295	10.6544	7.63831
9.80112	10.4401	5.28889	15.2305
9.80246	12.0289	19.9084	15.9176
9.80801	9.05912	10.4302	12.9962
9.8186	5.18247	27.5873	16.4099
9.82094	15.9739	7.58288	13.0038
9.82342	9.83056	12.9489	11.7536
9.82672	8.87858	9.56505	15.6964
9.83197	5.68387	3.89321	7.97842
9.83624	5.92584	8.86121	8.11747
9.83734	11.2854	7.47698	3.97566
9.83763	8.01211	23.1511	7.35536
9.83931	4.74545	13.2855	7.72141
9.84274	35.1906	20.3053	22.9836
9.84428	10.1291	8.71857	12.3147
9.84746	16.089	18.7944	25.5303
9.85252	4.76191	8.8834	4.17129
9.85608	13.2537	36.0948	34.2346
9.85811	8.29736	18.7834	12.4301
9.86094	8.21182	5.97104	6.38264
9.87028	16.6079	12.939	15.7905
9.87206	10.8204	8.21931	9.25466
9.87698	17.677	9.38132	17.0166
9.88131	10.856	11.2495	6.5773
9.88598	18.3418	12.622	13.0611
9.88746	34.748	32.1553	36.1152
9.89369	13.9308	18.3948	13.45
9.89371	15.1737	11.4191	3.63168
9.89907	11.3747	9.52392	9.37508
9.89988	10.1298	3.27445	3.755
9.90191	5.83569	7.43973	10.6734
9.90428	7.76028	11.097	5.93522
9.90747	5.26676	8.61124	10.1446
9.92183	10.7553	4.62341	9.4259
9.92697	20.2969	19.8592	23.5765
9.92727	6.31166	11.9167	6.62725
9.93188	4.41588	9.13789	23.1193
9.93747	10.657	13.8636	5.29684
9.94451	14.93	13.8865	17.1165
9.94464	10.5357	21.7186	22.7593
9.94725	4.33492	18.5034	20.3257
9.94886	7.98252	7.05192	16.1263
9.96016	14.426	9.5407	13.278
9.96091	26.3166	12.3248	6.15055
9.96347	5.05196	8.9174	7.99011
9.96469	26.7289	30.1742	23.625
9.96825	6.54161	17.0267	19.2417
9.96886	6.97431	5.6279	11.5119
9.96908	12.5959	18.9603	22.5618
9.97039	17.5556	7.72579	7.03591
9.9822	7.28875	9.91451	9.08559
9.98368	16.4329	12.043	19.7177
9.98917	4.3874	7.20008	7.55473
9.99064	14.4021	24.6783	16.2695
9.99386	6.65455	12.2672	10.1851
9.99597	3.61742	13.2473	9.46687
9.99977	13.6465	23.9977	15.6624
10.0052	2.08563	47.6287	42.6863
10.0095	7.4164	13.553	11.4283
10.0102	35.6178	19.5907	14.6173
10.0168	6.23679	3.9768	7.77178
10.023	4.67141	4.81794	6.40047
10.0239	3.38932	8.75318	7.29183
10.0244	5.28848	12.9379	2.45447
10.0253	3.45849	4.92832	10.8086
10.0376	7.65513	16.6506	20.8194
10.0515	6.40751	5.10103	8.94914
10.0534	11.4197	100.581	87.0529
10.0617	3.78779	15.5172	19.1537
10.0628	15.2461	14.3924	23.9975
10.0635	14.0604	17.218	20.3695
10.0762	17.6391	8.14008	21.7308
10.077	20.0434	5.95518	12.5233
10.0805	5.12425	13.9053	11.9071
10.0881	11.1974	36.1229	41.9572
10.0942	10.2195	22.0497	21.6991
10.0955	4.40265	5.66995	5.64857
10.096	9.85452	11.5646	10.9386
10.0961	3.49293	4.99922	16.3469
10.0985	27.6742	31.37	24.571
10.1022	11.9037	17.3646	5.91863
10.1055	23.0378	20.8697	10.7882
10.1064	6.50413	21.4594	22.5017
10.1093	15.6049	11.4854	21.2216
10.1106	16.2425	11.0746	16.3097
10.1138	10.0331	22.2434	16.4606
10.1263	14.1778	78.778	83.9355
10.1273	11.4684	15.1013	12.5038
10.13	6.98933	14.7015	17.6321
10.1305	12.4628	7.29734	10.1417
10.1453	10.4732	7.27668	9.63363
10.1462	28.0435	15.8865	28.1076
10.1471	16.8135	9.71842	13.9392
10.1518	8.98978	8.93212	8.11361
10.1529	7.589	33.8062	40.9153
10.154	10.3465	18.9643	20.44
10.1602	9.21561	1.40743	6.93471
10.1616	7.73448	12.3066	14.4518
10.164	9.76838	10.5716	12.4481
10.1753	4.32354	58.8044	51.7778
10.1767	11.8987	6.2245	21.6107
10.1781	4.52061	6.16823	6.41388
10.1814	10.864	20.2357	11.6195
10.1834	28.7099	23.1686	28.1651
10.1844	10.1799	21.6628	23.6197
10.1849	13.1234	29.9087	14.419
10.1851	4.15914	9.79144	10.8376
10.186	8.72839	8.69453	6.54112
10.1864	15.1855	24.2051	35.2048
10.1882	14.1551	13.8693	21.3108
10.1917	13.3127	19.9633	25.0987
10.1943	6.23159	19.3923	34.2721
10.2025	14.8128	17.1554	26.1002
10.2121	10.0882	88.3719	89.3881
10.2189	20.303	23.5201	18.0078
10.2263	8.6589	2.29563	6.55513
10.2266	12.6279	11.5189	22.9209
10.2431	19.2799	7.18706	13.118
10.2605	13.4745	3.36569	3.67672
10.2621	15.4797	11.9475	5.42665
10.2623	11.0044	17.5884	29.9
10.274	4.43339	3.81024	7.23483
10.2845	15.2499	31.1511	41.9459
10.3015	15.9179	14.1052	12.1934
10.3127	8.78845	15.0505	9.97908
10.3196	10.7156	0.750565	10.1374
10.3399	12.0133	21.0307	19.5395
10.3428	21.4503	25.4381	23.0633
10.3441	7.57271	4.85843	5.32646
10.3522	7.43909	21.5159	28.1532
10.3606	14.8294	10.6258	14.9611
10.3623	8.35971	5.54217	4.0466
10.3627	7.63005	15.937	25.3344
10.3632	8.07913	10.9149	17.2963
10.374	13.1138	13.281	4.98451
10.3824	8.66242	46.0645	33.889
10.3825	11.1924	28.073	25.1775
10.3833	10.5167	13.716	14.829
10.3896	10.0301	14.7159	20.9935
10.3932	14.2184	11.6851	12.3917
10.3986	12.8497	16.9165	27.6455
10.4097	13.1088	21.6645	18.8415
10.425	7.16073	12.3335	7.9702
10.4305	17.6471	13.7989	10.3818
10.4306	4.23092	18.5615	21.1057
10.4339	4.24151	19.9493	19.9077
10.4465	7.53593	7.03721	7.66846
10.4473	16.6203	35.5504	38.0982
10.4493	17.3951	9.30025	15.7157
10.4511	17.269	11.1635	6.58991
10.4512	9.40005	14.4318	10.1234
10.4551	11.0702	13.3408	11.1849
10.4553	14.2282	11.5407	18.0086
10.4555	15.8165	59.7116	52.1439
10.4584	12.9665	10.5929	5.83939
10.4591	14.2239	28.2731	38.4131
10.4633	6.21155	14.1604	10.3595
10.4678	14.1692	12.3055	10.412
10.471	6.23741	5.21245	8.91565
10.4724	3.39782	6.23487	6.58055
10.4919	9.89556	3.348	10.2923
10.4986	7.4003	6.70327	7.8992
10.4989	3.54425	39.5442	34.8565
10.5	6.09607	2.72004	7.10044
10.5137	7.54281	5.90027	7.07743
10.5176	15.7627	19.0634	19.9524
10.5217	6.69098	16.2141	13.0776
10.5231	8.33099	10.0048	11.5829
10.5297	13.1357	5.41119	3.83112
10.5298	20.0418	27.2673	22.6957
10.5338	7.96217	19.8927	28.2011
10.5348	12.3593	13.5964	11.0431
10.5381	10.9219	24.2033	13.6409
10.5437	10.8232	6.59192	24.2882
10.5454	12.5028	19.5837	30.072
10.5521	33.3958	21.2505	18.8719
10.5656	21.633	7.5231	18.5514
10.5657	13.7084	15.9834	6.81323
10.5666	9.98899	19.4971	12.9399
10.5669	4.15102	6.71483	4.94653
10.5721	13.01	8.33512	33.4775
10.5783	20.2118	12.086	13.9543
10.5802	5.82843	11.6956	3.46689
10.5851	18.1845	10.4072	22.2168
10.5892	12.3273	4.33652	17.4574
10.5927	7.93307	12.6882	5.4907
10.596	2.24905	15.9216	11.0211
10.5975	13.7149	7.88145	16.5793
10.5976	11.4798	11.8773	14.7291
10.6097	9.55947	12.6317	10.5613
10.6133	13.3285	5.00134	9.41352
10.6143	13.9123	9.17984	6.84649
10.618	18.0516	15.6068	35.3287
10.6237	7.69676	7.09851	12.2605
10.6273	13.9011	14.2147	9.95742
10.6276	21.0286	9.96433	11.661
10.629	8.22465	13.9241	11.0955
10.6326	12.3844	7.35811	23.8385
10.633	6.66196	26.5436	15.6557
10.6407	8.97002	5.52751	9.21185
10.6522	15.4316	11.0771	17.9269
10.6637	17.0664	11.7955	13.2569
10.6796	17.5404	18.93	11.409
10.6861	17.369	14.9495	6.95547
10.693	17.0486	13.4879	11.9448
10.6939	15.9149	12.0701	13.2589
10.7014	11.5273	11.6642	11.7824
10.7024	17.4571	11.1917	6.26668
10.7033	13.2287	11.4665	11.8483
10.7034	9.64521	9.88892	11.9968
10.7098	10.2222	10.6098	12.4484
10.7119	5.28502	28.0116	30.6774
10.722	12.4825	10.1928	5.16187
10.7307	6.2427	12.1107	12.1567
10.7349	11.2629	8.70738	6.0597
10.7471	11.3302	4.96474	9.95833
10.7483	11.5497	15.4253	29.3551
10.7523	8.78994	30.087	21.3519
10.7607	4.69127	11.6678	16.0959
10.7614	22.8113	27.2201	25.2225
10.7655	65.4519	26.6682	55.8785
10.7671	6.56412	6.59018	8.02487
10.7726	17.4476	2.33834	19.3014
10.773	10.9398	8.85659	10.8321
10.781	4.88725	7.72368	6.91826
10.7936	10.0117	12.3418	13.6796
10.7939	10.3523	20.3738	9.02934
10.818	29.2371	2.10197	11.6353
10.8187	9.28453	14.4263	16.1769
10.8194	17.8954	5.25393	12.9832
10.8261	16.2231	16.8402	23.5015
10.8278	14.3622	4.56004	14.2405
10.8328	7.36561	7.01706	7.85226
10.833	13.5631	7.95814	7.46998
10.8339	16.9232	8.05117	7.41111
10.8361	22.9902	9.64278	18.6677
10.8378	4.65661	21.1438	18.5318
10.8396	12.0554	33.767	31.1115
10.8415	9.84198	19.8793	12.7085
10.85	14.1317	14.1445	15.5544
10.857	12.8072	12.7783	17.4083
10.8619	16.8082	15.5696	13.2698
10.8668	9.06684	4.66817	16.1085
10.8669	9.36927	3.92587	10.7665
10.8673	44.7342	36.482	7.94788
10.8703	4.48475	7.4086	19.5238
10.874	9.72707	16.6562	22.8652
10.877	14.5012	15.6979	12.5137
10.8801	23.5078	21.1785	18.7217
10.8817	13.2523	17.0725	15.0181
10.882	6.26478	21.6473	21.3183
10.8841	10.1581	6.49206	20.4951
10.8879	9.5243	9.18392	16.1952
10.8901	11.7545	9.7765	31.7598
10.8901	6.74531	17.99	20.408
10.8904	24.4207	21.792	19.0454
10.8915	14.6144	11.7657	15.0717
10.9081	3.14313	19.812	9.25748
10.911	5.36353	10.1424	17.0267
10.9141	14.277	12.8957	16.9479
10.9147	3.44997	26.1009	22.8023
10.9162	9.0168	8.90989	18.6817
10.92	11.8036	4.89092	8.15312
10.9214	13.0806	6.6233	7.56654
10.9259	30.1566	3.23897	23.1996
10.9509	10.6412	6.74409	9.56737
10.961	11.9031	11.1986	16.2743
10.9663	14.047	9.90099	5.727
10.9672	11.8695	8.51963	7.76076
10.9683	13.2821	8.27705	4.4405
10.9725	5.91827	26.4318	29.9468
10.9756	14.6494	13.2023	26.9104
10.977	15.9124	15.5646	10.5345
10.9804	4.79193	14.3587	8.75841
10.9829	12.111	15.6082	12.9814
10.9833	9.25029	3.15589	9.29498
10.9941	15.9285	4.60966	9.94928
10.9944	10.401	18.3194	15.673
11.0106	5.9854	16.0138	22.5644
11.0202	13.413	6.82139	5.42981
11.0255	6.91407	12.0971	8.43962
11.0321	16.1994	20.9575	15.874
11.0357	14.065	2.67545	6.73306
11.0524	8.55781	7.4944	11.5138
11.0527	7.0266	15.1543	22.5529
11.0561	12.5673	17.7212	4.4848
11.0566	13.747	21.5028	18.808
11.0594	12.0644	15.619	17.9002
11.0598	7.61174	21.3428	16.0887
11.0648	19.8366	14.8005	30.1398
11.0664	18.1162	11.1677	15.8265
11.0668	9.22864	16.9982	24.6518
11.0678	8.27046	9.73407	17.2332
11.0757	24.1418	29.1261	25.1841
11.0787	12.6246	17.1179	18.7187
11.0858	16.9274	18.9984	13.4522
11.0882	25.1458	24.3772	23.527
11.0897	10.2924	11.6647	13.2937
11.0979	9.00796	8.78072	9.09688
11.0987	10.4756	12.1151	9.01817
11.1024	17.0508	18.1581	31.8616
11.1107	13.8053	9.41938	13.3749
11.1146	15.9193	11.0925	10.2553
11.1159	12.5429	11.9155	6.17729
11.118	12.9626	9.30185	15.5409
11.1187	17.214	3.71918	6.41181
11.1333	4.75725	10.3173	17.2404
11.1348	11.6283	5.36197	9.99031
11.1383	4.67323	6.48337	10.9776
11.1425	24.9828	16.3059	16.7435
11.1435	13.2353	7.26408	12.0334
11.1551	20.9176	9.39679	16.7333
11.1647	14.0178	38.252	32.4871
11.1649	12.5685	11.4654	9.4278
11.1667	14.705	7.23267	7.48324
11.1729	36.3781	21.9134	44.8604
11.1879	12.3421	15.4105	16.9116
11.1881	19.6974	20.4312	17.136
11.1898	6.01426	8.6022	7.84512
11.1904	11.106	11.7891	16.7889
11.2026	11.913	14.6998	16.0875
[truncated: 1,492 more rows]

## Sheet: Figure 1d
Conditions	PC1	PC2
BCNU_24h_1	-37.5509	20.0402
BCNU_24h_2	-42.9767	24.1836
BCNU_24h_3	-37.4204	24.9838
BCNU_24h_4	-37.3284	28.1868
BCNUAF_24h_1	58.9588	7.32259
BCNUAF_24h_2	58.5223	7.71268
BCNUAF_24h_3	63.6022	7.69838
BCNUAF_24h_4	67.2442	14.6515
BCNUAF_2h_1	-8.18637	-24.904
BCNUAF_2h_2	-9.89888	-21.0184
BCNUAF_2h_3	-7.13857	-22.8228
BCNUAF_2h_4	-2.12159	-21.7733
BCNU_2h_1	-18.2153	-13.0491
BCNU_2h_2	-18.6718	-13.0572
BCNU_2h_3	-15.6757	-10.6904
BCNU_2h_4	-15.6583	-9.65607

## Sheet: Figure 1e
BCNU2h	BCNU24h	BCNUAF2h	BCNUAF24h
0.131037	0.127913	0.43267	-0.176668
0.154079	-0.0549095	-0.078198	-0.0301371
0.195501	0.047599	-0.150948	-0.0335359
0.110153	-0.0638935	0.156134	-0.121782
0.29857	0.0708326	0.24258	0.495084
0.219784	0.0662052	0.36864	0.0431412
0.227333	-0.039369	0.408344	0.0247854
0.250837	-0.0158891	0.13361	2.22103
0.435031	-0.133646	0.818294	0.360622
0.205349	0.0637079	0.16757	-0.238781
0.61999	0.212441	0.26275	0.207339
-0.0348335	-0.0916191	0.12569	-0.249855
0.144421	0.160246	0.119892	-1.04433
0.100097	0.198559	-0.0825419	0.201887
0.43229	0.0221134	0.594979	0.465068
0.312922	-0.0189192	0.566701	0.620205
0.357413	-0.275488	0.432574	0.594224
0.00798714	0.0608976	0.473031	0.119775
0.133492	0.017946	0.202258	0.0345075
0.0746066	-0.136014	0.368898	0.392985
0.230718	-0.0147684	0.271744	-0.0104251
-0.0478454	-0.142184	-0.23102	-0.0314231
0.334247	0.100838	0.113791	0.0483818
0.428171	-0.0533196	0.158115	0.218425
0.334554	0.00598997	0.317668	0.0327112
0.350833	0.0143497	0.336941	0.295717
0.0782402	0.0767303	0.106806	0.000658892
0.0177405	-0.0701285	0.245734	-0.0599029
0.253253	-0.0440952	0.385201	0.38545
0.020715	-0.063793	0.168897	-0.193619
0.157813	0.00730971	0.214267	-0.0690492
0.126011	-0.052433	0.164814	-0.159359
0.0641149	-0.0783808	0.115792	0.228446
-0.0251251	-0.0869814	-0.233081	-0.149228
0.111672	-0.175248	0.473155	0.382898
0.191106	-0.00473555	0.324923	0.359934
-0.0344422	-0.0569219	0.0965974	-0.176214
0.079956	0.047577	0.054989	-0.763001
0.299431	0.0192333	0.202519	0.0177585
0.272961	0.249697	0.411073	0.550545
0.184362	0.0100995	0.551526	0.813279
0.0235883	-0.138734	0.354262	0.258331
0.224814	0.0343576	0.502171	0.480479
0.3056	0.100635	0.374663	-0.370019
-0.174871	-0.289338	0.0734237	-0.368489
0.428464	-0.00970072	0.391777	0.622407
0.187726	0.0595763	0.251083	0.470228
0.191604	0.0926496	0.356173	0.537061
0.187734	0.140734	0.252851	0.565263
0.0502179	-0.0193004	0.133644	-0.466376
0.0882836	-0.115981	0.239706	0.132251
0.101284	-0.121616	0.207942	-0.0567613
0.330101	-0.236741	0.503972	0.491661
-0.00191601	0.133195	0.0714418	0.24248
0.0871622	-0.154068	0.233669	0.128476
0.368083	0.121918	0.259144	0.122629
0.145831	-0.155565	0.287106	0.383082
0.172822	-0.0734218	0.179877	0.51149
0.17378	0.0532603	0.309939	0.129793
0.382436	-0.101593	1.09013	0.787853
0.253387	0.0923634	0.214907	1.05016
0.00422008	-0.14649	0.151336	-0.155478
0.441282	0.0172619	0.22162	0.168182
0.215971	-0.0142844	0.130411	0.323416
0.508397	0.110098	0.973987	0.963908
0.145523	-0.0749828	0.284072	-0.0157124
0.369646	0.185662	0.215652	0.256743
0.096931	-0.144371	0.453719	0.144867
0.193767	0.0246755	0.287115	0.0222115
0.0907551	0.0864012	0.107163	0.0762203
0.157186	0.0654915	0.308976	-0.0473839
0.131369	-0.0390826	0.200739	-0.049253
0.222268	0.164071	0.196365	0.18361
0.388999	-0.108983	0.616122	1.02161
-0.0828536	-0.0479966	0.145317	-0.124602
0.366035	-0.00153207	0.481795	0.73916
0.266404	0.198146	0.613674	0.450972
0.0840673	-0.05486	0.101732	-0.190778
0.36209	0.0742929	0.242195	0.0158295
0.341056	-0.137504	0.476925	0.434023
0.133687	-0.142932	0.216059	0.170647
0.15419	-0.0604121	0.26022	0.262296
0.37341	0.08113	0.232616	0.323174
0.408032	-0.00218526	0.22897	0.0876769
0.257502	0.129167	0.417844	0.16804
0.235497	0.0786822	0.316824	0.222838
0.0217026	-0.0263229	0.19103	0.217327
0.0687958	-0.105461	0.223545	0.342471
0.150865	-0.0236748	0.379711	0.405584
0.305468	0.0165621	0.306385	0.386336
0.156295	0.077259	0.358613	0.41492
0.0350903	-0.0856452	0.215605	-0.19424
0.100202	-0.0741411	0.0912191	0.107177
0.0281382	0.0928264	-0.0737959	-0.657785
0.35107	0.0484374	0.282908	0.222891
0.258023	0.0452179	0.186117	0.0618702
0.173098	-0.0279728	0.190352	0.584951
0.200861	0.0469959	0.173979	0.224295
0.238035	-0.0932609	0.182975	0.397869
0.162314	0.0846828	0.300442	0.367309
0.0854053	-0.0772762	0.222079	0.451153
0.26957	0.00942003	0.240096	0.257367
0.21314	-0.103114	0.393679	0.374841
0.334944	0.055743	0.299527	0.462287
0.115713	-0.0604813	0.235409	0.460901
0.520781	0.0973727	0.160183	0.456033
0.187567	0.0667428	0.320232	0.274605
0.310633	0.00025449	0.077558	0.112622
0.553212	0.280941	0.568228	0.789013
0.107597	-0.0485792	0.368689	0.364192
0.23589	-0.0175572	0.243772	0.29768
0.252126	-0.0546254	0.478146	0.364406
0.0327435	0.0859785	-0.0495706	-0.890388
0.075886	-0.0751334	0.100828	0.2004
0.164925	0.194943	0.148621	0.217484
0.204074	-0.0655153	0.321088	0.389
-0.0187819	-0.108536	0.054284	-0.194138
0.0379744	0.0613683	0.146471	-0.078162
0.200656	-0.0878015	0.448608	0.381148
-0.227008	-0.215629	0.226392	0.59422
0.359756	-0.111096	0.29212	0.295392
0.442122	-0.790197	0.320934	0.738277
0.129545	0.0314225	0.19428	0.0993223
-0.00789292	8.22895e-05	0.0372032	-0.839171
0.158626	-0.0446884	0.273196	-0.115577
0.291247	0.00853952	0.241725	0.371939
0.0518358	-0.226548	0.298326	0.129204
0.00136701	-0.123739	0.139434	0.17369
0.15947	-0.0294103	0.0865685	0.186107
0.244865	-0.0543207	0.229359	0.110353
-0.0542429	0.00632768	0.132158	-0.308677
0.388641	-0.199934	0.294296	-0.162968
0.0933505	-0.0661246	0.293939	-0.0402449
0.116847	0.0193489	0.202365	-0.127031
0.188584	-0.0171756	0.222061	-0.0620647
-0.0361346	0.130861	0.0379184	-0.091756
-0.0274032	-0.0816369	0.277408	0.389821
0.092715	-0.284275	0.314155	0.322114
0.0898978	-0.0145003	0.230521	0.187109
0.113252	-0.0239847	0.116097	0.378703
0.168501	0.0364482	0.184384	0.3944
0.264657	0.058511	0.572527	0.925637
0.120587	-0.0893204	0.206169	0.105067
0.142124	-0.0642502	0.248595	-0.238983
0.124578	-0.264271	0.244384	0.31171
0.132488	-0.0955637	0.00465305	-0.0308778
0.0489518	0.0595673	-0.152345	-0.825239
0.159485	0.146903	0.24762	0.45642
-0.0652937	0.0710089	0.129295	0.0182254
-0.0761455	0.0814228	0.02383	0.0256238
0.441144	-0.0124065	0.295275	0.224271
0.0643215	-0.0580479	0.251963	-0.0588644
0.126369	0.0713091	0.297355	0.321863
0.203379	0.0696728	0.148639	0.376607
0.27155	0.0655439	0.224868	0.319747
0.269594	0.0533841	0.386925	0.519075
0.149874	0.146968	-0.0850128	0.0394275
0.14877	0.00341893	0.274734	0.345242
0.264844	-0.0276129	0.310956	0.313803
-0.0854998	-0.174766	0.100546	0.300233
-0.0859244	-0.200158	0.125374	0.488245
-6.21735e-05	-0.122208	0.23019	0.0190854
0.207169	-0.0166568	0.275286	0.00208257
0.063109	-0.0239574	0.0891958	-0.144324
0.0212326	-0.0491768	0.144051	-0.0700555
0.0531777	-0.123582	0.347953	0.446572
-0.0185753	-0.0934138	0.081816	-0.24604
0.157926	0.115405	0.0555828	-0.251081
0.0308329	-0.073167	0.183806	-0.227075
0.12018	0.0563524	0.303898	-0.118624
-0.0392019	-0.239564	0.098629	0.0371304
0.0820925	-0.104518	0.256342	0.236346
0.493837	0.181309	0.391505	0.44615
0.342567	-0.289417	0.390116	-0.012307
0.155968	-0.107002	0.22102	0.471715
0.156557	-0.0239576	0.321927	0.116024
0.150375	-0.0393689	0.185325	0.22327
0.484211	-0.0397222	0.175849	0.428384
0.0742692	0.263685	0.247814	0.745964
0.0398173	0.0132534	0.0976281	0.343109
0.0208164	-0.227923	0.109224	0.0285495
0.111182	-0.0434988	0.127435	-0.148936
0.173689	0.00915545	0.273008	0.546595
0.209324	-0.0762024	0.0463034	-0.251404
0.0829043	-0.0697402	0.0285903	-0.305188
0.315887	0.117732	0.217417	0.729453
-0.0155347	-0.0161483	0.0960796	0.477744
0.346156	0.0260633	0.449995	0.268337
0.325781	-0.013908	0.410012	0.770572
0.271886	0.0377214	0.326262	0.279679
0.119861	-0.104241	0.281069	0.122543
0.085176	0.0406691	0.0131924	0.189253
0.225899	0.0298166	0.244041	0.154784
0.080224	-0.0870067	-0.025186	-0.102792
0.0565875	-0.135632	0.40462	0.230393
0.23995	-0.0897909	0.261113	0.3092
0.148262	0.0286107	0.174486	0.217976
0.152445	0.0724805	0.208065	0.411498
0.00380838	0.278279	0.0326486	0.385642
0.0892735	0.106121	0.0379219	-0.847472
0.0040263	-0.0521862	0.0793916	-0.217994
-0.0736898	-0.00852209	0.104165	0.160022
0.182453	0.00439382	0.376106	-0.0702512
0.322819	0.0704114	0.255214	0.214376
-0.0335554	-0.296543	0.159779	0.0981932
0.138152	0.0108087	0.25771	-0.0435422
0.179371	0.0126584	0.248629	0.124332
0.373911	-0.0332368	0.219656	0.129254
0.176847	-0.0586505	0.333952	0.7179
0.181505	-0.240553	0.112753	0.174658
0.155976	-0.052602	0.209853	0.571743
0.184593	0.0125448	0.688146	0.0313554
0.262919	-0.0992956	0.0943162	0.172421
0.253082	-0.100284	0.239601	0.432994
0.0022797	-0.0846888	0.438156	0.218067
0.287392	0.0947841	0.222178	0.17944
0.0748386	-0.0348533	0.169474	0.332607
0.143631	0.0101543	0.131257	0.446146
0.066434	-0.0522501	0.26426	0.359136
0.172375	0.0309239	0.118719	-0.163566
0.0130218	-0.194146	0.135061	0.178297
0.0499564	-0.057354	0.16634	0.192006
0.0641841	-0.0737454	0.278809	0.270147
0.257411	0.0677751	0.107787	0.229681
0.396967	0.301761	0.142169	0.315606
0.305363	0.196802	0.28647	0.451465
-0.0196748	0.13649	0.0252214	0.291275
0.147025	0.0246265	0.273554	-0.0620586
0.0112735	-0.225724	0.32254	0.287466
-0.0234615	-0.133883	0.380883	0.1652
0.0326938	-0.064027	0.372664	0.398647
0.124193	0.0611887	0.223674	0.236586
0.201108	-0.105248	-0.0300082	0.106317
0.214988	0.0127051	0.160726	0.339864
0.172762	-0.0281534	0.176364	0.246536
0.0305707	-0.257236	0.708788	0.458262
0.323164	0.0935399	0.244434	-0.0210639
0.254195	-0.137907	0.28016	0.0754296
0.0101518	-0.113381	0.145258	-0.0291424
0.0398572	-0.110833	0.313546	0.0700295
0.290951	0.187394	0.167845	0.535625
-0.0175239	-0.0530274	0.198931	0.26791
0.425734	0.0511904	0.322485	1.00464
0.0926989	-0.124352	0.129591	0.102634
0.239583	-0.0503773	0.113357	0.269444
-0.0976413	-0.309344	0.319104	0.17592
0.306798	0.115264	0.229648	-0.0756484
0.351241	0.0369462	0.132368	0.106588
-0.060393	-0.0792271	0.0641087	-0.531644
0.06375	0.00543218	0.121626	0.220334
0.154026	0.0322799	0.16642	0.242027
0.109706	-0.236422	0.393453	0.360026
0.570723	0.305999	-0.17843	0.0202701
0.050833	0.062379	0.0430982	-0.207248
0.349185	-0.0768686	0.178205	0.397545
0.35547	-0.0372943	0.543817	0.947742
0.283303	0.0501082	0.21984	0.244824
0.236515	0.061299	0.268597	-0.0155107
0.282277	-0.0844587	0.313018	0.417485
0.200334	0.0204226	0.215945	0.180883
0.0574094	-0.119158	0.255203	0.0833663
0.415245	-0.141634	0.30452	0.156631
0.299889	-0.0348796	0.341925	0.131705
0.236875	0.238725	0.356757	0.494544
0.14487	-0.0385709	0.182788	0.416154
0.243491	-0.0423688	0.284338	0.174279
0.303479	-0.00982767	0.236113	0.253325
0.366549	0.0904158	0.228708	0.188127
0.119258	-0.0922681	0.186386	0.0166802
0.126714	-0.126846	0.384413	0.304692
0.160258	-0.00230452	0.11708	0.235583
0.212126	0.209137	0.0227779	0.0602338
0.410477	-0.125522	0.559509	0.296798
0.124041	0.00728593	0.119278	0.0387978
0.190246	-0.0457099	0.150963	0.459318
0.116873	0.0851595	0.252231	0.159656
0.0954609	-0.0594832	0.283027	0.258314
-0.00570285	-0.0132678	0.125317	-0.131053
0.183497	-0.15532	0.341959	0.298765
0.12336	-0.0331762	0.251398	0.381009
0.241902	-0.115165	0.266121	0.347531
0.18558	-0.0470979	0.404207	0.176832
0.347514	0.0284228	0.236471	0.198476
0.303243	-0.0141935	0.292859	0.128131
0.11179	-0.063319	0.0585709	-0.00372828
0.0687654	0.0148466	0.232183	0.177872
0.251039	-0.114591	0.195038	0.344406
0.131374	0.03719	0.0398601	0.267851
0.129636	-0.0468798	0.232969	0.393964
0.171576	-0.155369	0.413438	0.0368844
-0.0225983	-0.0283313	0.185041	-0.26229
0.384933	-0.0532383	0.211232	-0.130103
-0.0725602	-0.036607	0.123226	0.00782237
0.162746	0.0135226	0.301203	1.73298
0.144527	-0.0820589	0.162478	0.130848
0.146237	-0.0573694	0.280707	0.058773
0.0626402	-0.0429598	0.193103	-0.0105494
0.194843	0.0551769	0.222462	0.101947
0.0396019	-0.279863	0.190187	0.531447
0.148931	0.114748	0.181859	0.107312
0.0966924	0.0689019	0.219177	0.401192
0.0478297	-0.199989	0.210166	0.134353
0.0601725	-0.0231501	0.0848669	0.22278
0.241105	0.07352	0.473594	0.543549
-0.0478183	-0.23313	-0.0343567	-0.165612
0.171978	0.0267241	0.110476	0.246189
0.199602	-0.140775	0.373628	0.047576
0.088678	-0.048595	0.178447	0.0210417
0.105953	0.0546691	0.220324	-0.0105145
0.0779621	0.122631	0.109447	0.487697
0.425817	-0.0349802	0.328365	-0.0304482
0.0410436	-0.0230939	0.194368	0.296324
0.248576	-0.00356936	0.172693	0.699742
0.411293	0.0189339	0.318812	0.25345
0.35382	0.126469	0.149025	0.62825
0.275473	-0.0931485	-0.636829	-1.3274
0.0214816	-0.0660978	0.13167	0.303969
0.134276	0.00302662	0.101514	0.192153
0.0538866	-0.104322	0.186765	0.106703
0.0994015	0.0938144	0.197437	0.252971
0.135325	-0.105677	0.136068	0.161326
0.196719	0.0112858	0.262066	0.508227
0.341596	0.132983	0.402696	0.526697
-0.125328	-0.0800246	0.171462	-0.0616967
0.163224	0.326927	-0.116996	0.207328
0.337043	-0.141955	0.0499556	0.142603
0.363111	0.187267	0.126156	0.497347
0.220549	0.0275977	0.214199	0.413242
0.129523	-0.108203	0.051073	0.29801
0.187533	0.0303937	0.316327	0.268956
0.316117	-0.102513	0.227508	0.0306189
0.163129	-0.0488724	0.198238	-0.0323662
0.317707	-0.104281	0.197072	0.273867
0.0835468	-0.109912	-0.00893605	-0.0667949
0.0921859	-0.0865868	0.241661	0.357291
0.0148236	-0.0926689	0.104537	0.310732
0.0881443	-0.0372728	0.130172	-0.188884
0.100215	-0.0931694	0.15133	-0.0737133
0.320391	0.0659798	0.321664	0.220329
0.161836	0.110848	0.345874	0.228856
0.215864	-0.0514213	0.167996	0.641997
0.180169	0.122073	-0.0264741	0.15132
0.180671	0.0127818	0.151846	0.435507
0.154238	0.0141568	0.136828	0.119399
0.291937	0.0485156	0.312474	0.425848
0.191011	-0.115212	0.264655	0.342142
0.206207	-0.0493535	0.137271	0.577732
0.138411	-0.0128466	0.251423	-0.153983
0.441883	0.0286621	0.318816	0.0812153
0.465109	0.0332437	0.27588	0.0946748
0.177425	-0.121614	0.394992	0.183712
0.237252	-0.00150784	0.213226	0.572313
0.176262	-0.0929602	0.181769	0.322674
0.110171	-0.0476665	0.0840993	0.0404532
0.262941	0.0557619	0.204916	-0.251142
0.13517	-0.0175762	0.0110461	0.127156
0.276641	0.0271756	0.321057	0.233925
0.170346	-0.138513	0.195258	0.354713
0.0767009	0.0689754	0.0553599	-0.751265
0.174679	0.0394599	0.242992	0.136217
0.0599401	0.0362922	0.183696	0.291946
0.301555	-0.0953573	0.0804697	0.200241
0.391123	0.0542878	0.167348	0.357422
0.112604	-0.0512392	0.124265	0.0224855
0.248198	0.0989286	0.147566	0.0740317
0.149532	-0.103979	0.190924	0.00641012
0.276394	-0.0344171	0.106874	0.164529
0.0191126	0.0587288	0.0904347	-0.117943
0.369747	0.0224604	0.227181	0.161701
0.341416	0.0544321	0.339216	0.351254
0.00597922	-0.197953	0.317446	0.537565
0.299059	0.172593	0.208864	0.567448
0.157336	-0.0328364	0.09642	0.022471
0.105715	0.0256596	0.374371	0.473678
0.151899	-0.0908667	0.175017	0.118903
0.221809	-0.0173295	0.263897	0.475126
0.348198	0.0723268	0.389061	0.0987649
0.0237398	-0.0139457	-0.000631129	0.269927
0.268241	-0.150974	0.258205	0.295997
0.254543	0.0195051	0.301796	0.427367
0.117863	0.0242644	0.17487	0.149563
0.328332	-0.000986162	0.196077	0.356751
0.108098	-0.00732845	0.368411	0.509728
0.159166	-0.0213202	0.211512	0.287509
0.140425	-0.116685	0.196646	0.475552
0.266444	-0.0962093	0.212073	0.290766
0.261657	-0.159224	0.353271	0.462138
0.0757154	-0.315037	0.317899	0.294127
-0.359906	-0.602434	0.156015	0.240712
0.222725	-0.121115	0.288575	0.261254
-0.0143038	-0.0861295	0.111307	-0.0283572
0.21321	0.0341952	0.216215	0.0520508
0.262884	-0.0136323	0.456212	0.50004
0.213538	-0.000849549	0.23484	0.0955515
0.387369	-0.00744988	0.221852	0.448605
0.504004	0.0695397	0.465291	0.824743
0.181709	-0.0871855	0.112347	0.429242
0.149699	-0.00910423	0.10872	0.304848
0.0720955	-0.0262863	0.0404218	-0.0476655
0.0594693	-0.187718	0.181451	0.0318855
0.405057	0.0274613	0.43748	0.660506
0.24327	-0.0439289	0.35508	0.280686
0.0576878	-0.0227621	0.139707	0.251095
0.119289	-0.120336	0.221844	0.152381
0.146592	-0.0208092	0.270688	0.0437454
0.157643	0.0993769	0.107374	0.279538
-0.00787944	-0.193641	-0.068421	-0.200305
0.242919	0.0581992	0.254745	0.115335
0.181488	-0.0109673	0.220897	0.205269
0.288343	0.0113558	0.42959	0.181127
0.414733	-0.0460392	0.34554	0.627458
0.157459	-0.037601	0.437362	0.292334
0.334222	0.107533	0.397781	0.465779
0.046778	-0.0304577	0.122749	0.261464
-0.0048608	-0.273687	0.120116	-0.209141
0.211354	-0.0426832	0.257885	0.406303
0.13467	-0.0680341	0.12459	0.255278
0.0219831	-0.139754	0.374042	0.294194
0.0395911	-0.00877196	0.111074	0.397241
0.223205	0.0697649	0.314773	0.277082
0.38583	0.0375857	0.234376	0.252611
0.165531	-0.00363228	0.266136	0.216834
0.233726	-0.0357051	0.0909511	0.133131
0.228471	0.0450326	0.196011	0.319446
0.153469	-0.0726718	0.270097	0.00153983
-0.176666	-0.276017	0.116065	0.278996
0.245367	0.282587	0.31391	0.203285
0.339802	0.00105691	0.207583	0.44142
0.079747	-0.0665449	0.0898737	0.0914485
0.262028	-0.00106943	0.308148	0.24119
0.103065	-0.0479202	0.127445	-0.12786
0.438528	0.0755902	0.492184	0.636209
0.256128	-0.0723521	0.140088	0.0771593
0.177895	-0.167902	0.739488	0.942556
0.102376	-0.0710097	0.306707	0.101539
0.201183	-0.20267	0.150602	0.173635
-0.0012223	-0.196027	0.215203	0.330423
0.333338	0.155738	0.157575	0.230785
0.205157	-0.0547025	0.313829	0.267611
0.174787	0.0279302	0.229729	0.394631
0.158187	-0.107016	0.180407	-0.0652135
0.457037	0.0595196	0.130065	0.220691
0.300254	0.0441307	0.238026	0.100726
-1.63645	-1.50085	-1.59325	-1.37905
0.104595	-0.251545	0.341723	0.378686
0.588383	0.00806476	0.278371	0.0505247
0.18081	0.0590266	0.443978	0.387502
0.181088	-0.0219823	0.236436	0.373837
0.356136	-0.123674	0.239208	0.288727
0.262262	0.0128917	0.1992	0.0575873
0.277662	0.0360314	0.194611	0.473661
0.25572	0.0481854	0.174369	0.264536
0.140406	-0.208127	0.267921	0.609671
0.105851	-0.0321096	0.269422	0.109273
0.32701	-0.00770023	0.278998	0.219281
0.304019	0.0691444	0.321914	0.473531
0.131093	-0.0200496	0.0781645	-0.127696
0.115986	-0.000998	0.244645	-0.0837912
0.00282646	-0.676309	0.749249	0.806002
0.082729	0.087428	0.289176	0.3901
0.0580153	0.0999484	0.0562361	1.03152
0.256647	0.117523	0.0838748	0.206362
0.130908	-0.0957909	0.226146	0.128846
0.0052009	-0.144816	0.118411	0.234606
0.145288	-0.0172439	0.162192	0.10083
0.0676967	-0.0464801	0.157774	0.146825
0.389487	0.0602159	0.243163	0.427476
0.554829	0.0561102	0.439471	0.348327
0.271688	-0.000590372	0.176695	0.215309
0.184325	-0.0386794	0.26672	0.293822
0.0746975	-0.00114416	0.0477982	-0.487844
0.0889642	0.0460794	0.477265	0.445861
0.179825	0.0313543	0.124075	-0.0964481
0.151982	-0.0607943	0.104071	0.115285
0.23148	0.16189	0.181471	0.537331
0.303125	-0.0716728	0.127465	0.604435
0.047773	-0.266924	0.620254	0.315043
0.179235	0.0439446	0.231328	0.471974
0.0370554	-0.100434	0.322395	-0.180807
0.392205	-0.0116639	0.428151	0.467204
0.130974	0.232773	0.4427	1.11531
0.160997	-0.025994	0.328554	0.614731
0.0699598	-0.0615917	0.376562	0.211452
0.2766	0.0657835	0.109939	-0.295156
0.120863	-0.149078	0.294118	0.239778
0.277276	0.0459075	0.334477	0.416243
0.0973484	-0.186255	0.335567	0.330207
0.0433153	-0.184114	0.0440539	-0.0310501
0.366092	-0.100269	0.232939	0.411047
0.181771	-0.243866	0.0446856	0.362204
0.26239	0.181324	0.0571371	0.460989
0.0123055	-0.029435	0.0715274	-0.0655825
0.148563	-0.0972319	0.233014	0.30653
0.201406	0.0808498	0.106492	0.478203
0.113408	-0.0485946	0.249414	0.304613
-0.00146862	-0.0762083	0.169971	0.14899
0.221997	-0.0161889	0.311302	0.324396
0.326985	-0.0876401	0.326374	3.33501
0.166452	-0.0431411	0.338667	-0.134117
0.241181	-0.0840712	0.273364	0.353609
0.000652118	-0.199983	0.162749	1.99824e-05
0.141789	-0.0198386	0.270436	0.114945
0.127226	-0.0386626	0.24302	-0.139158
0.0051473	-0.122145	0.119276	-0.00413874
0.179382	-0.0543999	0.361552	0.50419
0.0153988	-0.229484	0.0254522	-0.209482
0.200188	0.0644131	0.192709	0.25875
0.199246	-0.0256649	0.119251	0.001876
0.348157	0.14188	0.343436	0.0865582
0.283325	0.0486849	0.399009	0.422543
0.373464	-0.150301	0.290738	0.107949
0.272337	-0.0143559	0.207709	0.00670855
0.126167	0.0181163	0.31387	0.182173
0.0784448	0.0630604	0.00798439	-0.998327
-0.00064371	-0.128808	0.0778698	-0.184809
-0.00856803	0.00961121	0.132516	0.133767
0.203646	-0.052552	0.220463	0.271873
-0.0569866	-0.188794	0.178773	0.0923674
0.185707	0.0316356	0.0870127	0.149233
0.0546917	-0.0980047	0.0791057	0.156201
0.434144	0.148639	0.343813	0.484767
0.153599	-0.0396374	0.339545	0.318362
0.113322	0.0771468	0.258005	0.150977
0.157174	-0.0598054	0.150331	0.338507
-0.0795175	-0.546678	0.464082	0.314599
0.46874	0.0468897	0.242222	0.428886
0.115141	-0.0657873	0.183218	0.091183
0.0823375	-0.097158	0.230922	0.345051
0.050168	-0.144312	0.0838891	-0.0531599
0.195234	-0.0291296	0.184013	0.354013
0.0802547	-0.0232542	0.271663	0.264506
0.0429013	0.00492064	0.0996136	-0.0644077
0.209382	-0.0889656	0.273361	0.361606
0.261586	-0.049504	0.103575	0.0815539
0.134114	-0.0524393	0.157733	-0.00309747
-0.0573152	-0.143555	0.162853	0.0603173
0.0541226	0.204964	0.183902	0.358681
0.0830365	0.00118692	0.179651	0.289448
0.141763	-0.0302057	0.219111	0.497501
0.264623	-0.0964234	0.113191	-0.0156954
0.0161583	-0.0656813	0.179851	0.128798
0.206368	-0.380467	0.531898	0.242463
0.169698	0.0112394	0.27438	0.211005
-0.0130544	-0.0614376	0.187349	-0.0589342
0.122687	0.0146649	0.491298	1.03265
0.0643615	-0.0583682	0.0342999	0.203827
0.145021	0.0929264	0.0375556	0.311951
0.165476	-0.100445	0.54098	0.307795
0.154891	-0.0976722	0.327666	0.0839667
0.225459	0.0111568	0.187061	0.136613
0.0778818	0.0109616	0.147798	0.178935
0.234557	0.110896	0.315886	0.454465
0.196454	-0.143809	0.0584538	0.330992
0.0693812	-0.110659	0.255211	-0.0348861
0.191574	0.0617149	0.223575	0.52623
0.179982	0.0766927	0.199035	0.206104
0.400563	0.149201	0.316896	0.797338
0.0897863	0.0471206	0.144396	0.071978
0.194694	-0.0386015	0.488416	0.716871
0.170672	-0.0920074	0.289532	-0.0806203
0.294197	0.02478	0.178099	0.14185
0.100002	-0.00195441	0.0323527	0.333932
0.237921	-0.161314	0.167426	-0.260216
0.265354	-0.162518	0.413153	0.669057
-0.0680744	-0.671836	0.449699	-0.182343
0.0155966	-0.0256067	0.185693	0.274767
0.263461	0.0486331	0.130422	0.220391
0.0868359	-0.0591196	0.250994	-0.0603736
0.201063	0.0517371	0.304618	0.416518
0.0371427	-0.127028	0.0221856	0.163916
0.215725	-0.0427653	0.395181	0.415663
0.147461	0.122563	0.188931	-0.00588893
0.0766534	-0.0705127	0.345785	0.298228
0.0401296	0.0297246	-0.014554	-0.811702
0.117971	-0.0360934	0.318108	0.142896
-0.14706	-0.286412	0.157077	0.310695
0.0430527	-0.025923	0.0344668	0.343046
0.218426	0.0225615	0.308015	-0.0153108
0.28124	0.0503187	0.131748	0.0181529
0.215278	-0.0782212	0.390589	0.271531
0.28001	-0.110405	0.52646	0.482953
0.151447	-0.124089	0.653862	0.676425
0.113744	-0.20062	0.431322	0.338931
0.277214	0.0132935	0.377347	2.72616
0.0905944	-0.230344	0.182414	0.382764
0.0419833	0.0619179	0.261	-0.0354902
0.127307	-0.00682211	0.210167	-0.0716451
0.104173	-0.0642244	0.235385	-0.0632638
0.124441	0.138991	0.168063	0.146616
0.0798191	-0.302447	0.533186	0.806354
0.261401	-0.0956917	0.167218	0.147884
0.0277521	-0.033734	0.174401	-0.15371
0.38659	-0.0387762	0.461195	0.489737
0.180158	0.00415971	0.251826	0.0846307
0.134882	0.0258647	0.15423	0.173865
0.148954	0.105062	0.292306	0.411729
0.191484	0.0257178	0.0894065	0.0684381
0.231038	0.107748	0.358883	-0.024735
0.00620409	-0.0177715	-0.0265294	-0.750212
0.148299	-0.0575145	0.314654	0.0954269
0.162149	-0.177904	0.363259	0.283879
0.232034	-0.0664961	0.304364	0.394537
0.328978	-0.0278241	0.134683	0.236194
0.186507	-0.00503083	0.167562	0.302819
0.0690929	-0.0876958	0.0907959	0.0572092
0.09031	-0.0939393	0.252377	0.24068
0.231709	-0.101912	0.0718243	0.0778971
0.336615	-0.0560676	0.144437	0.100075
0.147114	0.00934401	0.193917	0.31718
0.17568	0.0388295	0.260174	0.177672
0.177062	0.141515	0.143628	0.342244
0.13924	0.0767471	0.21261	0.129814
0.234362	-0.00612187	0.273284	0.277597
0.211735	0.0772253	0.227242	0.1611
0.163676	-0.0312016	0.311896	0.326644
0.0649211	-0.0829182	0.172083	-0.000499324
0.177693	-0.0379823	0.16243	0.393663
0.231666	0.015968	0.236229	0.350212
0.31405	0.0317955	0.166203	0.233197
0.167862	0.370558	0.217594	0.718883
-0.0653626	0.218528	0.0535339	0.416169
0.303396	0.0190795	0.237734	0.202439
0.257951	-0.0960623	0.269232	0.141775
0.0994099	-0.143532	0.173562	0.231546
0.325335	-0.0240535	0.246892	0.178106
0.297455	-0.13113	-0.060668	0.226652
0.14739	-0.0287367	0.247133	0.317012
0.339572	-0.00419102	0.199709	0.228219
0.547288	0.0454908	0.297137	0.566845
0.0919075	-0.0147877	0.0872988	0.197231
0.354485	-0.0176398	0.260587	0.0678468
0.103067	0.0578317	0.190675	0.159933
0.122282	0.0197008	0.123994	0.385836
0.188923	0.0924582	0.159063	0.380872
0.380888	0.0165087	0.441926	0.950367
0.327344	0.0619401	0.0687252	0.430077
0.18351	0.0499129	0.234363	0.0869592
0.0790509	0.00269646	0.177484	0.198844
0.0770677	-0.109058	0.277097	0.321944
0.168423	0.0423868	0.294217	0.31934
0.283573	-0.0118856	0.205115	-0.0558262
0.359205	0.0138763	0.226043	0.528718
0.196075	-0.0311463	0.398587	-0.171042
-0.0873891	-0.0344331	0.173328	0.242132
0.340368	0.0621084	0.235842	0.388977
0.43695	0.0334482	0.374946	0.30026
0.222983	0.0406186	0.185256	-0.141979
0.124272	-0.0645078	0.264245	0.209416
-0.25682	-0.219859	0.275301	0.270747
0.188408	-0.0494391	0.182787	0.125183
0.217697	-0.0988831	0.311008	0.2547
0.402339	0.0354999	0.239822	0.102399
0.0349083	-0.194957	0.126403	-0.14161
0.228122	0.40574	0.392665	0.650944
0.22683	-0.0882248	0.252402	0.596624
0.178833	-0.151338	0.185754	0.0362867
0.198261	0.0607305	0.255673	0.309175
0.170637	-0.0504941	0.222869	-0.203378
0.0565513	-0.0974189	0.213706	-0.475639
0.0323319	-0.0545352	0.1757	-0.208205
0.228893	0.0478904	0.362034	0.30974
0.201852	0.0413704	0.146713	0.107029
0.314691	-0.317144	0.103467	0.303872
0.139833	-0.114421	0.319073	0.283598
0.185664	-0.0540202	0.202641	0.443493
0.169604	-0.120671	-0.126282	-0.12342
-0.0248189	-0.0453898	0.168756	0.407824
0.416765	-0.087697	0.173274	0.398174
0.131055	0.0767498	0.200969	0.324775
0.107275	-0.0596266	0.0961653	-0.0918846
0.160986	-0.186808	0.108371	0.264733
0.173484	-0.198177	0.0352385	0.149715
0.2625	1.37125	0.282443	3.67066
0.303417	0.0670301	0.172055	0.334231
0.213787	-0.099891	0.35137	0.836722
0.246446	0.183864	0.0604916	0.335763
0.0181671	-0.0253315	0.194892	0.0104486
0.201415	-0.0917055	0.0998067	0.159184
0.188284	0.00317835	0.0163887	0.459597
0.272547	0.0042384	0.0367048	0.239168
0.110595	0.0860424	0.284069	0.253329
0.3519	0.0222096	0.205262	0.254707
0.22014	0.0418571	0.102227	0.225783
0.160392	-0.132019	-0.0134228	0.418085
0.136556	-0.0748029	0.116812	0.226515
0.304125	0.058732	0.217613	0.157066
-0.0417018	-0.0563105	0.286356	0.245235
0.11125	-0.0211497	0.183636	0.258687
0.362551	0.00474456	0.121257	0.340595
0.211984	-0.0823282	0.166198	0.412181
0.237796	0.0415716	0.222647	0.108701
0.104771	-0.043943	0.12598	0.460327
0.225046	0.00460731	0.265505	0.300734
0.191697	0.0641865	0.107541	0.224988
0.25462	0.056994	0.303214	0.0255473
-0.0956899	-0.139578	0.225646	0.130057
0.185476	-0.0757872	0.0387262	0.117132
0.287346	0.159653	0.195751	0.470779
0.261538	-0.000932674	0.0742311	0.280173
0.245588	0.0795268	0.059462	0.157105
0.277289	-0.0995407	-0.159397	-0.126524
0.270365	0.0108406	0.175251	0.112924
0.00948482	-0.142871	0.154328	0.265656
0.158541	0.0431413	0.287065	0.654749
-0.0541668	-0.0288958	0.286313	0.444224
0.172541	0.0552091	0.313135	0.388343
0.242417	-0.0303293	0.444819	0.951651
0.338012	-0.100455	0.0908175	0.246425
0.210028	-0.280116	0.19808	0.294714
0.258663	0.0350716	0.0942885	0.342818
0.381024	0.036715	0.319353	0.557372
0.229563	0.0939112	0.215405	0.624347
0.0784185	-0.03964	0.261581	0.316631
0.13608	0.0191434	0.156046	0.255586
0.187741	0.213242	0.245879	0.499045
-0.0803365	-0.117452	0.241601	0.370982
0.376341	0.490727	0.541656	1.85543
0.267109	0.319899	0.821912	1.9478
0.235761	-0.0686922	0.307453	0.115124
0.361908	-0.016323	0.0726844	0.233832
0.0295329	0.247615	0.0722809	0.0387485
0.218897	0.090527	0.139593	0.207169
-0.0297957	0.167896	0.138451	0.0433272
0.0196093	-0.0802669	0.0678976	0.158658
0.254862	0.0281359	-0.15753	-0.0555223
0.135503	0.0514817	0.296385	0.622681
0.151529	-0.0341048	0.127802	0.422646
0.154025	0.012189	0.14321	0.130291
0.143743	0.0372959	0.163183	0.256444
0.109627	-0.0430884	0.107901	0.449833
0.223093	0.0395347	0.0152615	0.0964108
0.194935	-0.0351193	0.0904377	0.183475
0.40524	0.110875	0.338912	0.717499
-0.0649695	-0.270092	0.338041	0.267107
0.0953333	-0.105624	0.147718	0.252887
0.171858	-0.0502997	0.171823	0.179884
0.235259	-0.0769066	0.131855	0.476824
0.138508	-0.113956	0.157442	0.430711
0.0594182	0.0307047	0.113097	0.299596
0.382557	-0.0115202	0.334762	0.826168
0.339475	-0.085895	0.132947	0.135691
0.0779033	-0.0319344	0.13499	0.299049
0.0332914	-0.126062	0.127753	0.325182
0.294189	0.0978417	0.216677	0.298473
-0.0728285	-0.118253	0.176234	0.403635
0.154244	-0.057919	0.112366	0.174178
0.119446	-0.0781816	0.0131522	0.01554
-0.0826016	-0.0964268	0.106754	0.142416
0.360986	0.298277	0.297412	0.606438
0.213621	-0.0638393	0.0279367	0.346928
0.157124	0.0472194	0.104069	0.13158
0.188612	-0.022853	0.036738	0.180618
-0.0464801	-0.159052	0.00949255	-0.0884797
0.292068	0.0207606	0.0278679	0.280185
0.0984355	-0.0732317	0.0266643	0.179158
0.149815	-0.190848	0.287305	0.199371
0.139765	-0.129803	0.121054	0.233616
0.130915	-0.0430589	0.257117	0.129971
0.28532	-0.0158565	0.0457786	-0.0145708
0.0210779	-0.220688	0.328592	0.109902
0.214956	0.036694	-0.029381	0.305059
0.143296	-0.00921544	0.203021	0.069777
0.231143	0.093743	0.0906997	0.109
0.00127261	-0.162455	0.137514	0.147419
0.0153252	0.0918314	-0.0504005	0.40391
0.230882	0.00820426	0.197768	0.444283
0.125819	0.149783	0.0278709	0.143306
0.00718626	-0.178922	0.0654225	0.191463
0.22677	-0.0567101	0.0437834	0.11353
0.0525565	-0.127338	0.286158	0.251863
0.137401	-0.205309	0.282219	0.150289
0.0653321	-0.0877725	0.10804	-0.114031
0.223306	-0.0225185	0.193036	0.321502
0.267897	0.0913809	0.153422	0.504263
0.199636	0.21498	0.19189	0.474385
0.170911	-0.0816644	0.295766	0.108966
0.264849	0.0475849	0.159479	0.385511
0.246769	-0.0391209	0.291078	0.10438
0.10316	-0.043021	0.196012	0.555143
0.189838	-0.119049	0.287193	0.336373
0.299557	0.0546236	0.233533	0.167447
0.0328007	0.0808304	0.0569896	0.562438
0.103944	0.00504498	0.140719	0.275793
0.371366	0.0983915	0.155417	0.372719
-0.0307118	-0.199687	0.332638	0.406511
0.262798	-0.0195413	0.116344	0.0480921
0.0103029	-0.16152	0.0914842	0.228911
0.0257851	-0.181619	0.0226865	0.115841
0.0331301	-0.0688752	-0.00229375	-0.156431
0.215226	-0.0688727	0.47772	0.617982
0.184023	0.266961	0.168697	0.687989
0.238426	0.0392952	0.127028	0.133664
0.253341	0.184084	0.150545	0.257594
0.0254551	-0.0660071	0.166469	0.264409
0.240063	0.0116246	0.227211	0.537422
0.174032	-0.0695209	-0.0236169	-0.232036
0.148253	-0.0313921	0.185878	0.532729
0.222521	0.029274	0.0058708	0.32689
0.176257	-0.0368778	0.28433	0.154706
0.0879737	-0.074822	0.202801	-0.0206897
0.249691	0.225615	0.0253523	0.359968
-0.0175086	0.0798873	-0.0131445	0.0393833
0.225638	0.0192947	0.210291	0.387275
0.284323	0.0477111	0.206345	0.212471
0.320623	-0.0331548	0.130163	0.0785883
0.145702	-0.0114144	0.0121481	0.189756
0.0202913	-0.109977	0.101148	0.0324699
0.0695644	-0.0225921	0.264743	0.386169
-0.00297236	0.0736588	-0.0675369	0.03443
0.132955	-0.115077	0.0744099	0.194078
0.177388	0.0837864	0.108771	0.250853
0.163025	0.0168814	0.218657	0.32246
0.200457	-0.130049	0.175683	0.228427
0.304742	-0.0636148	0.0735462	0.351485
0.215445	0.00913971	0.137166	0.00178927
0.171198	-0.0398323	0.202081	0.128083
0.222455	-0.0400738	0.0900999	0.3633
0.180849	0.11177	0.171386	0.368909
0.072042	-0.16123	0.164151	0.384991
0.220621	0.123984	0.112026	0.158455
0.0255859	-0.0618635	0.154189	-0.0508133
0.0999071	-0.146613	0.0453769	0.209802
0.190325	-0.0405408	0.261997	0.362474
0.256747	-0.118471	0.246974	0.463474
0.00731647	-0.0989726	-0.0956017	-0.107635
0.0222296	-0.299281	0.375308	0.210505
0.153103	-0.0733644	0.00993778	0.333407
0.154071	0.0162175	0.169275	0.030094
0.210417	0.0824836	0.398331	0.44622
0.323546	0.0420753	0.170039	0.228958
-0.0357267	-0.098286	0.139231	0.26861
0.0780177	0.166866	0.080396	0.444736
0.0386296	0.0339091	0.138717	0.00473577
0.181361	-0.0343773	0.220038	0.169812
0.153885	-0.0367772	0.166564	0.849349
0.0953577	-0.117275	0.140098	0.26872
0.0658352	-0.18802	0.196451	0.350194
0.112434	-0.10083	0.216493	0.253949
0.237964	-0.0766112	0.370322	0.385748
0.263819	0.0210333	0.18994	0.206111
0.0573961	-0.0213586	0.129031	0.317256
0.110826	0.0352497	0.137952	0.355514
0.202825	-0.0489839	0.300816	0.490948
0.20515	-0.0213209	0.116236	0.443208
0.121267	-0.100438	0.0356362	0.0486193
0.256001	-0.0905167	0.403733	0.233558
0.0527269	-0.139458	0.113435	0.383926
0.119771	-0.0500785	-0.0111834	0.397392
0.304112	0.095813	0.186429	0.435495
0.0795298	-0.0725029	0.283783	1.05501
0.142233	0.0339628	0.068214	0.399021
0.296619	0.0399827	0.151002	0.348088
0.153239	0.0315379	0.208997	0.393026
0.0695125	-0.0115807	0.0697104	0.380232
0.256292	-0.0753039	0.178977	0.131225
0.254113	-0.00694973	0.201841	0.469162
0.193074	-0.0892074	0.127429	0.492938
0.203687	0.0792564	0.15443	0.241458
0.128882	-0.0190934	0.16602	0.0919494
0.171636	0.00425106	0.145995	0.337635
0.0972485	0.00904007	0.0509038	0.456931
0.133326	0.0679799	0.132271	0.171729
0.175596	0.00971594	0.0761702	0.23928
0.154184	-0.118816	0.194632	0.0719117
0.0986756	-0.158565	0.168086	0.507093
0.1098	-0.073473	0.0860887	0.20472
0.186383	-0.0354858	0.280464	0.251303
0.26585	0.10076	0.321287	0.408388
0.10685	-0.0218102	0.251899	0.15802
0.110232	-0.0101044	0.0265193	0.232091
0.213513	0.0313086	0.352293	0.342607
0.288163	0.0928883	0.287692	0.0990211
0.221283	0.11778	0.197101	0.188238
0.263968	0.0882623	0.372179	0.241863
0.179685	-0.0158706	0.20662	0.797451
0.228303	0.0763694	0.193018	0.414713
0.0968659	-0.0251634	0.00445326	0.232917
0.11565	-0.141256	0.143271	0.0132864
0.102063	-0.100538	0.141178	0.296723
0.217838	-0.0149117	0.0468719	0.0573577
0.158355	0.0554978	0.159694	0.305538
0.22371	-0.0783054	0.0494728	0.114687
0.153929	-0.151346	0.136179	-0.120287
0.163111	0.0403053	0.148493	0.167603
0.153095	-0.00115662	0.0467823	0.300881
0.126711	0.0375803	0.151507	0.186574
0.148781	0.0164797	0.133739	0.388061
0.10119	-0.24025	0.274907	0.302237
0.24517	-0.0524379	0.419061	0.0336957
0.184966	-0.0497612	0.204393	0.473505
0.253845	0.17158	0.201131	-0.00206937
0.120949	-0.0581251	0.308605	0.41775
0.203189	0.0318109	0.283727	0.625305
0.208125	0.0465369	0.141693	0.331462
0.177082	0.0593683	0.657024	0.798968
0.0732784	-0.0596629	0.239699	0.140545
0.217254	-0.0905879	0.262693	0.226296
0.21141	0.0441012	0.189443	0.398463
0.0827662	0.0332689	0.0978659	0.0519062
0.167406	0.013586	0.191442	0.153173
0.289574	-0.00912971	-0.00726498	0.0440801
0.0491511	-0.239003	0.084211	-0.115106
0.112416	-0.0845694	0.0407953	0.208911
0.160266	-0.0583466	0.170749	0.535278
0.214971	-0.0808353	0.123048	0.0806198
0.593751	0.12577	1.04972	1.59008
0.0986593	0.00449199	0.0652832	0.0317658
0.384576	0.393626	0.512145	0.6348
0.448785	0.692713	0.339084	0.448374
0.116492	-0.0962916	0.0490705	0.205393
0.0853665	-0.0144657	0.251353	0.236687
0.46736	0.227381	0.375242	0.152796
-0.0214346	-0.0621053	0.0374021	-0.253497
-0.0126254	-0.451263	0.450905	0.515756
0.233602	0.207658	0.154744	0.516056
0.095358	0.0704494	0.234912	0.22055
0.0528569	-0.0609966	0.249851	0.226865
0.221692	-0.045493	0.0306175	0.296973
0.165875	0.00497051	0.0763111	0.0826316
0.16455	0.0755044	0.247954	0.502744
0.19069	-0.0472054	0.19275	0.283294
0.273864	0.00638816	0.186235	0.171128
0.273129	-0.113131	0.187138	0.195365
-0.0248874	-0.124126	0.261168	0.173138
0.261974	-0.0125202	0.0936768	0.168463
0.18633	-0.0666111	0.457404	0.717173
0.0291018	0.137853	0.0187997	0.380261
0.351131	0.196269	0.298824	0.450627
0.19714	-0.0273518	0.230105	0.0725925
0.319674	0.0786788	0.138708	0.494695
0.330144	0.222263	0.310823	0.506991
0.296526	-0.0826637	0.152353	0.0590309
0.499947	0.160037	0.521766	0.289543
0.147596	-0.0875362	-0.15382	0.358171
0.307282	-0.130957	0.0355858	0.496319
0.258259	-0.0944377	0.236303	0.359794
0.0759849	-0.0842415	0.0968778	0.0683865
0.249293	0.00246062	-0.0352879	0.11744
0.143137	-0.095275	0.0578402	0.153088
0.0951757	-0.253689	0.250361	0.341513
0.0751084	0.0202151	0.000543924	-0.0805111
0.0616284	-0.043307	0.126121	0.441571
0.253897	0.0525515	0.039933	0.0603242
0.0383984	-0.0157498	-0.0890705	-0.0936634
0.438634	0.136928	0.0880101	0.38346
0.22566	-0.147556	0.15657	0.390681
0.048994	-0.0474259	0.233804	0.111907
0.152539	-0.231064	0.223204	0.199446
-0.0229589	-0.077789	0.0453717	0.191289
0.275402	0.00784402	0.256085	0.446709
0.206699	-0.10425	0.216001	0.387999
0.138302	-0.0360411	0.0240603	0.18523
0.051002	-0.113551	0.0788229	0.212173
-0.0444178	0.184537	0.0308624	0.46478
0.246038	0.0913878	0.116423	0.586605
0.144994	0.00011954	0.0121597	0.0443839
0.257261	-0.0742848	0.226834	0.543702
0.230123	-0.124668	0.114488	-0.0374395
0.163493	-0.0806629	0.0906268	0.15689
-0.0109229	0.0179882	-0.115484	0.736015
0.393609	0.131803	-0.284527	-0.0671797
-0.194346	-0.0344134	-0.105364	-0.102192
0.217706	-0.0745568	0.135449	0.0872135
0.0905986	-0.250511	0.276139	-0.0225786
0.351531	0.0622067	0.815319	0.874749
0.149946	-0.0645136	0.187786	0.306047
0.104958	0.187262	0.150432	0.184243
0.0360143	0.00940516	0.17318	0.323166
0.206033	-0.0588856	0.0802175	0.329879
-0.021629	-0.362477	0.0755707	-0.270482
0.129014	0.0492399	0.258639	0.0663763
0.0502959	0.0574921	0.155246	0.194147
0.00385357	-0.00511965	0.187182	0.0684475
0.0789085	-0.135671	0.311432	0.342165
-0.0434047	-0.172931	0.0584307	0.121005
-0.263294	-0.2655	0.164305	0.072881
0.233885	-0.0509783	0.222663	-0.0750804
-0.0158291	-0.214912	0.0300592	-0.191703
0.428438	0.0341729	0.0302561	-0.111272
0.259664	-0.223646	0.210081	0.558973
0.10611	0.131365	0.133482	0.206232
0.058529	0.0272422	0.235964	0.021152
0.201783	-0.136475	0.246727	0.231694
0.117556	-0.0504308	0.20329	0.142003
0.210767	0.0344468	0.146885	0.0892343
0.173839	0.0249603	0.1785	0.478514
0.157818	-0.108575	0.293563	0.259142
0.274093	0.0579468	0.19041	0.0797606
0.112575	-0.037492	0.143948	0.00681483
0.265785	0.227005	0.226319	0.680699
0.192902	-0.146002	0.352457	0.0896419
-0.000844746	-0.22429	0.356053	0.259202
-0.129153	-0.238695	0.128086	-0.396105
0.223453	-0.167204	0.00205234	0.377406
0.108728	-0.122199	0.166695	0.111415
0.078547	-0.0922556	0.248689	0.214195
0.0234852	0.0723384	-0.0312637	0.0259576
0.308151	0.180145	-0.0626737	0.049696
0.099712	0.00499538	0.0806933	0.0948949
0.133171	-0.258559	0.236483	0.165639
0.226057	-0.0422982	0.0891004	0.187167
0.122573	-0.204758	0.0834887	0.490388
0.164258	-0.026794	0.348026	0.493633
0.374383	0.0444566	0.337629	0.182001
0.134074	-0.0550296	0.365568	0.356111
0.0986103	-0.241111	0.193363	0.2911
0.211717	-0.0177097	0.309987	0.422751
-0.0603832	-0.0347174	0.192529	-0.0752529
0.28376	0.0734418	0.0775212	0.131936
0.2394	0.0756686	0.116085	0.371067
0.249575	-0.0781893	0.123123	0.328389
0.12633	-0.0217452	0.212835	0.404226
0.089442	-0.0749734	0.050339	0.0409793
0.0652856	-0.0227388	0.0747312	0.0645948
0.239142	0.0373688	0.291153	0.300663
0.207977	0.0207691	0.0893728	0.213208
0.0999358	-0.104027	0.115984	0.200921
0.108951	-0.131112	0.262375	0.853316
0.158027	-0.0271498	0.103424	0.184309
0.0771534	0.27167	0.0966089	0.250414
0.152073	-0.0762181	0.24458	0.303894
0.269774	0.155777	0.206927	0.399518
0.222071	0.0358365	0.29121	0.359049
0.120863	-0.190396	0.125999	0.342419
0.215193	0.0365624	0.153608	0.0830983
0.230092	0.080336	0.0924698	0.0847842
0.277847	-0.185612	0.555419	0.244693
0.0984587	0.0368367	0.284071	0.197461
0.0359414	-0.0378754	0.0846368	-0.179737
0.00229629	-0.0801081	0.124712	-0.0485039
0.386178	-0.0548827	0.167863	0.357112
0.127208	0.00466091	0.145842	0.081693
0.189861	-0.0446653	0.208981	0.363172
0.201028	0.00215371	0.266181	0.390499
0.0896633	-0.116213	-0.034524	-0.0722739
0.134192	-0.0299294	0.0997574	0.0992095
0.251118	-0.0105914	0.463212	0.378665
0.367583	-0.0951325	0.274643	0.249461
0.143316	-0.0991173	0.170395	0.136274
0.260405	-0.0558336	0.104304	0.304979
0.305503	0.0772101	0.118033	0.190538
-0.0803482	-0.0684283	-0.0911982	-0.338891
0.315154	-0.0462346	0.0588672	-0.128307
0.28965	-0.0339119	0.430355	0.277679
0.138014	0.00518181	0.0175275	0.188743
0.119366	-0.0774988	0.0805106	-0.0789329
0.191066	-0.233466	0.265667	0.452749
0.207022	-0.00990056	0.226648	0.562536
0.296842	-0.0595597	0.158055	0.18053
0.349861	0.137173	0.0805718	0.251438
0.260762	0.0689859	0.191479	0.366118
0.193119	0.139439	0.0562621	0.102827
0.260012	-0.145663	0.3806	0.885528
-0.0743069	-0.105292	0.170803	0.0501287
0.199342	-0.0712497	0.115395	0.271569
0.218902	0.0302671	0.322315	0.334079
0.148515	-0.139645	0.208931	0.0724848
0.291853	0.0436959	0.130543	0.146613
0.15533	-0.0617243	0.10404	0.032808
0.102624	0.0271982	0.261274	0.172668
-0.0467382	-0.37407	0.129867	0.192587
0.226443	-0.0813246	0.308006	0.278875
0.0730918	-0.138425	0.212803	0.0368899
0.0880553	-0.0494567	0.144506	0.366154
0.0591314	-0.0311231	0.0473408	-0.261518
0.052731	-0.0323938	0.156288	0.345791
0.151896	0.109549	0.205492	0.235258
0.236729	0.0167302	0.183007	0.395135
0.198602	0.0321868	0.214014	0.372956
0.308867	0.0140831	0.951386	0.397097
0.0865054	-0.0455886	0.308725	0.490939
0.128319	0.127958	0.170236	0.326731
0.298063	0.146912	0.339912	0.46078
0.229642	0.0204049	0.172199	0.458254
0.249111	0.0470229	0.313364	0.45634
0.000586585	-0.0156119	0.364329	0.619506
0.370997	0.125664	0.327475	0.813053
0.0415858	-0.36945	0.356822	0.676205
0.165852	0.0488046	0.281229	0.27806
0.266351	0.0728082	0.242571	0.295186
-0.00176082	-0.150793	0.0709498	0.221459
0.227563	-0.0488984	0.0189057	-0.0728044
0.130029	-0.0622378	0.250954	0.372919
-0.0650838	-0.274651	-0.160928	-0.195886
-0.0153477	-0.0787704	0.135141	-0.16097
0.317704	0.0972132	0.159105	0.135773
0.153893	0.0672018	0.0386827	0.146538
0.176699	0.00204961	0.176711	0.268049
-0.0328774	-0.121501	0.155691	0.211867
-0.0565681	-0.146362	-0.0416514	-0.0451516
0.142228	-0.0113759	0.229698	0.152738
0.233462	-0.00519027	0.208918	0.543632
0.225311	0.0276319	0.185692	0.344798
-0.0501176	0.00824324	0.0485254	0.149575
0.115393	0.0219533	0.04102	0.167396
0.0884552	-0.0317614	0.271243	0.172364
-0.0795954	-0.0601597	-0.00208387	0.0870274
0.0783175	0.229505	0.102762	0.509403
0.0189692	0.0537982	0.339425	0.523982
0.151718	-0.037054	0.142978	0.271781
0.170296	0.0274636	0.297649	0.218606
0.279235	0.00257663	0.226902	0.167883
-0.143215	-0.107172	-0.026061	-0.0461925
-0.102848	-0.11617	0.125326	0.328544
0.26015	0.0534089	0.138729	0.321962
-0.0114128	-0.08499	0.4426	0.385148
0.126315	-0.149363	0.27465	0.298781
0.124327	-0.0695518	0.197721	0.232754
0.199229	-0.0138718	0.376833	0.473739
0.106696	-0.139528	0.0963706	0.383235
0.275883	-0.000780063	0.047907	0.450295
0.257838	0.0623654	0.127662	0.417873
0.190973	0.141086	0.233826	0.319968
0.14594	-0.0441356	0.00660586	0.00566551
0.104862	0.0675389	0.180972	-0.0270013
0.149396	-0.0485858	0.179385	0.237611
0.234549	-0.00407871	0.0913258	0.267149
0.202001	0.105463	0.331303	0.701782
0.213776	0.0291122	0.0761758	0.189589
0.24967	0.00584657	0.0415247	0.0543327
0.0993499	-0.0637685	0.0333109	0.137787
0.0433523	-0.0282041	0.146558	-0.118415
0.109585	0.0447604	0.126859	0.0131506
0.101419	-0.0777436	0.099302	-0.189935
0.19911	0.0377704	0.133409	0.129631
0.14025	0.0440718	0.031685	0.206931
-0.115819	-0.249781	-0.0765022	0.351425
-0.0706462	-0.0959913	0.265358	2.03254
0.149863	-0.0513884	0.192075	0.342986
0.264822	0.0794389	0.274182	0.366918
0.251606	0.112013	0.259751	0.322056
0.070733	0.0744754	0.153553	0.448327
0.298198	0.267326	0.168095	0.586354
0.325592	0.114208	0.117837	0.125575
0.0349461	-0.0763263	0.0748924	0.093314
0.21582	-0.0694813	0.12963	0.211833
0.0856917	-0.0749341	0.189115	0.117539
0.212148	0.0237126	0.299616	0.476177
-0.129328	-0.296469	0.0771354	0.115058
0.304322	-0.025525	0.354289	0.561816
0.0744305	-0.124204	0.041969	-0.10857
0.221325	-0.203214	0.47208	0.657375
-0.00087758	-0.14356	0.212849	0.353881
0.0889426	-0.0334115	0.318887	0.498527
0.0669653	-0.0569184	0.163712	0.193947
-0.0722347	-0.0842169	0.0486543	0.0364531
0.154422	-0.0183456	0.113046	-0.00979003
0.349743	-0.050367	0.279781	0.602258
0.400277	0.170757	0.0891925	0.273678
0.158327	0.0812129	0.330285	0.818713
0.0265407	-0.0515953	0.274097	0.166904
0.0566137	-0.12463	0.292564	0.180841
0.152119	-0.100978	0.120942	0.142305
0.116076	-0.0245394	0.203124	0.298721
-0.196312	-0.297681	0.0498621	-0.121234
0.156655	-0.0418947	0.257087	0.101259
0.0780208	-0.114175	0.307898	0.404611
0.0706654	-0.0196369	0.156517	0.186441
0.158858	-0.0167927	0.0569769	0.205883
0.0225254	0.0759356	0.08012	-0.219051
0.233226	-0.117501	0.106771	0.270555
0.0429778	-0.19164	0.200831	0.0640499
0.264312	0.185689	0.350474	0.601544
0.239978	-0.1413	0.168936	0.355465
0.345751	0.0751522	0.13748	0.108426
0.102927	-0.0366057	0.150788	0.0417798
-0.00754731	-0.120879	0.160393	0.370109
-0.0157287	0.054983	0.117993	0.191485
0.343955	0.0177418	0.154846	0.0815695
0.134929	-0.00935696	0.0680369	0.271033
0.0355256	-0.011358	0.0572914	0.0139327
0.0417002	-0.158306	0.0257405	-0.0169538
0.126926	0.0361502	0.331751	0.339115
-0.0627054	-0.0235017	0.281052	-0.0890306
0.235036	0.0391385	0.217498	0.394373
0.17306	-0.122888	0.102545	0.16582
0.339706	0.00976218	0.0287409	0.130479
0.380762	0.076469	-0.119204	-0.075988
0.225807	0.0597222	0.140376	0.497165
0.236366	-0.00199796	0.2993	0.361101
0.109812	-0.0898704	0.157611	0.249456
0.12038	-0.0451749	0.0382316	0.255297
0.299091	0.0445495	0.213427	0.383579
0.0086784	-0.12217	0.425729	0.232092
0.189842	0.10679	0.272512	-0.233434
0.058008	0.0414996	0.013093	-0.0698612
-0.070541	0.115791	0.119882	0.0530371
0.0877717	-0.145846	0.103575	0.396479
0.1678	-0.148063	0.140404	0.483637
-0.0400659	-0.146672	0.153014	-0.0383313
0.155021	0.0627926	0.201948	0.278935
-0.091692	-0.295235	-0.0377554	0.422089
0.204948	-0.0939643	-0.108917	0.15914
0.0998778	-0.0361076	0.255312	-0.0468054
0.151109	-0.311865	0.151671	0.141048
0.166312	0.0387889	0.268552	1.03173
0.220433	0.0683573	0.0392996	0.46634
0.0832918	-0.0346774	-0.0573971	0.0875826
0.185173	-0.00255578	0.0870671	-0.0240372
0.106148	0.0188944	-0.0053207	-0.0320008
0.150006	0.0551039	0.0313995	-0.0132652
0.209878	-0.00984882	0.386563	0.134715
0.208276	0.0481151	0.322704	0.36251
0.327291	-0.00827186	0.177886	0.203862
0.168576	0.197102	0.242903	0.482674
0.0369193	-0.105224	0.154666	0.112097
0.268452	-0.0650234	0.0509165	0.0740751
0.0640059	-0.116731	0.0375332	0.177862
0.140025	0.0189506	0.16291	0.673288
0.282709	0.0178544	0.147951	0.119088
0.110184	-0.0119015	0.00838718	0.070745
0.117084	-0.105008	0.0832001	0.119733
0.130529	-0.0816914	0.230425	0.304578
-0.0297019	-0.0636448	-0.0202718	-0.316477
0.110755	-0.00617204	0.233303	0.507477
0.0698188	-0.0586374	0.237198	0.459218
0.153058	0.0996359	0.160984	0.519107
0.179261	0.0755242	0.128066	0.253453
0.0489	-0.0459868	0.146387	0.368347
0.13829	-0.0370175	0.04422	0.128044
0.122192	0.0635389	0.0420026	0.216662
0.340617	0.0154789	0.0916517	0.138851
0.280288	0.0426252	0.361394	0.193864
0.510051	0.280831	0.437436	0.170759
0.215531	-0.07225	0.0924734	0.226018
-0.0293271	-0.169262	0.0553114	0.509775
0.0202381	-0.0678204	0.160371	0.502092
0.168264	-0.0122199	0.280196	0.259517
0.192479	-0.103895	0.282191	0.19533
0.154975	-0.126278	0.180742	0.177063
0.0496672	-0.17849	0.191949	0.373028
-0.0575863	0.109823	0.270219	0.282038
0.281025	0.0184809	0.151782	0.38102
0.181884	-0.0055353	0.112511	0.2513
0.150612	-0.0935942	0.375805	0.581385
0.196852	-0.0483723	0.154284	0.223009
0.278448	0.064482	0.208934	-0.0232906
0.263729	0.00679518	0.117313	0.471307
0.153026	0.0243272	0.195993	0.395891
0.153882	-0.11302	0.0858846	0.120853
0.220618	-0.197798	0.156231	0.214825
0.202483	0.000471631	0.124096	0.390053
0.146422	-0.146336	0.162106	0.123997
0.415301	-0.0366978	-0.00218714	0.0622223
0.237241	-0.0455183	0.13768	0.414101
0.165166	-0.0329965	0.14183	0.101687
0.16505	-0.0964728	0.206848	0.372697
0.291247	-0.076576	0.2372	0.138252
0.0774161	-0.0830428	0.114609	0.115329
-0.00487826	-0.361771	0.358491	0.247431
0.10452	0.0180439	0.034963	0.295706
0.0771737	-0.119613	-0.0207842	-0.0670437
0.204948	0.168313	0.0363536	0.169558
0.173241	-0.0156111	0.100397	0.551732
0.154922	-0.0202998	0.345893	0.246054
0.120399	0.0915214	0.0293446	0.150274
0.106058	0.00518915	0.28859	0.370962
0.0496034	0.0573801	-0.0617162	0.172843
-0.00730719	-0.145829	0.130807	0.0984956
-0.0106457	-0.107937	0.0539722	0.311561
0.0973697	-0.0347523	0.349717	0.311562
0.240947	-0.0118186	0.00214135	-0.0892245
0.331951	-0.012067	0.250638	-0.137004
0.146041	0.0229881	0.19425	0.213503
0.113092	-0.0174332	0.204732	0.282553
0.165845	-0.0149337	0.329428	0.660377
0.183003	-0.0504633	0.242353	0.331632
0.0433108	-0.0403925	0.0224757	0.0176501
0.244952	-0.0923771	0.136361	0.266688
0.204518	-0.023067	0.197828	0.144247
0.223854	-0.0132466	0.155419	0.128529
0.30899	0.0929429	0.107051	0.0758285
0.243702	0.187227	-0.0580078	-0.0450384
0.208244	0.00398644	0.37185	0.502237
0.155314	-0.0484983	0.163754	0.241513
0.137255	0.0214542	0.187411	0.196415
0.054098	-0.071977	0.0536844	-0.0226601
0.331605	0.0950564	0.173145	0.412993
-0.0435544	-0.0410397	0.192628	0.277854
0.249008	0.0489542	0.345386	0.352037
0.139492	-0.178784	-0.043651	-0.209682
0.215746	0.0230931	0.185912	0.44496
0.167069	-0.0192982	0.161786	0.149205
0.100216	0.0189725	0.0558089	0.364815
0.443093	0.104507	0.239513	0.697603
0.161486	0.0163312	0.340863	0.507495
0.203872	-0.0172336	0.152249	0.391457
0.14244	0.0344089	0.189934	0.302309
0.244027	0.0548698	0.0607586	0.096203
0.118445	-0.095608	0.11415	0.242804
0.0915132	0.054331	0.0611267	0.0267864
0.171903	0.0271832	0.0689854	0.102414
0.0797488	-0.0878222	0.149472	0.182055
0.09121	0.0224926	-0.0695862	0.155434
0.100641	0.00320176	0.194997	0.290304
0.0299411	-0.0689174	0.151775	0.577278
0.116773	-0.0182461	0.165241	0.124321
0.0383288	-0.0971543	0.386279	0.210333
0.0192011	-0.0932012	0.10537	0.129651
0.386014	0.126913	0.24776	0.56865
0.361094	0.0184747	0.201481	0.531411
0.250887	0.0824038	0.0598066	0.212106
0.247133	-0.0971412	0.267184	0.550421
0.256162	0.179552	0.220338	0.497473
0.238016	-0.0179577	0.0404016	0.0874593
0.1392	0.101944	0.215077	0.364966
-0.0274737	-0.0494162	-0.0202774	0.166896
0.148168	-0.106354	0.105218	0.0199393
0.322883	0.10473	-0.0633094	0.032209
0.190217	0.0512047	0.0571411	0.139066
0.350923	-0.00619915	0.182007	0.313181
0.223314	0.0970833	0.21205	0.225795
0.142787	0.0417783	0.247486	0.393716
0.0467528	-0.120615	0.117995	0.0335314
0.0983869	0.00849127	0.513072	0.221236
0.0478034	-0.00336483	0.0916661	0.34968
0.086186	-0.0656311	0.228183	0.340405
0.3268	-0.0674166	0.25939	0.00755488
0.349037	0.117028	0.26632	0.269596
0.228774	-0.0695	0.106393	-0.0517108
0.267184	0.140738	0.0351812	0.288054
0.06414	-0.152595	0.144219	0.236141
-0.0997204	-0.137942	0.18284	0.0712363
0.471998	0.0440525	0.166667	0.466879
0.175233	-0.14051	0.24276	0.465776
0.162869	-0.0630381	-0.0276899	0.041879
0.139976	-0.0260169	0.276826	0.382554
0.173587	0.0464071	0.0792095	0.246356
0.0236404	-0.101096	0.0791054	0.160776
0.241718	0.0845109	0.0518629	0.131017
0.0984067	-0.0121849	0.340945	0.480841
0.23417	-0.168393	0.28414	0.917659
0.0543321	-0.102354	0.15975	0.488525
0.130904	-0.294449	0.278643	0.52829
0.186835	0.0485799	0.572116	1.04831
0.444573	0.142106	0.207751	0.413361
0.342122	0.0748159	0.301032	0.114002
-0.000351266	-0.0745841	0.222831	0.0249987
0.132449	-0.10681	0.208906	-0.138986
0.18309	-0.0287797	0.431619	0.111654
0.213052	0.0214807	0.17871	-0.0643971
-0.0461742	0.0966507	0.272764	0.451915
0.147206	-0.0613243	0.134974	-0.0625369
0.192221	-0.0368548	0.0547436	-0.0384251
0.218447	-0.37182	0.278328	0.249429
0.253954	-0.0131307	0.216024	0.257084
0.119885	-0.037644	0.343895	0.572821
0.192213	-0.0516636	0.14629	0.447646
0.215965	-0.0861614	0.281254	0.215207
0.224392	0.140338	0.0598849	0.605842
0.200393	-0.157357	-0.0275651	0.0193014
0.309493	0.137829	0.144644	0.458007
0.0961198	-0.202911	0.0647349	0.241255
0.231957	0.0605999	0.221901	0.206984
0.176678	-0.00255788	0.0321388	-0.0429832
0.201075	-0.0120155	0.145228	0.0754921
0.300942	0.0694797	0.155953	0.250874
0.112841	-0.0527151	0.0257215	0.0984213
0.292515	0.0246355	0.0954895	0.421389
0.121344	0.0629413	0.227659	0.508891
-0.0556341	-0.143209	0.0850489	0.0209481
0.230303	-0.071803	0.0989542	0.164537
0.272234	0.106346	0.374265	0.597187
0.448011	-0.00625704	0.163642	-0.0587421
0.159	-0.00454418	0.266854	0.240753
0.255088	0.233997	0.194482	0.530845
0.199103	0.15178	-0.0450525	0.343414
0.274121	-0.0370841	0.327433	0.415304
0.09494	-0.0954094	0.273859	0.492974
0.136643	-0.0995794	0.146859	0.194891
0.155288	-0.0313936	0.197442	0.513522
-0.0194296	-0.165346	0.249915	0.186685
0.29967	0.0862324	0.0491516	0.06242
0.189734	-0.0256773	0.0309634	0.334576
0.274228	-0.118415	0.108452	2.39217
0.195942	0.00200539	0.202409	0.225424
0.232565	0.0278451	0.264913	-0.0281112
0.0628643	0.029873	0.0531166	0.246173
0.184703	-0.0942823	0.107853	0.0979784
0.285102	0.092207	0.0912405	0.577812
0.24859	-0.158643	0.196762	0.855314
0.0864205	-0.0854932	0.0720556	0.535753
0.207679	-0.0674824	0.0955557	0.306701
0.220788	0.00836266	0.120401	0.430066
0.0417863	0.0205215	0.167463	0.194815
0.187587	0.0867453	0.190476	0.384079
0.0368483	-0.0229749	0.251525	0.32437
0.179234	-0.0126776	0.185739	0.36992
0.224399	-0.174615	0.049627	0.162795
0.236086	0.119087	0.123855	0.156483
0.26538	-0.110937	0.053177	0.264847
0.216061	-0.0126593	0.340714	0.362464
0.185945	-0.00240375	0.068065	0.390673
0.259245	0.0771423	0.436618	0.740036
0.135066	-0.185132	-0.111323	0.144173
0.0654708	-0.0175627	0.199801	0.396949
0.0979065	0.0114227	0.153899	0.245506
0.168165	-0.0107998	0.116228	0.242293
0.160318	-0.0531434	0.110866	0.0436478
0.352847	0.0737857	0.104832	0.100848
0.176246	0.0272976	-0.075397	0.338239
0.197994	0.0915145	0.141066	0.273896
0.218188	-0.0304124	0.0836767	-0.0131637
0.0876599	-0.22913	0.305299	0.462959
0.0661801	-0.0548859	0.140782	0.0619194
0.109376	-0.0330834	0.403866	0.767968
0.0064477	0.0282794	0.139171	0.246531
0.230575	0.0490613	0.246527	0.265111
0.125783	-0.0072341	0.178838	0.107502
0.175083	-0.0179245	0.119273	-0.00601889
-0.0346592	-0.0795126	0.241319	0.107035
0.162635	0.00470949	0.0875286	0.216948
0.277811	0.0833217	0.135677	0.229148
0.231559	0.0442994	0.33613	0.619891
0.159469	0.00925091	0.104707	-0.0216192
0.204338	-0.124004	0.527528	0.754471
0.246014	0.0990225	0.145986	0.455627
0.184318	-0.0813214	0.176008	0.301862
0.332721	-0.00965303	0.258327	0.316958
0.211169	0.0189029	0.225461	0.311028
0.198269	-0.00305052	0.0459695	-0.0229161
0.263551	0.00411062	0.255835	0.185503
0.296593	0.00971548	0.120972	0.494052
0.274429	0.0291211	0.281055	0.447395
0.20086	0.0420671	0.0505653	0.168814
0.314212	0.118746	0.190823	0.467326
0.187904	-0.059326	0.155602	0.268038
0.130394	-0.305295	0.134761	0.480161
0.288954	0.190563	0.439591	0.656177
0.146456	0.0344212	0.255486	0.4984
0.0782876	-0.027778	0.155939	0.162738
0.0229911	-0.0205375	0.21169	-0.026036
0.0767693	0.0163184	0.108237	0.25934
0.224249	-0.12339	0.159818	-0.0231387
0.33137	0.0120745	0.31535	0.478707
0.167971	-0.0111575	-0.0128718	0.539146
0.0878724	-0.012652	0.237037	0.0173598
0.293499	0.049063	0.165256	0.221541
0.259949	0.0314683	0.139225	0.0434363
0.256627	-0.000422069	0.247818	0.256419
0.066659	0.0255126	0.177781	0.273736
-0.131137	-0.133097	0.149293	0.283189
0.0988812	-0.0307929	0.128026	0.26108
0.14999	0.112082	0.0601644	0.400063
0.302199	0.0464084	0.227198	0.0657066
0.171733	0.0432325	0.196546	0.139138
0.0652987	-0.139535	0.133997	0.0373538
-0.0405052	-0.13188	0.132586	0.0415953
0.218331	0.0364805	0.220908	0.629697
0.237563	0.0142976	0.14153	0.509781
0.126639	0.0116363	0.323751	0.409424
0.20632	-0.113335	0.203567	0.0652665
0.2857	0.0669025	0.16913	0.486822
0.0694258	-0.0881776	0.204138	0.151735
0.14688	-0.319301	0.116359	0.0527759
0.269843	-0.0403536	0.336708	0.401034
-0.10197	0.0998264	-0.0785774	-0.613642
0.148632	-0.0244748	0.24833	0.526839
0.240034	0.0286002	0.0457586	0.047266
0.205397	-0.0740337	0.0121901	-0.0943794
0.26197	-0.0288019	0.25104	0.647271
0.0496047	-0.0726365	0.141918	0.213324
0.153678	-0.0650892	0.097472	0.456862
0.168011	-0.264635	0.00658811	1.78765
0.11595	-0.137542	-0.117585	-0.151866
0.191616	-0.034189	0.128789	0.280196
0.0921856	-0.0209852	0.110981	0.178993
0.28101	0.0521716	0.228726	0.437964
0.0878151	0.0115127	0.153438	0.196787
0.180048	-0.100625	0.226821	0.132538
0.0290191	-0.0935706	0.149452	0.0308363
0.179489	-0.116217	0.176954	-0.0374298
0.200378	0.0078167	0.061247	-0.102423
0.321299	0.064446	0.282026	0.200725
-0.0832573	-0.0698716	0.0840237	0.127714
0.274035	-0.0334698	0.0816788	-0.0877397
0.0592207	-0.0724844	0.0784702	0.0864951
0.265075	-0.0350505	-0.163557	0.132112
0.122632	-0.148521	0.0895621	0.103082
0.34743	0.0920618	0.26507	0.55814
0.0357097	-0.0898607	0.27621	0.562375
0.0238563	-0.127328	0.249954	0.302132
0.0776299	-0.204421	0.250935	0.326888
0.082621	-0.0746852	0.101321	-0.0517385
0.338057	0.13191	0.0670485	0.369844
0.301873	0.004655	0.0893981	0.196043
-0.00830235	-0.0652834	0.204203	0.411408
0.0979773	-0.0603371	0.0613865	-0.0870971
0.147222	0.0031581	0.11257	0.327628
0.236032	0.0529056	0.194142	0.0809361
0.0337155	-0.0663674	0.0558083	0.118698
0.0986316	-0.143751	0.276898	0.344461
0.100711	0.000288973	0.126737	0.223636
0.184101	-0.139716	0.150569	-0.0151809
0.297869	0.127092	0.416897	0.315355
0.170039	-0.0262823	0.029223	0.377199
0.293137	0.0299866	0.112298	0.259072
0.147569	-0.0237108	0.164884	0.207429
0.288654	-0.0999511	0.282783	-0.0508342
0.20468	0.0896706	-0.0124797	0.0133351
0.182999	0.0368423	0.0552342	0.069206
0.0496244	-0.196634	0.101014	0.260046
-0.0413226	-0.0153274	0.060506	0.412276
0.267717	-0.0447527	0.364723	0.667618
0.228218	0.0511344	0.191566	0.372769
0.0826199	0.054105	-0.0675403	0.230654
0.235879	-0.00485395	0.205079	0.39246
0.278062	-0.00955279	0.0956867	0.307055
0.138472	0.051375	0.132574	0.136959
0.309153	-0.0217184	0.119548	0.168817
0.231992	-0.0458663	0.00230487	-0.0275001
0.200263	0.1153	0.0859025	0.038247
0.091206	0.0232232	0.102484	0.224997
0.204273	0.0220378	0.232241	0.120355
0.0991963	-0.0981815	0.0854899	0.407192
0.164947	0.00480079	0.189229	0.216127
0.299453	0.0453671	0.214093	0.295033
0.220844	-0.055115	0.0592036	0.176453
0.0983494	0.0868024	0.0909596	0.00291933
0.28697	-0.214315	0.162654	0.287641
0.246036	0.100523	0.223626	0.466803
0.171136	-0.0464235	0.0716643	-0.0567741
0.353089	0.00423628	0.0523377	0.12578
0.0948134	0.0201621	0.209909	0.123243
0.186732	0.114739	0.0657163	0.387224
0.119096	-0.053115	0.211082	0.466371
0.100789	-0.172969	0.060312	-0.0394394
0.10434	-0.0721774	0.0531278	0.235082
0.241714	-0.0985333	0.163455	0.0334613
0.179229	-0.163242	0.203048	0.324127
-0.0404922	-0.193746	0.0870175	-0.0796028
0.197225	-0.0234586	0.0970454	0.503896
0.110957	-0.180772	0.217842	0.423315
0.129032	0.07228	0.233821	0.487519
0.110766	-0.204904	0.00636952	0.496402
0.234861	-0.0188773	0.163403	0.60772
0.199128	0.0292621	0.189853	0.242057
0.248289	-0.114985	0.466782	0.945456
0.230225	-0.108602	0.290379	0.273554
0.131079	-0.0139588	0.338511	0.566596
0.169163	-0.0279838	0.145013	0.106028
0.179412	-0.0202521	0.0823704	0.406389
0.0429692	-0.072834	0.305382	0.43491
0.18932	-0.0319235	0.224401	0.280532
0.172972	-0.0665056	0.199731	0.546861
0.102914	-0.150147	0.116072	0.160816
0.0747404	-0.0243812	0.0668231	0.163772
0.0870241	-0.0317764	0.145081	0.065667
0.162684	-0.150425	0.201933	-0.106611
0.154464	0.0542391	0.188101	0.586512
0.0901235	-0.16451	0.206714	-0.0513724
0.183454	-0.200521	-0.0413254	0.117879
0.255049	0.00988267	0.140613	0.238122
-0.00166797	-0.0846883	0.184736	0.400791
0.171429	0.0616824	0.0807735	0.0942084
0.102132	0.0228297	0.14467	0.256157
0.187251	-0.226707	0.00361199	0.286699
0.330109	0.0247657	0.213052	0.570144
0.298545	-0.0996564	0.00292163	-0.0883553
0.011506	0.0349155	0.144388	-0.0332796
0.151231	0.0307345	0.233956	0.331942
0.267802	-0.054197	0.260204	0.722363
7.27603e-05	-0.119623	0.194089	0.36337
0.109305	-0.0269708	0.013807	0.11021
-0.0859501	-0.171755	0.101343	0.23063
0.0903099	-0.123208	0.0768591	0.358048
0.257927	0.0230838	0.186007	0.239227
0.349078	0.0198791	0.205573	0.648854
0.250787	0.142255	0.471022	0.727964
0.0448433	-0.118463	0.0161674	-0.0641146
0.121323	-0.0698276	0.232728	0.458122
0.195927	-0.00470267	0.19234	0.247968
0.192364	0.0209767	0.185265	0.302239
0.220153	0.0156992	0.237546	0.348226
-0.12528	-0.0242912	0.133527	0.513609
0.231035	-0.121923	0.44326	-0.156385
0.147679	0.0179282	0.207387	0.414019
0.0783372	-0.233218	0.207001	-0.816539
0.0822319	0.0347421	0.19354	0.279775
0.0746884	-0.325127	0.0440287	0.158907
0.202413	0.0561366	0.0263712	0.0735976
0.163389	-0.0749927	0.211356	0.304977
0.175989	0.0963558	0.0515981	0.311878
0.185884	-0.0567303	0.138904	-0.215767
0.0609974	-0.0226257	0.159405	0.300895
-0.0566125	-0.265837	0.055476	0.143949
0.155546	-0.0246835	0.203112	0.497439
-0.0204931	-0.196976	0.177377	0.579803
0.171767	0.00757018	0.101074	0.187533
0.18585	-0.00234891	0.00369834	0.344533
0.146579	-0.0299479	0.158502	0.401524
0.252554	0.103577	0.20666	0.401776
0.164159	-0.057411	0.20398	0.277969
0.172728	-0.0378874	0.0445526	0.218339
-0.0399502	0.0181347	0.159474	-0.264818
0.231303	0.0851409	0.518543	0.447109
0.135598	0.0336003	0.205719	0.248427
0.216844	-0.00520663	0.187457	0.417657
0.211602	-0.0795277	0.252656	0.650897
0.149311	0.121524	0.184856	0.042546
0.253087	-0.0739229	0.0847874	0.127358
0.0883092	-0.0382983	0.21919	0.149051
0.170318	0.161914	0.113116	0.281218
0.262479	-0.0776567	0.303409	0.0367732
0.00704952	-0.000269727	0.139674	0.287752
-0.00457131	-0.0800511	0.158372	0.320286
0.131505	-0.0206831	0.100931	0.0934441
0.209082	-0.0358779	0.0481714	0.234695
0.0422545	0.425665	-0.00459965	0.431361
0.275446	0.0213724	0.532627	0.493308
0.401882	-0.0674986	0.33781	0.340264
0.128358	-0.0483393	0.168293	-0.0372367
0.165229	-0.0654579	0.0525549	0.274794
-0.0522732	-0.131981	0.187932	0.0637665
-0.236063	-0.418731	0.325181	0.498672
0.23043	-0.0770662	0.207357	0.113596
0.133526	-0.0386436	0.017025	0.153076
0.0193837	-0.0186809	0.107823	0.172226
0.198661	-0.0324505	0.0891823	0.421807
0.380953	0.0725314	0.0706308	0.302984
0.148615	0.0354992	0.0222971	0.08573
0.329421	0.0644192	0.23375	0.477151
-0.0523444	-0.118706	-0.0549038	-0.690696
0.0653904	-0.0846756	0.0322198	-0.406316
0.138598	0.00994608	-0.00908687	0.159912
0.311185	0.0732432	0.0835025	0.155633
0.187308	0.0609524	0.0641302	0.134952
0.28317	0.0902151	0.226809	0.495847
0.203962	0.0855678	0.0650526	0.203553
0.660699	-0.00366224	0.641741	0.785595
0.227752	-0.0946968	0.0260516	0.242173
0.302292	-0.00680607	0.208416	0.344548
0.41424	0.0887382	0.25034	-0.0834905
0.170138	0.103403	0.143138	0.148363
0.0985485	0.165053	0.116913	0.19211
0.0556508	0.0496903	0.121627	0.550773
0.010137	-0.18361	0.0792866	0.169251
0.169384	0.14068	0.110456	0.37167
0.441104	-0.00882372	0.273464	0.462623
0.257047	0.133866	0.22078	0.104485
0.0681302	-0.140761	0.0630484	-0.0669647
0.214893	-0.0333011	0.297559	0.435472
0.0411897	-0.0702647	0.141738	0.151273
0.0960351	0.0484718	0.100687	0.185648
0.113425	0.135813	0.0941757	0.459884
0.139199	-0.120486	0.0982809	0.204519
0.157688	-0.109402	0.21026	0.263916
0.190789	-0.0841139	0.0881611	0.113684
0.258785	-0.109498	-0.0104268	0.264228
0.206799	0.150321	0.325847	0.253636
0.074237	0.0817759	0.346877	0.401206
0.313849	0.168505	0.267672	0.348023
-0.0535283	-0.0963267	0.208299	0.845287
0.0650733	-0.163713	0.368287	0.425618
0.128844	-0.0474765	0.00219364	0.18302
0.143028	-0.13514	0.480145	0.789869
0.17378	-0.0485375	0.231161	0.393454
0.192936	0.175124	0.0824139	0.243239
0.100811	-0.102274	0.170511	0.349238
0.182464	-0.14932	0.01963	0.107125
0.105297	0.00997838	0.263492	0.5732
0.102436	-0.0314815	0.229589	0.256787
0.111077	-0.000507253	0.071933	0.58908
0.159726	0.026961	0.120104	0.150334
0.112523	0.0300258	0.098527	0.263213
0.0680117	-0.0520836	-0.0743428	0.307073
0.0698501	0.157827	0.157814	0.0828721
0.221146	0.0467542	0.140738	0.245111
0.20362	-0.0368673	0.0602123	0.241364
-0.0234899	-0.154563	0.00905364	0.310756
0.359099	0.299715	0.119296	1.00661
0.161147	-0.146047	0.228814	0.169533
0.33649	0.0539234	1.01467	0.814537
0.186052	-0.0708302	0.224266	0.320307
0.206962	-0.0523931	0.070473	0.214537
0.128009	0.0570156	0.137756	0.134949
0.20222	-0.000405933	0.127935	0.368385
0.187888	-0.103162	0.0967969	0.303157
0.096933	0.0718904	0.225829	0.29772
0.13004	-0.0428859	0.194934	0.337111
0.199661	-0.0477117	0.148512	0.239996
0.187076	0.0384497	0.141119	0.133698
0.107725	-0.0365357	0.212458	0.198079
0.0823042	-0.106394	0.160136	0.242714
0.0458615	-0.139138	0.182599	0.129356
0.171847	-0.0227792	0.156611	0.451541
0.0349064	0.0238656	0.169988	0.28538
0.167744	0.0951124	0.601672	0.618044
0.259604	0.10765	0.13514	0.538671
0.324991	0.0589826	0.252769	0.533663
0.225691	-0.0108992	0.113041	0.406672
0.356685	0.0418678	0.271284	0.40844
0.206907	-0.0182909	0.061425	0.281705
0.338857	-0.00753967	0.53872	0.43952
0.309526	0.0953252	0.232466	0.269182
0.116561	-0.22226	0.348285	0.582504
0.0391703	-0.0385804	0.0962293	-0.0814018
0.249175	0.11224	0.110984	0.152286
0.188669	0.06268	0.0271803	0.170254
-0.102686	-0.0523261	-0.0326352	-0.189738
0.0566089	0.0353063	0.243169	0.21535
0.0820874	-0.0718741	0.12518	0.160671
0.023866	-0.0663351	0.0465053	-0.0822716
0.451833	0.00751562	0.273964	0.414397
0.191061	0.0655648	0.10303	0.263555
0.358452	0.0800345	0.3459	0.26143
0.260476	-0.0193045	0.20033	0.0271809
0.235277	-0.0253367	0.392412	0.319678
0.20712	0.00680125	-0.0242906	-0.202247
0.119641	-0.106675	0.221456	0.301085
-0.0628747	0.019153	0.0232678	0.364079
0.0992773	-0.00543783	0.409324	0.314863
0.368186	0.0784648	0.197466	0.595589
0.184629	-0.0656232	0.307642	0.594359
0.379719	-0.0341501	0.172683	0.324559
0.137277	-0.0434675	0.0479712	0.350855
0.175433	-0.137611	0.104264	0.171327
0.250533	0.0900202	0.252396	0.386325
0.346783	0.103129	0.194169	0.260374
0.209953	0.0565878	0.242874	0.330212
0.156857	-0.0152112	0.255572	0.259462
0.296452	-0.0467655	0.212078	0.481732
0.189008	0.107975	0.346558	0.280194
0.0232104	-0.230984	0.489874	0.39673
0.125832	-0.0719896	0.134907	0.560618
0.113109	0.0482263	0.0608781	0.182899
-0.0244863	-0.15983	0.285157	0.461225
0.166629	-0.0643479	0.0104683	0.0775629
0.382067	0.151195	0.184485	0.589697
0.148436	-0.0169971	0.180521	0.522048
0.181733	0.0219907	0.324071	0.334413
-0.0231104	-0.241163	-0.077153	-0.0181249
0.271555	0.110754	0.0987644	0.216604
0.291834	0.168987	-0.0670738	-0.0496289
0.10706	-0.0644099	0.202259	-0.0839789
0.259064	0.107947	0.32307	0.40486
-0.00017906	0.0470912	0.120582	0.299506
0.489571	0.287683	0.42605	0.747747
0.369322	0.0548143	0.184168	0.153634
0.0413315	-0.0290469	0.148533	0.393143
0.215433	-0.0759312	0.100551	0.216391
0.134091	-0.00484666	0.128327	0.435777
0.253931	0.0224414	0.057334	0.307707
-0.029471	0.0163376	-0.137646	-0.970449
0.149326	-0.0878045	0.217745	0.336261
0.0187129	0.0281645	0.129868	0.0261887
0.00139632	-0.0529977	-0.106293	0.0390828
0.229653	0.0945356	0.270159	0.383433
0.225895	0.054835	-0.0161861	0.327896
0.251014	-0.00405797	0.148349	0.166575
-0.00410718	-0.029585	0.162182	0.0759388
0.166188	-0.0501959	0.0735891	0.266634
0.209657	-0.0917339	0.167633	0.432317
0.0979412	-0.02283	0.0974724	0.268077
0.188536	0.0339022	0.206274	0.363405
0.248334	0.135032	0.250057	0.39348
0.142148	0.0775333	0.167863	0.327374
0.225309	0.0662099	0.111049	0.406359
0.142598	0.00592295	0.162338	0.254468
0.3223	-0.0151155	0.0759653	0.379329
0.146368	0.148141	0.316115	0.376245
0.211611	0.03986	0.210032	0.235411
0.128763	-0.203419	0.313066	0.381499
0.161741	-0.0269382	0.265	0.310933
0.103769	0.0349216	0.150461	0.196832
0.209871	-0.0632356	0.219376	0.348748
0.286505	0.178478	0.0764808	0.29411
0.260955	-0.0952733	-0.0503675	0.26437
0.227635	-0.0768954	0.17842	0.111535
0.172558	-0.0331324	0.146495	0.18106
0.192215	0.0692449	0.182922	0.218077
0.254073	0.147404	0.0888247	0.0656189
0.215899	-0.128059	0.236214	0.351759
0.231657	0.077583	0.229808	0.498228
0.242561	0.0449098	0.197752	0.403851
-0.00502852	-0.0892541	0.0648477	0.0973389
0.305394	0.0254488	0.122097	0.686078
0.24325	-0.000102555	0.237969	0.363154
0.174611	-0.0392207	-0.0231377	-0.0065892
0.2091	-0.12493	0.146669	0.400249
0.174912	0.0309543	0.380148	0.371841
0.178835	0.0385742	0.412828	0.477624
0.124636	-0.0641958	0.331631	0.18828
0.211347	0.0190833	0.207092	0.268747
0.094199	-0.0417795	0.0979858	0.229351
0.335888	0.0580124	0.322665	0.413834
-0.0308828	-0.389494	0.280205	0.157173
0.207057	0.0339821	0.145772	0.239531
0.127928	-0.0526462	0.157191	0.125438
0.0892292	0.0411069	0.0180098	0.325322
0.310026	0.104145	0.101588	0.25449
0.127134	-0.049847	0.229109	0.0797935
0.217418	-0.0208951	0.112664	0.262939
0.0930777	-0.123459	0.0302835	0.315042
-0.0749553	-0.265123	0.187817	0.180239
0.0549759	-0.0483859	0.1793	0.1825
0.22028	-0.0642878	0.221383	0.327479
0.262424	0.213649	0.0654047	0.149143
0.0317235	-0.134451	0.166476	0.0373867
0.187484	0.060498	0.0632659	0.164804
0.222902	0.0275768	0.0773324	0.264866
0.201694	0.0195347	-0.0241886	0.237965
0.17702	-0.0694197	0.17492	0.178923
0.13869	-0.056465	0.0975042	0.478976
0.090662	-0.141374	0.226121	0.103306
0.071668	-0.127463	0.350197	0.261127
0.090595	0.0666122	0.127312	0.272169
0.198208	0.0116587	0.281313	0.298954
0.217115	0.161137	0.14243	0.164794
0.257624	-0.0962728	0.292512	0.278637
0.226018	-0.0635877	0.370785	0.284239
0.104212	-0.179285	0.14226	0.0493622
0.119371	-0.0595219	0.352836	0.577188
0.341654	0.0240585	0.228365	0.497944
0.22626	-0.00765484	0.209396	0.247675
0.229465	0.0111525	0.301051	0.352129
0.144417	0.245234	0.11583	0.51398
0.13299	0.108278	0.210047	0.408102
0.118082	0.0462705	0.147205	0.288179
0.13614	-0.0750949	0.100159	0.140197
0.229543	0.257687	-0.00736847	0.509996
0.221175	-0.0306165	0.210946	0.358926
0.144909	-0.015147	0.129717	0.321134
0.0276425	-0.112779	-0.0329362	-0.000634507
0.294292	0.127644	0.333232	0.675677
0.20239	0.0646177	0.14963	0.477069
0.13159	-0.303411	0.18099	-0.0351968
0.221775	0.142038	0.289562	0.486837
0.17076	0.0282859	0.18747	0.424419
0.277731	0.000516064	0.252818	0.344365
0.0934655	-0.122451	-0.0246636	-0.203851
0.0137676	-0.108473	0.14884	0.339499
0.326854	-0.0310251	0.306908	0.407688
0.0389976	0.0517205	0.285749	0.299092
0.101387	0.0189102	0.105953	0.221003
0.0977388	-0.114444	0.191389	0.284374
0.286773	0.142475	0.168372	0.383089
0.143494	0.00571035	0.0597175	-0.000419799
0.168458	-0.0939184	0.209928	0.207739
0.110534	-0.0882241	0.379291	0.427152
0.279517	-0.123074	0.167906	0.460067
-0.0496152	-0.171083	0.18268	0.171688
-0.0119426	0.0874613	0.0976719	0.386624
0.0753829	-0.0329841	0.0698643	0.116622
-0.0136069	-0.132625	0.209035	0.296363
0.256911	0.120978	0.130685	0.4104
0.192389	-0.0261073	0.066349	0.423724
0.174819	-0.0683674	0.184983	0.330397
-0.00688007	0.124317	0.14374	0.575682
0.227637	0.00462551	0.0758831	0.383874
0.231152	0.0388576	0.115264	0.0353702
0.137755	-0.0941283	0.276435	0.36894
0.279707	-0.0498808	0.168843	0.291736
0.0869013	-0.0273388	0.147695	0.244314
0.16393	-0.0349027	0.206429	0.196487
0.00207691	-0.088514	0.165676	0.286772
0.111203	-0.223387	0.350647	0.257266
0.229732	-0.0572548	0.579786	0.577737
0.265418	0.0434606	0.216489	0.196103
0.11874	0.00988569	0.0261408	0.143311
0.0996782	0.253482	0.0602919	0.21588
-0.00761342	0.0655065	-0.0817036	-0.066978
-0.0960997	-0.116568	0.425075	0.27765
0.356562	0.106993	0.246448	0.264314
0.164425	-0.0862849	0.105963	0.322977
0.141996	0.0134757	0.228626	0.515198
0.280485	0.040623	0.170631	0.0664558
0.0362793	0.115074	-0.0621187	0.283812
0.0925562	-0.0386109	0.0856297	0.178433
0.0727594	0.117499	0.078416	0.201721
0.341017	-0.00489859	0.166554	0.816395
0.244053	0.0344487	0.139168	0.260044
0.193061	0.0478542	0.116231	0.294706
0.236026	0.0550546	0.10578	0.29223
0.185684	-0.0395521	0.0740789	0.0582713
0.111977	0.0779227	0.223496	0.290391
0.156348	0.311086	-0.0358077	0.21697
0.135017	-0.0316692	0.139126	0.0429083
-0.0150396	-0.0769501	0.0768725	-0.0858678
0.188356	-0.0251967	0.28161	0.42124
-0.0511291	0.0140396	0.0798751	-0.0605093
0.123214	-0.0796109	0.195729	0.401522
0.263486	0.080156	0.295346	0.589667
0.334742	0.0651668	0.266256	0.573058
0.347464	-0.0823258	0.215871	0.367995
0.0765571	-0.0120286	0.165106	0.266525
0.0888249	-0.0275674	0.350033	0.390277
0.13471	0.0411275	0.182116	0.317554
0.117948	-0.0558432	0.206972	0.305528
0.368366	0.0818852	0.436171	0.551277
0.293906	0.024107	0.437854	0.314934
0.0616647	-0.0740383	0.173124	0.205582
0.266688	-0.0474733	0.244825	0.178364
0.11812	-0.0293304	0.103391	0.393145
0.291498	-0.0727565	0.153274	0.0468085
0.414278	0.0610593	0.150785	0.506543
0.114951	0.0453753	0.211945	0.383711
0.15267	0.166624	0.273732	0.510648
0.115557	-0.0901642	0.094287	0.163202
0.128489	-0.171216	0.446035	0.529198
0.192802	0.0290628	0.270285	0.178503
0.297359	0.00384754	0.0632973	0.192678
0.0159288	-0.133177	0.18762	0.369622
0.257818	-0.0121161	0.0905529	0.326828
0.190035	0.0755601	0.260958	0.316348
0.151787	-0.0690063	0.0520088	0.154996
0.167771	0.0708751	0.161655	0.227802
0.129165	-0.113035	0.258384	0.28337
0.180858	0.0830871	0.14937	0.407858
-0.00877688	-0.375392	0.204476	0.429174
0.208083	0.0271676	0.359062	0.185548
0.199798	0.0512226	0.123679	0.421239
0.225329	0.0134993	0.230666	0.230648
0.254771	-0.177269	0.189511	0.0162298
0.232873	0.00893665	0.0683661	0.0339576
0.195445	-0.0378301	0.170476	0.566497
0.0117266	-0.251564	0.246977	0.274254
0.028226	0.0550848	0.295301	0.299759
0.203889	-0.0539126	0.636673	0.67027
0.163232	-0.105767	0.0883421	0.408793
0.145869	-0.0305173	0.164402	0.0774851
0.189882	-0.0125128	0.30726	0.406206
0.385288	0.187339	0.127727	0.564377
0.189622	0.0963157	0.187906	0.282655
0.0954957	-0.12476	0.0155272	0.449364
0.246773	0.0871636	0.243365	0.262475
0.187915	0.0562751	0.231215	0.403543
0.156558	-0.00624994	0.0253005	0.130778
0.0733254	-0.00728252	0.061393	0.265298
0.159536	-0.0826498	0.262648	0.102951
0.108377	0.0109365	0.036127	0.302754
0.102482	-0.0286968	0.152559	0.202482
0.139109	-0.110572	0.176232	0.328149
0.240576	0.0835466	0.232827	0.223022
0.0274122	-0.101495	0.111829	0.286953
0.21373	-0.0457059	-0.0667645	0.248671
0.126983	-0.217852	0.157858	0.245705
0.151637	-0.0614795	0.113709	0.140098
0.842644	0.00874163	0.223788	0.258672
0.335841	0.08478	0.294705	0.566822
0.17242	-0.0154455	0.146492	0.261018
0.161279	-0.147998	0.10686	0.180036
0.362331	0.105245	0.150534	0.26714
0.267483	-0.0747367	0.192728	0.114008
0.211256	-0.107956	0.12796	0.33799
0.145034	-0.0403953	0.192577	0.277626
0.268031	0.0222477	0.0773205	0.27799
-0.111147	-0.0149827	0.0800165	0.0455431
0.123343	-0.0196738	0.260381	0.059118
0.0394861	-0.0249022	0.124911	0.185053
-0.0322086	0.0209339	0.11468	0.379541
0.0384771	0.0843034	0.0767927	0.349916
0.211815	-0.217623	0.518594	0.309703
0.0974958	0.140423	-0.0125685	0.132358
0.153345	0.0347217	0.0214155	0.184656
0.13082	0.0571265	0.184291	0.540436
0.036926	0.137538	0.142849	0.242286
0.0699513	-0.0992806	0.315776	0.430936
0.352009	0.0595514	0.3683	0.633351
0.203028	0.0524967	0.0382293	0.00525763
0.119278	-0.971874	1.42202	2.04875
0.241102	0.0392477	0.00646352	0.258967
0.267464	-0.0214993	0.167772	-0.0833439
0.216423	-0.0498456	0.0824244	0.228252
0.156775	-0.0607376	0.28514	0.484748
0.269895	-0.016932	0.0629465	-0.024523
0.181243	0.160502	0.168	0.469806
0.328462	0.07152	0.210447	0.686134
0.00947149	-0.105811	0.0890409	0.276669
0.179361	0.0341107	0.254412	0.312931
0.160202	0.0409492	0.0797301	0.231806
0.283529	0.0684227	0.17641	0.518301
0.379973	0.0984469	0.127989	0.298934
-0.136265	-0.222044	0.232477	0.417661
0.19374	0.0756924	-0.11333	0.0446653
0.0762753	-0.176117	0.128139	0.0809712
0.390779	0.0737442	0.0438819	0.273219
0.23023	0.0236132	0.353241	1.95483
0.154221	-0.0439633	0.142707	0.332784
0.198338	-0.112693	-0.134326	0.163275
-0.0369317	-0.256178	0.250506	0.0539003
0.246972	0.104939	0.191772	0.0525522
-0.0200275	-0.111209	0.256199	0.206685
0.175126	-0.00562816	0.112022	-0.0336968
0.0436523	0.0419125	0.0476654	0.12105
0.376905	0.0855831	0.52903	0.933773
0.28316	0.174798	0.0883106	0.476984
0.10903	-0.136599	0.290096	0.507267
0.0973751	-0.206865	-0.0628314	0.208672
0.208812	0.0234393	-0.00366497	0.148716
0.0116301	-0.00451337	0.135969	0.0897025
0.280228	-0.0726343	-0.107663	-0.165316
0.20472	0.347716	0.201444	0.52806
0.285271	-0.0992569	0.275187	0.208729
0.0267625	-0.123348	0.278135	0.151147
0.19184	0.0779509	0.0331336	-0.0596308
0.087973	-0.125456	0.101456	-0.130515
0.0305783	-0.0348187	0.185309	0.270329
0.152885	0.0402812	0.194114	0.308679
[truncated: 11,643 more rows]

## Sheet: Figure 1f
RedoxPeptide	BCNU/AF_2h	BCNU/AF_24h
P32261.Serpinc1.128.	0.26159	4.69775
P07724.Alb.485.	0.230665	3.17465
P05213.Tuba4a.347.	0.137161	2.67961
P70296.Pebp1.168..1	0.445637	2.36137
P05213.Tuba4a.376.	0.255177	2.87616
P05064.Aldoa.202..1	0.11791	2.16896
P05213.Tuba4a.315.316.	0.277901	2.92015
O35215.Ddt.24.	0.40769	2.8724
P04627.Braf.125.128.	0.219159	2.14954
Q923D2.Blvrb.109.	0.32437	2.0252
P35505.Fah.408.	0.14085	1.88345
P16110.Lgals3.187.	0.170266	2.03873
P05064.Aldoa.339..1	0.0914753	2.21324
P52480.Pkm.49.	0.0868273	1.75241
P99025.Gchfr.62.	0.25715	1.5114
P14152.Mdh1.137.	0.150503	1.99181
Q7TN75.Peg10.843.	0.145263	2.04697
P14152.Mdh1.154.	0.11911	1.84417
P06801.Me1.110.	0.110993	2.20967
P05064.Aldoa.240.	0.153526	2.33329
Q8VCW8.Acsf2.467.	0.293809	1.98752
P16110.Lgals3.187..1	0.124223	1.98808
P04117.Fabp4.2.	0.230899	2.19476
P26883.Fkbp1a.23..1	0.344996	2.83012
Q93092.Taldo1.250.	0.160906	2.32484
P47968.Rpia.121.	0.261425	2.00452
Q9R062.Gyg1.89.	0.212753	1.84621
Q8BWZ3.Naa25.416.	0.223588	1.47038
Q921H8.Acaa1b.381.	0.151597	1.68808
P61087.Ube2k.170.	0.307371	2.23873
P05064.Aldoa.339.	0.101331	2.37659
Q8VCR7.Abhd14b.138.	0.380555	2.57322
P17742.Ppia.161.	0.269403	2.00035
P50396.Gdi1.335.	0.210756	1.83969
P50396.Gdi1.202.	0.0892614	1.7215
Q8CAY6.Acat2.65.	0.131379	1.93287
P70296.Pebp1.168.	0.377963	2.18517
P05213.Tuba4a.295.	0.0874267	2.75749
Q91V76.NA.249.	0.28499	1.94812
P45376.Akr1b1.187.	0.315861	1.91455
P52480.Pkm.31.	0.205254	1.85453
E9QLW5.Igf2.81.82.	0.298058	2.33249
P04117.Fabp4.2..1	0.206896	2.14086
P17563.Selenbp1.268.	-0.0276388	1.7434
P13707.Gpd1.7..1	0.286682	2.02301
Q05816.Fabp5.87..1	0.271262	2.04531
P05064.Aldoa.73.	0.123824	2.31804
Q8VDG5.Ppcs.308.	0.375053	2.22333
P17742.Ppia.161..1	0.386904	2.08887
O88844.Idh1.269.	0.099448	1.48965
P17563.Selenbp1.31.	-0.000881421	1.76458
G3UYJ7.Ddt.196.	0.485346	2.971
Q99KQ4.Nampt.39.	0.0620328	1.88793
E9PZF0.Gm20390.109.	0.358112	1.72066
Q91V76.NA.154.	0.193969	1.688
P22907.Hmbs.120..1	0.157479	1.77283
P13707.Gpd1.162.168..1	0.357531	1.97747
P53811.Pitpna.94.	0.385202	1.95561
P16125.Ldhb.36.	0.243547	2.4221
P13707.Gpd1.7.	0.311476	2.00369
A0A1B0GRV0.Bpnt1.59.	0.241109	1.59376
P50396.Gdi1.302.	0.233518	1.68968
Q924B0.Impa1.183.	0.243032	1.64296
P56375.Acyp2.29.	0.465836	1.98706
Q9CR09.Ufc1.116.	0.391094	1.74511
Q9D6Y9.Gbe1.309.	0.219212	2.16537
Q9R111.Gda.301.	0.238679	2.08151
Q8QZR5.Gpt.405.	0.30216	1.81425
Q9DBJ1.Pgam1.55.	0.232696	2.35437
A0A0F6AIX5.NA.275.	0.246506	2.26509
Q61598.Gdi2.282.	0.236683	1.61688
O88844.Idh1.73.	0.107125	1.68871
Q91V76.NA.187.	0.16134	1.7584
P45591.Cfl2.39.	0.455866	2.16001
O08709.Prdx6.47.	0.263742	1.55664
Q8BWY3.Etf1.335.	0.267939	1.69834
Q8K1B8.Fermt3.235.	0.408161	3.66952
P28271.Aco1.392.	0.285	1.49885
Q9D1A2.Cndp2.300.	0.0440395	1.69512
Q05816.Fabp5.87.	0.27133	2.06422
P52480.Pkm.152.	0.132869	1.78904
Q3U2G2.Hspa4.376.380.	0.225518	1.98063
Q9CQ60.Pgls.33.	0.233005	1.72824
Q8QZR5.Gpt.238.	0.258219	1.72553
Q9CQE8.NA.19.	0.392796	2.18834
P06801.Me1.240.	0.0242723	2.20693
Q91V92.Acly.20.	0.135648	1.53426
Q921H8.Acaa1b.123.	0.218074	1.67399
P34884.Mif.57.60.	0.228567	3.08527
P06745.Gpi.404.	0.119634	2.37037
P17751.Tpi1.177.	0.245062	2.0346
P06151.Ldha.163.	0.0928878	2.06311
P26883.Fkbp1a.23.	0.423414	2.89648
Q9D892.Itpa.33.	0.289971	1.56248
O88851.Rbbp9.65.	0.429553	2.51494
Q8BGX2.NA.188.	0.0994354	1.90918
Q62426.Cstb.3.	0.5766	2.45763
Q9D8Z2.Triap1.18..1	0.307378	1.81742
P17751.Tpi1.268.	0.205512	2.14368
Q9WU84.Ccs.227.	0.204842	1.5636
Q9ER72.Cars.472.	0.215038	1.50127
P06801.Me1.415.420.	0.21235	2.30291
Q91V92.Acly.122.	0.0413719	1.4773
P35505.Fah.396.	0.172437	1.84014
P40142.Tkt.386.	0.0340351	1.8696
Q9R111.Gda.281.	0.0119387	1.68051
Q8VE95.NA.109.	0.0568634	1.92816
P48428.Tbca.67.	0.465766	2.53739
Q99P30.Nudt7.5.	0.135702	1.3626
P51859.Hdgf.12.	0.205744	1.75532
P47791.2.Gsr.54.59.	-1.87489	-1.44598
P70296.Pebp1.13.	0.216771	2.29354
Q3USZ8.NA.170.	0.177033	2.05206
Q922R1.NA.222.	0.277198	2.20078
P06151.Ldha.84.	0.309164	2.06532
Q60692.Psmb6.76.77..1	0.280519	1.39102
P68037.Ube2l3.86.	0.294802	2.09058
P52480.Pkm.326.	0.111507	1.60593
Q8CI94.Pygb.758.	0.095568	1.509
Q9DBP5.Cmpk1.122.127.	0.360446	1.63936
Q91V76.NA.54.	0.285186	1.92773
P99025.Gchfr.80.	0.454101	1.72052
P13707.Gpd1.200.	0.255115	1.8589
P13707.Gpd1.162.168.	0.341954	2.098
Q9CPV4.Glod4.41.	0.213689	1.58596
Q8BR90.NA.179.	0.213049	2.03178
P04117.Fabp4.118..1	0.268967	2.32488
Q9D1A2.Cndp2.205.	0.173241	1.65345
Q810A7.Ddx42.382.	0.221415	1.23517
A0A0J9YUG5.Wbscr27.165.	0.194291	1.25068
F7DEU6.Impdh1.270.	0.237937	1.38048
Q99LX0.Park7.46..1	0.325718	1.74253
Q9DBJ1.Pgam1.153..1	0.350286	2.58759
Q9D0F9.Pgm2.160.	0.170454	1.76831
P05064.Aldoa.202.	0.117232	2.22672
P06745.Gpi.404..1	-0.0532055	2.31113
Q91V92.Acly.835.	0.139673	1.60447
P13707.Gpd1.341.	0.272491	2.1203
Q99LX0.Park7.46.	0.269126	1.74169
P35505.Fah.315.	0.18791	1.99729
E9Q4Z2.Acacb.946.	0.0655353	1.76145
O08797.Serpinb9.98.	0.243432	1.48495
Q9CYR6.Pgm3.249.	0.287876	1.38042
P05201.Got1.391.	0.14717	1.7613
Q9DBJ1.Pgam1.153..2	0.372041	2.67002
Q9JII6.Akr1a1.187.200.	0.410694	1.8858
Q9R0P5.Dstn.12.	0.285232	1.52964
Q8BHG1.Nrd1.917.	0.524825	1.78993
P47968.Rpia.171.	0.0961405	2.27146
E9PZF0.Gm20390.260.	0.294308	1.89579
Q9JI75.Nqo2.180.	0.153242	1.83448
Q91V76.NA.140.	0.140326	1.97347
Q9JJU8.Sh3bgrl.25.	0.279815	1.71674
P15105.Glul.269.	0.416887	1.37784
P34884.Mif.81..1	0.0163417	2.5066
P97371.Psme1.22.	0.332536	2.28455
Q9DBE0.Csad.328.	0.221392	1.54673
Q61598.Gdi2.202.203.	0.238742	1.87164
P17182.Eno1.119.	0.210473	1.36676
O88342.Wdr1.382.	0.176412	1.28014
P16858.Gapdh.245.	0.151412	1.14838
P17182.Eno1.119..1	0.169909	1.80806
Q9WUA3.Pfkp.717.722.	-0.0286683	0.977072
Q3U2G2.Hspa4.167.	0.337346	1.31952
Q99L47.St13.208.	0.24735	1.57019
Q8BH69.Sephs1.71.	0.191688	1.74963
O35295.Purb.250.	0.309827	1.25646
Q9R1P3.Psmb2.91.	0.15424	1.53409
Q6P8M1.Tatdn1.113.	0.284567	1.58594
P04117.Fabp4.118..2	0.101195	2.38646
O70435.Psma3.42.	0.179066	1.68756
Q8CAY6.Acat2.360.	0.147938	1.89072
P00493.Hprt1.66.	0.230367	1.65719
P35235.Ptpn11.333.	0.212884	1.43941
Q9D9V3.Echdc1.127.	0.334794	1.6382
Q91V92.Acly.623.	0.0235755	1.51796
Q9JI46.Nudt3.68.	0.108834	1.6657
Q9CX00.Ist1.125.	0.186554	1.32707
Q8VE95.NA.100.	0.0999345	1.61754
Q8CI94.Pygb.373.	0.237607	1.71188
P56959.Fus.421.426.	0.4454	2.05253
Q3U2G2.Hspa4.34.38.	0.246073	1.39674
O88851.Rbbp9.39.	0.414973	2.25586
O35381.Anp32a.27.	0.196992	1.55407
Q9CQP3.Chchd5.44.	0.306098	1.21872
Q9QZ73.Dcun1d1.29.	0.299265	1.57246
Q9JJU8.Sh3bgrl.25..1	0.286836	1.8601
A0A140T8J4.Hebp1.169.	0.175955	1.77098
Q8VCN5.Cth.136.	0.202649	1.51742
Q5SUR0.Pfas.1055.	0.207317	1.27394
Q99LS3.Psph.12.18.	0.317549	1.72324
P17563.Selenbp1.80.83.	0.213846	1.8366
P04117.Fabp4.2..2	0.256298	2.38943
Q9DBJ1.Pgam1.153.	0.424009	2.56507
Q60865.Caprin1.224.	0.243112	1.30172
Q9CZ30.Ola1.187.	0.0349219	1.19632
Q99K51.Pls3.167.	0.340865	1.36271
P15105.Glul.346.	0.234078	1.16827
Q60676.Ppp5c.442.452.	0.249813	1.45315
Q9QUM9.Psma6.154.161.	0.268696	1.43778
P09411.Pgk1.99.108.	0.269497	1.71775
P26638.Sars.300.	0.166926	1.19184
P16045.Lgals1.61..1	0.261323	1.41422
O09131.Gsto1.32.	0.0731522	1.49697
Q8R3F5.Mcat.206.213.	0.186685	1.41442
Q64727.Vcl.325.	0.291212	1.36254
P68254.Ywhaq.134..1	0.376395	1.43153
Q9Z2W0.Dnpep.411.	0.267044	1.41934
Q91WU5.As3mt.251.	0.0319549	1.62181
P63017.Hspa8.603.	0.24264	1.56635
Q9CZ30.Ola1.75..1	0.105323	1.20394
P50396.Gdi1.282.	0.264981	1.47977
Q8QZR5.Gpt.29.	0.201586	1.65323
O08797.Serpinb9.368.	0.315946	1.34182
O55229.Chkb.72.	0.0891177	1.53905
Q91ZJ5.Ugp2.276.	0.138244	1.92065
P10649.Gstm1.174.	0.182186	1.9208
P68254.Ywhaq.25.	0.404789	1.90295
P28271.Aco1.118.	0.103599	1.3058
Q7TN75.Peg10.521.	-0.0230047	2.03787
P62774.Mtpn.83.	0.265797	1.28613
P28271.Aco1.392..1	0.147877	1.53804
Q9DCD0.Pgd.170.171.	0.371732	1.84374
P40142.Tkt.41.42.	0.274708	2.12083
E9QK48.Eml2.796.797.	0.255984	1.44601
Q9CWJ9.Atic.287.	0.126586	1.15563
P50247.Ahcy.195..1	0.0694621	1.35187
Q99KK7.Dpp3.509.	0.195084	1.3404
Q9WU78.Pdcd6ip.524.	0.308066	1.29438
A6H630.Armt1.403.	0.185692	1.25316
P13707.Gpd1.214.	0.178077	1.74777
E9Q3X0.Mvp.68.	0.331563	1.79913
Q99JY9.Actr3.408.	0.280967	1.35905
Q8VIM9.Irgq.28.	0.329123	1.61489
P09411.Pgk1.316..1	0.266332	2.04664
Q05816.Fabp5.67.	0.362593	2.20074
Q05816.Fabp5.87..3	0.208041	1.88089
Q9CQI3.Gmfb.8.	0.201956	1.78204
P23949.Zfp36l2.208.	-0.0359083	1.25048
Q3TUE1.Fubp1.327.	0.398941	1.67528
Q8BP40.Acp6.168.	0.139139	1.20592
Q91YR1.Twf1.275.	0.228135	1.19325
Q9JI46.Nudt3.131.	0.255695	1.74364
Q3USZ8.NA.135.	0.127665	1.89876
Q05816.Fabp5.43.47..1	0.470625	2.27581
Q3U2G2.Hspa4.213.	0.249187	1.48468
Q60676.Ppp5c.404.	0.231611	1.25788
P61600.Naa20.9.	0.249537	1.64154
Q9CXN7.Pbld2.24.	0.267576	1.65031
Q8VCW8.Acsf2.503.	0.22022	1.75566
Q91X52.Dcxr.100.	0.260788	1.5168
Q9D1I2.NA.63.	0.257434	2.33936
F7AEH4.Rps12.74.	0.326035	1.19684
Q9R1P3.Psmb2.91..1	0.0675044	1.49955
Q64442.Sord.120.130.	0.264883	1.56232
P63101.Ywhaz.25.	0.401855	1.96323
Q8VCW8.Acsf2.254.	0.306696	1.98453
A0A0J9YUQ8.NA.6.7.	0.326526	1.85496
P32020.Scp2.495.	0.146226	1.17749
Q8VCN5.Cth.108.	0.0990543	1.38052
Q05816.Fabp5.43.47..2	0.0354869	1.76474
P45376.Akr1b1.45.	0.150103	2.16053
P56394.Cox17.45.	0.223049	1.3776
G3X8P9.Aox1.43.48.51.	0.321166	1.44225
Q9CZ30.Ola1.75.	0.116547	1.24066
Q61205.Pafah1b3.206.	0.138888	1.32342
P80316.Cct5.493.	0.37478	1.15725
Q9R1P0.Psma4.74.	0.316636	1.55125
Q3U2G2.Hspa4.140.	0.204941	1.32151
Q4KML4.Abracl.39.	0.461099	2.04986
Q9WUA3.Pfkp.410.	0.119095	1.46856
P16045.Lgals1.43.	0.177607	1.12444
P10518.Alad.223.	0.247204	1.77411
Q3UJP5.NA.153.	0.490611	2.39784
P19096.Fasn.180.	0.176338	1.0176
Q99KK7.Dpp3.176.	0.129549	1.29754
Q9WV32.Arpc1b.70.	0.156516	1.0241
Q8QZR5.Gpt.115.	0.316284	1.73295
P50247.Ahcy.195.	0.0500923	1.32552
Q8BWY3.Etf1.302.	0.257073	1.51547
P15105.Glul.183.	0.39603	1.24191
Q8BHG2.0610037L13Rik.33.36.	0.204783	1.84698
P24527.Lta4h.136.141.	0.353392	1.62434
P10649.Gstm1.174..1	0.113823	1.97154
P12382.Pfkl.708.	-0.0104253	1.11871
P40142.Tkt.206.225..1	0.162642	1.91959
Q8R2H9.Phospho1.171.176.	0.0780792	1.29756
A2AQJ8.Ganc.131.	0.140935	1.68618
P12382.Pfkl.630.	-0.00560583	1.22581
Q8R059.Gale.152.	0.183352	1.01109
Q9DBJ1.Pgam1.153..3	0.324436	2.53939
A0A0R4IZY0.Thop1.427.434.	0.223932	1.1936
Q8QZR5.Gpt.320.	0.263293	1.3945
P17563.Selenbp1.8.	0.0210962	1.60815
Q9D1I2.NA.77.	0.158406	2.08806
Q8QZR5.Gpt.254.	0.222308	1.48855
Q9JKX6.Nudt5.90.	0.484859	1.51508
Q9D8Z2.Triap1.8.	0.236725	1.74299
P61982.Ywhag.194.	0.300356	1.80394
Q91V92.Acly.509.	0.0935876	1.60099
P62869.Tceb2.60..1	0.20598	1.23321
Q9D6Y9.Gbe1.81.88.	0.205377	2.01654
Q61599.Arhgdib.75.	0.214873	1.58597
Q9CR16.Ppid.275.282.	0.198305	1.03311
Q60864.Stip1.461.	0.151019	1.11827
Q60710.Samhd1.52.	0.189079	1.14292
P51855.Gss.294.	0.0727317	2.13027
Q8CHP8.Pgp.272.	0.0847983	1.82649
Q923D2.Blvrb.188.	0.385269	2.38802
A0A1B0GRV0.Bpnt1.28.	0.163688	1.60946
O08663.Metap2.468.	0.0114299	1.57928
Q3TMH2.Scrn3.40.	-0.0331934	1.57357
Q60864.Stip1.62.	0.330556	1.60584
Q5XJF6.Rpl10a.66.74.	0.364247	1.48862
P28474.Adh5.97.100.	0.192912	1.19892
Q6PIU9.NA.13.	0.370753	2.05058
E9QLW5.Igf2.86.95.	0.393	2.28842
Q9R111.Gda.218.	0.143395	1.73317
Q9WU28.Pfdn5.49.	0.773936	2.55124
P40124.Cap1.426.	0.387154	1.12213
Q9D8Z2.Triap1.37.	0.249698	1.74316
Q8CI94.Pygb.326.	0.13439	1.35654
Q99JY0.Hadhb.459.	0.173212	1.15626
P08046.Egr1.368.	1.49236	2.20076
Q99PL5.Rrbp1.1198..1	0.253267	1.12015
Q9CQJ6.Denr.13.	0.271085	1.28362
Q9D7P6.Iscu.131.	0.314765	1.21246
Q8BGD9.Eif4b.543.	0.197104	1.72368
Q9Z2V4.Pck1.288.	0.271008	1.30085
P61982.Ywhag.112.	0.3239	1.85773
P50431.Shmt1.329.	0.306428	1.41342
Q91ZJ5.Ugp2.276..1	0.266831	1.88209
Q9ER72.Cars.137.138.	0.250698	1.60722
O88569.Hnrnpa2b1.50.	0.650385	2.29946
Q64442.Sord.106.	0.134712	1.51704
A0JNY3.Gphn.505.	0.406014	1.33384
P52480.Pkm.326..2	-0.15135	1.14273
A0A0F6AIX5.NA.185.	0.220529	1.94882
P15105.Glul.359.	0.242437	1.30174
Q8JZK9.Hmgcs1.224.	0.0282448	1.23475
Q99PL5.Rrbp1.845..1	0.613307	1.49217
Q91VH6.Memo1.244.	0.329156	1.08978
P17751.Tpi1.117.	0.249183	1.88503
Q9CZD3.Gars.606.	0.172834	1.02198
Q3U0V1.Khsrp.177.	0.554086	1.6431
Q8QZR5.Gpt.349.	0.464916	2.09685
Q99K85.Psat1.175..1	0.215565	1.36299
Q5NCJ0.Rapgef2.522.	0.114393	3.0347
Q61598.Gdi2.302.	0.39837	1.84601
P16045.Lgals1.61.	0.278538	1.13972
Q8VDD8.Wash1.145.	0.161198	1.29109
Q9CWS0.Ddah1.222.	0.421761	1.65888
P54822.Adsl.98.99.	0.2868	1.08064
Q60692.Psmb6.76.77.	0.203776	1.25377
Q9CZ30.Ola1.117.	0.161498	1.22077
P70677.Casp3.163.	0.205071	1.04424
Q99KC8.Vwa5a.279.	0.198403	1.2509
Q9D7X8.Ggct.144..1	0.242265	1.47941
P17563.Selenbp1.371.	0.0386559	1.82357
Q3USZ8.NA.402.	0.502315	2.24829
Q8CI94.Pygb.373..1	0.191973	1.43978
Q99LX0.Park7.53.	0.196562	1.56406
Q8CHP8.Pgp.243.	0.185957	1.64088
P47199.Cryz.166.	0.194652	0.952476
Q91X52.Dcxr.150.	0.238894	1.48439
Q9JHW2.Nit2.170.	0.121404	1.1349
Q99KJ8.Dctn2.241.257.	0.576347	2.01626
P22907.Hmbs.114.	0.149355	1.84744
Q8R2H9.Phospho1.168.	0.068475	1.21701
Q8K0Z7.Taco1.231.	0.253849	0.99006
Q9CY58.Serbp1.11.	0.0560734	1.41175
Q8BL97.Srsf7.148.	0.231466	1.08618
P22907.Hmbs.211.	0.198308	1.9379
Q9CRC9.Gnpda2.48.	0.142958	1.3109
P62858.Rps28.27.	0.491996	2.43347
P97494.Gclc.553.	0.203497	1.74253
Q8BZB2.Ppcdc.166.	0.327277	1.44746
Q99KQ4.Nampt.397.	0.0761419	1.76942
Q60598.Cttn.112.	0.406263	1.32357
Q6PDM2.Srsf1.148.	0.161611	1.85041
P19096.Fasn.779.	0.16235	1.01271
Q9CXW3.Cacybp.155.	0.315975	1.34281
Q9JII6.Akr1a1.46.	0.181529	1.97275
Q8BGD8.Coa6.44.	0.363181	1.7086
P16045.Lgals1.89.	0.329997	1.42118
E9QK48.Eml2.587.	0.281243	1.72817
Q9CZ30.Ola1.187..1	0.106838	1.18086
A0A0F6AIX5.NA.28.	0.225065	2.36217
Q9D5J6.Shpk.38.	0.306941	1.76769
Q9QUM9.Psma6.115.	0.265497	1.29143
Q8R0Y6.Aldh1l1.17.	0.189633	1.28297
Q99JF5.Mvd.13.	0.275859	1.33091
P26638.Sars.162.	0.1428	1.09263
Q9CQM9.Glrx3.148..1	0.174613	1.54193
P50431.Shmt1.198.	0.298618	1.30571
P17742.Ppia.62.	0.385297	2.1322
Q8C5K5.NA.60.	0.0815126	1.83979
Q920E5.Fdps.267.274..1	0.0267601	1.54347
Q8BTZ7.Gmppb.149.	0.0971056	1.3009
Q9Z1B3.Plcb1.775.	0.18666	1.13464
Q9JHW2.Nit2.146.	0.15451	1.20276
Q9DBC7.Prkar1a.18.	0.241327	1.392
Q8R2Q4.Gfm2.329.	0.226071	1.35794
Q8CGC7.Eprs.744.	0.238045	0.945523
P05064.Aldoa.290.	0.024377	2.12046
F8WGT1.Ahcyl2.374.375..1	0.227373	1.05735
Q99JY9.Actr3.394.	0.132008	1.24007
P09528.Fth1.103.	0.415898	1.52599
Q60676.Ppp5c.77.	0.176482	1.18972
Q9WUM4.Coro1c.343.	0.289602	0.973033
Q8K354.Cbr3.122.	0.258055	1.22467
P80313.Cct7.310.	0.222305	0.897759
Q9WU84.Ccs.227..1	0.0642666	1.46755
Q00612.G6pdx.158.	0.200302	1.15218
Q8BHG1.Nrd1.977.	0.171445	1.2998
P51432.Plcb3.1176.	0.209697	1.09858
Q8CGF1.Arhgap29.703.	0.219273	1.1228
Q8BJW6.Eif2a.306.	0.185437	1.42187
P35505.Fah.288.	0.11841	1.81887
Q6ZWX6.Eif2s1.218.	0.128681	1.3044
P68254.Ywhaq.134.	0.369627	1.53393
P17182.Eno1.337.339.	0.137517	1.42506
Q9WTX5.Skp1.120.	0.443561	1.32184
P62077.Timm8b.55.59.	0.479711	1.46926
Q8C2E4.Ptcd1.172.181.	0.242392	1.63073
A0A0R4IZY0.Thop1.246.	0.0291493	1.07466
P10639.Txn.46.	0.779754	1.74847
P19096.Fasn.2003.2017.	0.270863	1.25288
P16045.Lgals1.3.17.	0.261408	1.38181
Q9R1P3.Psmb2.46.	0.312657	1.71202
Q9D7X8.Ggct.144.	0.215975	1.56048
P21981.Tgm2.669.	0.0385376	1.13506
Q9DCM0.Ethe1.219.	0.177152	0.962018
Q9WVQ5.Apip.146..1	0.23677	1.2988
Q05816.Fabp5.120.127.	0.346138	2.20105
Q9D9V3.Echdc1.4.19.	0.205078	1.51488
Q9JKX6.Nudt5.75.	0.23183	1.39033
Q91XE4.Acy3.26.	0.249786	1.20571
Q99PL5.Rrbp1.1415.	0.686058	1.33398
Q8CHP8.Pgp.217.	0.160466	1.67003
Q5SUR0.Pfas.294.	0.190993	1.36061
Q60864.Stip1.339.	0.279239	1.37949
Q99P30.Nudt7.223.	0.238474	1.55108
P35979.Rpl12.141.	0.17886	1.10896
P47199.Cryz.250.	0.347371	1.37345
P19096.Fasn.496..1	0.283058	1.15934
Q9R111.Gda.59.63.	0.355758	1.98827
O09061.Psmb1.81.88.	0.322514	1.38217
Q3USZ8.NA.126.	-0.072917	2.03817
P68037.Ube2l3.86..1	0.217393	1.85837
Q05816.Fabp5.67..1	0.293241	2.07136
Q8VED9.Lgalsl.130.	0.334913	1.70092
Q91V76.NA.187..1	0.070516	1.39625
Q9JII5.Dazap1.124.	0.332757	1.27417
F8VPN4.Agl.1080.1081.	0.199585	1.19011
Q9D7P6.Iscu.139.	0.354189	1.42419
Q9CYR6.Pgm3.200.	0.162606	1.34442
P60487.Pdxp.91.	0.0406866	1.2359
P63028.Tpt1.28.	0.391684	2.07503
P47915.Rpl29.117.	0.299524	1.29257
A3KMP2.Ttc38.49.	0.0861773	1.38055
Q8JZK9.Hmgcs1.86.	0.166418	1.39787
Q9Z2M7.Pmm2.132.	0.179352	1.12425
O08848.Trove2.305.	0.124651	1.06751
Q62241.Snrpc.6.9.	0.236564	1.18585
Q922E4.Pcyt2.107.110.	0.204075	1.1836
Q3UGC7.Eif3j1.210.	0.326878	1.90617
Q99J36.Thumpd1.57.	0.287788	1.86278
Q5XJF6.Rpl10a.164.	0.260806	1.4355
Q6ZWQ5.Snx12.67.	0.122428	1.56253
Q60876.Eif4ebp1.61.	0.688212	1.40457
P47199.Cryz.45.	0.25192	1.2002
Q9WUA3.Pfkp.717.722..1	-0.0149726	1.00698
Q00612.G6pdx.385.	0.0897839	1.06958
Q9QUM9.Psma6.78.	0.19513	1.45693
Q9D8E6.Rpl4.250.	0.351495	1.05676
Q8R086.Suox.265.	0.139815	0.99925
P35700.Prdx1.71.83.	0.403322	1.32028
P70303.Ctps2.299.	0.244665	1.31504
P47941.Crkl.249.	0.183842	1.37119
Q99KB8.Hagh.220.	0.134406	1.61551
Q99LS3.Psph.38.	0.185034	1.69073
Q9DBE0.Csad.356.	0.254886	1.69123
P09528.Fth1.103..1	0.205648	1.55741
Q3V1L4.Nt5c2.336.	0.105723	1.34051
Q9DAR7.Dcps.306.	0.261802	1.48503
Q8BFS6.Cpped1.88.	0.251001	1.50107
Q9CQP3.Chchd5.79.	0.337118	1.20108
P27048.Snrpb.19.	0.343866	1.0199
F8WGT1.Ahcyl2.408.409.	0.386399	0.918081
Q9CR21.Ndufab1.140.	0.38166	1.42662
P21981.Tgm2.370.371.	0.0166083	1.08863
P58252.Eef2.693.	0.194133	0.915063
P12382.Pfkl.351.	0.0214736	1.11869
Q60598.Cttn.246.	0.299718	1.29701
Q9WVA4.Tagln2.63..1	0.21708	1.32075
P62746.Rhob.16.	0.267124	-0.286014
Q8VC30.Dak.382.	0.0623765	0.930714
Q64727.Vcl.545.	0.488656	1.6271
P56213.Gfer.181.	0.19968	1.11852
Q9CQ60.Pgls.236.	0.255973	1.80735
Q8CHP8.Pgp.193.	0.309595	1.90648
Q922J3.Clip1.264.	0.287628	0.983945
P63242.Eif5a.73.	0.187986	1.21529
Q9QZE5.Copg1.813.	0.274868	1.06788
P62274.Rps29.39.	0.397499	1.44811
Q8C115.Plekhh2.350.	0.245512	1.86692
Q9Z2W0.Dnpep.445.	0.0993725	1.07644
Q9DCC4.Pycrl.49.	0.161673	1.12507
P70349.Hint1.38.	0.205021	1.43167
Q8VED9.Lgalsl.41.	0.218207	1.47534
P15105.Glul.99.	0.200252	1.15194
P04117.Fabp4.118.	0.0809606	2.29915
Q9CZD3.Gars.456.461.	0.316419	0.985624
Q9CQR2.Rps21.17.	0.601239	2.56193
Q61792.Lasp1.53.	0.349938	1.12909
Q9QUH0.Glrx.23.26..1	0.329913	1.45357
Q3UW53.Fam129a.41.	0.0836801	1.17173
Q9WUM3.Coro1b.345.	0.343846	0.956617
P62814.Atp6v1b2.112.	0.104219	0.919893
Q60864.Stip1.471.	0.162397	1.17336
P24527.Lta4h.147.	0.332611	1.88829
Q9WUA3.Pfkp.640.	-0.00148128	1.29876
P07901.Hsp90aa1.598.599.	0.150622	1.56939
D3YXK2.Safb.225.	0.581616	1.79814
P05201.Got1.160.	0.149552	1.57408
P70296.Pebp1.133.	0.284446	1.89297
P63242.Eif5a.73..1	0.189893	1.23091
Q8BVQ5.Ppme1.381.386.	0.348874	1.46124
Q9ESL4.Zak.231.	0.211771	0.967383
S4R196.Cyp2ab1.435.	-0.0303094	0.659282
Q9DCZ1.Gmpr.186.	0.214734	0.979027
Q9CR98.Fam136a.114.	0.560363	1.55711
Q61749.Eif2b4.438.439.	0.242679	1.17697
Q05D44.Eif5b.1088.	0.231616	0.992819
P27612.Plaa.193.	0.219895	1.07183
O08797.Serpinb9.199.	0.11205	1.35386
Q61554.Fbn1.1182.1184.	0.311592	-0.805559
Q924M7.Mpi.11.	0.0488697	1.48299
Q8C0M9.Asrgl1.317.	0.199659	1.12243
Q9QYB1.Clic4.189.	0.237116	1.16243
Q8BH04.Pck2.210.230.	0.274957	1.32935
P50247.Ahcy.79.	0.3167	1.78635
Q8R1G2.Cmbl.8.10.	0.162338	1.67154
O35343.Kpna4.325.	0.0949512	1.07507
P97494.Gclc.142.	0.268816	1.70506
P70195.Psmb7.219.	0.273918	1.36101
Q9DBG3.Ap1b1.123..2	0.212868	1.09271
Q9D0F9.Pgm2.374.	0.0189345	1.50071
F7AEH4.Rps12.111.113.	0.303594	1.32621
P58252.Eef2.591.	0.32667	1.04367
Q99M07.Coa5.24.30.	0.340539	2.06953
Q9R1P0.Psma4.107.115.	0.326252	1.41149
O08529.Capn2.82.	0.168155	0.933639
Q8C483.Sars.455.	0.169804	1.00214
Q3UPL0.Sec31a.287.306.312.	0.278368	1.703
P80314.Cct2.395.	0.279417	0.886295
P10518.Alad.203.	0.271886	1.86328
Q99LD8.Ddah2.176.	0.554492	1.39197
E9QM77.Atxn2.271.	0.380255	1.19194
Q64727.Vcl.325..1	0.428532	1.52594
Q8BJU0.Sgta.149.	0.195711	1.17299
Q9DCN1.Nudt12.177.	-0.0178978	1.18772
P52480.Pkm.358.	-0.165481	1.50661
Q924M7.Mpi.197.	0.356658	1.62481
P46471.Psmc2.180.	0.316942	0.912439
P40142.Tkt.413.417.	0.383417	2.05362
P80314.Cct2.289.	0.175293	0.945338
P14206.Rpsa.148.	0.240056	0.876942
Q6NSR8.Npepl1.284.	0.208447	1.40083
A0A0F6AIX5.NA.18.	0.172426	1.86014
Q91VH6.Memo1.88.	0.235159	1.03136
Q9WVQ5.Apip.146.	0.0799013	1.19193
Q8BWY3.Etf1.127..1	0.159857	1.34415
Q7TMB8.Cyfip1.918.	0.204714	0.839827
Q9Z130.Hnrnpdl.158..1	0.146992	1.20469
P63017.Hspa8.17.	0.211786	1.5832
Q9Z1E4.Gys1.214.	0.375228	1.65745
Q7TMK9.Syncrip.211.	0.207756	0.959445
Q02053.Uba1.278.	0.164189	0.957736
Q9CR13.NA.68.	-0.00688326	1.82371
Q9DBE0.Csad.190.	0.274564	1.47644
O88342.Wdr1.325.	0.256613	1.37921
A2AJW4.Ppp1r3d.73.77.	0.280229	1.12895
Q3UPL0.Sec31a.60.	0.184196	1.28314
Q99JY9.Actr3.8.12.	0.300731	1.07272
Q8CHP8.Pgp.272..1	0.206653	2.01478
Q8JZV7.Amdhd2.107.	0.225641	1.21286
O89017.Lgmn.52.	0.176186	1.36685
Q3U1J4.Ddb1.260.	0.136851	1.1429
Q8BVQ5.Ppme1.312.	0.272509	1.71119
Q6ZWZ2.Ube2r2.191.	0.646484	1.23839
Q8WTY4.Ciapin1.282.285.	0.0655444	1.24733
E9QAQ5.Gsk3b.178.	0.174419	0.88676
Q8WTY4.Ciapin1.271.274.	0.122537	1.15679
P51125.Cast.408.	0.401858	1.86241
Q61285.Abcd2.68.73.	0.438866	-0.125703
Q9JK23.Psmg1.69.	0.234323	1.0226
Q9Z1B3.Plcb1.775..1	0.1543	1.42878
Q99K85.Psat1.224.	0.0924374	1.01118
Q91V76.NA.226.	0.016924	2.05388
P61971.Nutf2.80.	0.29649	1.79074
Q9Z0N1.Eif2s3x.434.	0.268585	1.22986
P70460.Vasp.7.	0.202418	1.03783
Q8CAY6.Acat2.383.393..1	0.244782	1.66098
Q8K0C9.Gmds.336.	0.211982	1.03491
Q6NSR8.Npepl1.404.414.	0.140677	1.59338
Q00519.Xdh.538.	0.136964	1.14781
Q8C0M9.Asrgl1.114.	0.124288	1.17025
O35295.Purb.250..1	0.269399	1.18465
Q05816.Fabp5.43.47.	0.382012	2.29475
P42932.Cct8.430.	0.127682	1.02879
Q61166.Mapre1.228.	0.0897092	1.31345
P52480.Pkm.326..1	0.0765078	1.32804
O88342.Wdr1.225.	0.144237	1.27762
Q920E5.Fdps.117.	-0.0138154	1.49294
Q3U2P1.Sec24a.378.	0.150879	1.17783
O88712.Ctbp1.312.	0.219665	1.06769
P63005.Pafah1b1.356.	0.171704	1.334
Q9Z1B3.Plcb1.398.	0.476345	1.57115
Q9R0P5.Dstn.80.	0.359576	1.15046
Q8VHX6.Flnc.473.478.	0.377801	0.915715
Q9D0R2.Tars.136.	0.287509	1.13834
Q9D967.Mdp1.138.	0.782382	2.8578
P40142.Tkt.206.225.	0.299079	1.83581
P61161.Actr2.20..1	0.266224	1.1225
Q3UGP9.Lrrc58.291.	0.226862	1.00124
Q61699.Hsph1.659.	0.235397	1.49489
Q8BWU5.Osgep.277.	0.177768	0.983759
Q8BTM8.Flna.1018.	0.50411	1.1143
Q9CQR2.Rps21.56.	0.61397	2.51644
Q9WUA3.Pfkp.122.	-0.00541849	1.23973
Q9WU84.Ccs.244.246.	0.106199	1.60977
Q8BMS1.Hadha.349.	-0.0341743	1.08671
Q9ER72.Cars.488.	0.410492	1.6825
P58252.Eef2.41.	0.360117	1.05476
Q9Z0N1.Eif2s3x.348.	0.162862	1.02402
Q91XE4.Acy3.151.	0.311329	1.25827
P56959.Fus.437.440.	0.0847692	1.61234
Q80UY1.NA.171.	0.0704418	1.96702
P53810.Pitpna.188.192.	0.370803	2.03174
Q7TT50.Cdc42bpa.120.	0.0583851	0.973261
Q8R3F5.Mcat.270.	0.182603	1.16181
Q9CWG8.Ndufaf7.250.	0.166573	1.12068
P30416.Fkbp4.103.107.	0.228235	0.933182
P10649.Gstm1.115.	0.152823	1.80764
Q99KR3.Lactb2.100.	0.0463331	1.15027
Q8R404.Qil1.60.	0.234515	1.04703
P32020.Scp2.61.	0.165494	0.960756
Q9Z1K5.Arih1.274.279.	0.279033	0.956199
Q8K010.Oplah.236.	0.149123	0.928393
B1AXC8.Chchd7.16.	0.380875	1.28437
Q8BP40.Acp6.200.	0.258041	1.13387
P10639.Txn.32.35.	0.673762	1.64047
Q9Z2V4.Pck1.192.198.	0.464408	1.52886
Q3U2G2.Hspa4.270.	0.120648	1.21887
P22907.Hmbs.261.	0.00688708	1.57381
Q5SWU9.Acaca.812.	0.152746	1.00071
Q61598.Gdi1.317.	0.254521	1.75603
Q924M7.Mpi.81.	0.132374	1.80607
A0A0J9YUG5.Wbscr27.27.	0.234744	1.15096
P62137.Ppp1ca.62.	0.180884	0.709251
Q8CEE7.Rdh13.201.	0.184691	1.22755
P13707.Gpd1.329.	0.0769576	1.66993
Q05816.Fabp5.87..2	0.116749	1.81371
P62715.Ppp2cb.20.	0.253253	1.09317
Q6P1F6.Ppp2r2a.262.	0.222848	0.874455
P07901.Hsp90aa1.375.	0.120841	1.34433
Q9CVB6.Arpc2.120.	0.200125	1.32808
Q99K85.Psat1.291.	0.0409381	1.17762
Q3TL44.Nlrx1.644.	0.272829	-0.875576
Q11011.Npepps.528.538..1	0.142977	1.38428
Q9CPT3.Nanp.49.	0.12747	0.972973
P10404.NA.356.	0.488672	2.43397
Q9CPV4.Glod4.182.	0.0418244	1.54982
Q9R0P3.Esd.11.	0.139603	0.691266
Q3V1L4.Nt5c2.433.	0.236291	1.24902
Q8CI94.Pygb.319.	0.13622	1.26978
P35979.Rpl12.162.	0.253377	1.10235
Q8K1L5.Ppp1r11.65.66.67.	0.238437	1.26555
Q8VC19.Alas1.611.614.	0.270249	1.58404
P53811.Pitpnb.187..1	-0.024891	1.44294
P34884.Mif.81.	0.017504	3.18285
Q99K51.Pls3.463.	0.245165	1.22873
O88844.Idh1.297.	0.363438	1.61705
Q8VCT3.Rnpep.181.	0.162756	1.1165
Q9CQM9.Glrx3.231.	0.0479683	1.52377
P10126.Eef1a1.411.	0.174628	0.817651
Q3V1L4.Nt5c2.181..1	0.191282	0.971871
P10639.Txn.73.	0.325937	1.54194
O08663.Metap2.290.	0.201816	1.20258
Q62230.Siglec1.1145..1	0.226661	-0.761581
Q6ZWX6.Eif2s1.199.	0.850022	1.89073
Q62230.Siglec1.1552.	0.289093	-0.648678
P84104.Srsf3.6.10.	0.187473	0.824885
A0A1B0GRV0.Bpnt1.264..1	0.350018	1.63429
P35700.Prdx1.71.83..1	0.448174	1.29013
O35945.Aldh1a7.370.	0.291606	1.68259
O88844.Idh1.379.	0.0654588	1.24388
P11499.Hsp90ab1.521.	0.141376	1.01616
Q9Z2Y8.Prosc.86.	0.319581	1.27077
P62715.Ppp2cb.269.	0.0987314	0.836953
Q9D1M0.Sec13.31.	0.235294	0.93963
Q9CYR6.Pgm3.184.	0.214181	1.37562
Q00519.Xdh.40..1	0.158919	0.979707
Q99MN1.Kars.425..1	0.0732205	1.08024
Q8K2K6.Agfg1.29.32..1	0.262884	1.33775
Q9QXG4.Acss2.554.	0.0302084	1.03739
Q5SWU9.Acaca.1008.	0.184494	0.952029
Q3UDP0.Wdr41.166.	0.266415	0.808036
Q9Z130.Hnrnpdl.158.	0.223786	1.318
Q00612.G6pdx.13.	0.110397	1.2176
P50247.Ahcy.228.	0.196596	1.24311
P18760.Cfl1.80.	0.430435	1.47619
Q80ZQ9.Fam206a.115.126.	0.177653	0.93624
Q11136.Pepd.183.	0.153454	1.21588
P45376.Akr1b1.81.	0.228491	1.83501
Q61035.Hars.224.	0.161712	1.5381
Q9JKB1.Uchl3.95.	0.219838	1.55329
Q01405.Sec23a.180.	0.198363	0.860951
Q9CQT1.Mri1.168.	0.214072	1.2335
P40124.Cap1.92.	0.237091	1.02244
Q9D819.Ppa1.242.	0.0919083	1.09894
Q3U1J4.Ddb1.725.732.	0.200885	0.918233
P54823.Ddx6.324.	0.0766104	1.04478
Q8BWU5.Osgep.265.	0.331223	1.11395
Q6ZQ38.Cand1.1134.	-0.143425	1.31472
Q8VCT3.Rnpep.151.	0.0329107	1.11866
Q9D1L0.Chchd2.136.	-0.0727942	0.891257
F6SRV1.Sf1.154.	0.200028	1.31679
A3KGB4.Tbc1d8b.80.	0.167701	1.09797
Q9CWZ7.Napg.193.	0.361274	1.2359
P19096.Fasn.1464.	0.0884738	0.873671
P50247.Ahcy.113.	0.103997	1.25256
Q8BR90.NA.120.130.	0.383769	2.14188
Q8R3Q6.Ccdc58.74.	0.613298	1.62803
P83940.Tceb1.11.	0.714043	1.98004
P84091.Ap2m1.212.	0.251248	0.940873
Q9JLJ2.Aldh9a1.45.	0.0708438	1.15912
Q61655.Ddx19a.392.	0.0956168	0.768659
F7AEH4.Rps12.55.61.	0.284869	1.22195
Q8BFS6.Cpped1.268.	-0.0511493	1.59712
Q8BMS1.Hadha.470.	0.0207626	1.43941
P56380.Nudt2.143.	0.387173	1.54612
Q99JY9.Actr3.235.	0.0959269	1.26106
Q9JLJ2.Aldh9a1.74.	0.140924	1.26266
A2AJW4.Ppp1r3d.164.	0.246417	1.13511
P56394.Cox17.36.	0.304104	1.35188
Q91YP3.Dera.100.	0.250703	0.987565
Q9D819.Ppa1.270.274.	0.425875	1.32431
Q9CR26.Vta1.38.	0.170716	0.911416
A6H630.Armt1.396.	0.131656	1.39759
D3Z4U0.Zranb2.71.	0.233352	1.24672
O09131.Gsto1.191.	0.502702	1.57462
Q99LB4.Capg.77.	0.213456	1.35695
F8WGT1.Ahcyl2.374.375.	0.212107	1.11528
Q99PT1.Arhgdia.79.	0.513417	2.38135
P17182.Eno1.357.	0.118435	1.37887
Q62230.Siglec1.1145.	0.205923	-0.736286
Q9Z0E6.Gbp2.233.	0.188936	0.90316
Q01853.Vcp.535.	0.15982	0.974161
Q8VDQ1.Ptgr2.193.	0.121785	1.32462
P10518.Alad.75.	0.352378	1.7748
P34022.Ranbp1.132.	0.309205	1.11706
Q9JK81.Myg1.339..1	0.37783	1.37964
Q91Z53.Grhpr.288.	0.130423	0.951735
Q8BHG1.Nrd1.685.	0.134093	1.20862
Q9WV32.Arpc1b.227.	0.30253	1.06715
Q71FD5.Znrf2.213.215.	0.315328	0.924011
Q8BP40.Acp6.380.385.	0.170966	1.35783
P40142.Tkt.133.	0.158014	1.81702
Q8BH04.Pck2.306.	0.146303	0.783785
Q8CAY6.Acat2.148.	0.337949	2.2264
Q8BZA9.Tigar.215.	0.133666	0.883916
Q5SVR0.Tbc1d9b.76.	0.334984	1.26906
Q6NSR8.Npepl1.397.	0.237595	1.26024
Q9WVQ5.Apip.187.	0.242823	1.37712
Q3UE37.Ube2z.288.	0.247952	0.842105
Q62077.Plcg1.417.	0.3227	1.05117
Q8C878.Uba3.82.	0.259978	1.18891
P62918.Rpl8.114.115.	0.305807	0.808762
P28474.Adh5.240.	0.0889486	1.10828
Q9Z0N1.Eif2s3x.96.101.	0.0453459	1.05375
P61161.Actr2.20.	0.194318	1.08606
Q11011.Npepps.67.	0.295481	1.75198
Q8JZQ9.Eif3b.409.	0.215515	0.917747
P17563.Selenbp1.80.83..1	0.213816	1.94397
Q8VDQ8.Sirt2.81.	0.244263	1.30359
P40142.Tkt.362.376.	0.349402	1.95346
Q8WTY4.Ciapin1.92.	0.250995	1.43337
Q9CQ26.Stambp.282.286.	0.349829	0.618849
Q91VH6.Memo1.191.	0.363948	1.19014
Q8R1G2.Cmbl.222.	0.127346	1.93035
Q99M07.Coa5.57.	0.36683	2.33607
Q8CAY6.Acat2.383.393.	0.604203	2.09539
A2AE27.Ampd2.209.	0.236452	1.10242
Q8BGD8.Coa6.22.	0.41579	1.72679
P68040.Gnb2l1.153.	0.323316	0.894795
Q91XH5.Spr.235.	0.132824	1.29815
Q61699.Hsph1.140.	0.124287	1.50162
P07901.Hsp90aa1.530.	0.146098	1.50061
P97927.Lama4.1785.	0.0743481	0.976389
Q99JI6.Rap1a.118.	0.135391	1.08504
Q9R111.Gda.24.	0.0436401	2.08559
P42932.Cct8.244.	0.140235	1.04607
Q3U2P1.Sec24a.385.	0.100892	1.29973
Q9CR98.Fam136a.110.	0.402088	1.39183
P52480.Pkm.474.	0.132664	1.64419
Q9D0A3.Arpin.68.	0.328032	1.17544
Q00519.Xdh.152.	0.192567	0.966328
P54823.Ddx6.361.	0.261127	1.1434
Q8BWY3.Etf1.127.	0.10904	1.34123
Q9CR09.Ufc1.69.	0.483198	1.80221
Q9R1P4.Psma1.182.	0.301312	1.37976
P16460.Ass1.331.	-0.0209353	0.950612
P05213.Tuba4a.376..1	0.0469132	2.17997
Q62230.Siglec1.98.	0.261739	-0.722179
Q9D8Z2.Triap1.18.	0.155597	1.67923
Q61554.Fbn1.2234.	0.160393	-0.792517
Q8BTZ7.Gmppb.266.285.	0.21114	1.35819
Q99L45.Eif2s2.224.	0.128606	0.894471
P15105.Glul.209.	0.3644	1.26081
Q6A009.Ltn1.980.	0.588051	1.01867
Q9CQJ6.Denr.132.	0.115122	1.36531
Q00519.Xdh.46.51.54.	0.369422	1.43387
Q9CQ60.Pgls.78.	0.443903	2.04929
P56380.Nudt2.123.	0.37975	1.67099
Q6NSR8.Npepl1.404.414..1	0.270431	1.55159
Q9R1P0.Psma4.163.	0.224627	1.44048
Q60864.Stip1.417.420.	0.189764	1.22947
P60487.Pdxp.217.	0.191327	1.13487
P09411.Pgk1.367.379.380.	0.447451	2.22109
Q8K0C9.Gmds.237.	0.174887	0.838639
P19096.Fasn.212.	0.222192	0.951199
Q8VC19.Alas1.265.	0.243104	1.34067
O88492.Plin4.1174.	0.397579	1.03329
P61969.Lmo4.112.115.118.	0.256727	0.992924
Q8VCW8.Acsf2.553.555.	0.238955	1.67161
Q8BH04.Pck2.92.	0.105992	0.795538
Q8CEE7.Rdh13.69.	0.14772	0.818783
P23949.Zfp36l2.161.	0.162644	1.33067
P10518.Alad.162.	0.0971202	1.9246
O08738.Casp6.271.	0.257859	0.741262
Q9D0B6.Pbdc1.105.	0.568306	1.07927
Q91W50.Csde1.730.733.	0.412719	0.704836
P23950.Zfp36l1.135.	0.0551271	2.02099
Q6NVE9.Pptc7.63.69.	0.230323	0.827509
P19096.Fasn.135.	0.208677	1.17679
Q9DCD0.Pgd.289.	0.106258	1.45532
B1AWE0.Clta.186.	0.58296	1.51905
P62869.Tceb2.60.	0.178935	1.22611
Q9QXG4.Acss2.200.	0.214015	1.13869
P11983.Tcp1.236.	0.364285	1.15171
Q7TN75.Peg10.174.	-0.081139	1.66895
P52196.Tst.248.	-0.00476919	1.44386
Q80T06.Eef1d.247..2	0.139196	0.851562
Q9Z2V4.Pck1.75..1	0.58293	2.13007
Q8QZY1.Eif3l.417.	0.0806582	0.794522
O55060.Tpmt.207.211.	0.419404	1.55639
Q9Z0N1.Eif2s3x.311.	0.288634	1.10303
Q3U2G2.Hspa4.245.	0.0859024	1.10211
P11983.Tcp1.385.	0.297236	1.19938
Q9WUA2.Farsb.255.	0.191577	1.11486
Q8R2H9.Phospho1.4.	0.135454	1.25806
P56394.Cox17.45.55.	0.30349	1.40595
Q91VH6.Memo1.244..1	0.25313	0.976122
P46737.Brcc3.215.	0.283401	1.01742
Q60710.Samhd1.342.	0.227258	0.982351
Q3U1J4.Ddb1.87.	0.202944	0.728282
O55135.Eif6.152.	0.153707	1.00923
P56399.Usp5.838.	0.283938	0.95423
P21460.Cst3.117.	0.162811	0.737175
Q99LX0.Park7.106.121.	0.288172	1.292
Q9Z1Z0.Uso1.802.	0.376904	0.896769
Q99LD9.Eif2b2.268.	0.0633992	1.58955
Q00519.Xdh.970.974.	0.479518	1.45532
P35441.Thbs1.562.	-0.341625	-1.6284
Q3U0B3.Dhrs11.195.	0.190439	1.32595
Q9Z2X1.Hnrnpf.122.	0.411511	0.988674
Q9Z1Z0.Uso1.816.	0.388657	0.990527
A0JNY3.Gphn.26.	0.132581	1.21745
Q91VI7.Rnh1.80.	0.268742	0.926934
Q61171.Prdx2.70..1	0.475962	1.36452
Q9CQM5.Txndc17.64.69.	0.409302	1.52149
Q9DD20.Mettl7b.202.	0.427798	-0.302993
P62908.Rps3.119.	0.377015	1.18675
Q8K0D5.Gfm1.594.	0.27996	1.10736
Q9R0P5.Dstn.39..1	0.266316	0.751282
Q9CZN8.Qrsl1.200.	0.154875	0.969833
Q9WVA4.Tagln2.63.	0.13092	1.21826
P62827.Ran.112.120.	0.18811	0.919224
Q922B2.Dars.349.	0.116781	0.900613
Q9R0P5.Dstn.23..1	0.293093	0.889941
O88958.Gnpda1.48.	0.208503	1.67778
A2AP78.Hmgb3.108.	0.0158179	1.55102
Q9R1P4.Psma1.92.	0.298866	1.34896
Q7TMK9.Syncrip.289.	0.0325632	1.11448
Q99KC8.Vwa5a.5.	0.266606	1.10019
Q8BMS1.Hadha.747.	0.0186203	1.25514
Q9D1K7.1700037H04Rik.106.	0.220532	1.63658
Q8JZK9.Hmgcs1.406.	0.105976	1.11569
P54823.Ddx6.390.	0.0993975	0.798893
O35864.Cops5.218.	0.381417	1.13676
Q9CPT3.Nanp.60.67.	0.268415	1.01073
Q9CWS0.Ddah1.178.	0.377227	1.39247
Q9D6Y9.Gbe1.594.	0.375374	2.38384
Q9D486.Cmip.63.	0.174621	0.772527
Q6P1F6.Ppp2r2a.398.	0.1395	0.690156
F8VPN4.Agl.957.	0.0366698	0.878617
P61222.Abce1.227.231.	0.302617	1.00908
Q3UE92.Xpnpep1.486.	0.311144	1.26168
Q9WV32.Arpc1b.26.	0.140847	1.04977
P16460.Ass1.97.	0.104408	0.808317
Q62230.Siglec1.1001.	0.293789	-0.719095
P42932.Cct8.148.149..1	0.133309	0.914881
P61164.Actr1b.34.	0.185982	0.807129
P18760.Cfl1.139.	0.429263	1.44051
Q9JK23.Psmg1.170..1	0.242919	0.879126
P26638.Sars.395.398.	0.240872	1.06537
A3KGB4.Tbc1d8b.165.	0.222382	1.05725
Q8JZK9.Hmgcs1.12.	0.125321	1.31169
P97499.Tep1.2425.	0.134486	1.00638
Q8BR90.NA.143.	0.396273	2.16625
P42932.Cct8.148.149.	0.190833	0.866935
Q3U1J4.Ddb1.378.	0.186715	0.907138
Q3V3R1.Mthfd1l.905.	0.222281	0.962968
Q3ULJ0.Gpd1l.164.	0.271192	1.11143
P16858.Gapdh.22.	0.240963	1.23296
P50580.Pa2g4.49.	0.30721	1.25396
Q8C878.Uba3.364.367.	0.325935	1.12378
P26039.Tln1.1087.	0.300961	1.01708
Q80X90.Flnb.2289.	0.468842	0.99639
Q02053.Uba1.179.	0.179019	0.997929
P80316.Cct5.407.	0.128728	0.762688
Q8CI95.Osbpl11.634.	0.254742	0.939014
P62274.Rps29.39..1	0.374915	1.34675
Q6NSR8.Npepl1.357.	0.0691698	1.31033
Q01853.Vcp.572.	0.371514	0.95144
P19096.Fasn.161.	-0.0847948	0.765079
Q9WUA2.Farsb.151.	0.0707695	0.881849
E9Q1L7.Dnajc28.257.	0.0960757	0.928693
Q3UE37.Ube2z.263.265.	0.271927	0.973245
Q61409.Pde3b.372.	0.0827259	0.686751
P11983.Tcp1.397.	0.162553	0.864855
Q9QUR6.Prep.57.	0.103503	0.898073
Q01853.Vcp.522.	0.112868	0.710355
Q8R016.Blmh.269.	0.10035	1.5249
Q3UGP9.Lrrc58.296.303.304.	0.334972	1.16836
Q9CQ65.Mtap.55.	0.186096	0.787477
F7AEH4.NA.55.61.	0.168509	1.72973
P47754.Capza2.157.	0.27446	1.0496
O35737.Hnrnph3.122.	0.25756	0.900685
P60710.Actb.217.	0.353463	0.731187
P62137.Ppp1ca.245.	0.262399	0.830324
Q8BJW6.Eif2a.132.142.	0.32182	1.69268
Q8BFP9.Pdk1.221..1	0.221651	1.01402
Q8VCQ8.Cald1.12.	0.496161	1.04613
Q9JHU4.Dync1h1.3710.	0.257887	0.763981
Q9Z2U0.Psma7.63.70..1	0.442886	1.4785
Q8C5Q4.Grsf1.475.	0.548235	1.65284
P15105.Glul.49.	0.27511	1.32279
A0A0R4IZY0.Thop1.231.	0.179878	1.27724
Q8K4Z3.Apoa1bp.277.	0.137911	0.945699
Q64727.Vcl.985.	0.12392	1.04373
E9Q4Z2.Acacb.411.423.	0.140186	1.48263
P09528.Fth1.131..1	0.52725	1.95778
Q9CQM9.Glrx3.148.	0.156682	1.50442
Q8BMS1.Hadha.550.	0.00645481	1.2396
P27612.Plaa.208.	0.109901	1.14675
O55234.Psmb5.111.	0.105802	1.62848
Q920B9.Supt16h.273.	0.151573	1.25772
Q8BFW7.Lpp.365.	0.215949	1.17862
Q61598.Gdi2.335.	0.340002	1.93015
O88487.Dync1i2.305.	0.0984639	0.924323
D3Z6H3.Dctn6.13.	0.230082	1.4892
Q8R1F1.Fam129b.292.	0.183657	0.590893
P10493.Nid1.423.	0.109343	1.03915
P80313.Cct7.158.	0.147564	0.762968
Q80X90.Flnb.1081.	0.529455	0.987484
A2AE27.Ampd2.176.	0.332646	1.019
P46656.Fdx1.156.159.	0.134934	0.966366
Q8BJY1.Psmd5.412.	0.123765	1.21968
Q9D1K7.1700037H04Rik.124.131.	0.316327	1.64438
Q8R146.Apeh.149.152.	0.173767	1.53924
Q8BJY1.Psmd5.133.	0.0690719	1.12221
Q8R059.Gale.329.	0.24793	1.15156
Q91Z53.Grhpr.57.	0.0211326	0.922025
Q99K85.Psat1.175.	0.240651	1.25376
Q05D44.Eif5b.631.	0.189965	0.899421
A0A0J9YUG5.Wbscr27.57.	0.130206	1.03872
Q8CI94.Pygb.437.	0.171688	1.46859
P56399.Usp5.838..1	-0.0010873	0.882357
Q8K2K6.Agfg1.49.52.	0.268174	1.37797
Q8VBW6.Nae1.483.	0.167842	1.35605
P28271.Aco1.369.370.	0.287285	1.58471
Q9QUM9.Psma6.136.137.	0.308386	1.49419
Q8K0Z7.Taco1.249.253..1	0.25538	1.21268
Q6PGB6.Naa50.79.	0.218925	1.09571
Q6P8M1.Tatdn1.226.	0.242799	1.66231
Q7TQI3.Otub1.91..1	0.1913	1.05123
Q8R2W9.Pank3.141.	0.277096	1.2337
Q8R146.Apeh.328.	0.00706299	1.36966
Q9EST4.Psmg2.168.178.	0.46029	0.907858
P46935.Nedd4l.854.	0.103903	1.05761
Q61554.Fbn1.2567.2573.	0.296289	-0.741473
F6Y616.Paip1.227.	0.272998	1.35602
Q9DBG3.Ap1b1.129.	0.211863	1.0945
O08528.Hk2.813.	0.0131958	0.959368
Q5SUR0.Pfas.270.	0.254156	1.59563
Q6P6M7.Sepsecs.219.226.	0.232746	1.03282
Q3V1L4.Nt5c2.433..1	-0.0132131	1.20555
Q6ZQ38.Cand1.237.	0.0093933	1.0605
Q9JLJ2.Aldh9a1.267.	0.0670216	1.07131
O08797.Serpinb9.20.	0.140914	1.18387
P17427.Ap2a2.532.	0.12225	0.701195
Q9QXG4.Acss2.146.	-0.0392751	1.15299
Q61171.Prdx2.70.	0.498219	1.16298
A2AJW4.Ppp1r3d.158.	0.33418	1.04136
Q9JK81.Myg1.119.	0.161069	1.00923
P51150.Rab7a.143.	0.412018	0.536183
Q8JZQ9.Eif3b.504.	0.138237	0.953381
Q9JII5.Dazap1.63..1	0.222176	0.968558
P26039.Tln1.709.719.	0.149156	0.645638
Q9WV32.Arpc1b.342.346.	0.414549	1.12873
P10404.NA.109.118.	0.150975	1.90153
Q9Z2U0.Psma7.91.	0.216452	1.2395
Q91YP3.Dera.118.	0.119054	0.835384
Q9JHW2.Nit2.44.	0.286112	1.41805
Q61035.Hars.379.	0.2292	1.74389
Q8BH04.Pck2.325.	0.191662	0.997955
D3YXK2.Safb.485.	0.246796	1.16792
Q60710.Samhd1.104.	0.134494	1.03567
Q8VDQ1.Ptgr2.187.	0.198147	1.40993
Q8R059.Gale.306..1	0.207551	1.16398
D3Z4U0.Zranb2.74.	0.0933532	1.22665
Q8K354.Cbr3.226.227.	0.397923	1.12953
Q9JIX8.Acin1.1222.	0.667762	1.37012
A2AJW4.Ppp1r3d.35.40.	0.243224	0.734856
O35945.Aldh1a7.276.303.	0.300643	1.76892
Q5RKZ7.Mocs1.84.87.	0.459678	1.06003
P42669.Pura.271.	0.140992	0.922119
P09411.Pgk1.316.	0.339637	2.06515
P61967.Ap1s1.47.	0.399425	1.85814
Q9CRC9.Gnpda2.239.	0.336596	1.62714
Q8K010.Oplah.25.	0.0441519	0.95581
Q11011.Npepps.528.538.	0.225164	1.37175
Q9QUR6.Prep.343.	0.17249	1.0927
Q8BKY8.Mterf2.55.	0.180337	0.998254
Q64442.Sord.140.	0.0932905	1.70628
O89110.Casp8.347.	0.0797057	1.105
Q9Z1B3.Plcb1.359.364.	0.162638	1.11814
Q01405.Sec23a.432.444.	0.411173	1.10873
Q9WV32.Arpc1b.227..1	0.25383	1.10493
Q02053.Uba1.340.	0.246415	1.00145
O08529.Capn2.341.350..1	0.265273	0.795595
Q8VHX6.Flnc.683.	0.252372	1.03208
Q99JY9.Actr3.34.	0.193603	1.15632
Q9CZP0.Ufsp1.23.	0.00103023	1.06421
Q9D1H7.Get4.175.	0.280188	0.88736
Q99J36.Thumpd1.169.	0.301589	1.59865
G3UVU2.Sf3a2.59.	0.297484	0.653777
P63005.Pafah1b1.226.	0.281945	1.43385
P23506.Pcmt1.95.	0.155152	1.57539
Q99LD8.Ddah2.276.285.	0.404335	1.38356
P05201.Got1.253.	0.042567	1.63336
P63073.Eif4e.170.	0.242703	1.27858
P32020.Scp2.495..1	0.0724157	1.1745
P63037.Dnaja1.302.	0.204539	0.655841
Q00612.G6pdx.446.	0.18395	1.1538
Q8CIN4.Pak3.390.	0.155578	1.25234
Q9ERK4.Cse1l.85.	0.145842	0.883584
Q9QYB1.Clic4.234.	0.26545	1.10966
Q8CHQ0.Fbxo4.144.145.	0.373893	0.711366
Q9EPV8.Ubl5.6.	0.334995	0.833711
P55264.Adk.159.	0.281151	0.733062
Q8K0Z7.Taco1.249.253.	0.200519	1.16324
Q00612.G6pdx.269.	0.423592	1.22403
P19096.Fasn.2461.	-0.0200386	1.05041
Q9Z1K5.Arih1.355.360.	0.230627	0.946001
A2AP78.Hmgb3.27.	0.140184	1.46983
A0A1B0GRV0.Bpnt1.258.	0.556869	1.75295
Q8BJY1.Psmd5.290.	0.197644	1.26251
Q8K157.Galm.247.	0.0300595	2.00692
P68372.Tubb4b.12.	0.232559	1.07762
P80313.Cct7.450.	0.254167	0.788117
G3UXW9.Gps1.286.	-0.0361035	0.984171
Q9Z1B3.Plcb1.17.	0.0434583	1.30989
Q8K3W0.Bre.44.53.	0.2028	0.819087
P63242.Eif5a.22.	0.290379	1.1859
P32020.Scp2.365.369.	0.268631	1.09539
Q8VCQ3.Nrbf2.33.	0.361087	1.29689
P80316.Cct5.253.	0.149672	0.838707
Q61554.Fbn1.365.377.	0.367701	-0.614989
Q9CY62.Rnf181.125.128.	0.312968	1.31987
A0A0R4J140.Cluh.1236.	0.205209	0.898431
Q9CQ65.Mtap.136.145.	0.269103	1.13755
P56394.Cox17.36.45.	0.00146906	1.2392
O35969.Gamt.208.220.	0.34217	1.20621
Q9CZD3.Gars.451.	0.213734	0.852547
Q8BFS6.Cpped1.54.	0.119758	1.62646
Q80X90.Flnb.1434.	0.404759	0.557212
P17426.Ap2a1.533.	0.0984033	0.845519
P19096.Fasn.1084.	0.24333	1.06248
Q99N93.Mrpl16.158.	0.359116	1.04787
Q7TMK9.Syncrip.96.	0.25098	0.999526
Q60967.Papss2.53.	0.27936	1.1687
Q9QXL2.Kif21a.240.	0.0398124	0.672492
E9Q586.Dctn1.722.	0.111003	0.750965
Q9JLJ2.Aldh9a1.387.	-0.0459672	0.943368
Q9WUA3.Pfkp.111.	0.00314602	1.10907
P54775.Psmc4.210.	0.310241	0.98138
Q9JLJ2.Aldh9a1.220.	0.0995811	1.12274
Q99K28.Arfgap2.26.29.	0.270285	0.887907
Q9D114.Hddc3.133.	0.590845	1.95908
P28867.Prkcd.342.	0.284323	0.93511
F8VPN4.Agl.1048.	0.141039	0.889635
P28474.Adh5.240..1	0.0819707	1.20741
P80316.Cct5.429.	0.141514	0.851963
Q3TXU5.Dhps.177.	0.22977	1.1521
Q3UE37.Ube2z.102.	0.150337	0.79004
Q9D486.Cmip.455.	0.253937	1.03379
P62715.Ppp2cb.266.	0.181009	0.769122
Q9Z1E4.Gys1.214..1	0.0799016	1.25942
O55234.Psmb5.111..1	0.335116	1.58779
Q8VDQ1.Ptgr2.167.180.	0.21514	1.55504
P56873.Sssca1.53.56.	0.46138	0.0689737
Q9WV32.Arpc1b.13.	0.274184	1.07205
P05064.Aldoa.150.	-0.045385	1.65609
P97927.Lama4.1450.	0.180193	0.960972
Q8VCR7.Abhd14b.190.	0.54123	2.69528
P11983.Tcp1.147.	0.214777	1.00058
Q9D9V3.Echdc1.283.	0.427599	1.70225
Q8VCH0.Acaa1b.218.	0.325083	1.62267
Q9WUM3.Coro1b.41.	0.433157	1.28521
P68040.Gnb2l1.207.	0.542194	1.09344
O08529.Capn2.577.	0.135392	0.816492
Q9CRA5.Golph3.84.	0.244636	0.702685
Q9CQQ8.Lsm7.76.	0.401493	1.59964
Q8WTY4.Ciapin1.247.249.	0.118815	1.32596
P30416.Fkbp4.328.	0.358972	1.06009
O35343.Kpna4.174.191.	0.259656	0.847724
Q8BR90.NA.143..1	0.511608	1.93679
Q9Z1E4.Gys1.564.575.	0.194945	1.34624
O88878.Zfand5.170.175.	0.413268	1.20026
P97351.Rps3a.96.	0.161188	0.618261
D3Z7P3.Gls.523.530.	0.263356	1.14323
Q80X90.Flnb.416.	0.281589	0.632268
Q60739.Bag1.282.	0.237091	1.38758
A3KMP2.Ttc38.363.	0.138949	1.37111
Q91XE4.Acy3.73.	0.108843	0.931959
Q9D2V7.Coro7.502.	0.320845	1.07238
Q6ZQK5.Acap2.339.	0.228964	0.804907
Q8BHD8.Pcmtd2.223.	0.205395	-1.69034
Q9QUR6.Prep.601.	0.112542	0.853072
Q9R1P1.Psmb3.19..2	0.186097	1.52183
Q01853.Vcp.174.184.	0.207688	0.991254
P80315.Cct4.450.	0.162258	0.844534
Q9R1P1.Psmb3.19..1	0.196727	1.22638
P70266.Pfkfb1.417.	0.271224	0.78408
Q3UPL0.Sec31a.688.690.693.	0.448535	1.48937
Q9D1R9.Rpl34.83.	0.265204	0.587522
P45377.Akr1b8.83.	0.227962	1.49628
Q9D0W5.Ppil1.133.	0.0893721	1.02014
E9QK48.Eml2.302.	0.140435	1.29959
P19096.Fasn.223.	0.212402	0.973856
P80313.Cct7.364.	0.0919694	0.694771
P62307.Snrpf.66.	0.32749	1.30307
Q78ZA7.Nap1l4.77.	0.53589	1.80225
Q9DCN1.Nudt12.247.	0.133286	1.34548
Q8K0D5.Gfm1.723.	0.0795148	0.958198
Q9Z2U1.Psma5.165.	0.503113	1.81331
Q00519.Xdh.1002.	0.3421	1.00656
Q921M3.Sf3b3.1054.	0.169714	0.805189
Q91VM9.Ppa2.285.291.297.	0.444623	1.40794
P58044.Idi1.39.	0.413177	1.65692
Q00519.Xdh.828.	0.1797	1.22469
Q8BGT5.Gpt2.310.	0.22404	0.957675
E9PVC5.Eif4g1.932.934.	0.0966446	0.786945
P70398.Usp9x.787.	0.167687	0.675091
Q9CQS2.Nop10.28.	0.160747	0.660463
Q8CI94.Pygb.784.	0.110471	1.42371
Q3UE92.Xpnpep1.545.	0.12606	1.09575
Q61699.Hsph1.13.	-0.160976	1.5934
Q91VI7.Rnh1.147.154.	0.290702	0.813097
Q61598.Gdi2.335..1	0.207142	1.65163
Q8R5C5.Actr1b.222.	0.420091	1.08125
Q5XJF6.Rpl10a.164..1	0.30175	1.46961
Q9JII6.Akr1a1.260.	0.186241	1.87691
Q61554.Fbn1.2247.2253.2260.	0.325949	-0.667918
Q3UGP9.Lrrc58.314.	0.259504	1.11926
Q9D662.Sec23b.180.	0.289033	0.777217
Q8BMS1.Hadha.97.110.	0.373739	1.57784
P83940.Tceb1.74.	0.209525	1.0405
Q8VC30.Dak.155.	0.274453	0.914624
P51175.Ppox.258.	0.174787	0.836274
G3UXW9.Gps1.210..1	0.182576	1.2297
F7AEH4.Rps12.111.113..1	0.235668	1.36105
Q9DBG3.Ap1b1.123.	0.0826601	0.851758
Q9QZ88.Vps29.36.41.	0.263838	0.695554
Q78PY7.Snd1.96.	0.128383	0.739828
E9Q6Q8.Tbc1d4.207.	0.143172	0.708403
A6H630.Armt1.396..1	0.283471	1.44043
Q64674.Srm.89.	0.181189	0.643549
Q8VDD5.Myh10.91.	0.354551	1.0208
Q8VCN5.Cth.171.	0.34153	1.47607
P58252.Eef2.369.	0.239005	0.941669
Q80ZQ9.Fam206a.58.	0.364743	1.00078
Q8K2F8.Lsm14a.374.	0.213256	0.82626
Q9CQ65.Mtap.7.	0.134659	1.02125
Q99KN2.Ciao1.243.245.	0.300093	0.92763
O08529.Capn2.640..1	0.243182	0.963928
Q99JW2.Acy1.23.	0.290397	1.64144
Q9CR16.Ppid.176.181.	0.190791	1.08713
Q9EPL9.Acox3.220.	0.345996	0.560674
P18760.Cfl1.139..2	0.398188	1.28814
O88492.Plin4.1048.	0.447021	1.26439
Q9EPN1.Nbea.2827.	0.480164	1.18863
Q9DBB4.Naa16.529.	0.314902	1.05842
P45377.Akr1b8.45.50.	0.197392	1.36431
Q8QZT1.Acat1.193.	0.332994	0.94151
Q91VZ6.Smap1.33.36.	0.384883	1.17076
Q5SWU9.Acaca.499.	0.113624	1.44355
Q8R0Y6.Aldh1l1.774.	0.0704143	1.18004
Q60790.Rasa3.36.38.	0.285734	0.674938
Q8BH86.9030617O03Rik.86.	0.114783	0.732709
Q8BVG4.Dpp9.224..1	0.0793543	0.735927
Q61554.Fbn1.2415.	0.3223	-0.647127
Q61792.Lasp1.29.32.35.	0.59838	1.37045
Q8K0C9.Gmds.92.	0.130169	0.919839
Q9WVL0.Gstz1.154.165.	0.479293	1.67331
Q501J2.Fam173a.123.128.	0.28894	1.26921
Q9D819.Ppa1.270.274..1	0.193198	1.18893
Q6ZQ38.Cand1.571.	-0.0721345	1.20299
Q99LI8.Hgs.185.190.	0.451389	0.934208
Q3U0V1.Khsrp.437.	0.268345	1.00028
Q80SW1.Ahcyl1.106.	0.301038	1.02175
Q8BH86.9030617O03Rik.266.	0.307223	0.961101
O08529.Capn2.405.	0.212343	0.892753
P19096.Fasn.1557.	0.21884	1.15649
Q91Z53.Grhpr.29.	0.461317	1.33743
O35309.Nmi.231.239.	0.217569	1.1388
A2A432.Cul4b.844.	0.0346017	1.03042
Q8C0C7.Farsa.493.	0.0712558	1.05351
Q00519.Xdh.636.	0.104395	1.17833
P80314.Cct2.395..1	0.250291	0.813405
Q8BWU5.Osgep.110.	0.364386	0.981803
P27612.Plaa.584.	0.0168129	0.918384
Q3U1J4.Ddb1.652.	0.286385	0.953817
Q60967.Papss1.323.	0.175868	0.784709
Q9D819.Ppa1.113.114.123.	0.290178	1.26707
O35381.Anp32a.123.	0.155198	1.36883
Q9D1E6.Tbcb.216.	0.249427	1.20151
O55106.Strn.587.	0.2374	0.851811
Q8CIE6.Copa.380.	0.236477	0.749631
Q9Z1N5.Ddx39b.198.	0.129307	1.0877
P70460.Vasp.64.	0.194329	0.936121
P27612.Plaa.12.	0.215603	0.943844
Q8BGT5.Gpt2.466.	0.468163	1.14249
Q9JK23.Psmg1.170.	0.245499	0.811782
Q62422.Ostf1.185..1	0.542802	1.48946
Q61554.Fbn1.910.916.923..1	0.34064	-0.683558
P22907.Hmbs.120.	0.110019	1.88
Q9Z1B5.Mad2l1.106.	0.503954	1.22089
P48774.Gstm5.38.	0.147102	1.11486
Q99KC8.Vwa5a.750.	0.522444	0.951956
P84084.Arf5.62.	0.458053	0.851946
Q3UE92.Xpnpep1.89.91.	0.107722	1.12296
Q61554.Fbn1.2717.2720.	0.231209	-0.732842
Q9CX34.Sugt1.54.	0.231491	0.931419
F8VQC7.Ktn1.899.903.	0.299907	0.785737
O88492.Plin4.399.	0.207967	1.17806
D3YZC9.Sf1.457.	0.791869	1.90421
Q921H8.Acaa1a.177.	0.315153	1.15196
Q9D0F9.Pgm2.101.	0.215952	1.50201
Q8K010.Oplah.487.497.	0.104565	0.995146
P56213.Gfer.181..1	0.111274	1.01717
P60766.Cdc42.105.	0.104382	0.576879
Q9DBC3.Cmtr1.402.	0.191144	0.735766
P80313.Cct7.29.	0.248786	0.622158
Q9QUH0.Glrx.8.	0.257725	1.68868
Q8VDP3.Mical1.87.95.	0.496888	1.02953
Q61206.Pafah1b2.206.	0.0891744	0.996428
Q8R059.Gale.261.263.	0.334064	1.15934
Q9D8E6.Rpl4.96.	0.22954	0.755134
Q9EQ80.Nif3l1.110.	0.160757	1.21416
P62317.Snrpd2.46.	0.452573	1.28986
Q9WUA2.Farsb.195.	0.167846	1.07154
O08528.Hk2.158.	-0.0491923	0.75329
P49312.Hnrnpa1.43.	0.794886	1.93944
P28352.Apex1.309.	0.153894	1.08641
Q9JMD0.Znf207.54.	0.132935	1.21023
Q64727.Vcl.950.	0.185504	1.14492
Q8BG05.Hnrnpa3.64.	0.447827	0.865836
P30416.Fkbp4.396.	0.154733	0.936413
Q61409.Pde3b.1041.	0.167699	0.828373
P52480.Pkm.423.424.	0.354493	2.05615
Q8R0Y6.Aldh1l1.451.	0.0535574	1.06776
P63005.Pafah1b1.168.	0.320604	1.48682
Q9D7P6.Iscu.70.	0.45722	1.52449
H3BJW3.Cpsf6.159.	0.31322	1.10443
O88587.Comt.112.	0.401046	0.922334
Q9D0R8.Lsm12.17.	0.257791	0.992623
E9PVC5.Eif4g1.659.	0.192022	0.674897
P63085.Mapk1.159.	0.217093	0.890395
P62137.Ppp1ca.140..1	0.250991	0.761174
P18406.Cyr61.78.	0.310652	-1.43181
O88569.Hnrnpa2b1.50..1	0.272479	2.57409
Q9QXG4.Acss2.75.	0.199921	1.35262
P63101.Ywhaz.94.	0.279731	1.40459
Q91VH6.Memo1.55.58.	0.39646	1.22828
Q9CPX6.Atg3.259.264.	0.127791	0.825456
Q99PL5.Rrbp1.1327.	0.603031	1.44149
P80315.Cct4.379.	0.369642	0.847192
Q6ZWX6.Eif2s1.98.	0.373686	1.24508
Q9WUD1.Stub1.49.	0.284946	0.694776
P70227.Itpr3.653.	0.138521	-1.09506
P63005.Pafah1b1.184.	0.418959	1.51474
Q3UGP9.Lrrc58.114.	0.178994	0.968433
Q8CI94.Pygb.581.	0.332778	1.6245
Q99PL5.Rrbp1.845.	0.252406	1.18058
O88545.Cops6.296.	0.0631229	1.09532
Q6P9N1.Fam126a.300.	0.20024	4.74252
Q9QXG4.Acss2.610.613.618..1	0.189888	1.2385
Q61035.Hars.235.	0.302168	1.66899
P61082.Ube2m.47.	0.301722	0.914081
Q9D9V3.Echdc1.27.	0.500314	1.75134
Q60823.Akt2.60.	0.113656	0.87129
Q9D0M5.Dynll2.24.	0.106027	1.40645
P15105.Glul.53.	0.248019	1.11796
Q8BLN5.Lss.485.	0.283759	0.735017
P18406.Cyr61.39.	0.455582	-0.84469
P14869.Rplp0.27.	0.108307	0.715077
P58771.2.Tpm1.190.	0.852955	1.48279
Q5SWU9.Acaca.633.	0.17488	0.762156
Q9Z2V4.Pck1.407.413.	0.20454	1.27548
Q8VBW6.Nae1.384.	0.304707	1.32108
Q8CAY6.Acat2.88.92.	0.245146	1.87314
E9QAQ5.Gsk3b.107.	0.411888	1.1345
Q9D6R2.Idh3a.127..2	0.0727637	0.547442
A0A087WRP7.Ly6c1.74.78.	0.137434	0.00389581
P51660.Hsd17b4.372.	0.243633	0.849308
Q9QXL2.Kif21a.28.31.	0.0857189	0.90845
G3X972.Sec24c.727.	0.207259	0.933616
Q9WUA3.Pfkp.359.	-0.163873	1.28639
P15532.Nme1.145.	0.128224	1.82381
P09411.Pgk1.50.	0.197351	1.7048
O55060.Tpmt.127.128.	0.333243	1.53364
Q6NZF1.Zc3h11a.80.	-0.130564	1.10779
Q9CPU0.Glo1.139.	0.254908	1.3059
Q9DB26.Phyhd1.49.	0.147305	0.899006
Q9D6R2.Idh3a.127..1	0.0594458	0.541605
P82198.Tgfbi.84.85.	0.286722	2.29736
Q80WC7.Agfg2.47.50.	0.231522	0.82925
Q921H9.Coa7.179.187.	0.537695	1.00623
Q9DBW3.Natd1.89.	0.463262	1.66474
O55029.Copb2.221.234.	0.189544	0.585702
A6H8H2.Dennd4c.1083.	0.380337	0.985463
F8WGT1.Ahcyl2.354.	0.239795	0.896509
Q01853.Vcp.69.77.	0.246314	0.816118
Q8C878.Uba3.164.	0.463142	1.06563
Q91WL8.Wwox.155.	0.0931521	0.744724
P60710.Actb.257.272.	0.422422	1.22939
Q9WVE8.Pacsin2.38.44.	0.10358	0.775479
P47857.Pfkm.709.	-0.0725732	0.863242
Q61554.Fbn1.358.359.360.	0.342325	-0.729282
P19096.Fasn.496.	0.21285	1.02383
P26369.U2af2.442.	0.321711	0.535718
P48774.Gstm5.118.	0.382471	1.23416
Q9WU78.Pdcd6ip.250.	0.0763662	1.17301
Q62376.Snrnp70.39.	0.210842	0.74656
Q99M07.Coa5.14.	0.250133	2.18091
Q9QUH0.Glrx.23.26.	0.303266	1.4638
Q9DBG3.Ap1b1.241.	0.168591	0.998472
Q99J77.Nans.46.50.	0.374958	0.85512
P61222.Abce1.29.	0.186971	0.594537
A2A432.Cul4b.787.	0.298997	0.875795
P19096.Fasn.1590.	0.176093	1.05366
Q9CXW4.Rpl11.21.25.	0.3754	0.739949
P62996.Tra2b.118.119.	0.455544	1.36972
P61082.Ube2m.65.	0.523438	1.11456
Q62230.Siglec1.391.	0.514572	-0.390398
P62267.Rps23.90..1	0.209883	0.629911
Q3V3R1.Mthfd1l.813.	0.281205	1.0594
Q61554.Fbn1.2247.2253.	0.232118	-0.686992
P84091.Ap2m1.337.	0.201608	0.660891
P13707.Gpd1.243.256.265.	0.545288	2.00286
Q922Q8.Lrrc59.48.	0.277436	0.666116
Q80TM9.Nisch.405.	0.129112	0.948238
P18760.Cfl1.39..1	0.53871	1.35362
Q8K0D5.Gfm1.718.	0.134687	0.697795
Q8VDM4.Psmd2.251.	0.295084	0.594301
Q9JLJ2.Aldh9a1.376.381.	0.191562	1.15977
P12382.Pfkl.114.	0.11473	1.19149
Q8C7E9.Cstf2.62.	0.0816083	1.24128
Q99JY0.Hadhb.436.	0.0904353	0.900787
Q9D1P4.Chordc1.211.	0.194259	0.933531
Q5FWK3.Arhgap1.91..1	0.140801	0.708804
Q9JJU8.Sh3bgrl.25..2	0.338757	1.97944
Q9D820.Prorsd1.105.113.	0.60094	1.50158
P70698.Ctps1.176.	0.227923	0.613159
Q80XC2.Trmt61a.204.209.	0.111321	0.711085
D3YZC9.Sf1.282.292.	0.177896	1.22637
A0A0R4IZY0.Thop1.91.	0.103133	1.1447
Q8R3F5.Mcat.223.233.	0.145687	0.984463
Q91VR5.Ddx1.231.	0.109811	0.708708
Q9R111.Gda.170.	0.133913	1.53041
P70266.Pfkfb1.432.	0.209298	0.849235
P32067.Ssb.244..1	0.388081	0.602488
P68372.Tubb5.127.129..1	0.52501	0.894461
P34914.Ephx2.521..1	0.259554	0.831541
Q8BRF7.Scfd1.482.	0.0499157	0.749745
Q9D1P4.Chordc1.24.	0.278714	1.45243
Q9CXT8.Pmpcb.79.	0.160082	0.838987
P61222.Abce1.201.	0.0438556	0.823474
P14685.Psmd3.479.	0.487443	1.14607
Q9QZB9.Dctn5.46.	0.347225	1.09515
Q60676.Ppp5c.208.	0.120962	1.19523
P17426.Ap2a1.970.	0.187114	0.859502
P26041.Msn.284.	0.0815681	1.13479
P28271.Aco1.50.	0.0104592	1.2912
Q99N57.Raf1.95.96.	0.200559	0.849683
P62281.Rps11.60.	0.13759	0.610675
P00375.Dhfr.7.	0.461034	0.959591
O88492.Plin4.1165.	0.296326	1.0562
P22892.Ap1g1.400.	0.0748543	0.97541
G3UXW9.Gps1.210.	0.203272	1.19232
P70195.Psmb7.74.	0.0314541	1.27843
B1AUN2.Eif2b3.206.	0.0679487	1.10843
K4DI61.Phf10.379.382.	0.414113	-0.885177
Q9D0I9.Rars.502.	-0.000419539	0.624594
Q91ZP3.Lpin1.756.	0.231151	0.978811
Q9Z2V4.Pck1.307.	0.220774	1.82335
Q65Z40.Wapal.684.	0.247847	0.632131
Q9JKF1.Iqgap1.660.	0.204031	0.636011
P28352.Apex1.295.	0.372721	1.23274
Q61768.Kif5b.65.	0.234437	0.654833
D3Z4U0.Zranb2.15.	0.461713	1.41961
Q62422.Ostf1.185.	0.268183	1.15176
Q8VCN5.Cth.251.254.255.	0.0623515	1.21918
E9QAT0.Fmr1.77.78.	0.338617	0.991973
P11499.Hsp90ab1.589.590.	0.2072	0.993889
Q8BGD8.Coa6.12.	0.372809	1.7008
Q99LF4.Rtcb.485.	0.342098	0.801627
Q8BMS1.Hadha.97.110..1	0.285914	1.56897
O88844.Idh1.363.	-0.0164419	1.37086
Q3UU96.Cdc42bpa.1096.	0.448488	1.36234
Q61553.Fscn1.397.	0.263682	0.625608
Q9QXG4.Acss2.104.	0.049747	1.14433
Q61554.Fbn1.982.983.984.995.998.	0.356202	-0.667047
Q9QUM9.Psma6.47.	0.145551	1.42262
Q68FD5.Cltc.151.	0.151985	0.676737
Q3UHJ0.Aak1.288.	0.18496	0.762572
Q9JHU4.Dync1h1.2637.	0.239075	0.570756
E9Q586.Dctn1.64.	0.266011	0.859995
P80316.Cct5.181.	0.275277	1.13789
Q9JK38.Gnpnat1.157.	0.25717	0.739114
Q64442.Sord.45.	0.118075	1.49223
Q9QZD9.Eif3i.81.	0.257656	0.755253
P23591.Tsta3.309.	0.157729	1.97343
Q9D1F4.Akt1s1.44.	0.455048	1.59636
P97315.Csrp1.58..1	0.145972	0.797701
Q9DBG3.Ap1b1.123..1	0.0966835	0.805131
Q922B1.Macrod1.197.	0.107564	0.44033
Q8BG05.Hnrnpa3.64..1	0.370628	0.898747
Q5SWU9.Acaca.1395.	0.149367	1.10168
Q91VR5.Ddx1.542.544.	0.229747	0.734807
P35700.Prdx1.173.	0.267559	1.20819
P28352.Apex1.207.	0.0955885	1.09042
Q921F4.Hnrnpll.503.513.	0.206661	0.523945
Q9D1M0.Sec13.245.	0.188377	0.963937
Q62230.Siglec1.625.	0.263995	-0.659925
Q8K0C9.Gmds.142.	0.244517	0.931614
Q80X90.Flnb.991..1	0.406387	0.729945
J3QMM7.Carkd.88.	0.151201	0.602859
Q80ZX0.Sec24b.870.	0.148311	0.636505
Q8BW75.Maob.365.	0.101419	-0.44499
Q8R0Y6.Aldh1l1.152.	0.0492134	1.3626
Q61191.Hcfc1.352.353.	0.299006	0.622652
Q7TPV4.Mybbp1a.676.	0.202328	0.454256
Q9Z1Y4.Trip6.366.369.372.	0.481372	0.708845
P56542.Dnase2.301.310.	0.373628	0.969163
Q61554.Fbn1.639.641.	0.27626	-0.745714
E9QAQ5.Gsk3b.76.	0.321043	1.04421
Q8R3Q0.Saraf.313.	0.310512	0.575179
E9Q586.Dctn1.1213.	0.417165	1.06222
Q91W89.Man2c1.792.	0.15688	0.566433
Q80YQ8.Rmnd5a.328.336.	0.224249	1.12169
Q9WUK2.Eif4h.85.	0.753355	2.12478
O88532.Zfr.587.589.	0.242945	0.617596
Q9CRB2.Nhp2.125..1	0.156199	1.03785
Q62165.Dag1.711.	0.217941	0.866287
Q920E5.Fdps.332.	0.384694	1.58808
Q9WVQ5.Apip.96.	0.0900987	1.21242
P45376.Akr1b1.299.304.	0.520321	2.25976
E9QNR6.AI837181.269.	0.322677	1.01354
A0A0R4J0X8.Arhgef7.312.	0.321366	1.00222
Q99J77.Nans.283.287.	0.296399	1.1926
Q05D44.Eif5b.745.	-0.0745256	0.819306
Q91VR5.Ddx1.139.145.	0.466732	0.855023
Q8CHP8.Pgp.104.	0.129326	1.87407
Q9Z1Z0.Uso1.303.	0.359958	1.01025
A0A1B0GRV0.Bpnt1.264.	0.321546	1.72191
Q80TL7.2.Mon2.211.	0.253671	0.597704
P19096.Fasn.2352.2362.	0.248007	1.38743
A2A432.Cul4b.349.354.	0.292174	0.983304
Q61646.Hp.207.	-0.0327002	1.22307
Q8BGQ7.Aars.901.903.	0.289302	0.812126
Q9Z1K5.Arih1.267.	0.201168	0.845078
Q61554.Fbn1.2098.2101.	0.312701	-0.646605
F8WGT1.Ahcyl2.293.	0.0771899	0.965519
O88342.Wdr1.170.	0.234611	1.25814
Q8BMG7.Rab3gap2.154.	0.262577	0.767205
Q00519.Xdh.150.	0.0644392	0.927829
Q3UDE2.Ttll12.121.	0.239025	0.909402
Q9R0P3.Esd.45.56.	0.177503	0.84716
P23492.Pnp.77.78.	0.648605	1.70857
Q8VDJ3.Hdlbp.948.	0.26019	0.61018
Q8BH86.9030617O03Rik.54.	0.277498	0.807251
Q60973.Rbbp7.166.	0.224999	0.690493
Q9D0R2.Tars.412.416.	0.254309	0.971643
P47856.Gfpt1.476.	0.17139	0.817624
Q9QYB1.Clic4.189..1	0.260359	1.2789
Q80X90.Flnb.2057.	0.271263	0.738703
G3X972.Sec24c.888.902.	0.181392	0.926363
Q8BGS2.Bola2.59.	0.325512	1.52718
Q7TMC8.Fuk.399.	-0.044054	0.841986
F8VPN4.Agl.486..1	0.0644279	0.96106
Q9D8W5.Psmd12.244.	0.286079	0.744667
Q9Z1B3.Plcb1.192.	0.229699	1.23708
Q9JKF7.Mrpl39.88.97.	0.433058	0.893911
Q8BTM8.Flna.1453.	0.377691	0.697769
P68510.Ywhah.112.	0.440026	1.50773
Q9JMH6.Txnrd1.173.178.	0.284787	0.922094
Q8VEK3.Hnrnpu.265.271.	0.0119635	1.16889
P61965.Wdr5.195.	0.145358	0.704379
E9QAQ5.Gsk3b.199.	0.17562	0.803657
Q9JHW2.Nit2.97.	0.0741418	1.11668
Q9QXG4.Acss2.554..1	-0.0272653	0.984778
Q7TMC8.Fuk.569.	0.0520107	0.83493
F8VPN4.Agl.1256.	0.37738	1.23541
Q6PER3.Mapre3.182.	0.1724	0.977605
Q60823.Akt2.124.	0.194119	1.02884
Q62264.Thrsp.67.	0.857985	1.70801
Q9EST5.Anp32b.123.	0.28368	0.618286
Q99LD8.Ddah2.262.	0.387202	1.18993
P62317.Snrpd2.63.	0.385007	1.34834
Q9DCC5.Cbx3.160.	0.466348	0.992248
Q9CXT8.Pmpcb.248.	0.116271	0.878216
Q9Z0E6.Gbp2.233..1	0.116455	0.785901
Q68FD5.Cltc.926.934.	0.395917	0.634732
Q61699.Hsph1.642.	0.326945	1.52231
P19096.Fasn.1441.1452.	0.324472	1.01862
Q9JK23.Psmg1.183.	0.0666856	0.70893
Q9CY45.N6amt2.79.	0.503388	1.64949
F2Z4A3.Fat1.3782.3784.	0.271937	-0.624625
Q9D8N0.Eef1g.266.	0.313232	0.92629
P62754.Rps6.100.	0.294502	0.890172
Q9CRB2.Nhp2.125.	0.183594	0.834459
P62715.Ppp2cb.50.55.	0.3301	1.09558
O08529.Capn2.640.	0.0887842	0.73992
P28474.Adh5.195.211.	0.2269	1.55661
G5E8F4.Fpgt.393.403.404.	0.151592	1.04276
Q60936.Adck3.638.	0.158593	1.01006
Q7TNC4.Luc7l2.59.	0.203536	0.806546
Q62077.Plcg1.573.	0.1883	1.07299
Q9D1M0.Sec13.234.	0.301437	1.06699
P62918.Rpl8.114.115..1	0.372189	0.836796
P15626.Gstm2.115.	0.447715	1.71154
Q9CQC8.Spg21.260.	0.231547	0.88
Q3ULJ0.Gpd1l.202.	0.31617	1.11261
Q924H7.Wac.552.	0.383245	1.08603
Q9Z1Q5.Clic1.223.	0.0662375	1.16096
Q9DAW6.Prpf4.341.	0.438249	1.07621
Q99MN1.Kars.494.	0.268796	0.924015
P62075.Timm13.50..1	0.446671	1.50135
Q9QZC8.Abhd1.379.	0.0866656	0.885912
F2Z4A3.Fat1.3818.3820.	0.23782	-0.452094
Q9Z1F9.Uba2.158.161.	0.276002	0.549604
Q8VDG3.Parn.198.	0.0668047	0.754048
Q61554.Fbn1.1472.1474.	0.359749	-0.629262
Q8CGC7.Eprs.910.	0.30732	0.882171
Q62230.Siglec1.1422.	0.205738	-0.684416
Q9WU78.Pdcd6ip.40.	0.13775	1.16137
Q9D0R2.Tars.466.	0.234727	0.889314
P70697.Urod.308.	0.0250854	0.753763
Q5XJY5.Arcn1.9.	0.256097	1.08513
P80313.Cct7.370.	0.23209	0.657183
O88544.Cops4.232.	0.0595844	1.07597
Q62422.Ostf1.114.	0.304627	1.02175
Q8BVI4.Qdpr.101.	0.339005	1.71678
Q99KC8.Vwa5a.112.	0.358669	1.10821
Q99J77.Nans.180.184.	0.147499	0.894271
Q61554.Fbn1.2365.2366.2367.	0.258051	-0.723
Q61554.Fbn1.1835.1837.	0.367565	-0.667628
O70400.Pdlim1.261.	0.312756	0.630113
Q61554.Fbn1.2341.2350.	0.254094	-0.650164
E9PVA6.Git2.31.34.35.	0.231302	0.731406
Q9WUP7.Uchl5.191.	0.46163	1.33161
O88544.Cops4.255.	0.165008	1.03499
Q99JX3.Gorasp2.173.	0.318689	0.760794
Q8CGC7.Eprs.680.692.	0.248166	0.769885
O70194.Eif3d.327.	0.258793	0.842745
Q9WTL7.Lypla2.171.	0.155056	1.16355
Q9EPQ7.Stard5.142.	0.21433	0.962656
Q99L27.Gmpr2.316.	0.199963	1.09807
Q9WVA4.Tagln2.124.	0.416684	1.60797
Q61554.Fbn1.2377.2380.	0.286868	-0.79567
Q3UE92.Xpnpep1.625.635.	0.256715	0.981289
Q8BVU5.Nudt9.195.	0.175804	1.27542
Q9D051.Pdhb.306.	0.216656	0.771315
Q99LC5.Etfa.60.68.	0.270337	0.579632
A2BDX3.Mocs3.193.	0.235732	0.67064
Q9ERK4.Cse1l.939.	0.309867	0.881657
Q62230.Siglec1.263.	0.383203	-0.57417
O88958.Gnpda1.239.	0.0815753	1.26916
Q99PL5.Rrbp1.1136.	0.3165	1.03625
Q99KP6.Prpf19.230.	0.21667	0.616156
Q8R016.Blmh.326.	0.232655	1.16826
Q8BH04.Pck2.306..1	0.0998391	0.694456
P68369.Tuba1a.347.	0.151385	0.831042
G5E8R3.Pcx.131.	0.366263	0.503269
Q9DCM0.Ethe1.189.	0.176219	0.86171
P45878.Fkbp2.95.	0.339216	0.763557
P70349.Hint1.84.	0.113093	1.17429
Q8C878.Uba3.139.	-0.130268	1.01817
Q8BHN3.2.Ganab.41.47.	0.382907	0.505647
O35465.2.Fkbp8.218.	0.26679	0.632984
Q8BLN5.Lss.244.	0.13857	0.711121
Q8VHK9.Dhx36.829.	0.350156	0.746672
Q9R0P5.Dstn.39.	0.333282	0.613663
P46471.Psmc2.389.	0.227803	0.625011
P19096.Fasn.1222.	0.193224	0.948341
O35737.Hnrnph1.22.	0.208214	0.560823
Q8CI94.Pygb.808.	0.162825	1.32616
Q8VE88.Fam114a2.384.	-0.00205671	1.47131
Q61024.Asns.207.	0.227543	1.01333
Q80T06.Eef1d.247.	0.242265	0.809705
Q9CXA2.L3hypdh.310.	0.332381	0.766504
Q6PFF0.Scaf4.610.	0.338008	1.01809
Q64311.Ntan1.75.	0.328954	1.2982
Q61554.Fbn1.1735.1738.1750.	0.255586	-0.65592
Q8BTM8.Flna.444.	0.61516	0.984938
P62715.Ppp2cb.196.	0.274336	1.32504
Q7TQI3.Otub1.204.212.	0.330533	1.12359
Q9CQM5.Txndc17.43.46.	0.502925	1.24129
Q3U2A8.Vars2.465.	0.219352	0.788528
P48774.Gstm5.177.	0.412619	1.29495
Q9DCD0.Pgd.422.	0.546703	2.1477
Q6A0A9.FAM120A.529.	0.267424	0.844143
Q91V55.Rps5.66..1	0.154665	0.688864
P58044.Idi1.172..1	0.375272	1.65093
Q8K354.Cbr3.150.	0.104929	1.05628
Q91VI7.Rnh1.40.	0.375737	1.29491
Q9D8W5.Psmd12.255..1	0.203552	0.761657
P10630.Eif4a2.132.135.	0.395137	1.3108
P70398.Usp9x.2238.2239.	0.246812	0.835091
Q9R1P4.Psma1.148.156.	0.399296	1.60197
Q9ERU9.Ppid.2929.	0.175134	1.06814
P45377.Akr1b10.187.	0.0646837	0.967348
F8VPN4.Agl.1080.1081..1	0.139083	1.23523
Q99L45.Eif2s2.279.282.	0.289144	0.72685
Q9CY64.Blvra.280.	0.00664666	1.52253
Q8QZS1.Hibch.335.	0.277887	0.854316
Q62433.Ndrg1.289.	0.280919	1.25215
Q99PL5.Rrbp1.1198..2	0.185564	0.864318
Q9QZD9.Eif3i.99.	0.118525	0.75607
Q8R0F8.Fahd1.25.	0.203863	0.746452
P06151.Ldha.84..2	0.372265	1.94314
Q62418.Dbnl.67.	0.366083	0.95676
Q8CGF7.Tcerg1.537.	0.241065	0.885402
Q9JLI8.Sart3.780.	0.372244	0.939559
Q8VBW6.Nae1.34.	0.338773	0.97862
Q9CXA2.L3hypdh.205.	0.200623	0.648975
Q8BML9.Qars.556.	0.0582132	0.64003
Q5U3K5.Rabl6.172.	0.332537	1.29306
Q61554.Fbn1.1083.	0.315714	-0.605384
Q8K010.Oplah.910.	0.0663947	0.710108
P59017.Bcl2l13.136.	0.19151	1.0541
A2AJW4.Ppp1r3d.271.	0.302282	1.26152
Q8VDD5.Myh9.896.	0.822926	1.20828
Q3TXS7.Psmd1.365.378.	0.158284	1.12341
P14115.Rpl27a.70..1	0.0805261	0.710341
S4R196.Cyp2ab1.128.	-0.089288	0.722384
Q99N85.Mrps18a.108.	0.336663	0.642946
Q05D44.Eif5b.849.	0.182182	0.881907
Q9Z110.Aldh18a1.584.	0.238296	0.556001
Q9Z2U0.Psma7.63.70.	0.499552	1.54676
Q11011.Npepps.191.	0.128167	1.47438
P62774.Mtpn.2.	0.511245	1.66949
P13707.Gpd1.162.168..2	0.402599	1.65879
Q8VDM4.Psmd2.779.	0.211511	0.568638
P07901.Hsp90aa1.482.	0.216933	1.12108
P18406.Cyr61.320.321.	0.266721	-1.65386
P60335.Pcbp1.293.	0.308112	0.838974
Q9CXA2.L3hypdh.39.	0.354496	1.06761
Q80T06.Eef1d.217.	0.278899	0.991025
Q8K0C4.Cyp51a1.449.	0.175401	0.652616
P10639.Txn.62.69.	0.413248	1.4793
Q5FWK3.Arhgap1.91.	0.131723	0.837238
P14131.Rps16.25.	0.282656	0.849231
Q9WVA2.Timm8a1.47.	0.208864	0.757725
O35945.Aldh1a7.50.	0.105819	1.59968
Q11011.Npepps.266.	0.133158	1.21498
P70266.Pfkfb1.199.	0.182716	0.670313
Q6PGB6.Naa50.100.	0.399517	0.998574
P63085.Mapk3.63..1	0.112355	0.769619
Q61554.Fbn1.2063.	0.275531	-0.722214
Q8WTY4.Ciapin1.92..1	0.155015	1.46868
Q9JLV5.Cul3.636.	0.00382597	0.804874
Q9DAI2.Ift22.12.	0.301053	1.09222
P26039.Tln1.236.243.	0.361028	0.499594
Q9CYI0.5730455P16Rik.124.127.	0.210047	0.73822
Q61554.Fbn1.1891.1897.	0.305096	-0.629418
O55234.Psmb5.161.	0.380951	1.78832
P46460.Nsf.264.	0.28218	0.682769
P26638.Sars.431.	0.0730497	1.01472
P80315.Cct4.295.	0.183667	0.817646
Q60676.Ppp5c.404..1	0.11735	1.14947
Q8CI94.Pygb.496.	0.310663	1.48908
Q9D823.Rpl37.37.	0.258139	0.643968
Q3UU96.Cdc42bpa.1148.	0.178551	0.91537
Q9ERG0.Lima1.415.418.	0.339565	0.694405
Q9QZN4.Fbxo6.131.	0.405977	0.907376
Q8BZB2.Ppcdc.116.122.	0.358661	1.68369
Q8BMJ2.Lars.556.	0.16723	0.763023
P35979.Rpl12.17.	0.206775	0.958105
O70433.Fhl2.185.188.191.	0.586165	0.835218
O08528.Hk2.794.	0.079934	0.819277
P0C7N9.Psmg4.55.	0.378179	0.815119
P50295.Nat2.223.233.	0.357623	1.1988
Q9CQE8.NA.19..2	0.269212	1.90489
P62774.Mtpn.45.	0.437772	1.36625
P28352.Apex1.92.	0.235583	1.28627
Q8BLN5.Lss.428.	0.0932946	0.966744
A0A0R4J0S3.Rtn4ip1.236.	0.27986	0.611768
Q99M04.Lias.110.116.136.	0.295669	0.922384
Q9CXT8.Pmpcb.428.	0.0595997	0.652657
Q8CIE6.Copa.245.	0.160692	0.516716
Q9WUA3.Pfkp.80.	0.246475	1.40941
O35945.Aldh1a7.50..1	0.101137	1.31667
Q61554.Fbn1.80.85.	0.318898	-0.637082
Q00519.Xdh.457.	0.19665	1.12625
P62715.Ppp2cb.251.	0.309429	0.899294
P61211.Arl1.80.95.	0.231609	0.831874
P61089.Ube2n.87.	0.553269	2.37179
O89110.Casp8.26.	0.0418483	0.910148
Q3U0B3.Dhrs11.55.	0.222058	1.13063
P48678.Lmna.522.	0.326413	0.659758
Q8BH04.Pck2.559.	0.126111	0.686785
P19096.Fasn.1752.	0.126211	0.928446
G5E895.Akr1b10.45.	0.0446125	0.860662
P15626.Gstm2.174.	0.355371	1.60044
Q9WUA2.Farsb.195..1	0.0818562	1.03038
Q6PE01.Snrnp40.169.	0.332	0.741596
Q9D0D3.Mtpap.415.422.	0.212142	0.715763
Q6P5C5.Smug1.196.201.	0.112	0.571166
Q921H9.Coa7.95.100.	0.0150421	0.864104
Q9R1T2.Sae1.218..1	0.20454	0.656618
A0A1L1SV73.Usp47.291.294.	0.281578	0.57099
Q61553.Fscn1.481.	0.283491	1.04439
Q9DBG3.Ap1b1.123..3	0.136156	0.985694
Q3UDE2.Ttll12.607.	0.29127	0.9799
Q62465.Vat1.99.	0.242442	0.610915
P70697.Urod.35.	0.352592	0.911116
Q99KK2.Cmas.392.	0.0898268	0.879854
Q8BJU0.Sgta.130.	0.41191	1.37276
P52840.Sult1a1.283.	0.287069	-0.527042
P55264.Adk.105.	0.146649	0.731437
Q9JLJ2.Aldh9a1.484.	0.207374	1.12264
D3Z0M9.Ddx23.542.	0.242108	0.790144
Q9DBZ5.Eif3k.85.	0.224405	0.647473
P56387.Dynlt3.84.94.	0.274227	0.666262
P60766.Cdc42.157.	0.186823	0.535763
Q8BI72.Cdkn2aip.499.	0.217142	0.687531
P41241.Csk.290.	0.36465	0.984288
Q9Z1F9.Uba2.185.	0.212901	0.844974
Q922B2.Dars.76.	0.206058	0.960016
Q01405.Sec23a.423.	0.146658	0.655565
Q60605.2.Myl6.2.	0.603955	0.880933
Q7M739.Tpr.38.	0.213285	0.559599
B1AU25.Aifm1.251.	0.105786	0.780841
P70398.Usp9x.683.692.	0.46361	0.906584
Q91V55.Rps5.66.	0.198966	0.766967
P52623.Uck1.66.	0.0177812	1.03649
Q61554.Fbn1.119.	0.358615	-0.599062
P62320.Snrpd3.41.	0.210182	1.29488
Q3TXS7.Psmd1.898.	0.215773	1.07594
A2ASS6.Ttn.15416.	0.19988	0.694712
Q9QUJ7.Acsl4.133.	0.303165	0.948111
F7DEU6.Impdh1.492.	0.00370536	1.11171
Q00612.G6pdx.232..2	0.103263	1.24902
Q8BLN5.Lss.333.	0.122527	0.59272
Q9D6R2.Idh3a.331..1	0.125758	0.628869
Q6ZWX6.Eif2s1.70.	0.495251	1.54275
Q8C0I1.Agps.552.	0.163563	0.646922
Q9Z1K5.Arih1.229.234.	0.283938	0.950234
Q61024.Asns.455.	0.249533	0.831627
Q2NL51.Gsk3a.399.	0.238675	1.1023
Q8N7N5.Dcaf8.189.	0.324919	0.541473
Q9DBA6.Tysnd1.17.	0.228264	0.708349
Q6ZPE2.2.Sbf1.986.	0.447675	0.911808
Q91XE4.Acy3.73..1	0.363326	1.3632
Q9CR00.Psmd9.215.	0.298014	0.905203
Q6ZQ38.Cand1.1007.	0.190673	1.42458
P52480.Pkm.474..1	-0.184841	1.48093
P62754.Rps6.12.	0.191964	0.544965
P27048.Snrpb.43.45..1	0.284902	0.80782
Q61554.Fbn1.2444.2450.2457.2461.	0.283484	-0.683428
P01029.C4b.1577.1582.1584.	0.289416	-0.567679
P30681.Hmgb2.106.	0.133243	0.777677
P08752.Gnao1.255.	0.342332	0.867685
P52293.Kpna2.237.	0.436984	0.558274
P24547.Impdh2.140.	0.219369	0.56828
Q3UI43.Babam1.226..1	0.0350772	0.778933
Q9R0N0.Galk1.203.	0.179889	0.70768
Q80X90.Flnb.991.	0.290794	0.709543
P52623.Uck1.66..1	-0.0113277	0.850104
Q99LD8.Ddah2.11.	0.510437	1.5872
P83870.Phf5a.11.	0.0963477	0.505204
P97379.2.G3bp2.73.	0.205439	0.520986
Q9WUA2.Farsb.76.	0.0342419	0.978186
Q9D0R2.Tars.342.	0.1987	0.792163
Q9JIX8.Acin1.1082.	0.245518	1.17297
Q9CPY7.Lap3.129.	0.239819	0.616068
Q6ZWV3.Rpl10.195.	0.283049	0.516436
Q8CG19.Ltbp1.353.	0.234972	-0.42723
P83870.Phf5a.46.49.	0.271071	0.716603
Q9CQ26.Stambp.406.408.	0.189517	0.686894
Q8QZS1.Hibch.94.	0.125913	0.526908
P17427.Ap2a2.902.	0.0919729	0.667842
P63276.Rps17.35..1	0.276165	0.802546
Q3V3R1.Mthfd1l.827..1	0.233182	0.782135
Q8BTM8.Flna.623.631.	0.450384	0.425344
O88685.Psmc3.403.	0.145665	0.627369
O88342.Wdr1.438..1	0.247635	1.00977
Q3U0V2.Tradd.164.166.	0.188677	0.595001
P47811.Mapk14.39.	0.249176	0.913702
P05132.Prkaca.200.	0.321084	1.47544
Q9WUA2.Farsb.498.	0.195492	0.753476
Q91YN5.Uap1.245.251.	0.215142	1.96058
Q9D9Z5.Dda1.25.	0.231939	0.846348
Q9WTL7.Lypla2.213.	0.267994	1.30995
Q9R0P5.Dstn.46.	0.298251	0.790062
Q8R3D1.Tbc1d13.387.	0.266438	0.588731
Q9R0P3.Esd.45.56..1	0.188705	0.824339
Q6A0A9.FAM120A.53.	0.152199	0.589297
Q8BTM8.Flna.478.483.	0.471561	0.590725
A3KMP2.Ttc38.124.	0.365538	1.43179
Q9D6R2.Idh3a.351.359.	0.282903	0.562525
Q8BIW1.Prune.303.	0.010916	0.845978
Q5ND34.Wdr81.970.	0.40155	0.753643
O35643.Ap1b1.863.	0.0429793	0.930528
O55029.Copb2.56.	0.0658595	0.570876
Q922E4.Pcyt2.296.	0.188186	1.19204
P19096.Fasn.1557..1	0.233837	1.27274
Q61554.Fbn1.209.210.	0.352962	-0.648198
P62192.Psmc1.399.	0.495903	0.845556
O35239.Ptpn9.67.	0.161733	0.604691
Q60876.Eif4ebp1.7.	0.497716	1.36147
P50516.Atp6v1a.240.254.	0.282147	0.775632
Q91VR5.Ddx1.110.111.	0.188403	0.687081
Q01405.Sec23a.61.	0.244988	0.7282
F8WGT1.Ahcyl2.455.	0.126322	1.12223
Q5SUR0.Pfas.584.587..1	0.0724099	0.836613
Q9CQ88.Tspan31.157.160.	0.153495	0.596356
Q62077.Plcg1.363.368.	0.497473	1.0407
P29341.Pabpc1.339.	0.238876	0.966585
Q9Z0N1.Eif2s3x.105.	0.048615	1.0487
P47856.Gfpt1.55.	0.16678	0.672742
Q61024.Asns.255.	0.157324	0.737796
Q9Z2U1.Psma5.47.	0.309834	1.20321
A2AIG8.Accs.63.	-0.0220536	1.28843
P83882.Rpl36a.72.77.	0.325669	0.70463
Q08093.Cnn2.61.	0.330379	0.457135
Q6PB66.Lrpprc.1042.	0.100246	0.590094
Q91YE6.Ipo9.639.	0.0578483	0.718614
Q8JZV7.Amdhd2.338.	0.159387	1.19419
Q91WT7.Akr1c14.217.	0.362205	0.766819
Q3UE37.Ube2z.245.	0.217163	0.825066
Q9EQH3.Vps35.156.	0.071832	0.707789
Q9DCC4.Pycrl.129.	0.244423	1.29396
Q9CWK8.Snx2.332.	0.194664	0.991993
P61971.Nutf2.114.	0.339363	1.63968
P07356.Anxa2.9.	0.437945	0.440421
Q9JLI8.Sart3.749.	0.191258	0.856032
Q61235.Sntb2.430.	0.454901	0.871775
Q60854.Serpinb6.102.	0.193301	0.745138
O35127.Grcc10.73.	0.699075	1.62782
Q6NXL1.Sec24d.431.	0.245823	0.548334
Q99PT1.Arhgdia.79..1	0.487225	2.2293
Q9QXL2.Kif21a.235.	0.215786	1.02479
O08528.Hk2.438.	0.090144	0.757704
Q99JY0.Hadhb.459..1	-0.0143252	0.883856
P55264.Adk.352.	0.197397	0.936767
O35969.Gamt.169.	0.300413	0.992817
P61082.Ube2m.95.111.	0.413184	1.3819
Q8R1B4.Eif3c.498.	0.211816	0.81762
Q8JZQ9.Eif3b.373.	0.19254	0.771164
Q9QXD8.Limd1.552.	0.277147	0.837054
A2RSJ4.Uhrf1bp1l.647.	0.221513	0.751667
Q9D920.Loh12cr1.103.	0.0980596	0.886965
Q8BLN5.Lss.450.457.	0.247075	1.36891
E9Q586.Dctn1.599.	0.0582599	0.749083
Q8BI72.Cdkn2aip.486.	0.130674	0.578037
F8VPN4.Agl.651.652.	0.0916685	0.897914
P47962.Rpl5.76.	0.226338	0.85999
Q61554.Fbn1.221.224.231.	0.299446	-0.568737
Q91WG8.Gne.159.160.	0.206918	0.888874
Q9EQQ2.Yipf5.42.	0.204505	0.740619
Q5SUR0.Pfas.606.	0.0471665	0.913078
Q3UDE2.Ttll12.93.	0.132999	0.965344
Q9DAZ9.Zfyve19.5.8.	0.243941	1.08049
Q91VI7.Rnh1.129.137.	0.157018	0.663342
Q9D4H8.Cul2.282.	0.11572	0.791324
Q61554.Fbn1.2040.2042.	0.360382	-0.711243
Q9CWJ9.Atic.325.	0.467566	1.21084
Q9QXG4.Acss2.610.613.618.	0.230111	1.26091
Q3ULJ0.Gpd1l.9.	0.336909	1.00217
Q9D6R2.Idh3a.127.	0.134268	0.544541
Q9D6W8.NA.359.	0.214874	1.99675
Q8C7D2.Crbn.321.325.326.	0.401383	0.604997
Q9D892.Itpa.116.	0.321132	1.38431
G3X972.Sec24c.378.385.	0.152654	0.959666
F8VQC1.Srp72.128.	0.268937	0.624634
P62320.Snrpd3.20.	0.134656	1.05117
Q9Z1Y4.Trip6.433.	0.297811	0.472929
Q01405.Sec23a.74.	0.202893	0.732307
Q8VDD5.Myh10.569.	0.228462	0.651514
Q9QZE5.Copg1.280.	0.0608792	0.762133
Q9WUM3.Coro1b.345..1	0.402411	1.04462
Q8VE11.Mtmr6.88.	0.282316	0.72939
O70433.Fhl2.126.129.	0.337311	0.519921
Q8BFV2.Pcid2.68.	0.255976	0.722769
Q3TIU4.Pde12.179.	0.377059	1.06613
Q6ZQ38.Cand1.954.	0.242901	1.25012
O70325.Gpx4.102.	0.103569	0.561065
P45878.Fkbp2.40.	0.227819	0.661772
P63085.Mapk1.125.	0.316164	0.91934
Q8R1Q8.Dync1li1.117.	0.248726	0.554093
E9Q289.Acbd4.10.	0.163186	0.902206
P14115.Rpl27a.70..2	0.170461	0.936231
Q8JZQ9.Eif3b.689.	0.373874	1.10868
Q5F2F2.Abhd15.190..1	0.170077	0.601939
P61161.Actr2.221.	0.197241	1.13309
P56213.Gfer.135.138.	0.208136	0.96371
Q9DD06.Rarres2.119.	0.0694659	0.827273
Q8BFY6.Pef1.233.	0.208574	0.630182
P61979.2.Hnrnpk.145.	0.163198	0.54003
Q9D051.Pdhb.263.	0.128353	0.695174
Q8CI51.Pdlim5.441.444.	0.227205	0.629091
P80315.Cct4.337.	0.10191	0.634209
Q61409.Pde3b.555.558.	0.124853	0.527081
Q61753.Phgdh.369.	0.254765	0.425934
O08600.Endog.193.	-0.0704014	0.640469
Q02053.Uba1.340..1	0.146553	0.851267
P19157.Gstp1.48.	0.357342	1.13237
B1ARU4.Macf1.216.222.	0.226031	0.466594
Q9DC63.Fbxo3.403.	0.0925155	0.982609
Q9WTP6.Ak2.92.	0.197396	1.2841
Q69ZN7.Myof.225.	0.400556	0.476462
O88738.Birc6.569.	0.572886	0.905122
Q62230.Siglec1.770.	0.277789	-0.637386
Q8R1B4.Eif3c.79.	0.029974	1.11894
Q91VR5.Ddx1.519..2	0.130134	0.537952
Q91VI7.Rnh1.33.	0.0297177	0.679174
Q8K2C6.Sirt5.166.169.	0.283013	0.553753
Q922Q4.Pycr2.232..1	0.247226	0.50952
O88587.Comt.200.	0.335137	1.01842
Q8VDD5.Myh9.1379..1	0.565546	0.865618
P22892.Ap1g1.124.128.135.	0.519797	1.2166
Q9DCN2.Cyb5r3.274.284.	0.354558	0.881316
P80318.Cct3.279.	0.0699396	0.679973
P53811.Pitpnb.13.	0.478935	1.92871
P62814.Atp6v1b2.289.	0.237783	0.750744
Q9DCN1.Nudt12.117.	0.151637	1.10706
Q62426.Cstb.64.	-0.0213146	1.58803
Q920E5.Fdps.117..1	0.230287	1.80928
Q920E5.Fdps.267.274.	0.420089	1.93519
O08738.Casp6.246.	0.178225	0.665728
E9PWE8.Dpysl3.561.	0.51847	0.0225391
Q8K010.Oplah.382.	0.233869	0.690496
Q9Z0N1.Eif2s3x.269.	0.251345	1.1702
Q00519.Xdh.115.118.	0.300478	1.05098
Q76MZ3.Ppp2r1a.294.	0.285185	1.47915
P58044.Idi1.172.	0.293679	1.54308
Q60854.Serpinb6.352.	0.241713	0.867071
P27659.Rpl3.114.	0.115356	0.585507
Q3UW53.Fam129a.515.	0.190326	1.23366
Q9D8U8.Snx5.346.347.	0.265565	0.947758
A2APY7.Ndufaf5.98.	0.579726	0.934746
A0A0R4J007.Pald1.68.	0.0476804	0.896008
Q8BP48.Metap1.255.	0.149429	0.568503
Q64737.Gart.733.	0.171336	0.8325
Q6ZPU9.Kbp.268.	0.168709	0.651427
Q99JX3.Gorasp2.434.	0.227399	0.896575
Q8CJ19.Mical3.89.97.	0.297094	1.12369
Q6PB66.Lrpprc.412.	0.179438	0.668037
P33434.Mmp2.60.	0.293094	1.40463
Q91X96.Rabif.23.	0.188042	0.746698
[truncated: 11,449 more rows]

## Sheet: Figure 1g
GO Terms	p-value
Translation	9.1e-08
ROS metabolic process	1.5e-05
Proteolysis	0.0045
Protein amino acid phosphorylation	0.0051
Positive regulation of phosphorylation	0.013
Phosphorylation	0.022
Transmembrane RTK signalling	0.046
Dephosphorylation	0.049

## Sheet: Figure 2b
Conditions	PC1	PC2
Intensity.Phospho_BCNU.AF1h_BAS_1	-68.7786	2.71692
Intensity.Phospho_BCNU.AF1h_BAS_2	-70.9819	-1.02839
Intensity.Phospho_BCNU.AF1h_BAS_3	-68.4958	27.2182
Intensity.Phospho_BCNU.AF1h_BAS_4	-67.743	31.2874
Intensity.Phospho_BCNU.AF1h_INS_1	60.2338	13.9166
Intensity.Phospho_BCNU.AF1h_INS_2	61.213	5.92541
Intensity.Phospho_BCNU.AF1h_INS_3	56.5314	24.0486
Intensity.Phospho_BCNU.AF1h_INS_4	56.733	33.1632
Intensity.Phospho_BCNU.AF2h_BAS_1	-56.7539	25.2963
Intensity.Phospho_BCNU.AF2h_BAS_2	-57.8539	26.1182
Intensity.Phospho_BCNU.AF2h_BAS_3	-54.4545	34.8815
Intensity.Phospho_BCNU.AF2h_BAS_4	-47.5625	51.4914
Intensity.Phospho_CTRL_INS_1	67.8902	-58.81
Intensity.Phospho_CTRL_INS_2	71.1175	-31.1553
Intensity.Phospho_CTRL_INS_3	70.7291	-20.5025
Intensity.Phospho_CTRL_INS_4	70.0603	-13.8531
Intensity.Phospho_CTRL_BAS_1	-85.0394	-90.9294
Intensity.Phospho_CTRL_BAS_2	-75.1013	-73.0658
Intensity.Phospho_CTRL_BAS_3	-72.2385	-49.7277
Intensity.Phospho_CTRL_BAS_4	-73.7032	-34.757
Intensity.Phospho_BCNU.AF2h_INS_1	56.7978	-6.06468
Intensity.Phospho_BCNU.AF2h_INS_2	61.0522	-14.8259
Intensity.Phospho_BCNU.AF2h_INS_3	60.2831	2.03336
Intensity.Phospho_BCNU.AF2h_INS_4	60.9672	5.91802

## Sheet: Figure 2c,d
The numbers of regulated phosphosites and the info for all the following volcano plots are included in Supplementary Data 7: DE analysis of phsophoproteome.

## Sheet: Figure 2e
Category	Term	Count	%	PValue	Genes	List Total	Pop Hits	Pop Total	Fold Enrichment	Bonferroni	Benjamini	FDR
KEGG_PATHWAY	mmu04910:Insulin signaling pathway	38	2.57802	8.05188e-13	Q8BSK8, P15208, Q9EP53, A2AJW4, Q91ZZ2, P62754, F6SZ47, Q9DB30, Q9R1E0, E9Q4Z2, Q8BWJ3, P31750, Q8CJ53, P04627, Q9R078, Q62245, A2ACM0, P81122, Q9JLN9, Q61409, Q63844, Q9Z1E4, Q60823, P31938, P28028, Q9Z1M4, Q5EG47, Q91WG5, Q543V3, Q91YS7, Q0P688, Q60876, Q8CDB0, Q9JID9, Q5SWU9, Q7TSH2, P19096, Q99N57, P63085	546	140	7720	3.83778	1.8196e-10	1.8196e-10	1.02932e-09
KEGG_PATHWAY	mmu04012:ErbB signaling pathway	29	1.96744	2.86628e-12	Q01279, Q8BSK8, Q8CIN4, O55033, F6SZ47, Q6PHZ2, P31750, P04627, Q62245, Q9JLN9, Q61036, Q63844, Q99M51, P42232, Q60823, P31938, P46414, Q9Z1M4, P28028, G5E884, Q4VA93, Q91YS7, Q60876, A0A087WSQ0, P05627, Q62077, Q99N57, Q4JIM5, P63085, Q923T9	546	87	7720	4.71306	6.47775e-10	2.15925e-10	3.66437e-09
KEGG_PATHWAY	mmu04010:MAPK signaling pathway	51	3.45997	1.25313e-11	Q01279, A0A0A6YW53, P97445, Q91YI4, Q923A8, P47811, P14602, Q8VHX6, P26618, Q9Z2B9, Q60823, Q3UZ64, Q9DAS9, P47713, Q8C4Y1, P28028, P54227, Q91YS7, Q8C050, Q9ESN9, P53349, P05627, P15066, P63085, Q9ESL4, Q04690, Q8CIN4, O35099, O35613, Q5F2E8, F6SZ47, Q99K90, O09110, P31750, G5E8L8, Q62245, P25799, P14404, Q63844, Q5SUF7, P31938, Q80XI6, G5E884, Q4VA93, P18654, P18653, Q8CDB0, Q8BYC6, Q8CHG7, Q8B…	546	253	7720	2.85019	2.83208e-09	5.66415e-10	1.60207e-08
KEGG_PATHWAY	mmu04150:mTOR signaling pathway	22	1.49254	1.8791e-10	Q9JLN9, Q8BSK8, Q8BGD9, Q63844, Q9EP53, Q6QI06, P62754, F6SZ47, Q60823, Q9D1F4, Q9Z1M4, P28028, Q5EG47, Q543V3, Q4VA93, Q0P688, Q60876, P18654, P18653, P31750, A0A0R4J0B3, A2ACM0, P63085	546	59	7720	5.27224	4.24676e-08	7.07793e-09	2.40233e-07
KEGG_PATHWAY	mmu04152:AMPK signaling pathway	30	2.03528	1.01695e-08	P58252, Q8BSK8, P15208, Q9EP53, A2AUP3, Q9R1E0, Q923A8, Q3U182, P31750, Q9R078, A2ACM0, P81122, P70372, Q91V89, Q9JLN9, Q9Z1E4, Q8K4T3, Q60823, Q9D1F4, Q61151, Q9Z1M4, Q5EG47, Q91WG5, Q543V3, Q60876, Q9WVH4, Q5SWU9, Q60996, P19096, Q60949	546	127	7720	3.33997	2.2983e-06	2.08937e-07	1.30012e-05
KEGG_PATHWAY	mmu04068:FoxO signaling pathway	28	1.89959	5.05311e-07	Q01279, P15208, F6SZ47, Q9R1E0, P47811, P31750, P04627, Q9R078, Q62245, Q9ERE3, P30280, P81122, Q64700, Q63844, Q60823, P31938, P46414, P28028, Q5EG47, Q91WG5, Q543V3, O54918, Q91YS7, P23804, Q9WVH4, P45481, Q9JMK2, Q99N57, P63085	546	134	7720	2.95446	0.000114194	6.71764e-06	0.000646013
KEGG_PATHWAY	mmu04066:HIF-1 signaling pathway	24	1.62822	6.40518e-07	P25799, P15261, Q01279, Q9JLN9, Q8BSK8, Q63844, P15208, P62754, P31938, Q60823, Q6PHZ2, P46414, A2AUP3, Q9Z1M4, Q4VA93, Q91YS7, Q0P688, Q60876, Q8CDB0, P31750, P45481, Q62077, P63085, Q923T9	546	104	7720	3.26289	0.000144747	8.04203e-06	0.000818868

[truncated: 56 more sheets: Figure 3b, Figure 3c, Figure 4a, Figure 4b, Figure 4c, Figure 4d, Figure 4e, Figure 4g, Figure 4i, Figure 4k, Figure 4l, Figure 4m, Figure 4n, Figure 5d, Figure 5e, Figure 5f, Figure 5g, Figure 5h, Figure 5i, Figure 5j …]
